# Supplementary material for: Post-Translational Protein Deimination Signatures in Plasma and Plasma EVs of Reindeer (Rangifer tarandus)
Source: Biology (Basel). 2021 Mar 13;10(3):222. doi: 10.3390/biology10030222 (PMC7998281; doi:10.3390/biology10030222)
Supplement: Supplementary file 1 [file biology-10-00222-s001.zip]

Archive with 18 entries (18 files):
- Supp Fig S1 A-1.tif
- Supp Fig S1 A-2.tif
- Supp Fig S1 B.tif
- Supp Fig S2 A-1.tif
- Supp Fig S2 A-10.tif
- Supp Fig S2 A-2.tif
- Supp Fig S2 A-3.tif
- Supp Fig S2 A-4.tif
- Supp Fig S2 A-5.tif
- Supp Fig S2 A-6.tif
- Supp Fig S2 A-7.tif
- Supp Fig S2 A-8.tif
- Supp Fig S2 A-9.tif
- Supp Fig S2 B.tif
- Supp Fig S2 B-1.tif
- Supp Fig S2 B-2.tif
- Supp Table S1 Proteomics F95 Reindeer_EVs.xlsx
- Supp Table S2 Proteomics F95 Reindeer_Plasma.xlsx
