# Supplementary material for: Post-Translational Protein Deimination Signatures in Plasma and Plasma EVs of Reindeer (Rangifer tarandus)
Source: Biology (Basel). 2021 Mar 13;10(3):222. doi: 10.3390/biology10030222 (PMC7998281; doi:10.3390/biology10030222)
Supplement: Supplementary file 1 [file biology-10-00222-s001.zip › Supp Table S1 Proteomics F95 Reindeer_EVs.xlsx]

## Sheet: P780_R_EV
Supp Table S1. Full LC-MS/MS analysis of F95-enriched proteins identified in reindeer (R. tarandus) plasma-EVs
Peak list format	Mascot generic
Search type	MIS
Mascot version	2.7.0
Database	1::cRAP 2::CCP_Artiodactyla
Fasta file	1::cRAP_20190401.fasta 2::CCP_Artiodactyla_20201013.fasta
Total sequences	840237
Total residues	473239748
Sequences after taxonomy filter	840237
Number of queries	8245
Decoy	--------------------------------------------------------
Number of matches above identity threshold in search of real database	677
Number of matches above identity threshold in search of decoy database	0
Number of matches above homology threshold in search of real database	978
Number of matches above homology threshold in search of decoy database	0
Fixed modifications	--------------------------------------------------------
Identifier	Name	Delta	Neutral loss
1	Carbamidomethyl (C)	57.0215
Variable modifications	--------------------------------------------------------
Identifier	Name	Delta	Neutral loss(es)
1	Deamidated (NQ)	0.984016
2	Deamidated (R)	0.984016	0	43.0058
3	Oxidation (M)	15.9949	0	63.9983
Search Parameters	--------------------------------------------------------
Taxonomy filter	All entries
Enzyme	Trypsin
Maximum Missed Cleavages	2
Fixed modifications	Carbamidomethyl (C)
Variable modifications	Deamidated (NQ),Deamidated (R),Oxidation (M)
Peptide Mass Tolerance	20
Peptide Mass Tolerance Units	ppm
Fragment Mass Tolerance	0.1
Fragment Mass Tolerance Units	Da
Mass values	Monoisotopic
Instrument type	ESI-ORBITRAP-HCD
Format parameters	--------------------------------------------------------
Significance threshold	0.05
Max. number of hits	0
Min. number of sig. unique sequences	1
Use MudPIT protein scoring	0
Ions score cut-off	20
Include same-set proteins	0
Include sub-set proteins	0
Include unassigned	0
Require bold red	1
Use homology threshold	0
Group protein families	0
Show duplicate peptides	0
Protein hits	--------------------------------------------------------
prot_hit_num	prot_acc	prot_desc	prot_score	prot_thresh	prot_expect	prot_mass	prot_matches	prot_matches_sig	prot_sequences	prot_sequences_sig	prot_cover	prot_pi	prot_seq	pep_query	pep_index	pep_rank	pep_isbold	pep_isunique	pep_exp_mz	pep_exp_z	pep_delta	pep_start	pep_end	pep_miss	pep_score	pep_expect	pep_res_before	pep_seq	pep_res_after	pep_frame	pep_var_mod	pep_var_mod_pos	pep_summed_mod_pos	pep_local_mod_pos	pep_scan_title
1	1::sp|cRAP053|P35908|K22E_HUMAN	Keratin, type II cytoskeletal 2 epidermal OS=Homo sapiens GN=KRT2 PE=1 SV=2	2481	72	6.5e-243	65678	84	51	37	28	74.8	8.07	MSCQISCKSRGRGGGGGGFRGFSSGSAVVSGGSRRSTSSFSCLSRHGGGGGGFGGGGFGSRSLVGLGGTKSISISVAGGGGGFGAAGGFGGRGGGFGGGSSFGGGSGFSGGGFGGGGFGGGRFGGFGGPGGVGGLGGPGGFGPGGYPGGIHEVSVNQSLLQPLNVKVDPEIQNVKAQEREQIKTLNNKFASFIDKVRFLEQQNQVLQTKWELLQQMNVGTRPINLEPIFQGYIDSLKRYLDGLTAERTSQNSELNNMQDLVEDYKKKYEDEINKRTAAENDFVTLKKDVDNAYMIKVELQSKVDLLNQEIEFLKVLYDAEISQIHQSVTDTNVILSMDNSRNLDLDSIIAEVKAQYEEIAQRSKEEAEALYHSKYEELQVTVGRHGDSLKEIKIEISEL…	41	785	1	1	1	390.193	2	0	516	524	0	52.56	0.0033	K	AAFGGSGGR	G						File: ~Z:\CORE\RAW_DATA_2020_QE\P780_Sigrun_Lange\P780_R_EV.raw~; SpectrumID: ~851~; PrecursorID: ~0~; scans: ~4316~
1	1::sp|cRAP053|P35908|K22E_HUMAN	Keratin, type II cytoskeletal 2 epidermal OS=Homo sapiens GN=KRT2 PE=1 SV=2	2481	72	6.5e-243	65678	84	51	37	28	74.8	8.07	MSCQISCKSRGRGGGGGGFRGFSSGSAVVSGGSRRSTSSFSCLSRHGGGGGGFGGGGFGSRSLVGLGGTKSISISVAGGGGGFGAAGGFGGRGGGFGGGSSFGGGSGFSGGGFGGGGFGGGRFGGFGGPGGVGGLGGPGGFGPGGYPGGIHEVSVNQSLLQPLNVKVDPEIQNVKAQEREQIKTLNNKFASFIDKVRFLEQQNQVLQTKWELLQQMNVGTRPINLEPIFQGYIDSLKRYLDGLTAERTSQNSELNNMQDLVEDYKKKYEDEINKRTAAENDFVTLKKDVDNAYMIKVELQSKVDLLNQEIEFLKVLYDAEISQIHQSVTDTNVILSMDNSRNLDLDSIIAEVKAQYEEIAQRSKEEAEALYHSKYEELQVTVGRHGDSLKEIKIEISEL…	266	3412	1	1	0	414.219	2	0	189	195	0	47.8	0.011	K	FASFIDK	V						File: ~Z:\CORE\RAW_DATA_2020_QE\P780_Sigrun_Lange\P780_R_EV.raw~; SpectrumID: ~3524~; PrecursorID: ~0~; scans: ~7477~
1	1::sp|cRAP053|P35908|K22E_HUMAN	Keratin, type II cytoskeletal 2 epidermal OS=Homo sapiens GN=KRT2 PE=1 SV=2	2481	72	6.5e-243	65678	84	51	37	28	74.8	8.07	MSCQISCKSRGRGGGGGGFRGFSSGSAVVSGGSRRSTSSFSCLSRHGGGGGGFGGGGFGSRSLVGLGGTKSISISVAGGGGGFGAAGGFGGRGGGFGGGSSFGGGSGFSGGGFGGGGFGGGRFGGFGGPGGVGGLGGPGGFGPGGYPGGIHEVSVNQSLLQPLNVKVDPEIQNVKAQEREQIKTLNNKFASFIDKVRFLEQQNQVLQTKWELLQQMNVGTRPINLEPIFQGYIDSLKRYLDGLTAERTSQNSELNNMQDLVEDYKKKYEDEINKRTAAENDFVTLKKDVDNAYMIKVELQSKVDLLNQEIEFLKVLYDAEISQIHQSVTDTNVILSMDNSRNLDLDSIIAEVKAQYEEIAQRSKEEAEALYHSKYEELQVTVGRHGDSLKEIKIEISEL…	278	2621	1	1	0	416.251	2	0.0009	62	70	0	67.54	0.00031	R	SLVGLGGTK	S						File: ~Z:\CORE\RAW_DATA_2020_QE\P780_Sigrun_Lange\P780_R_EV.raw~; SpectrumID: ~2730~; PrecursorID: ~0~; scans: ~6508~
1	1::sp|cRAP053|P35908|K22E_HUMAN	Keratin, type II cytoskeletal 2 epidermal OS=Homo sapiens GN=KRT2 PE=1 SV=2	2481	72	6.5e-243	65678	84	51	37	28	74.8	8.07	MSCQISCKSRGRGGGGGGFRGFSSGSAVVSGGSRRSTSSFSCLSRHGGGGGGFGGGGFGSRSLVGLGGTKSISISVAGGGGGFGAAGGFGGRGGGFGGGSSFGGGSGFSGGGFGGGGFGGGRFGGFGGPGGVGGLGGPGGFGPGGYPGGIHEVSVNQSLLQPLNVKVDPEIQNVKAQEREQIKTLNNKFASFIDKVRFLEQQNQVLQTKWELLQQMNVGTRPINLEPIFQGYIDSLKRYLDGLTAERTSQNSELNNMQDLVEDYKKKYEDEINKRTAAENDFVTLKKDVDNAYMIKVELQSKVDLLNQEIEFLKVLYDAEISQIHQSVTDTNVILSMDNSRNLDLDSIIAEVKAQYEEIAQRSKEEAEALYHSKYEELQVTVGRHGDSLKEIKIEISEL…	954	2886	1	1	0	487.269	2	-0.0001	394	401	0	54.79	0.013	K	IEISELNR	V						File: ~Z:\CORE\RAW_DATA_2020_QE\P780_Sigrun_Lange\P780_R_EV.raw~; SpectrumID: ~2997~; PrecursorID: ~0~; scans: ~6897~
1	1::sp|cRAP053|P35908|K22E_HUMAN	Keratin, type II cytoskeletal 2 epidermal OS=Homo sapiens GN=KRT2 PE=1 SV=2	2481	72	6.5e-243	65678	84	51	37	28	74.8	8.07	MSCQISCKSRGRGGGGGGFRGFSSGSAVVSGGSRRSTSSFSCLSRHGGGGGGFGGGGFGSRSLVGLGGTKSISISVAGGGGGFGAAGGFGGRGGGFGGGSSFGGGSGFSGGGFGGGGFGGGRFGGFGGPGGVGGLGGPGGFGPGGYPGGIHEVSVNQSLLQPLNVKVDPEIQNVKAQEREQIKTLNNKFASFIDKVRFLEQQNQVLQTKWELLQQMNVGTRPINLEPIFQGYIDSLKRYLDGLTAERTSQNSELNNMQDLVEDYKKKYEDEINKRTAAENDFVTLKKDVDNAYMIKVELQSKVDLLNQEIEFLKVLYDAEISQIHQSVTDTNVILSMDNSRNLDLDSIIAEVKAQYEEIAQRSKEEAEALYHSKYEELQVTVGRHGDSLKEIKIEISEL…	1028	1220	1	1	1	497.787	2	-0.0004	406	414	0	63.74	0.00042	R	LQGEIAHVK	K						File: ~Z:\CORE\RAW_DATA_2020_QE\P780_Sigrun_Lange\P780_R_EV.raw~; SpectrumID: ~1312~; PrecursorID: ~0~; scans: ~4858~
1	1::sp|cRAP053|P35908|K22E_HUMAN	Keratin, type II cytoskeletal 2 epidermal OS=Homo sapiens GN=KRT2 PE=1 SV=2	2481	72	6.5e-243	65678	84	51	37	28	74.8	8.07	MSCQISCKSRGRGGGGGGFRGFSSGSAVVSGGSRRSTSSFSCLSRHGGGGGGFGGGGFGSRSLVGLGGTKSISISVAGGGGGFGAAGGFGGRGGGFGGGSSFGGGSGFSGGGFGGGGFGGGRFGGFGGPGGVGGLGGPGGFGPGGYPGGIHEVSVNQSLLQPLNVKVDPEIQNVKAQEREQIKTLNNKFASFIDKVRFLEQQNQVLQTKWELLQQMNVGTRPINLEPIFQGYIDSLKRYLDGLTAERTSQNSELNNMQDLVEDYKKKYEDEINKRTAAENDFVTLKKDVDNAYMIKVELQSKVDLLNQEIEFLKVLYDAEISQIHQSVTDTNVILSMDNSRNLDLDSIIAEVKAQYEEIAQRSKEEAEALYHSKYEELQVTVGRHGDSLKEIKIEISEL…	1076	1621	1	1	0	503.237	2	-0.0005	483	490	0	59.08	0.0034	K	LLEGEECR	M						File: ~Z:\CORE\RAW_DATA_2020_QE\P780_Sigrun_Lange\P780_R_EV.raw~; SpectrumID: ~1722~; PrecursorID: ~0~; scans: ~5327~
1	1::sp|cRAP053|P35908|K22E_HUMAN	Keratin, type II cytoskeletal 2 epidermal OS=Homo sapiens GN=KRT2 PE=1 SV=2	2481	72	6.5e-243	65678	84	51	37	28	74.8	8.07	MSCQISCKSRGRGGGGGGFRGFSSGSAVVSGGSRRSTSSFSCLSRHGGGGGGFGGGGFGSRSLVGLGGTKSISISVAGGGGGFGAAGGFGGRGGGFGGGSSFGGGSGFSGGGFGGGGFGGGRFGGFGGPGGVGGLGGPGGFGPGGYPGGIHEVSVNQSLLQPLNVKVDPEIQNVKAQEREQIKTLNNKFASFIDKVRFLEQQNQVLQTKWELLQQMNVGTRPINLEPIFQGYIDSLKRYLDGLTAERTSQNSELNNMQDLVEDYKKKYEDEINKRTAAENDFVTLKKDVDNAYMIKVELQSKVDLLNQEIEFLKVLYDAEISQIHQSVTDTNVILSMDNSRNLDLDSIIAEVKAQYEEIAQRSKEEAEALYHSKYEELQVTVGRHGDSLKEIKIEISEL…	1217	3078	1	1	1	519.267	2	-0.0003	239	247	0	43.77	0.11	R	YLDGLTAER	T						File: ~Z:\CORE\RAW_DATA_2020_QE\P780_Sigrun_Lange\P780_R_EV.raw~; SpectrumID: ~3190~; PrecursorID: ~0~; scans: ~7115~
1	1::sp|cRAP053|P35908|K22E_HUMAN	Keratin, type II cytoskeletal 2 epidermal OS=Homo sapiens GN=KRT2 PE=1 SV=2	2481	72	6.5e-243	65678	84	51	37	28	74.8	8.07	MSCQISCKSRGRGGGGGGFRGFSSGSAVVSGGSRRSTSSFSCLSRHGGGGGGFGGGGFGSRSLVGLGGTKSISISVAGGGGGFGAAGGFGGRGGGFGGGSSFGGGSGFSGGGFGGGGFGGGRFGGFGGPGGVGGLGGPGGFGPGGYPGGIHEVSVNQSLLQPLNVKVDPEIQNVKAQEREQIKTLNNKFASFIDKVRFLEQQNQVLQTKWELLQQMNVGTRPINLEPIFQGYIDSLKRYLDGLTAERTSQNSELNNMQDLVEDYKKKYEDEINKRTAAENDFVTLKKDVDNAYMIKVELQSKVDLLNQEIEFLKVLYDAEISQIHQSVTDTNVILSMDNSRNLDLDSIIAEVKAQYEEIAQRSKEEAEALYHSKYEELQVTVGRHGDSLKEIKIEISEL…	1219	2005	1	1	0	521.283	2	0.0012	167	175	0	46.09	0.038	K	VDPEIQNVK	A						File: ~Z:\CORE\RAW_DATA_2020_QE\P780_Sigrun_Lange\P780_R_EV.raw~; SpectrumID: ~2113~; PrecursorID: ~0~; scans: ~5794~
1	1::sp|cRAP053|P35908|K22E_HUMAN	Keratin, type II cytoskeletal 2 epidermal OS=Homo sapiens GN=KRT2 PE=1 SV=2	2481	72	6.5e-243	65678	84	51	37	28	74.8	8.07	MSCQISCKSRGRGGGGGGFRGFSSGSAVVSGGSRRSTSSFSCLSRHGGGGGGFGGGGFGSRSLVGLGGTKSISISVAGGGGGFGAAGGFGGRGGGFGGGSSFGGGSGFSGGGFGGGGFGGGRFGGFGGPGGVGGLGGPGGFGPGGYPGGIHEVSVNQSLLQPLNVKVDPEIQNVKAQEREQIKTLNNKFASFIDKVRFLEQQNQVLQTKWELLQQMNVGTRPINLEPIFQGYIDSLKRYLDGLTAERTSQNSELNNMQDLVEDYKKKYEDEINKRTAAENDFVTLKKDVDNAYMIKVELQSKVDLLNQEIEFLKVLYDAEISQIHQSVTDTNVILSMDNSRNLDLDSIIAEVKAQYEEIAQRSKEEAEALYHSKYEELQVTVGRHGDSLKEIKIEISEL…	1350	802	1	1	0	533.762	2	0	268	275	1	45.53	0.069	K	YEDEINKR	T						File: ~Z:\CORE\RAW_DATA_2020_QE\P780_Sigrun_Lange\P780_R_EV.raw~; SpectrumID: ~869~; PrecursorID: ~0~; scans: ~4338~
1	1::sp|cRAP053|P35908|K22E_HUMAN	Keratin, type II cytoskeletal 2 epidermal OS=Homo sapiens GN=KRT2 PE=1 SV=2	2481	72	6.5e-243	65678	84	51	37	28	74.8	8.07	MSCQISCKSRGRGGGGGGFRGFSSGSAVVSGGSRRSTSSFSCLSRHGGGGGGFGGGGFGSRSLVGLGGTKSISISVAGGGGGFGAAGGFGGRGGGFGGGSSFGGGSGFSGGGFGGGGFGGGRFGGFGGPGGVGGLGGPGGFGPGGYPGGIHEVSVNQSLLQPLNVKVDPEIQNVKAQEREQIKTLNNKFASFIDKVRFLEQQNQVLQTKWELLQQMNVGTRPINLEPIFQGYIDSLKRYLDGLTAERTSQNSELNNMQDLVEDYKKKYEDEINKRTAAENDFVTLKKDVDNAYMIKVELQSKVDLLNQEIEFLKVLYDAEISQIHQSVTDTNVILSMDNSRNLDLDSIIAEVKAQYEEIAQRSKEEAEALYHSKYEELQVTVGRHGDSLKEIKIEISEL…	1357	3298	1	1	1	534.755	2	0	288	296	0	45.62	0.05	K	DVDNAYMIK	V						File: ~Z:\CORE\RAW_DATA_2020_QE\P780_Sigrun_Lange\P780_R_EV.raw~; SpectrumID: ~3410~; PrecursorID: ~0~; scans: ~7353~
1	1::sp|cRAP053|P35908|K22E_HUMAN	Keratin, type II cytoskeletal 2 epidermal OS=Homo sapiens GN=KRT2 PE=1 SV=2	2481	72	6.5e-243	65678	84	51	37	28	74.8	8.07	MSCQISCKSRGRGGGGGGFRGFSSGSAVVSGGSRRSTSSFSCLSRHGGGGGGFGGGGFGSRSLVGLGGTKSISISVAGGGGGFGAAGGFGGRGGGFGGGSSFGGGSGFSGGGFGGGGFGGGRFGGFGGPGGVGGLGGPGGFGPGGYPGGIHEVSVNQSLLQPLNVKVDPEIQNVKAQEREQIKTLNNKFASFIDKVRFLEQQNQVLQTKWELLQQMNVGTRPINLEPIFQGYIDSLKRYLDGLTAERTSQNSELNNMQDLVEDYKKKYEDEINKRTAAENDFVTLKKDVDNAYMIKVELQSKVDLLNQEIEFLKVLYDAEISQIHQSVTDTNVILSMDNSRNLDLDSIIAEVKAQYEEIAQRSKEEAEALYHSKYEELQVTVGRHGDSLKEIKIEISEL…	1404	2631	1	1	1	542.754	2	0.0026	288	296	0	37.08	0.32	K	DVDNAYMIK	V		Oxidation (M)	0.000000300.0			File: ~Z:\CORE\RAW_DATA_2020_QE\P780_Sigrun_Lange\P780_R_EV.raw~; SpectrumID: ~2740~; PrecursorID: ~0~; scans: ~6530~
1	1::sp|cRAP053|P35908|K22E_HUMAN	Keratin, type II cytoskeletal 2 epidermal OS=Homo sapiens GN=KRT2 PE=1 SV=2	2481	72	6.5e-243	65678	84	51	37	28	74.8	8.07	MSCQISCKSRGRGGGGGGFRGFSSGSAVVSGGSRRSTSSFSCLSRHGGGGGGFGGGGFGSRSLVGLGGTKSISISVAGGGGGFGAAGGFGGRGGGFGGGSSFGGGSGFSGGGFGGGGFGGGRFGGFGGPGGVGGLGGPGGFGPGGYPGGIHEVSVNQSLLQPLNVKVDPEIQNVKAQEREQIKTLNNKFASFIDKVRFLEQQNQVLQTKWELLQQMNVGTRPINLEPIFQGYIDSLKRYLDGLTAERTSQNSELNNMQDLVEDYKKKYEDEINKRTAAENDFVTLKKDVDNAYMIKVELQSKVDLLNQEIEFLKVLYDAEISQIHQSVTDTNVILSMDNSRNLDLDSIIAEVKAQYEEIAQRSKEEAEALYHSKYEELQVTVGRHGDSLKEIKIEISEL…	1523	1869	1	1	0	554.275	2	0	354	362	0	51.12	0.024	K	AQYEEIAQR	S						File: ~Z:\CORE\RAW_DATA_2020_QE\P780_Sigrun_Lange\P780_R_EV.raw~; SpectrumID: ~1975~; PrecursorID: ~0~; scans: ~5614~
1	1::sp|cRAP053|P35908|K22E_HUMAN	Keratin, type II cytoskeletal 2 epidermal OS=Homo sapiens GN=KRT2 PE=1 SV=2	2481	72	6.5e-243	65678	84	51	37	28	74.8	8.07	MSCQISCKSRGRGGGGGGFRGFSSGSAVVSGGSRRSTSSFSCLSRHGGGGGGFGGGGFGSRSLVGLGGTKSISISVAGGGGGFGAAGGFGGRGGGFGGGSSFGGGSGFSGGGFGGGGFGGGRFGGFGGPGGVGGLGGPGGFGPGGYPGGIHEVSVNQSLLQPLNVKVDPEIQNVKAQEREQIKTLNNKFASFIDKVRFLEQQNQVLQTKWELLQQMNVGTRPINLEPIFQGYIDSLKRYLDGLTAERTSQNSELNNMQDLVEDYKKKYEDEINKRTAAENDFVTLKKDVDNAYMIKVELQSKVDLLNQEIEFLKVLYDAEISQIHQSVTDTNVILSMDNSRNLDLDSIIAEVKAQYEEIAQRSKEEAEALYHSKYEELQVTVGRHGDSLKEIKIEISEL…	1617	2424	1	1	1	566.258	2	-0.0005	36	45	0	40.98	0.092	R	STSSFSCLSR	H						File: ~Z:\CORE\RAW_DATA_2020_QE\P780_Sigrun_Lange\P780_R_EV.raw~; SpectrumID: ~2532~; PrecursorID: ~0~; scans: ~6283~
1	1::sp|cRAP053|P35908|K22E_HUMAN	Keratin, type II cytoskeletal 2 epidermal OS=Homo sapiens GN=KRT2 PE=1 SV=2	2481	72	6.5e-243	65678	84	51	37	28	74.8	8.07	MSCQISCKSRGRGGGGGGFRGFSSGSAVVSGGSRRSTSSFSCLSRHGGGGGGFGGGGFGSRSLVGLGGTKSISISVAGGGGGFGAAGGFGGRGGGFGGGSSFGGGSGFSGGGFGGGGFGGGRFGGFGGPGGVGGLGGPGGFGPGGYPGGIHEVSVNQSLLQPLNVKVDPEIQNVKAQEREQIKTLNNKFASFIDKVRFLEQQNQVLQTKWELLQQMNVGTRPINLEPIFQGYIDSLKRYLDGLTAERTSQNSELNNMQDLVEDYKKKYEDEINKRTAAENDFVTLKKDVDNAYMIKVELQSKVDLLNQEIEFLKVLYDAEISQIHQSVTDTNVILSMDNSRNLDLDSIIAEVKAQYEEIAQRSKEEAEALYHSKYEELQVTVGRHGDSLKEIKIEISEL…	1632	1045	1	1	0	567.284	2	-0.0019	482	490	1	29.89	3.6	R	KLLEGEECR	M						File: ~Z:\CORE\RAW_DATA_2020_QE\P780_Sigrun_Lange\P780_R_EV.raw~; SpectrumID: ~1126~; PrecursorID: ~0~; scans: ~4640~
1	1::sp|cRAP053|P35908|K22E_HUMAN	Keratin, type II cytoskeletal 2 epidermal OS=Homo sapiens GN=KRT2 PE=1 SV=2	2481	72	6.5e-243	65678	84	51	37	28	74.8	8.07	MSCQISCKSRGRGGGGGGFRGFSSGSAVVSGGSRRSTSSFSCLSRHGGGGGGFGGGGFGSRSLVGLGGTKSISISVAGGGGGFGAAGGFGGRGGGFGGGSSFGGGSGFSGGGFGGGGFGGGRFGGFGGPGGVGGLGGPGGFGPGGYPGGIHEVSVNQSLLQPLNVKVDPEIQNVKAQEREQIKTLNNKFASFIDKVRFLEQQNQVLQTKWELLQQMNVGTRPINLEPIFQGYIDSLKRYLDGLTAERTSQNSELNNMQDLVEDYKKKYEDEINKRTAAENDFVTLKKDVDNAYMIKVELQSKVDLLNQEIEFLKVLYDAEISQIHQSVTDTNVILSMDNSRNLDLDSIIAEVKAQYEEIAQRSKEEAEALYHSKYEELQVTVGRHGDSLKEIKIEISEL…	1662	3867	1	1	0	570.274	2	-0.0001	462	470	0	50.46	0.02	R	DYQELMNVK	L						File: ~Z:\CORE\RAW_DATA_2020_QE\P780_Sigrun_Lange\P780_R_EV.raw~; SpectrumID: ~3983~; PrecursorID: ~0~; scans: ~7979~
1	1::sp|cRAP053|P35908|K22E_HUMAN	Keratin, type II cytoskeletal 2 epidermal OS=Homo sapiens GN=KRT2 PE=1 SV=2	2481	72	6.5e-243	65678	84	51	37	28	74.8	8.07	MSCQISCKSRGRGGGGGGFRGFSSGSAVVSGGSRRSTSSFSCLSRHGGGGGGFGGGGFGSRSLVGLGGTKSISISVAGGGGGFGAAGGFGGRGGGFGGGSSFGGGSGFSGGGFGGGGFGGGRFGGFGGPGGVGGLGGPGGFGPGGYPGGIHEVSVNQSLLQPLNVKVDPEIQNVKAQEREQIKTLNNKFASFIDKVRFLEQQNQVLQTKWELLQQMNVGTRPINLEPIFQGYIDSLKRYLDGLTAERTSQNSELNNMQDLVEDYKKKYEDEINKRTAAENDFVTLKKDVDNAYMIKVELQSKVDLLNQEIEFLKVLYDAEISQIHQSVTDTNVILSMDNSRNLDLDSIIAEVKAQYEEIAQRSKEEAEALYHSKYEELQVTVGRHGDSLKEIKIEISEL…	1885	3276	1	1	1	597.311	2	-0.0021	375	384	0	71.73	0.00021	K	YEELQVTVGR	H						File: ~Z:\CORE\RAW_DATA_2020_QE\P780_Sigrun_Lange\P780_R_EV.raw~; SpectrumID: ~3388~; PrecursorID: ~0~; scans: ~7330~
1	1::sp|cRAP053|P35908|K22E_HUMAN	Keratin, type II cytoskeletal 2 epidermal OS=Homo sapiens GN=KRT2 PE=1 SV=2	2481	72	6.5e-243	65678	84	51	37	28	74.8	8.07	MSCQISCKSRGRGGGGGGFRGFSSGSAVVSGGSRRSTSSFSCLSRHGGGGGGFGGGGFGSRSLVGLGGTKSISISVAGGGGGFGAAGGFGGRGGGFGGGSSFGGGSGFSGGGFGGGGFGGGRFGGFGGPGGVGGLGGPGGFGPGGYPGGIHEVSVNQSLLQPLNVKVDPEIQNVKAQEREQIKTLNNKFASFIDKVRFLEQQNQVLQTKWELLQQMNVGTRPINLEPIFQGYIDSLKRYLDGLTAERTSQNSELNNMQDLVEDYKKKYEDEINKRTAAENDFVTLKKDVDNAYMIKVELQSKVDLLNQEIEFLKVLYDAEISQIHQSVTDTNVILSMDNSRNLDLDSIIAEVKAQYEEIAQRSKEEAEALYHSKYEELQVTVGRHGDSLKEIKIEISEL…	1896	885	1	1	0	398.875	3	-0.0006	267	275	2	58.05	0.0044	K	KYEDEINKR	T						File: ~Z:\CORE\RAW_DATA_2020_QE\P780_Sigrun_Lange\P780_R_EV.raw~; SpectrumID: ~959~; PrecursorID: ~0~; scans: ~4445~
1	1::sp|cRAP053|P35908|K22E_HUMAN	Keratin, type II cytoskeletal 2 epidermal OS=Homo sapiens GN=KRT2 PE=1 SV=2	2481	72	6.5e-243	65678	84	51	37	28	74.8	8.07	MSCQISCKSRGRGGGGGGFRGFSSGSAVVSGGSRRSTSSFSCLSRHGGGGGGFGGGGFGSRSLVGLGGTKSISISVAGGGGGFGAAGGFGGRGGGFGGGSSFGGGSGFSGGGFGGGGFGGGRFGGFGGPGGVGGLGGPGGFGPGGYPGGIHEVSVNQSLLQPLNVKVDPEIQNVKAQEREQIKTLNNKFASFIDKVRFLEQQNQVLQTKWELLQQMNVGTRPINLEPIFQGYIDSLKRYLDGLTAERTSQNSELNNMQDLVEDYKKKYEDEINKRTAAENDFVTLKKDVDNAYMIKVELQSKVDLLNQEIEFLKVLYDAEISQIHQSVTDTNVILSMDNSRNLDLDSIIAEVKAQYEEIAQRSKEEAEALYHSKYEELQVTVGRHGDSLKEIKIEISEL…	1905	965	1	1	1	599.278	2	-0.0005	581	595	0	84.03	6.6e-06	K	GGSISGGGYGSGGGK	H						File: ~Z:\CORE\RAW_DATA_2020_QE\P780_Sigrun_Lange\P780_R_EV.raw~; SpectrumID: ~1043~; PrecursorID: ~0~; scans: ~4542~
1	1::sp|cRAP053|P35908|K22E_HUMAN	Keratin, type II cytoskeletal 2 epidermal OS=Homo sapiens GN=KRT2 PE=1 SV=2	2481	72	6.5e-243	65678	84	51	37	28	74.8	8.07	MSCQISCKSRGRGGGGGGFRGFSSGSAVVSGGSRRSTSSFSCLSRHGGGGGGFGGGGFGSRSLVGLGGTKSISISVAGGGGGFGAAGGFGGRGGGFGGGSSFGGGSGFSGGGFGGGGFGGGRFGGFGGPGGVGGLGGPGGFGPGGYPGGIHEVSVNQSLLQPLNVKVDPEIQNVKAQEREQIKTLNNKFASFIDKVRFLEQQNQVLQTKWELLQQMNVGTRPINLEPIFQGYIDSLKRYLDGLTAERTSQNSELNNMQDLVEDYKKKYEDEINKRTAAENDFVTLKKDVDNAYMIKVELQSKVDLLNQEIEFLKVLYDAEISQIHQSVTDTNVILSMDNSRNLDLDSIIAEVKAQYEEIAQRSKEEAEALYHSKYEELQVTVGRHGDSLKEIKIEISEL…	1941	3438	1	1	0	604.811	2	-0.0009	276	286	0	76.46	6.9e-05	R	TAAENDFVTLK	K						File: ~Z:\CORE\RAW_DATA_2020_QE\P780_Sigrun_Lange\P780_R_EV.raw~; SpectrumID: ~3551~; PrecursorID: ~0~; scans: ~7508~
1	1::sp|cRAP053|P35908|K22E_HUMAN	Keratin, type II cytoskeletal 2 epidermal OS=Homo sapiens GN=KRT2 PE=1 SV=2	2481	72	6.5e-243	65678	84	51	37	28	74.8	8.07	MSCQISCKSRGRGGGGGGFRGFSSGSAVVSGGSRRSTSSFSCLSRHGGGGGGFGGGGFGSRSLVGLGGTKSISISVAGGGGGFGAAGGFGGRGGGFGGGSSFGGGSGFSGGGFGGGGFGGGRFGGFGGPGGVGGLGGPGGFGPGGYPGGIHEVSVNQSLLQPLNVKVDPEIQNVKAQEREQIKTLNNKFASFIDKVRFLEQQNQVLQTKWELLQQMNVGTRPINLEPIFQGYIDSLKRYLDGLTAERTSQNSELNNMQDLVEDYKKKYEDEINKRTAAENDFVTLKKDVDNAYMIKVELQSKVDLLNQEIEFLKVLYDAEISQIHQSVTDTNVILSMDNSRNLDLDSIIAEVKAQYEEIAQRSKEEAEALYHSKYEELQVTVGRHGDSLKEIKIEISEL…	2108	1972	1	1	0	627.807	2	-0.001	21	34	0	77.78	4e-05	R	GFSSGSAVVSGGSR	R						File: ~Z:\CORE\RAW_DATA_2020_QE\P780_Sigrun_Lange\P780_R_EV.raw~; SpectrumID: ~2079~; PrecursorID: ~0~; scans: ~5750~
1	1::sp|cRAP053|P35908|K22E_HUMAN	Keratin, type II cytoskeletal 2 epidermal OS=Homo sapiens GN=KRT2 PE=1 SV=2	2481	72	6.5e-243	65678	84	51	37	28	74.8	8.07	MSCQISCKSRGRGGGGGGFRGFSSGSAVVSGGSRRSTSSFSCLSRHGGGGGGFGGGGFGSRSLVGLGGTKSISISVAGGGGGFGAAGGFGGRGGGFGGGSSFGGGSGFSGGGFGGGGFGGGRFGGFGGPGGVGGLGGPGGFGPGGYPGGIHEVSVNQSLLQPLNVKVDPEIQNVKAQEREQIKTLNNKFASFIDKVRFLEQQNQVLQTKWELLQQMNVGTRPINLEPIFQGYIDSLKRYLDGLTAERTSQNSELNNMQDLVEDYKKKYEDEINKRTAAENDFVTLKKDVDNAYMIKVELQSKVDLLNQEIEFLKVLYDAEISQIHQSVTDTNVILSMDNSRNLDLDSIIAEVKAQYEEIAQRSKEEAEALYHSKYEELQVTVGRHGDSLKEIKIEISEL…	2141	4980	1	1	0	632.351	2	-0.0002	471	481	0	73.18	0.00011	K	LALDVEIATYR	K						File: ~Z:\CORE\RAW_DATA_2020_QE\P780_Sigrun_Lange\P780_R_EV.raw~; SpectrumID: ~5097~; PrecursorID: ~0~; scans: ~9177~
1	1::sp|cRAP053|P35908|K22E_HUMAN	Keratin, type II cytoskeletal 2 epidermal OS=Homo sapiens GN=KRT2 PE=1 SV=2	2481	72	6.5e-243	65678	84	51	37	28	74.8	8.07	MSCQISCKSRGRGGGGGGFRGFSSGSAVVSGGSRRSTSSFSCLSRHGGGGGGFGGGGFGSRSLVGLGGTKSISISVAGGGGGFGAAGGFGGRGGGFGGGSSFGGGSGFSGGGFGGGGFGGGRFGGFGGPGGVGGLGGPGGFGPGGYPGGIHEVSVNQSLLQPLNVKVDPEIQNVKAQEREQIKTLNNKFASFIDKVRFLEQQNQVLQTKWELLQQMNVGTRPINLEPIFQGYIDSLKRYLDGLTAERTSQNSELNNMQDLVEDYKKKYEDEINKRTAAENDFVTLKKDVDNAYMIKVELQSKVDLLNQEIEFLKVLYDAEISQIHQSVTDTNVILSMDNSRNLDLDSIIAEVKAQYEEIAQRSKEEAEALYHSKYEELQVTVGRHGDSLKEIKIEISEL…	2437	1563	1	1	1	440.865	3	-0.0012	46	61	0	42.17	0.086	R	HGGGGGGFGGGGFGSR	S						File: ~Z:\CORE\RAW_DATA_2020_QE\P780_Sigrun_Lange\P780_R_EV.raw~; SpectrumID: ~1664~; PrecursorID: ~0~; scans: ~5266~
1	1::sp|cRAP053|P35908|K22E_HUMAN	Keratin, type II cytoskeletal 2 epidermal OS=Homo sapiens GN=KRT2 PE=1 SV=2	2481	72	6.5e-243	65678	84	51	37	28	74.8	8.07	MSCQISCKSRGRGGGGGGFRGFSSGSAVVSGGSRRSTSSFSCLSRHGGGGGGFGGGGFGSRSLVGLGGTKSISISVAGGGGGFGAAGGFGGRGGGFGGGSSFGGGSGFSGGGFGGGGFGGGRFGGFGGPGGVGGLGGPGGFGPGGYPGGIHEVSVNQSLLQPLNVKVDPEIQNVKAQEREQIKTLNNKFASFIDKVRFLEQQNQVLQTKWELLQQMNVGTRPINLEPIFQGYIDSLKRYLDGLTAERTSQNSELNNMQDLVEDYKKKYEDEINKRTAAENDFVTLKKDVDNAYMIKVELQSKVDLLNQEIEFLKVLYDAEISQIHQSVTDTNVILSMDNSRNLDLDSIIAEVKAQYEEIAQRSKEEAEALYHSKYEELQVTVGRHGDSLKEIKIEISEL…	2475	2903	1	1	1	665.323	2	-0.0002	419	430	0	76.23	6e-05	K	NVQDAIADAEQR	G						File: ~Z:\CORE\RAW_DATA_2020_QE\P780_Sigrun_Lange\P780_R_EV.raw~; SpectrumID: ~3014~; PrecursorID: ~0~; scans: ~6917~
1	1::sp|cRAP053|P35908|K22E_HUMAN	Keratin, type II cytoskeletal 2 epidermal OS=Homo sapiens GN=KRT2 PE=1 SV=2	2481	72	6.5e-243	65678	84	51	37	28	74.8	8.07	MSCQISCKSRGRGGGGGGFRGFSSGSAVVSGGSRRSTSSFSCLSRHGGGGGGFGGGGFGSRSLVGLGGTKSISISVAGGGGGFGAAGGFGGRGGGFGGGSSFGGGSGFSGGGFGGGGFGGGRFGGFGGPGGVGGLGGPGGFGPGGYPGGIHEVSVNQSLLQPLNVKVDPEIQNVKAQEREQIKTLNNKFASFIDKVRFLEQQNQVLQTKWELLQQMNVGTRPINLEPIFQGYIDSLKRYLDGLTAERTSQNSELNNMQDLVEDYKKKYEDEINKRTAAENDFVTLKKDVDNAYMIKVELQSKVDLLNQEIEFLKVLYDAEISQIHQSVTDTNVILSMDNSRNLDLDSIIAEVKAQYEEIAQRSKEEAEALYHSKYEELQVTVGRHGDSLKEIKIEISEL…	2477	6567	1	1	0	665.366	2	-0.0005	342	353	0	74.23	0.00013	R	NLDLDSIIAEVK	A						File: ~Z:\CORE\RAW_DATA_2020_QE\P780_Sigrun_Lange\P780_R_EV.raw~; SpectrumID: ~6743~; PrecursorID: ~0~; scans: ~10919~
1	1::sp|cRAP053|P35908|K22E_HUMAN	Keratin, type II cytoskeletal 2 epidermal OS=Homo sapiens GN=KRT2 PE=1 SV=2	2481	72	6.5e-243	65678	84	51	37	28	74.8	8.07	MSCQISCKSRGRGGGGGGFRGFSSGSAVVSGGSRRSTSSFSCLSRHGGGGGGFGGGGFGSRSLVGLGGTKSISISVAGGGGGFGAAGGFGGRGGGFGGGSSFGGGSGFSGGGFGGGGFGGGRFGGFGGPGGVGGLGGPGGFGPGGYPGGIHEVSVNQSLLQPLNVKVDPEIQNVKAQEREQIKTLNNKFASFIDKVRFLEQQNQVLQTKWELLQQMNVGTRPINLEPIFQGYIDSLKRYLDGLTAERTSQNSELNNMQDLVEDYKKKYEDEINKRTAAENDFVTLKKDVDNAYMIKVELQSKVDLLNQEIEFLKVLYDAEISQIHQSVTDTNVILSMDNSRNLDLDSIIAEVKAQYEEIAQRSKEEAEALYHSKYEELQVTVGRHGDSLKEIKIEISEL…	2512	2295	1	1	0	668.859	2	0.0008	276	287	1	20.48	27	R	TAAENDFVTLKK	D						File: ~Z:\CORE\RAW_DATA_2020_QE\P780_Sigrun_Lange\P780_R_EV.raw~; SpectrumID: ~2403~; PrecursorID: ~0~; scans: ~6134~
1	1::sp|cRAP053|P35908|K22E_HUMAN	Keratin, type II cytoskeletal 2 epidermal OS=Homo sapiens GN=KRT2 PE=1 SV=2	2481	72	6.5e-243	65678	84	51	37	28	74.8	8.07	MSCQISCKSRGRGGGGGGFRGFSSGSAVVSGGSRRSTSSFSCLSRHGGGGGGFGGGGFGSRSLVGLGGTKSISISVAGGGGGFGAAGGFGGRGGGFGGGSSFGGGSGFSGGGFGGGGFGGGRFGGFGGPGGVGGLGGPGGFGPGGYPGGIHEVSVNQSLLQPLNVKVDPEIQNVKAQEREQIKTLNNKFASFIDKVRFLEQQNQVLQTKWELLQQMNVGTRPINLEPIFQGYIDSLKRYLDGLTAERTSQNSELNNMQDLVEDYKKKYEDEINKRTAAENDFVTLKKDVDNAYMIKVELQSKVDLLNQEIEFLKVLYDAEISQIHQSVTDTNVILSMDNSRNLDLDSIIAEVKAQYEEIAQRSKEEAEALYHSKYEELQVTVGRHGDSLKEIKIEISEL…	2693	4210	1	1	1	686.359	2	-0.0002	442	453	0	71.47	0.00022	K	LNDLEEALQQAK	E						File: ~Z:\CORE\RAW_DATA_2020_QE\P780_Sigrun_Lange\P780_R_EV.raw~; SpectrumID: ~4326~; PrecursorID: ~0~; scans: ~8346~
1	1::sp|cRAP053|P35908|K22E_HUMAN	Keratin, type II cytoskeletal 2 epidermal OS=Homo sapiens GN=KRT2 PE=1 SV=2	2481	72	6.5e-243	65678	84	51	37	28	74.8	8.07	MSCQISCKSRGRGGGGGGFRGFSSGSAVVSGGSRRSTSSFSCLSRHGGGGGGFGGGGFGSRSLVGLGGTKSISISVAGGGGGFGAAGGFGGRGGGFGGGSSFGGGSGFSGGGFGGGGFGGGRFGGFGGPGGVGGLGGPGGFGPGGYPGGIHEVSVNQSLLQPLNVKVDPEIQNVKAQEREQIKTLNNKFASFIDKVRFLEQQNQVLQTKWELLQQMNVGTRPINLEPIFQGYIDSLKRYLDGLTAERTSQNSELNNMQDLVEDYKKKYEDEINKRTAAENDFVTLKKDVDNAYMIKVELQSKVDLLNQEIEFLKVLYDAEISQIHQSVTDTNVILSMDNSRNLDLDSIIAEVKAQYEEIAQRSKEEAEALYHSKYEELQVTVGRHGDSLKEIKIEISEL…	2694	4236	1	1	1	457.909	3	-0.0001	442	453	0	28.58	4.4	K	LNDLEEALQQAK	E						File: ~Z:\CORE\RAW_DATA_2020_QE\P780_Sigrun_Lange\P780_R_EV.raw~; SpectrumID: ~4352~; PrecursorID: ~0~; scans: ~8373~
1	1::sp|cRAP053|P35908|K22E_HUMAN	Keratin, type II cytoskeletal 2 epidermal OS=Homo sapiens GN=KRT2 PE=1 SV=2	2481	72	6.5e-243	65678	84	51	37	28	74.8	8.07	MSCQISCKSRGRGGGGGGFRGFSSGSAVVSGGSRRSTSSFSCLSRHGGGGGGFGGGGFGSRSLVGLGGTKSISISVAGGGGGFGAAGGFGGRGGGFGGGSSFGGGSGFSGGGFGGGGFGGGRFGGFGGPGGVGGLGGPGGFGPGGYPGGIHEVSVNQSLLQPLNVKVDPEIQNVKAQEREQIKTLNNKFASFIDKVRFLEQQNQVLQTKWELLQQMNVGTRPINLEPIFQGYIDSLKRYLDGLTAERTSQNSELNNMQDLVEDYKKKYEDEINKRTAAENDFVTLKKDVDNAYMIKVELQSKVDLLNQEIEFLKVLYDAEISQIHQSVTDTNVILSMDNSRNLDLDSIIAEVKAQYEEIAQRSKEEAEALYHSKYEELQVTVGRHGDSLKEIKIEISEL…	2762	827	1	1	1	464.565	3	-0.0001	363	374	1	34.59	1.4	R	SKEEAEALYHSK	Y						File: ~Z:\CORE\RAW_DATA_2020_QE\P780_Sigrun_Lange\P780_R_EV.raw~; SpectrumID: ~897~; PrecursorID: ~0~; scans: ~4373~
1	1::sp|cRAP053|P35908|K22E_HUMAN	Keratin, type II cytoskeletal 2 epidermal OS=Homo sapiens GN=KRT2 PE=1 SV=2	2481	72	6.5e-243	65678	84	51	37	28	74.8	8.07	MSCQISCKSRGRGGGGGGFRGFSSGSAVVSGGSRRSTSSFSCLSRHGGGGGGFGGGGFGSRSLVGLGGTKSISISVAGGGGGFGAAGGFGGRGGGFGGGSSFGGGSGFSGGGFGGGGFGGGRFGGFGGPGGVGGLGGPGGFGPGGYPGGIHEVSVNQSLLQPLNVKVDPEIQNVKAQEREQIKTLNNKFASFIDKVRFLEQQNQVLQTKWELLQQMNVGTRPINLEPIFQGYIDSLKRYLDGLTAERTSQNSELNNMQDLVEDYKKKYEDEINKRTAAENDFVTLKKDVDNAYMIKVELQSKVDLLNQEIEFLKVLYDAEISQIHQSVTDTNVILSMDNSRNLDLDSIIAEVKAQYEEIAQRSKEEAEALYHSKYEELQVTVGRHGDSLKEIKIEISEL…	3069	6341	1	1	1	730.903	2	-0.001	303	314	0	106.01	6.9e-08	K	VDLLNQEIEFLK	V						File: ~Z:\CORE\RAW_DATA_2020_QE\P780_Sigrun_Lange\P780_R_EV.raw~; SpectrumID: ~6482~; PrecursorID: ~0~; scans: ~10644~
1	1::sp|cRAP053|P35908|K22E_HUMAN	Keratin, type II cytoskeletal 2 epidermal OS=Homo sapiens GN=KRT2 PE=1 SV=2	2481	72	6.5e-243	65678	84	51	37	28	74.8	8.07	MSCQISCKSRGRGGGGGGFRGFSSGSAVVSGGSRRSTSSFSCLSRHGGGGGGFGGGGFGSRSLVGLGGTKSISISVAGGGGGFGAAGGFGGRGGGFGGGSSFGGGSGFSGGGFGGGGFGGGRFGGFGGPGGVGGLGGPGGFGPGGYPGGIHEVSVNQSLLQPLNVKVDPEIQNVKAQEREQIKTLNNKFASFIDKVRFLEQQNQVLQTKWELLQQMNVGTRPINLEPIFQGYIDSLKRYLDGLTAERTSQNSELNNMQDLVEDYKKKYEDEINKRTAAENDFVTLKKDVDNAYMIKVELQSKVDLLNQEIEFLKVLYDAEISQIHQSVTDTNVILSMDNSRNLDLDSIIAEVKAQYEEIAQRSKEEAEALYHSKYEELQVTVGRHGDSLKEIKIEISEL…	3135	2904	1	1	0	492.6	3	-0.0007	198	209	0	40.03	0.34	R	FLEQQNQVLQTK	W						File: ~Z:\CORE\RAW_DATA_2020_QE\P780_Sigrun_Lange\P780_R_EV.raw~; SpectrumID: ~3015~; PrecursorID: ~0~; scans: ~6918~
1	1::sp|cRAP053|P35908|K22E_HUMAN	Keratin, type II cytoskeletal 2 epidermal OS=Homo sapiens GN=KRT2 PE=1 SV=2	2481	72	6.5e-243	65678	84	51	37	28	74.8	8.07	MSCQISCKSRGRGGGGGGFRGFSSGSAVVSGGSRRSTSSFSCLSRHGGGGGGFGGGGFGSRSLVGLGGTKSISISVAGGGGGFGAAGGFGGRGGGFGGGSSFGGGSGFSGGGFGGGGFGGGRFGGFGGPGGVGGLGGPGGFGPGGYPGGIHEVSVNQSLLQPLNVKVDPEIQNVKAQEREQIKTLNNKFASFIDKVRFLEQQNQVLQTKWELLQQMNVGTRPINLEPIFQGYIDSLKRYLDGLTAERTSQNSELNNMQDLVEDYKKKYEDEINKRTAAENDFVTLKKDVDNAYMIKVELQSKVDLLNQEIEFLKVLYDAEISQIHQSVTDTNVILSMDNSRNLDLDSIIAEVKAQYEEIAQRSKEEAEALYHSKYEELQVTVGRHGDSLKEIKIEISEL…	3136	3002	1	1	0	738.396	2	-0.0005	198	209	0	87.41	6.2e-06	R	FLEQQNQVLQTK	W						File: ~Z:\CORE\RAW_DATA_2020_QE\P780_Sigrun_Lange\P780_R_EV.raw~; SpectrumID: ~3114~; PrecursorID: ~0~; scans: ~7027~
1	1::sp|cRAP053|P35908|K22E_HUMAN	Keratin, type II cytoskeletal 2 epidermal OS=Homo sapiens GN=KRT2 PE=1 SV=2	2481	72	6.5e-243	65678	84	51	37	28	74.8	8.07	MSCQISCKSRGRGGGGGGFRGFSSGSAVVSGGSRRSTSSFSCLSRHGGGGGGFGGGGFGSRSLVGLGGTKSISISVAGGGGGFGAAGGFGGRGGGFGGGSSFGGGSGFSGGGFGGGGFGGGRFGGFGGPGGVGGLGGPGGFGPGGYPGGIHEVSVNQSLLQPLNVKVDPEIQNVKAQEREQIKTLNNKFASFIDKVRFLEQQNQVLQTKWELLQQMNVGTRPINLEPIFQGYIDSLKRYLDGLTAERTSQNSELNNMQDLVEDYKKKYEDEINKRTAAENDFVTLKKDVDNAYMIKVELQSKVDLLNQEIEFLKVLYDAEISQIHQSVTDTNVILSMDNSRNLDLDSIIAEVKAQYEEIAQRSKEEAEALYHSKYEELQVTVGRHGDSLKEIKIEISEL…	3142	3258	1	1	0	738.894	2	0.0111	198	209	0	70.28	0.00033	R	FLEQQNQVLQTK	W		Deamidated (NQ)	0.000010000000.0			File: ~Z:\CORE\RAW_DATA_2020_QE\P780_Sigrun_Lange\P780_R_EV.raw~; SpectrumID: ~3370~; PrecursorID: ~0~; scans: ~7311~
1	1::sp|cRAP053|P35908|K22E_HUMAN	Keratin, type II cytoskeletal 2 epidermal OS=Homo sapiens GN=KRT2 PE=1 SV=2	2481	72	6.5e-243	65678	84	51	37	28	74.8	8.07	MSCQISCKSRGRGGGGGGFRGFSSGSAVVSGGSRRSTSSFSCLSRHGGGGGGFGGGGFGSRSLVGLGGTKSISISVAGGGGGFGAAGGFGGRGGGFGGGSSFGGGSGFSGGGFGGGGFGGGRFGGFGGPGGVGGLGGPGGFGPGGYPGGIHEVSVNQSLLQPLNVKVDPEIQNVKAQEREQIKTLNNKFASFIDKVRFLEQQNQVLQTKWELLQQMNVGTRPINLEPIFQGYIDSLKRYLDGLTAERTSQNSELNNMQDLVEDYKKKYEDEINKRTAAENDFVTLKKDVDNAYMIKVELQSKVDLLNQEIEFLKVLYDAEISQIHQSVTDTNVILSMDNSRNLDLDSIIAEVKAQYEEIAQRSKEEAEALYHSKYEELQVTVGRHGDSLKEIKIEISEL…	3581	618	1	1	1	794.845	2	-0.0017	604	623	0	118.97	1.3e-09	R	GGSSSGGGYGSGGGGSSSVK	G						File: ~Z:\CORE\RAW_DATA_2020_QE\P780_Sigrun_Lange\P780_R_EV.raw~; SpectrumID: ~667~; PrecursorID: ~0~; scans: ~4088~
1	1::sp|cRAP053|P35908|K22E_HUMAN	Keratin, type II cytoskeletal 2 epidermal OS=Homo sapiens GN=KRT2 PE=1 SV=2	2481	72	6.5e-243	65678	84	51	37	28	74.8	8.07	MSCQISCKSRGRGGGGGGFRGFSSGSAVVSGGSRRSTSSFSCLSRHGGGGGGFGGGGFGSRSLVGLGGTKSISISVAGGGGGFGAAGGFGGRGGGFGGGSSFGGGSGFSGGGFGGGGFGGGRFGGFGGPGGVGGLGGPGGFGPGGYPGGIHEVSVNQSLLQPLNVKVDPEIQNVKAQEREQIKTLNNKFASFIDKVRFLEQQNQVLQTKWELLQQMNVGTRPINLEPIFQGYIDSLKRYLDGLTAERTSQNSELNNMQDLVEDYKKKYEDEINKRTAAENDFVTLKKDVDNAYMIKVELQSKVDLLNQEIEFLKVLYDAEISQIHQSVTDTNVILSMDNSRNLDLDSIIAEVKAQYEEIAQRSKEEAEALYHSKYEELQVTVGRHGDSLKEIKIEISEL…	4015	980	1	1	1	870.856	2	-0.0011	525	544	0	122.49	2.4e-10	R	GSSSGGGYSSGSSSYGSGGR	Q						File: ~Z:\CORE\RAW_DATA_2020_QE\P780_Sigrun_Lange\P780_R_EV.raw~; SpectrumID: ~1060~; PrecursorID: ~0~; scans: ~4562~
1	1::sp|cRAP053|P35908|K22E_HUMAN	Keratin, type II cytoskeletal 2 epidermal OS=Homo sapiens GN=KRT2 PE=1 SV=2	2481	72	6.5e-243	65678	84	51	37	28	74.8	8.07	MSCQISCKSRGRGGGGGGFRGFSSGSAVVSGGSRRSTSSFSCLSRHGGGGGGFGGGGFGSRSLVGLGGTKSISISVAGGGGGFGAAGGFGGRGGGFGGGSSFGGGSGFSGGGFGGGGFGGGRFGGFGGPGGVGGLGGPGGFGPGGYPGGIHEVSVNQSLLQPLNVKVDPEIQNVKAQEREQIKTLNNKFASFIDKVRFLEQQNQVLQTKWELLQQMNVGTRPINLEPIFQGYIDSLKRYLDGLTAERTSQNSELNNMQDLVEDYKKKYEDEINKRTAAENDFVTLKKDVDNAYMIKVELQSKVDLLNQEIEFLKVLYDAEISQIHQSVTDTNVILSMDNSRNLDLDSIIAEVKAQYEEIAQRSKEEAEALYHSKYEELQVTVGRHGDSLKEIKIEISEL…	4020	1159	1	1	1	581.253	3	-0.003	550	572	0	54.98	0.0036	R	GGSGGGGSISGGGYGSGGGSGGR	Y						File: ~Z:\CORE\RAW_DATA_2020_QE\P780_Sigrun_Lange\P780_R_EV.raw~; SpectrumID: ~1247~; PrecursorID: ~0~; scans: ~4782~
1	1::sp|cRAP053|P35908|K22E_HUMAN	Keratin, type II cytoskeletal 2 epidermal OS=Homo sapiens GN=KRT2 PE=1 SV=2	2481	72	6.5e-243	65678	84	51	37	28	74.8	8.07	MSCQISCKSRGRGGGGGGFRGFSSGSAVVSGGSRRSTSSFSCLSRHGGGGGGFGGGGFGSRSLVGLGGTKSISISVAGGGGGFGAAGGFGGRGGGFGGGSSFGGGSGFSGGGFGGGGFGGGRFGGFGGPGGVGGLGGPGGFGPGGYPGGIHEVSVNQSLLQPLNVKVDPEIQNVKAQEREQIKTLNNKFASFIDKVRFLEQQNQVLQTKWELLQQMNVGTRPINLEPIFQGYIDSLKRYLDGLTAERTSQNSELNNMQDLVEDYKKKYEDEINKRTAAENDFVTLKKDVDNAYMIKVELQSKVDLLNQEIEFLKVLYDAEISQIHQSVTDTNVILSMDNSRNLDLDSIIAEVKAQYEEIAQRSKEEAEALYHSKYEELQVTVGRHGDSLKEIKIEISEL…	4021	1150	1	1	1	871.378	2	0.0003	550	572	0	115.45	3.4e-09	R	GGSGGGGSISGGGYGSGGGSGGR	Y						File: ~Z:\CORE\RAW_DATA_2020_QE\P780_Sigrun_Lange\P780_R_EV.raw~; SpectrumID: ~1237~; PrecursorID: ~0~; scans: ~4771~
1	1::sp|cRAP053|P35908|K22E_HUMAN	Keratin, type II cytoskeletal 2 epidermal OS=Homo sapiens GN=KRT2 PE=1 SV=2	2481	72	6.5e-243	65678	84	51	37	28	74.8	8.07	MSCQISCKSRGRGGGGGGFRGFSSGSAVVSGGSRRSTSSFSCLSRHGGGGGGFGGGGFGSRSLVGLGGTKSISISVAGGGGGFGAAGGFGGRGGGFGGGSSFGGGSGFSGGGFGGGGFGGGRFGGFGGPGGVGGLGGPGGFGPGGYPGGIHEVSVNQSLLQPLNVKVDPEIQNVKAQEREQIKTLNNKFASFIDKVRFLEQQNQVLQTKWELLQQMNVGTRPINLEPIFQGYIDSLKRYLDGLTAERTSQNSELNNMQDLVEDYKKKYEDEINKRTAAENDFVTLKKDVDNAYMIKVELQSKVDLLNQEIEFLKVLYDAEISQIHQSVTDTNVILSMDNSRNLDLDSIIAEVKAQYEEIAQRSKEEAEALYHSKYEELQVTVGRHGDSLKEIKIEISEL…	5455	4085	1	1	1	752.685	3	-0.0035	248	266	1	98.56	4.9e-07	R	TSQNSELNNMQDLVEDYKK	K						File: ~Z:\CORE\RAW_DATA_2020_QE\P780_Sigrun_Lange\P780_R_EV.raw~; SpectrumID: ~4201~; PrecursorID: ~0~; scans: ~8213~
1	1::sp|cRAP053|P35908|K22E_HUMAN	Keratin, type II cytoskeletal 2 epidermal OS=Homo sapiens GN=KRT2 PE=1 SV=2	2481	72	6.5e-243	65678	84	51	37	28	74.8	8.07	MSCQISCKSRGRGGGGGGFRGFSSGSAVVSGGSRRSTSSFSCLSRHGGGGGGFGGGGFGSRSLVGLGGTKSISISVAGGGGGFGAAGGFGGRGGGFGGGSSFGGGSGFSGGGFGGGGFGGGRFGGFGGPGGVGGLGGPGGFGPGGYPGGIHEVSVNQSLLQPLNVKVDPEIQNVKAQEREQIKTLNNKFASFIDKVRFLEQQNQVLQTKWELLQQMNVGTRPINLEPIFQGYIDSLKRYLDGLTAERTSQNSELNNMQDLVEDYKKKYEDEINKRTAAENDFVTLKKDVDNAYMIKVELQSKVDLLNQEIEFLKVLYDAEISQIHQSVTDTNVILSMDNSRNLDLDSIIAEVKAQYEEIAQRSKEEAEALYHSKYEELQVTVGRHGDSLKEIKIEISEL…	5457	4248	1	1	1	753.015	3	0.0031	248	266	1	81.91	2.1e-05	R	TSQNSELNNMQDLVEDYKK	K		Deamidated (NQ)	0.0001000000000000000.0			File: ~Z:\CORE\RAW_DATA_2020_QE\P780_Sigrun_Lange\P780_R_EV.raw~; SpectrumID: ~4364~; PrecursorID: ~0~; scans: ~8386~
1	1::sp|cRAP053|P35908|K22E_HUMAN	Keratin, type II cytoskeletal 2 epidermal OS=Homo sapiens GN=KRT2 PE=1 SV=2	2481	72	6.5e-243	65678	84	51	37	28	74.8	8.07	MSCQISCKSRGRGGGGGGFRGFSSGSAVVSGGSRRSTSSFSCLSRHGGGGGGFGGGGFGSRSLVGLGGTKSISISVAGGGGGFGAAGGFGGRGGGFGGGSSFGGGSGFSGGGFGGGGFGGGRFGGFGGPGGVGGLGGPGGFGPGGYPGGIHEVSVNQSLLQPLNVKVDPEIQNVKAQEREQIKTLNNKFASFIDKVRFLEQQNQVLQTKWELLQQMNVGTRPINLEPIFQGYIDSLKRYLDGLTAERTSQNSELNNMQDLVEDYKKKYEDEINKRTAAENDFVTLKKDVDNAYMIKVELQSKVDLLNQEIEFLKVLYDAEISQIHQSVTDTNVILSMDNSRNLDLDSIIAEVKAQYEEIAQRSKEEAEALYHSKYEELQVTVGRHGDSLKEIKIEISEL…	5461	1236	1	1	1	753.329	3	-0.005	545	572	1	36.5	0.32	R	QSGSRGGSGGGGSISGGGYGSGGGSGGR	Y		Deamidated (R)	0.0000200000000000000000000000.0			File: ~Z:\CORE\RAW_DATA_2020_QE\P780_Sigrun_Lange\P780_R_EV.raw~; SpectrumID: ~1328~; PrecursorID: ~0~; scans: ~4876~
1	1::sp|cRAP053|P35908|K22E_HUMAN	Keratin, type II cytoskeletal 2 epidermal OS=Homo sapiens GN=KRT2 PE=1 SV=2	2481	72	6.5e-243	65678	84	51	37	28	74.8	8.07	MSCQISCKSRGRGGGGGGFRGFSSGSAVVSGGSRRSTSSFSCLSRHGGGGGGFGGGGFGSRSLVGLGGTKSISISVAGGGGGFGAAGGFGGRGGGFGGGSSFGGGSGFSGGGFGGGGFGGGRFGGFGGPGGVGGLGGPGGFGPGGYPGGIHEVSVNQSLLQPLNVKVDPEIQNVKAQEREQIKTLNNKFASFIDKVRFLEQQNQVLQTKWELLQQMNVGTRPINLEPIFQGYIDSLKRYLDGLTAERTSQNSELNNMQDLVEDYKKKYEDEINKRTAAENDFVTLKKDVDNAYMIKVELQSKVDLLNQEIEFLKVLYDAEISQIHQSVTDTNVILSMDNSRNLDLDSIIAEVKAQYEEIAQRSKEEAEALYHSKYEELQVTVGRHGDSLKEIKIEISEL…	5541	2495	1	1	1	758.017	3	-0.0025	248	266	1	27.32	5.7	R	TSQNSELNNMQDLVEDYKK	K		Oxidation (M)	0.0000000003000000000.0			File: ~Z:\CORE\RAW_DATA_2020_QE\P780_Sigrun_Lange\P780_R_EV.raw~; SpectrumID: ~2603~; PrecursorID: ~0~; scans: ~6361~
1	1::sp|cRAP053|P35908|K22E_HUMAN	Keratin, type II cytoskeletal 2 epidermal OS=Homo sapiens GN=KRT2 PE=1 SV=2	2481	72	6.5e-243	65678	84	51	37	28	74.8	8.07	MSCQISCKSRGRGGGGGGFRGFSSGSAVVSGGSRRSTSSFSCLSRHGGGGGGFGGGGFGSRSLVGLGGTKSISISVAGGGGGFGAAGGFGGRGGGFGGGSSFGGGSGFSGGGFGGGGFGGGRFGGFGGPGGVGGLGGPGGFGPGGYPGGIHEVSVNQSLLQPLNVKVDPEIQNVKAQEREQIKTLNNKFASFIDKVRFLEQQNQVLQTKWELLQQMNVGTRPINLEPIFQGYIDSLKRYLDGLTAERTSQNSELNNMQDLVEDYKKKYEDEINKRTAAENDFVTLKKDVDNAYMIKVELQSKVDLLNQEIEFLKVLYDAEISQIHQSVTDTNVILSMDNSRNLDLDSIIAEVKAQYEEIAQRSKEEAEALYHSKYEELQVTVGRHGDSLKEIKIEISEL…	6067	4876	1	1	1	800.344	3	-0.002	93	122	0	116.52	2.4e-09	R	GGGFGGGSSFGGGSGFSGGGFGGGGFGGGR	F						File: ~Z:\CORE\RAW_DATA_2020_QE\P780_Sigrun_Lange\P780_R_EV.raw~; SpectrumID: ~4993~; PrecursorID: ~0~; scans: ~9068~
1	1::sp|cRAP053|P35908|K22E_HUMAN	Keratin, type II cytoskeletal 2 epidermal OS=Homo sapiens GN=KRT2 PE=1 SV=2	2481	72	6.5e-243	65678	84	51	37	28	74.8	8.07	MSCQISCKSRGRGGGGGGFRGFSSGSAVVSGGSRRSTSSFSCLSRHGGGGGGFGGGGFGSRSLVGLGGTKSISISVAGGGGGFGAAGGFGGRGGGFGGGSSFGGGSGFSGGGFGGGGFGGGRFGGFGGPGGVGGLGGPGGFGPGGYPGGIHEVSVNQSLLQPLNVKVDPEIQNVKAQEREQIKTLNNKFASFIDKVRFLEQQNQVLQTKWELLQQMNVGTRPINLEPIFQGYIDSLKRYLDGLTAERTSQNSELNNMQDLVEDYKKKYEDEINKRTAAENDFVTLKKDVDNAYMIKVELQSKVDLLNQEIEFLKVLYDAEISQIHQSVTDTNVILSMDNSRNLDLDSIIAEVKAQYEEIAQRSKEEAEALYHSKYEELQVTVGRHGDSLKEIKIEISEL…	6068	4885	1	1	1	1200.01	2	0.0037	93	122	0	125.68	3.2e-10	R	GGGFGGGSSFGGGSGFSGGGFGGGGFGGGR	F						File: ~Z:\CORE\RAW_DATA_2020_QE\P780_Sigrun_Lange\P780_R_EV.raw~; SpectrumID: ~5002~; PrecursorID: ~0~; scans: ~9077~
1	1::sp|cRAP053|P35908|K22E_HUMAN	Keratin, type II cytoskeletal 2 epidermal OS=Homo sapiens GN=KRT2 PE=1 SV=2	2481	72	6.5e-243	65678	84	51	37	28	74.8	8.07	MSCQISCKSRGRGGGGGGFRGFSSGSAVVSGGSRRSTSSFSCLSRHGGGGGGFGGGGFGSRSLVGLGGTKSISISVAGGGGGFGAAGGFGGRGGGFGGGSSFGGGSGFSGGGFGGGGFGGGRFGGFGGPGGVGGLGGPGGFGPGGYPGGIHEVSVNQSLLQPLNVKVDPEIQNVKAQEREQIKTLNNKFASFIDKVRFLEQQNQVLQTKWELLQQMNVGTRPINLEPIFQGYIDSLKRYLDGLTAERTSQNSELNNMQDLVEDYKKKYEDEINKRTAAENDFVTLKKDVDNAYMIKVELQSKVDLLNQEIEFLKVLYDAEISQIHQSVTDTNVILSMDNSRNLDLDSIIAEVKAQYEEIAQRSKEEAEALYHSKYEELQVTVGRHGDSLKEIKIEISEL…	6230	4267	1	1	1	820.071	3	-0.0008	491	515	0	81.74	3.1e-05	R	MSGDLSSNVTVSVTSSTISSNVASK	A						File: ~Z:\CORE\RAW_DATA_2020_QE\P780_Sigrun_Lange\P780_R_EV.raw~; SpectrumID: ~4383~; PrecursorID: ~0~; scans: ~8406~
1	1::sp|cRAP053|P35908|K22E_HUMAN	Keratin, type II cytoskeletal 2 epidermal OS=Homo sapiens GN=KRT2 PE=1 SV=2	2481	72	6.5e-243	65678	84	51	37	28	74.8	8.07	MSCQISCKSRGRGGGGGGFRGFSSGSAVVSGGSRRSTSSFSCLSRHGGGGGGFGGGGFGSRSLVGLGGTKSISISVAGGGGGFGAAGGFGGRGGGFGGGSSFGGGSGFSGGGFGGGGFGGGRFGGFGGPGGVGGLGGPGGFGPGGYPGGIHEVSVNQSLLQPLNVKVDPEIQNVKAQEREQIKTLNNKFASFIDKVRFLEQQNQVLQTKWELLQQMNVGTRPINLEPIFQGYIDSLKRYLDGLTAERTSQNSELNNMQDLVEDYKKKYEDEINKRTAAENDFVTLKKDVDNAYMIKVELQSKVDLLNQEIEFLKVLYDAEISQIHQSVTDTNVILSMDNSRNLDLDSIIAEVKAQYEEIAQRSKEEAEALYHSKYEELQVTVGRHGDSLKEIKIEISEL…	6263	3990	1	1	1	1237.6	2	-0.001	491	515	0	38.98	0.59	R	MSGDLSSNVTVSVTSSTISSNVASK	A		Oxidation (M)	0.3000000000000000000000000.0			File: ~Z:\CORE\RAW_DATA_2020_QE\P780_Sigrun_Lange\P780_R_EV.raw~; SpectrumID: ~4106~; PrecursorID: ~0~; scans: ~8113~
1	1::sp|cRAP053|P35908|K22E_HUMAN	Keratin, type II cytoskeletal 2 epidermal OS=Homo sapiens GN=KRT2 PE=1 SV=2	2481	72	6.5e-243	65678	84	51	37	28	74.8	8.07	MSCQISCKSRGRGGGGGGFRGFSSGSAVVSGGSRRSTSSFSCLSRHGGGGGGFGGGGFGSRSLVGLGGTKSISISVAGGGGGFGAAGGFGGRGGGFGGGSSFGGGSGFSGGGFGGGGFGGGRFGGFGGPGGVGGLGGPGGFGPGGYPGGIHEVSVNQSLLQPLNVKVDPEIQNVKAQEREQIKTLNNKFASFIDKVRFLEQQNQVLQTKWELLQQMNVGTRPINLEPIFQGYIDSLKRYLDGLTAERTSQNSELNNMQDLVEDYKKKYEDEINKRTAAENDFVTLKKDVDNAYMIKVELQSKVDLLNQEIEFLKVLYDAEISQIHQSVTDTNVILSMDNSRNLDLDSIIAEVKAQYEEIAQRSKEEAEALYHSKYEELQVTVGRHGDSLKEIKIEISEL…	6264	3975	1	1	1	825.403	3	0.0009	491	515	0	94.99	1.5e-06	R	MSGDLSSNVTVSVTSSTISSNVASK	A		Oxidation (M)	0.3000000000000000000000000.0			File: ~Z:\CORE\RAW_DATA_2020_QE\P780_Sigrun_Lange\P780_R_EV.raw~; SpectrumID: ~4091~; PrecursorID: ~0~; scans: ~8096~
1	1::sp|cRAP053|P35908|K22E_HUMAN	Keratin, type II cytoskeletal 2 epidermal OS=Homo sapiens GN=KRT2 PE=1 SV=2	2481	72	6.5e-243	65678	84	51	37	28	74.8	8.07	MSCQISCKSRGRGGGGGGFRGFSSGSAVVSGGSRRSTSSFSCLSRHGGGGGGFGGGGFGSRSLVGLGGTKSISISVAGGGGGFGAAGGFGGRGGGFGGGSSFGGGSGFSGGGFGGGGFGGGRFGGFGGPGGVGGLGGPGGFGPGGYPGGIHEVSVNQSLLQPLNVKVDPEIQNVKAQEREQIKTLNNKFASFIDKVRFLEQQNQVLQTKWELLQQMNVGTRPINLEPIFQGYIDSLKRYLDGLTAERTSQNSELNNMQDLVEDYKKKYEDEINKRTAAENDFVTLKKDVDNAYMIKVELQSKVDLLNQEIEFLKVLYDAEISQIHQSVTDTNVILSMDNSRNLDLDSIIAEVKAQYEEIAQRSKEEAEALYHSKYEELQVTVGRHGDSLKEIKIEISEL…	7353	5776	1	1	1	1016.83	3	-0.0046	315	341	0	78	7.6e-05	K	VLYDAEISQIHQSVTDTNVILSMDNSR	N						File: ~Z:\CORE\RAW_DATA_2020_QE\P780_Sigrun_Lange\P780_R_EV.raw~; SpectrumID: ~5896~; PrecursorID: ~0~; scans: ~10028~
1	1::sp|cRAP053|P35908|K22E_HUMAN	Keratin, type II cytoskeletal 2 epidermal OS=Homo sapiens GN=KRT2 PE=1 SV=2	2481	72	6.5e-243	65678	84	51	37	28	74.8	8.07	MSCQISCKSRGRGGGGGGFRGFSSGSAVVSGGSRRSTSSFSCLSRHGGGGGGFGGGGFGSRSLVGLGGTKSISISVAGGGGGFGAAGGFGGRGGGFGGGSSFGGGSGFSGGGFGGGGFGGGRFGGFGGPGGVGGLGGPGGFGPGGYPGGIHEVSVNQSLLQPLNVKVDPEIQNVKAQEREQIKTLNNKFASFIDKVRFLEQQNQVLQTKWELLQQMNVGTRPINLEPIFQGYIDSLKRYLDGLTAERTSQNSELNNMQDLVEDYKKKYEDEINKRTAAENDFVTLKKDVDNAYMIKVELQSKVDLLNQEIEFLKVLYDAEISQIHQSVTDTNVILSMDNSRNLDLDSIIAEVKAQYEEIAQRSKEEAEALYHSKYEELQVTVGRHGDSLKEIKIEISEL…	7378	5115	1	1	1	1022.17	3	-0.0079	315	341	0	72.9	0.00024	K	VLYDAEISQIHQSVTDTNVILSMDNSR	N		Oxidation (M)	0.000000000000000000000030000.0			File: ~Z:\CORE\RAW_DATA_2020_QE\P780_Sigrun_Lange\P780_R_EV.raw~; SpectrumID: ~5232~; PrecursorID: ~0~; scans: ~9319~
1	1::sp|cRAP053|P35908|K22E_HUMAN	Keratin, type II cytoskeletal 2 epidermal OS=Homo sapiens GN=KRT2 PE=1 SV=2	2481	72	6.5e-243	65678	84	51	37	28	74.8	8.07	MSCQISCKSRGRGGGGGGFRGFSSGSAVVSGGSRRSTSSFSCLSRHGGGGGGFGGGGFGSRSLVGLGGTKSISISVAGGGGGFGAAGGFGGRGGGFGGGSSFGGGSGFSGGGFGGGGFGGGRFGGFGGPGGVGGLGGPGGFGPGGYPGGIHEVSVNQSLLQPLNVKVDPEIQNVKAQEREQIKTLNNKFASFIDKVRFLEQQNQVLQTKWELLQQMNVGTRPINLEPIFQGYIDSLKRYLDGLTAERTSQNSELNNMQDLVEDYKKKYEDEINKRTAAENDFVTLKKDVDNAYMIKVELQSKVDLLNQEIEFLKVLYDAEISQIHQSVTDTNVILSMDNSRNLDLDSIIAEVKAQYEEIAQRSKEEAEALYHSKYEELQVTVGRHGDSLKEIKIEISEL…	8058	6437	1	1	1	1024.02	4	-0.0009	123	166	0	41.94	0.21	R	FGGFGGPGGVGGLGGPGGFGPGGYPGGIHEVSVNQSLLQPLNVK	V		Deamidated (NQ)	0.00000000000000000000000000000000010000000000.0			File: ~Z:\CORE\RAW_DATA_2020_QE\P780_Sigrun_Lange\P780_R_EV.raw~; SpectrumID: ~6586~; PrecursorID: ~0~; scans: ~10754~	emPAI	9.25
2	1::sp|cRAP041|P35527|K1C9_HUMAN	Keratin, type I cytoskeletal 9 OS=Homo sapiens GN=KRT9 PE=1 SV=3	2447	72	1.8e-239	62255	93	61	31	29	70.9	5.14	MSCRQFSSSYLSRSGGGGGGGLGSGGSIRSSYSRFSSSGGGGGGGRFSSSSGYGGGSSRVCGRGGGGSFGYSYGGGSGGGFSASSLGGGFGGGSRGFGGASGGGYSSSGGFGGGFGGGSGGGFGGGYGSGFGGFGGFGGGAGGGDGGILTANEKSTMQELNSRLASYLDKVQALEEANNDLENKIQDWYDKKGPAAIQKNYSPYYNTIDDLKDQIVDLTVGNNKTLLDIDNTRMTLDDFRIKFEMEQNLRQGVDADINGLRQVLDNLTMEKSDLEMQYETLQEELMALKKNHKEEMSQLTGQNSGDVNVEINVAPGKDLTKTLNDMRQEYEQLIAKNRKDIENQYETQITQIEHEVSSSGQEVQSSAKEVTQLRHGVQELEIELQSQLSKKAALEKSLE…	85	164	1	1	1	399.18	2	-0.0006	479	487	0	51.29	0.0017	R	GGSGGSYGR	G						File: ~Z:\CORE\RAW_DATA_2020_QE\P780_Sigrun_Lange\P780_R_EV.raw~; SpectrumID: ~166~; PrecursorID: ~0~; scans: ~3498~
2	1::sp|cRAP041|P35527|K1C9_HUMAN	Keratin, type I cytoskeletal 9 OS=Homo sapiens GN=KRT9 PE=1 SV=3	2447	72	1.8e-239	62255	93	61	31	29	70.9	5.14	MSCRQFSSSYLSRSGGGGGGGLGSGGSIRSSYSRFSSSGGGGGGGRFSSSSGYGGGSSRVCGRGGGGSFGYSYGGGSGGGFSASSLGGGFGGGSRGFGGASGGGYSSSGGFGGGFGGGSGGGFGGGYGSGFGGFGGFGGGAGGGDGGILTANEKSTMQELNSRLASYLDKVQALEEANNDLENKIQDWYDKKGPAAIQKNYSPYYNTIDDLKDQIVDLTVGNNKTLLDIDNTRMTLDDFRIKFEMEQNLRQGVDADINGLRQVLDNLTMEKSDLEMQYETLQEELMALKKNHKEEMSQLTGQNSGDVNVEINVAPGKDLTKTLNDMRQEYEQLIAKNRKDIENQYETQITQIEHEVSSSGQEVQSSAKEVTQLRHGVQELEIELQSQLSKKAALEKSLE…	143	2272	1	1	0	405.224	2	-0.0002	164	170	0	40.2	0.045	R	LASYLDK	V						File: ~Z:\CORE\RAW_DATA_2020_QE\P780_Sigrun_Lange\P780_R_EV.raw~; SpectrumID: ~2380~; PrecursorID: ~0~; scans: ~6108~
2	1::sp|cRAP041|P35527|K1C9_HUMAN	Keratin, type I cytoskeletal 9 OS=Homo sapiens GN=KRT9 PE=1 SV=3	2447	72	1.8e-239	62255	93	61	31	29	70.9	5.14	MSCRQFSSSYLSRSGGGGGGGLGSGGSIRSSYSRFSSSGGGGGGGRFSSSSGYGGGSSRVCGRGGGGSFGYSYGGGSGGGFSASSLGGGFGGGSRGFGGASGGGYSSSGGFGGGFGGGSGGGFGGGYGSGFGGFGGFGGGAGGGDGGILTANEKSTMQELNSRLASYLDKVQALEEANNDLENKIQDWYDKKGPAAIQKNYSPYYNTIDDLKDQIVDLTVGNNKTLLDIDNTRMTLDDFRIKFEMEQNLRQGVDADINGLRQVLDNLTMEKSDLEMQYETLQEELMALKKNHKEEMSQLTGQNSGDVNVEINVAPGKDLTKTLNDMRQEYEQLIAKNRKDIENQYETQITQIEHEVSSSGQEVQSSAKEVTQLRHGVQELEIELQSQLSKKAALEKSLE…	162	173	1	1	1	406.753	2	-0.0006	192	199	1	62.79	0.00022	K	KGPAAIQK	N						File: ~Z:\CORE\RAW_DATA_2020_QE\P780_Sigrun_Lange\P780_R_EV.raw~; SpectrumID: ~175~; PrecursorID: ~0~; scans: ~3508~
2	1::sp|cRAP041|P35527|K1C9_HUMAN	Keratin, type I cytoskeletal 9 OS=Homo sapiens GN=KRT9 PE=1 SV=3	2447	72	1.8e-239	62255	93	61	31	29	70.9	5.14	MSCRQFSSSYLSRSGGGGGGGLGSGGSIRSSYSRFSSSGGGGGGGRFSSSSGYGGGSSRVCGRGGGGSFGYSYGGGSGGGFSASSLGGGFGGGSRGFGGASGGGYSSSGGFGGGFGGGSGGGFGGGYGSGFGGFGGFGGGAGGGDGGILTANEKSTMQELNSRLASYLDKVQALEEANNDLENKIQDWYDKKGPAAIQKNYSPYYNTIDDLKDQIVDLTVGNNKTLLDIDNTRMTLDDFRIKFEMEQNLRQGVDADINGLRQVLDNLTMEKSDLEMQYETLQEELMALKKNHKEEMSQLTGQNSGDVNVEINVAPGKDLTKTLNDMRQEYEQLIAKNRKDIENQYETQITQIEHEVSSSGQEVQSSAKEVTQLRHGVQELEIELQSQLSKKAALEKSLE…	648	3947	1	1	0	449.21	2	-0.0003	234	240	0	44.18	0.029	R	MTLDDFR	I						File: ~Z:\CORE\RAW_DATA_2020_QE\P780_Sigrun_Lange\P780_R_EV.raw~; SpectrumID: ~4063~; PrecursorID: ~0~; scans: ~8066~
2	1::sp|cRAP041|P35527|K1C9_HUMAN	Keratin, type I cytoskeletal 9 OS=Homo sapiens GN=KRT9 PE=1 SV=3	2447	72	1.8e-239	62255	93	61	31	29	70.9	5.14	MSCRQFSSSYLSRSGGGGGGGLGSGGSIRSSYSRFSSSGGGGGGGRFSSSSGYGGGSSRVCGRGGGGSFGYSYGGGSGGGFSASSLGGGFGGGSRGFGGASGGGYSSSGGFGGGFGGGSGGGFGGGYGSGFGGFGGFGGGAGGGDGGILTANEKSTMQELNSRLASYLDKVQALEEANNDLENKIQDWYDKKGPAAIQKNYSPYYNTIDDLKDQIVDLTVGNNKTLLDIDNTRMTLDDFRIKFEMEQNLRQGVDADINGLRQVLDNLTMEKSDLEMQYETLQEELMALKKNHKEEMSQLTGQNSGDVNVEINVAPGKDLTKTLNDMRQEYEQLIAKNRKDIENQYETQITQIEHEVSSSGQEVQSSAKEVTQLRHGVQELEIELQSQLSKKAALEKSLE…	727	3094	1	1	0	457.208	2	-0.0004	234	240	0	41.46	0.05	R	MTLDDFR	I		Oxidation (M)	0.3000000.0			File: ~Z:\CORE\RAW_DATA_2020_QE\P780_Sigrun_Lange\P780_R_EV.raw~; SpectrumID: ~3206~; PrecursorID: ~0~; scans: ~7132~
2	1::sp|cRAP041|P35527|K1C9_HUMAN	Keratin, type I cytoskeletal 9 OS=Homo sapiens GN=KRT9 PE=1 SV=3	2447	72	1.8e-239	62255	93	61	31	29	70.9	5.14	MSCRQFSSSYLSRSGGGGGGGLGSGGSIRSSYSRFSSSGGGGGGGRFSSSSGYGGGSSRVCGRGGGGSFGYSYGGGSGGGFSASSLGGGFGGGSRGFGGASGGGYSSSGGFGGGFGGGSGGGFGGGYGSGFGGFGGFGGGAGGGDGGILTANEKSTMQELNSRLASYLDKVQALEEANNDLENKIQDWYDKKGPAAIQKNYSPYYNTIDDLKDQIVDLTVGNNKTLLDIDNTRMTLDDFRIKFEMEQNLRQGVDADINGLRQVLDNLTMEKSDLEMQYETLQEELMALKKNHKEEMSQLTGQNSGDVNVEINVAPGKDLTKTLNDMRQEYEQLIAKNRKDIENQYETQITQIEHEVSSSGQEVQSSAKEVTQLRHGVQELEIELQSQLSKKAALEKSLE…	938	2717	1	1	1	484.23	2	0.0012	185	191	0	42.52	0.093	K	IQDWYDK	K						File: ~Z:\CORE\RAW_DATA_2020_QE\P780_Sigrun_Lange\P780_R_EV.raw~; SpectrumID: ~2828~; PrecursorID: ~0~; scans: ~6662~
2	1::sp|cRAP041|P35527|K1C9_HUMAN	Keratin, type I cytoskeletal 9 OS=Homo sapiens GN=KRT9 PE=1 SV=3	2447	72	1.8e-239	62255	93	61	31	29	70.9	5.14	MSCRQFSSSYLSRSGGGGGGGLGSGGSIRSSYSRFSSSGGGGGGGRFSSSSGYGGGSSRVCGRGGGGSFGYSYGGGSGGGFSASSLGGGFGGGSRGFGGASGGGYSSSGGFGGGFGGGSGGGFGGGYGSGFGGFGGFGGGAGGGDGGILTANEKSTMQELNSRLASYLDKVQALEEANNDLENKIQDWYDKKGPAAIQKNYSPYYNTIDDLKDQIVDLTVGNNKTLLDIDNTRMTLDDFRIKFEMEQNLRQGVDADINGLRQVLDNLTMEKSDLEMQYETLQEELMALKKNHKEEMSQLTGQNSGDVNVEINVAPGKDLTKTLNDMRQEYEQLIAKNRKDIENQYETQITQIEHEVSSSGQEVQSSAKEVTQLRHGVQELEIELQSQLSKKAALEKSLE…	978	304	1	1	1	491.72	2	-0.0004	35	46	0	65.33	0.00037	R	FSSSGGGGGGGR	F						File: ~Z:\CORE\RAW_DATA_2020_QE\P780_Sigrun_Lange\P780_R_EV.raw~; SpectrumID: ~307~; PrecursorID: ~0~; scans: ~3670~
2	1::sp|cRAP041|P35527|K1C9_HUMAN	Keratin, type I cytoskeletal 9 OS=Homo sapiens GN=KRT9 PE=1 SV=3	2447	72	1.8e-239	62255	93	61	31	29	70.9	5.14	MSCRQFSSSYLSRSGGGGGGGLGSGGSIRSSYSRFSSSGGGGGGGRFSSSSGYGGGSSRVCGRGGGGSFGYSYGGGSGGGFSASSLGGGFGGGSRGFGGASGGGYSSSGGFGGGFGGGSGGGFGGGYGSGFGGFGGFGGGAGGGDGGILTANEKSTMQELNSRLASYLDKVQALEEANNDLENKIQDWYDKKGPAAIQKNYSPYYNTIDDLKDQIVDLTVGNNKTLLDIDNTRMTLDDFRIKFEMEQNLRQGVDADINGLRQVLDNLTMEKSDLEMQYETLQEELMALKKNHKEEMSQLTGQNSGDVNVEINVAPGKDLTKTLNDMRQEYEQLIAKNRKDIENQYETQITQIEHEVSSSGQEVQSSAKEVTQLRHGVQELEIELQSQLSKKAALEKSLE…	1318	3799	1	1	1	530.785	2	-0.0003	225	233	0	65.87	0.0011	K	TLLDIDNTR	M						File: ~Z:\CORE\RAW_DATA_2020_QE\P780_Sigrun_Lange\P780_R_EV.raw~; SpectrumID: ~3914~; PrecursorID: ~0~; scans: ~7905~
2	1::sp|cRAP041|P35527|K1C9_HUMAN	Keratin, type I cytoskeletal 9 OS=Homo sapiens GN=KRT9 PE=1 SV=3	2447	72	1.8e-239	62255	93	61	31	29	70.9	5.14	MSCRQFSSSYLSRSGGGGGGGLGSGGSIRSSYSRFSSSGGGGGGGRFSSSSGYGGGSSRVCGRGGGGSFGYSYGGGSGGGFSASSLGGGFGGGSRGFGGASGGGYSSSGGFGGGFGGGSGGGFGGGYGSGFGGFGGFGGGAGGGDGGILTANEKSTMQELNSRLASYLDKVQALEEANNDLENKIQDWYDKKGPAAIQKNYSPYYNTIDDLKDQIVDLTVGNNKTLLDIDNTRMTLDDFRIKFEMEQNLRQGVDADINGLRQVLDNLTMEKSDLEMQYETLQEELMALKKNHKEEMSQLTGQNSGDVNVEINVAPGKDLTKTLNDMRQEYEQLIAKNRKDIENQYETQITQIEHEVSSSGQEVQSSAKEVTQLRHGVQELEIELQSQLSKKAALEKSLE…	1323	4151	1	1	1	531.276	2	-0.0024	225	233	0	23.18	19	K	TLLDIDNTR	M		Deamidated (NQ)	0.000000100.0			File: ~Z:\CORE\RAW_DATA_2020_QE\P780_Sigrun_Lange\P780_R_EV.raw~; SpectrumID: ~4267~; PrecursorID: ~0~; scans: ~8282~
2	1::sp|cRAP041|P35527|K1C9_HUMAN	Keratin, type I cytoskeletal 9 OS=Homo sapiens GN=KRT9 PE=1 SV=3	2447	72	1.8e-239	62255	93	61	31	29	70.9	5.14	MSCRQFSSSYLSRSGGGGGGGLGSGGSIRSSYSRFSSSGGGGGGGRFSSSSGYGGGSSRVCGRGGGGSFGYSYGGGSGGGFSASSLGGGFGGGSRGFGGASGGGYSSSGGFGGGFGGGSGGGFGGGYGSGFGGFGGFGGGAGGGDGGILTANEKSTMQELNSRLASYLDKVQALEEANNDLENKIQDWYDKKGPAAIQKNYSPYYNTIDDLKDQIVDLTVGNNKTLLDIDNTRMTLDDFRIKFEMEQNLRQGVDADINGLRQVLDNLTMEKSDLEMQYETLQEELMALKKNHKEEMSQLTGQNSGDVNVEINVAPGKDLTKTLNDMRQEYEQLIAKNRKDIENQYETQITQIEHEVSSSGQEVQSSAKEVTQLRHGVQELEIELQSQLSKKAALEKSLE…	1337	1503	1	1	1	533.253	2	-0.0008	155	163	0	41.37	0.18	K	STMQELNSR	L						File: ~Z:\CORE\RAW_DATA_2020_QE\P780_Sigrun_Lange\P780_R_EV.raw~; SpectrumID: ~1604~; PrecursorID: ~0~; scans: ~5200~
2	1::sp|cRAP041|P35527|K1C9_HUMAN	Keratin, type I cytoskeletal 9 OS=Homo sapiens GN=KRT9 PE=1 SV=3	2447	72	1.8e-239	62255	93	61	31	29	70.9	5.14	MSCRQFSSSYLSRSGGGGGGGLGSGGSIRSSYSRFSSSGGGGGGGRFSSSSGYGGGSSRVCGRGGGGSFGYSYGGGSGGGFSASSLGGGFGGGSRGFGGASGGGYSSSGGFGGGFGGGSGGGFGGGYGSGFGGFGGFGGGAGGGDGGILTANEKSTMQELNSRLASYLDKVQALEEANNDLENKIQDWYDKKGPAAIQKNYSPYYNTIDDLKDQIVDLTVGNNKTLLDIDNTRMTLDDFRIKFEMEQNLRQGVDADINGLRQVLDNLTMEKSDLEMQYETLQEELMALKKNHKEEMSQLTGQNSGDVNVEINVAPGKDLTKTLNDMRQEYEQLIAKNRKDIENQYETQITQIEHEVSSSGQEVQSSAKEVTQLRHGVQELEIELQSQLSKKAALEKSLE…	1345	1654	1	1	1	533.744	2	-0.0023	155	163	0	62.92	0.00096	K	STMQELNSR	L		Deamidated (NQ)	0.000000100.0			File: ~Z:\CORE\RAW_DATA_2020_QE\P780_Sigrun_Lange\P780_R_EV.raw~; SpectrumID: ~1755~; PrecursorID: ~0~; scans: ~5362~
2	1::sp|cRAP041|P35527|K1C9_HUMAN	Keratin, type I cytoskeletal 9 OS=Homo sapiens GN=KRT9 PE=1 SV=3	2447	72	1.8e-239	62255	93	61	31	29	70.9	5.14	MSCRQFSSSYLSRSGGGGGGGLGSGGSIRSSYSRFSSSGGGGGGGRFSSSSGYGGGSSRVCGRGGGGSFGYSYGGGSGGGFSASSLGGGFGGGSRGFGGASGGGYSSSGGFGGGFGGGSGGGFGGGYGSGFGGFGGFGGGAGGGDGGILTANEKSTMQELNSRLASYLDKVQALEEANNDLENKIQDWYDKKGPAAIQKNYSPYYNTIDDLKDQIVDLTVGNNKTLLDIDNTRMTLDDFRIKFEMEQNLRQGVDADINGLRQVLDNLTMEKSDLEMQYETLQEELMALKKNHKEEMSQLTGQNSGDVNVEINVAPGKDLTKTLNDMRQEYEQLIAKNRKDIENQYETQITQIEHEVSSSGQEVQSSAKEVTQLRHGVQELEIELQSQLSKKAALEKSLE…	1347	2745	1	1	0	533.752	2	-0.001	243	250	0	44.9	0.075	K	FEMEQNLR	Q						File: ~Z:\CORE\RAW_DATA_2020_QE\P780_Sigrun_Lange\P780_R_EV.raw~; SpectrumID: ~2856~; PrecursorID: ~0~; scans: ~6715~
2	1::sp|cRAP041|P35527|K1C9_HUMAN	Keratin, type I cytoskeletal 9 OS=Homo sapiens GN=KRT9 PE=1 SV=3	2447	72	1.8e-239	62255	93	61	31	29	70.9	5.14	MSCRQFSSSYLSRSGGGGGGGLGSGGSIRSSYSRFSSSGGGGGGGRFSSSSGYGGGSSRVCGRGGGGSFGYSYGGGSGGGFSASSLGGGFGGGSRGFGGASGGGYSSSGGFGGGFGGGSGGGFGGGYGSGFGGFGGFGGGAGGGDGGILTANEKSTMQELNSRLASYLDKVQALEEANNDLENKIQDWYDKKGPAAIQKNYSPYYNTIDDLKDQIVDLTVGNNKTLLDIDNTRMTLDDFRIKFEMEQNLRQGVDADINGLRQVLDNLTMEKSDLEMQYETLQEELMALKKNHKEEMSQLTGQNSGDVNVEINVAPGKDLTKTLNDMRQEYEQLIAKNRKDIENQYETQITQIEHEVSSSGQEVQSSAKEVTQLRHGVQELEIELQSQLSKKAALEKSLE…	1382	1147	1	1	1	541.249	2	-0.0027	155	163	0	52.61	0.0095	K	STMQELNSR	L		Oxidation (M)	0.003000000.0			File: ~Z:\CORE\RAW_DATA_2020_QE\P780_Sigrun_Lange\P780_R_EV.raw~; SpectrumID: ~1234~; PrecursorID: ~0~; scans: ~4767~
2	1::sp|cRAP041|P35527|K1C9_HUMAN	Keratin, type I cytoskeletal 9 OS=Homo sapiens GN=KRT9 PE=1 SV=3	2447	72	1.8e-239	62255	93	61	31	29	70.9	5.14	MSCRQFSSSYLSRSGGGGGGGLGSGGSIRSSYSRFSSSGGGGGGGRFSSSSGYGGGSSRVCGRGGGGSFGYSYGGGSGGGFSASSLGGGFGGGSRGFGGASGGGYSSSGGFGGGFGGGSGGGFGGGYGSGFGGFGGFGGGAGGGDGGILTANEKSTMQELNSRLASYLDKVQALEEANNDLENKIQDWYDKKGPAAIQKNYSPYYNTIDDLKDQIVDLTVGNNKTLLDIDNTRMTLDDFRIKFEMEQNLRQGVDADINGLRQVLDNLTMEKSDLEMQYETLQEELMALKKNHKEEMSQLTGQNSGDVNVEINVAPGKDLTKTLNDMRQEYEQLIAKNRKDIENQYETQITQIEHEVSSSGQEVQSSAKEVTQLRHGVQELEIELQSQLSKKAALEKSLE…	1457	1909	1	1	1	548.276	2	-0.0013	185	192	1	50.59	0.02	K	IQDWYDKK	G						File: ~Z:\CORE\RAW_DATA_2020_QE\P780_Sigrun_Lange\P780_R_EV.raw~; SpectrumID: ~2016~; PrecursorID: ~0~; scans: ~5661~
2	1::sp|cRAP041|P35527|K1C9_HUMAN	Keratin, type I cytoskeletal 9 OS=Homo sapiens GN=KRT9 PE=1 SV=3	2447	72	1.8e-239	62255	93	61	31	29	70.9	5.14	MSCRQFSSSYLSRSGGGGGGGLGSGGSIRSSYSRFSSSGGGGGGGRFSSSSGYGGGSSRVCGRGGGGSFGYSYGGGSGGGFSASSLGGGFGGGSRGFGGASGGGYSSSGGFGGGFGGGSGGGFGGGYGSGFGGFGGFGGGAGGGDGGILTANEKSTMQELNSRLASYLDKVQALEEANNDLENKIQDWYDKKGPAAIQKNYSPYYNTIDDLKDQIVDLTVGNNKTLLDIDNTRMTLDDFRIKFEMEQNLRQGVDADINGLRQVLDNLTMEKSDLEMQYETLQEELMALKKNHKEEMSQLTGQNSGDVNVEINVAPGKDLTKTLNDMRQEYEQLIAKNRKDIENQYETQITQIEHEVSSSGQEVQSSAKEVTQLRHGVQELEIELQSQLSKKAALEKSLE…	1575	2749	1	1	1	561.295	2	-0.0017	328	336	0	64.48	0.0011	R	QEYEQLIAK	N						File: ~Z:\CORE\RAW_DATA_2020_QE\P780_Sigrun_Lange\P780_R_EV.raw~; SpectrumID: ~2860~; PrecursorID: ~0~; scans: ~6725~
2	1::sp|cRAP041|P35527|K1C9_HUMAN	Keratin, type I cytoskeletal 9 OS=Homo sapiens GN=KRT9 PE=1 SV=3	2447	72	1.8e-239	62255	93	61	31	29	70.9	5.14	MSCRQFSSSYLSRSGGGGGGGLGSGGSIRSSYSRFSSSGGGGGGGRFSSSSGYGGGSSRVCGRGGGGSFGYSYGGGSGGGFSASSLGGGFGGGSRGFGGASGGGYSSSGGFGGGFGGGSGGGFGGGYGSGFGGFGGFGGGAGGGDGGILTANEKSTMQELNSRLASYLDKVQALEEANNDLENKIQDWYDKKGPAAIQKNYSPYYNTIDDLKDQIVDLTVGNNKTLLDIDNTRMTLDDFRIKFEMEQNLRQGVDADINGLRQVLDNLTMEKSDLEMQYETLQEELMALKKNHKEEMSQLTGQNSGDVNVEINVAPGKDLTKTLNDMRQEYEQLIAKNRKDIENQYETQITQIEHEVSSSGQEVQSSAKEVTQLRHGVQELEIELQSQLSKKAALEKSLE…	1740	2888	1	1	1	579.298	2	-0.0018	251	261	0	79.6	2.4e-05	R	QGVDADINGLR	Q						File: ~Z:\CORE\RAW_DATA_2020_QE\P780_Sigrun_Lange\P780_R_EV.raw~; SpectrumID: ~2999~; PrecursorID: ~0~; scans: ~6899~
2	1::sp|cRAP041|P35527|K1C9_HUMAN	Keratin, type I cytoskeletal 9 OS=Homo sapiens GN=KRT9 PE=1 SV=3	2447	72	1.8e-239	62255	93	61	31	29	70.9	5.14	MSCRQFSSSYLSRSGGGGGGGLGSGGSIRSSYSRFSSSGGGGGGGRFSSSSGYGGGSSRVCGRGGGGSFGYSYGGGSGGGFSASSLGGGFGGGSRGFGGASGGGYSSSGGFGGGFGGGSGGGFGGGYGSGFGGFGGFGGGAGGGDGGILTANEKSTMQELNSRLASYLDKVQALEEANNDLENKIQDWYDKKGPAAIQKNYSPYYNTIDDLKDQIVDLTVGNNKTLLDIDNTRMTLDDFRIKFEMEQNLRQGVDADINGLRQVLDNLTMEKSDLEMQYETLQEELMALKKNHKEEMSQLTGQNSGDVNVEINVAPGKDLTKTLNDMRQEYEQLIAKNRKDIENQYETQITQIEHEVSSSGQEVQSSAKEVTQLRHGVQELEIELQSQLSKKAALEKSLE…	1748	2814	1	1	1	579.791	2	-0.0002	251	261	0	77.6	4.1e-05	R	QGVDADINGLR	Q		Deamidated (NQ)	0.00000001000.0			File: ~Z:\CORE\RAW_DATA_2020_QE\P780_Sigrun_Lange\P780_R_EV.raw~; SpectrumID: ~2925~; PrecursorID: ~0~; scans: ~6811~
2	1::sp|cRAP041|P35527|K1C9_HUMAN	Keratin, type I cytoskeletal 9 OS=Homo sapiens GN=KRT9 PE=1 SV=3	2447	72	1.8e-239	62255	93	61	31	29	70.9	5.14	MSCRQFSSSYLSRSGGGGGGGLGSGGSIRSSYSRFSSSGGGGGGGRFSSSSGYGGGSSRVCGRGGGGSFGYSYGGGSGGGFSASSLGGGFGGGSRGFGGASGGGYSSSGGFGGGFGGGSGGGFGGGYGSGFGGFGGFGGGAGGGDGGILTANEKSTMQELNSRLASYLDKVQALEEANNDLENKIQDWYDKKGPAAIQKNYSPYYNTIDDLKDQIVDLTVGNNKTLLDIDNTRMTLDDFRIKFEMEQNLRQGVDADINGLRQVLDNLTMEKSDLEMQYETLQEELMALKKNHKEEMSQLTGQNSGDVNVEINVAPGKDLTKTLNDMRQEYEQLIAKNRKDIENQYETQITQIEHEVSSSGQEVQSSAKEVTQLRHGVQELEIELQSQLSKKAALEKSLE…	1870	3421	1	1	1	595.807	2	-0.0009	262	271	0	49.61	0.042	R	QVLDNLTMEK	S						File: ~Z:\CORE\RAW_DATA_2020_QE\P780_Sigrun_Lange\P780_R_EV.raw~; SpectrumID: ~3533~; PrecursorID: ~0~; scans: ~7487~
2	1::sp|cRAP041|P35527|K1C9_HUMAN	Keratin, type I cytoskeletal 9 OS=Homo sapiens GN=KRT9 PE=1 SV=3	2447	72	1.8e-239	62255	93	61	31	29	70.9	5.14	MSCRQFSSSYLSRSGGGGGGGLGSGGSIRSSYSRFSSSGGGGGGGRFSSSSGYGGGSSRVCGRGGGGSFGYSYGGGSGGGFSASSLGGGFGGGSRGFGGASGGGYSSSGGFGGGFGGGSGGGFGGGYGSGFGGFGGFGGGAGGGDGGILTANEKSTMQELNSRLASYLDKVQALEEANNDLENKIQDWYDKKGPAAIQKNYSPYYNTIDDLKDQIVDLTVGNNKTLLDIDNTRMTLDDFRIKFEMEQNLRQGVDADINGLRQVLDNLTMEKSDLEMQYETLQEELMALKKNHKEEMSQLTGQNSGDVNVEINVAPGKDLTKTLNDMRQEYEQLIAKNRKDIENQYETQITQIEHEVSSSGQEVQSSAKEVTQLRHGVQELEIELQSQLSKKAALEKSLE…	1935	2797	1	1	1	603.805	2	-0.0002	262	271	0	67.34	0.00065	R	QVLDNLTMEK	S		Oxidation (M)	0.0000000300.0			File: ~Z:\CORE\RAW_DATA_2020_QE\P780_Sigrun_Lange\P780_R_EV.raw~; SpectrumID: ~2908~; PrecursorID: ~0~; scans: ~6788~
2	1::sp|cRAP041|P35527|K1C9_HUMAN	Keratin, type I cytoskeletal 9 OS=Homo sapiens GN=KRT9 PE=1 SV=3	2447	72	1.8e-239	62255	93	61	31	29	70.9	5.14	MSCRQFSSSYLSRSGGGGGGGLGSGGSIRSSYSRFSSSGGGGGGGRFSSSSGYGGGSSRVCGRGGGGSFGYSYGGGSGGGFSASSLGGGFGGGSRGFGGASGGGYSSSGGFGGGFGGGSGGGFGGGYGSGFGGFGGFGGGAGGGDGGILTANEKSTMQELNSRLASYLDKVQALEEANNDLENKIQDWYDKKGPAAIQKNYSPYYNTIDDLKDQIVDLTVGNNKTLLDIDNTRMTLDDFRIKFEMEQNLRQGVDADINGLRQVLDNLTMEKSDLEMQYETLQEELMALKKNHKEEMSQLTGQNSGDVNVEINVAPGKDLTKTLNDMRQEYEQLIAKNRKDIENQYETQITQIEHEVSSSGQEVQSSAKEVTQLRHGVQELEIELQSQLSKKAALEKSLE…	2007	1535	1	1	1	616.802	2	-0.0006	14	29	0	111.54	2.4e-08	R	SGGGGGGGLGSGGSIR	S						File: ~Z:\CORE\RAW_DATA_2020_QE\P780_Sigrun_Lange\P780_R_EV.raw~; SpectrumID: ~1636~; PrecursorID: ~0~; scans: ~5236~
2	1::sp|cRAP041|P35527|K1C9_HUMAN	Keratin, type I cytoskeletal 9 OS=Homo sapiens GN=KRT9 PE=1 SV=3	2447	72	1.8e-239	62255	93	61	31	29	70.9	5.14	MSCRQFSSSYLSRSGGGGGGGLGSGGSIRSSYSRFSSSGGGGGGGRFSSSSGYGGGSSRVCGRGGGGSFGYSYGGGSGGGFSASSLGGGFGGGSRGFGGASGGGYSSSGGFGGGFGGGSGGGFGGGYGSGFGGFGGFGGGAGGGDGGILTANEKSTMQELNSRLASYLDKVQALEEANNDLENKIQDWYDKKGPAAIQKNYSPYYNTIDDLKDQIVDLTVGNNKTLLDIDNTRMTLDDFRIKFEMEQNLRQGVDADINGLRQVLDNLTMEKSDLEMQYETLQEELMALKKNHKEEMSQLTGQNSGDVNVEINVAPGKDLTKTLNDMRQEYEQLIAKNRKDIENQYETQITQIEHEVSSSGQEVQSSAKEVTQLRHGVQELEIELQSQLSKKAALEKSLE…	2014	1419	1	1	1	617.304	2	0.019	14	29	0	31.4	2.5	R	SGGGGGGGLGSGGSIR	S		Deamidated (R)	0.0000000000000002.0			File: ~Z:\CORE\RAW_DATA_2020_QE\P780_Sigrun_Lange\P780_R_EV.raw~; SpectrumID: ~1517~; PrecursorID: ~0~; scans: ~5097~
2	1::sp|cRAP041|P35527|K1C9_HUMAN	Keratin, type I cytoskeletal 9 OS=Homo sapiens GN=KRT9 PE=1 SV=3	2447	72	1.8e-239	62255	93	61	31	29	70.9	5.14	MSCRQFSSSYLSRSGGGGGGGLGSGGSIRSSYSRFSSSGGGGGGGRFSSSSGYGGGSSRVCGRGGGGSFGYSYGGGSGGGFSASSLGGGFGGGSRGFGGASGGGYSSSGGFGGGFGGGSGGGFGGGYGSGFGGFGGFGGGAGGGDGGILTANEKSTMQELNSRLASYLDKVQALEEANNDLENKIQDWYDKKGPAAIQKNYSPYYNTIDDLKDQIVDLTVGNNKTLLDIDNTRMTLDDFRIKFEMEQNLRQGVDADINGLRQVLDNLTMEKSDLEMQYETLQEELMALKKNHKEEMSQLTGQNSGDVNVEINVAPGKDLTKTLNDMRQEYEQLIAKNRKDIENQYETQITQIEHEVSSSGQEVQSSAKEVTQLRHGVQELEIELQSQLSKKAALEKSLE…	2030	1073	1	1	1	618.267	2	-0.0021	47	59	0	72.85	5.1e-05	R	FSSSSGYGGGSSR	V						File: ~Z:\CORE\RAW_DATA_2020_QE\P780_Sigrun_Lange\P780_R_EV.raw~; SpectrumID: ~1154~; PrecursorID: ~0~; scans: ~4674~
2	1::sp|cRAP041|P35527|K1C9_HUMAN	Keratin, type I cytoskeletal 9 OS=Homo sapiens GN=KRT9 PE=1 SV=3	2447	72	1.8e-239	62255	93	61	31	29	70.9	5.14	MSCRQFSSSYLSRSGGGGGGGLGSGGSIRSSYSRFSSSGGGGGGGRFSSSSGYGGGSSRVCGRGGGGSFGYSYGGGSGGGFSASSLGGGFGGGSRGFGGASGGGYSSSGGFGGGFGGGSGGGFGGGYGSGFGGFGGFGGGAGGGDGGILTANEKSTMQELNSRLASYLDKVQALEEANNDLENKIQDWYDKKGPAAIQKNYSPYYNTIDDLKDQIVDLTVGNNKTLLDIDNTRMTLDDFRIKFEMEQNLRQGVDADINGLRQVLDNLTMEKSDLEMQYETLQEELMALKKNHKEEMSQLTGQNSGDVNVEINVAPGKDLTKTLNDMRQEYEQLIAKNRKDIENQYETQITQIEHEVSSSGQEVQSSAKEVTQLRHGVQELEIELQSQLSKKAALEKSLE…	2390	3901	1	1	1	658.347	2	0.0017	213	224	0	68.85	0.00047	K	DQIVDLTVGNNK	T						File: ~Z:\CORE\RAW_DATA_2020_QE\P780_Sigrun_Lange\P780_R_EV.raw~; SpectrumID: ~4017~; PrecursorID: ~0~; scans: ~8014~
2	1::sp|cRAP041|P35527|K1C9_HUMAN	Keratin, type I cytoskeletal 9 OS=Homo sapiens GN=KRT9 PE=1 SV=3	2447	72	1.8e-239	62255	93	61	31	29	70.9	5.14	MSCRQFSSSYLSRSGGGGGGGLGSGGSIRSSYSRFSSSGGGGGGGRFSSSSGYGGGSSRVCGRGGGGSFGYSYGGGSGGGFSASSLGGGFGGGSRGFGGASGGGYSSSGGFGGGFGGGSGGGFGGGYGSGFGGFGGFGGGAGGGDGGILTANEKSTMQELNSRLASYLDKVQALEEANNDLENKIQDWYDKKGPAAIQKNYSPYYNTIDDLKDQIVDLTVGNNKTLLDIDNTRMTLDDFRIKFEMEQNLRQGVDADINGLRQVLDNLTMEKSDLEMQYETLQEELMALKKNHKEEMSQLTGQNSGDVNVEINVAPGKDLTKTLNDMRQEYEQLIAKNRKDIENQYETQITQIEHEVSSSGQEVQSSAKEVTQLRHGVQELEIELQSQLSKKAALEKSLE…	3575	2665	1	1	1	529.592	3	-0.0033	171	184	0	52.34	0.018	K	VQALEEANNDLENK	I						File: ~Z:\CORE\RAW_DATA_2020_QE\P780_Sigrun_Lange\P780_R_EV.raw~; SpectrumID: ~2774~; PrecursorID: ~0~; scans: ~6589~
2	1::sp|cRAP041|P35527|K1C9_HUMAN	Keratin, type I cytoskeletal 9 OS=Homo sapiens GN=KRT9 PE=1 SV=3	2447	72	1.8e-239	62255	93	61	31	29	70.9	5.14	MSCRQFSSSYLSRSGGGGGGGLGSGGSIRSSYSRFSSSGGGGGGGRFSSSSGYGGGSSRVCGRGGGGSFGYSYGGGSGGGFSASSLGGGFGGGSRGFGGASGGGYSSSGGFGGGFGGGSGGGFGGGYGSGFGGFGGFGGGAGGGDGGILTANEKSTMQELNSRLASYLDKVQALEEANNDLENKIQDWYDKKGPAAIQKNYSPYYNTIDDLKDQIVDLTVGNNKTLLDIDNTRMTLDDFRIKFEMEQNLRQGVDADINGLRQVLDNLTMEKSDLEMQYETLQEELMALKKNHKEEMSQLTGQNSGDVNVEINVAPGKDLTKTLNDMRQEYEQLIAKNRKDIENQYETQITQIEHEVSSSGQEVQSSAKEVTQLRHGVQELEIELQSQLSKKAALEKSLE…	3576	2645	1	1	1	793.885	2	-0.002	171	184	0	78.4	4.5e-05	K	VQALEEANNDLENK	I						File: ~Z:\CORE\RAW_DATA_2020_QE\P780_Sigrun_Lange\P780_R_EV.raw~; SpectrumID: ~2754~; PrecursorID: ~0~; scans: ~6559~
2	1::sp|cRAP041|P35527|K1C9_HUMAN	Keratin, type I cytoskeletal 9 OS=Homo sapiens GN=KRT9 PE=1 SV=3	2447	72	1.8e-239	62255	93	61	31	29	70.9	5.14	MSCRQFSSSYLSRSGGGGGGGLGSGGSIRSSYSRFSSSGGGGGGGRFSSSSGYGGGSSRVCGRGGGGSFGYSYGGGSGGGFSASSLGGGFGGGSRGFGGASGGGYSSSGGFGGGFGGGSGGGFGGGYGSGFGGFGGFGGGAGGGDGGILTANEKSTMQELNSRLASYLDKVQALEEANNDLENKIQDWYDKKGPAAIQKNYSPYYNTIDDLKDQIVDLTVGNNKTLLDIDNTRMTLDDFRIKFEMEQNLRQGVDADINGLRQVLDNLTMEKSDLEMQYETLQEELMALKKNHKEEMSQLTGQNSGDVNVEINVAPGKDLTKTLNDMRQEYEQLIAKNRKDIENQYETQITQIEHEVSSSGQEVQSSAKEVTQLRHGVQELEIELQSQLSKKAALEKSLE…	3579	2579	1	1	1	794.378	2	-0.0004	171	184	0	84.39	1.1e-05	K	VQALEEANNDLENK	I		Deamidated (NQ)	0.00000000100000.0			File: ~Z:\CORE\RAW_DATA_2020_QE\P780_Sigrun_Lange\P780_R_EV.raw~; SpectrumID: ~2688~; PrecursorID: ~0~; scans: ~6453~
2	1::sp|cRAP041|P35527|K1C9_HUMAN	Keratin, type I cytoskeletal 9 OS=Homo sapiens GN=KRT9 PE=1 SV=3	2447	72	1.8e-239	62255	93	61	31	29	70.9	5.14	MSCRQFSSSYLSRSGGGGGGGLGSGGSIRSSYSRFSSSGGGGGGGRFSSSSGYGGGSSRVCGRGGGGSFGYSYGGGSGGGFSASSLGGGFGGGSRGFGGASGGGYSSSGGFGGGFGGGSGGGFGGGYGSGFGGFGGFGGGAGGGDGGILTANEKSTMQELNSRLASYLDKVQALEEANNDLENKIQDWYDKKGPAAIQKNYSPYYNTIDDLKDQIVDLTVGNNKTLLDIDNTRMTLDDFRIKFEMEQNLRQGVDADINGLRQVLDNLTMEKSDLEMQYETLQEELMALKKNHKEEMSQLTGQNSGDVNVEINVAPGKDLTKTLNDMRQEYEQLIAKNRKDIENQYETQITQIEHEVSSSGQEVQSSAKEVTQLRHGVQELEIELQSQLSKKAALEKSLE…	4199	941	1	1	1	597.914	3	-0.0005	491	513	0	70.14	3.8e-05	R	GGSGGSYGGGGSGGGYGGGSGSR	G						File: ~Z:\CORE\RAW_DATA_2020_QE\P780_Sigrun_Lange\P780_R_EV.raw~; SpectrumID: ~1018~; PrecursorID: ~0~; scans: ~4513~
2	1::sp|cRAP041|P35527|K1C9_HUMAN	Keratin, type I cytoskeletal 9 OS=Homo sapiens GN=KRT9 PE=1 SV=3	2447	72	1.8e-239	62255	93	61	31	29	70.9	5.14	MSCRQFSSSYLSRSGGGGGGGLGSGGSIRSSYSRFSSSGGGGGGGRFSSSSGYGGGSSRVCGRGGGGSFGYSYGGGSGGGFSASSLGGGFGGGSRGFGGASGGGYSSSGGFGGGFGGGSGGGFGGGYGSGFGGFGGFGGGAGGGDGGILTANEKSTMQELNSRLASYLDKVQALEEANNDLENKIQDWYDKKGPAAIQKNYSPYYNTIDDLKDQIVDLTVGNNKTLLDIDNTRMTLDDFRIKFEMEQNLRQGVDADINGLRQVLDNLTMEKSDLEMQYETLQEELMALKKNHKEEMSQLTGQNSGDVNVEINVAPGKDLTKTLNDMRQEYEQLIAKNRKDIENQYETQITQIEHEVSSSGQEVQSSAKEVTQLRHGVQELEIELQSQLSKKAALEKSLE…	4200	926	1	1	1	896.368	2	0.0014	491	513	0	85.81	1.1e-06	R	GGSGGSYGGGGSGGGYGGGSGSR	G						File: ~Z:\CORE\RAW_DATA_2020_QE\P780_Sigrun_Lange\P780_R_EV.raw~; SpectrumID: ~1002~; PrecursorID: ~0~; scans: ~4495~
2	1::sp|cRAP041|P35527|K1C9_HUMAN	Keratin, type I cytoskeletal 9 OS=Homo sapiens GN=KRT9 PE=1 SV=3	2447	72	1.8e-239	62255	93	61	31	29	70.9	5.14	MSCRQFSSSYLSRSGGGGGGGLGSGGSIRSSYSRFSSSGGGGGGGRFSSSSGYGGGSSRVCGRGGGGSFGYSYGGGSGGGFSASSLGGGFGGGSRGFGGASGGGYSSSGGFGGGFGGGSGGGFGGGYGSGFGGFGGFGGGAGGGDGGILTANEKSTMQELNSRLASYLDKVQALEEANNDLENKIQDWYDKKGPAAIQKNYSPYYNTIDDLKDQIVDLTVGNNKTLLDIDNTRMTLDDFRIKFEMEQNLRQGVDADINGLRQVLDNLTMEKSDLEMQYETLQEELMALKKNHKEEMSQLTGQNSGDVNVEINVAPGKDLTKTLNDMRQEYEQLIAKNRKDIENQYETQITQIEHEVSSSGQEVQSSAKEVTQLRHGVQELEIELQSQLSKKAALEKSLE…	4375	4740	1	1	1	919.485	2	-0.002	375	390	0	143.76	1.3e-11	R	HGVQELEIELQSQLSK	K						File: ~Z:\CORE\RAW_DATA_2020_QE\P780_Sigrun_Lange\P780_R_EV.raw~; SpectrumID: ~4857~; PrecursorID: ~0~; scans: ~8925~
2	1::sp|cRAP041|P35527|K1C9_HUMAN	Keratin, type I cytoskeletal 9 OS=Homo sapiens GN=KRT9 PE=1 SV=3	2447	72	1.8e-239	62255	93	61	31	29	70.9	5.14	MSCRQFSSSYLSRSGGGGGGGLGSGGSIRSSYSRFSSSGGGGGGGRFSSSSGYGGGSSRVCGRGGGGSFGYSYGGGSGGGFSASSLGGGFGGGSRGFGGASGGGYSSSGGFGGGFGGGSGGGFGGGYGSGFGGFGGFGGGAGGGDGGILTANEKSTMQELNSRLASYLDKVQALEEANNDLENKIQDWYDKKGPAAIQKNYSPYYNTIDDLKDQIVDLTVGNNKTLLDIDNTRMTLDDFRIKFEMEQNLRQGVDADINGLRQVLDNLTMEKSDLEMQYETLQEELMALKKNHKEEMSQLTGQNSGDVNVEINVAPGKDLTKTLNDMRQEYEQLIAKNRKDIENQYETQITQIEHEVSSSGQEVQSSAKEVTQLRHGVQELEIELQSQLSKKAALEKSLE…	4376	4715	1	1	1	613.326	3	-0.0018	375	390	0	84.73	1.1e-05	R	HGVQELEIELQSQLSK	K						File: ~Z:\CORE\RAW_DATA_2020_QE\P780_Sigrun_Lange\P780_R_EV.raw~; SpectrumID: ~4832~; PrecursorID: ~0~; scans: ~8899~
2	1::sp|cRAP041|P35527|K1C9_HUMAN	Keratin, type I cytoskeletal 9 OS=Homo sapiens GN=KRT9 PE=1 SV=3	2447	72	1.8e-239	62255	93	61	31	29	70.9	5.14	MSCRQFSSSYLSRSGGGGGGGLGSGGSIRSSYSRFSSSGGGGGGGRFSSSSGYGGGSSRVCGRGGGGSFGYSYGGGSGGGFSASSLGGGFGGGSRGFGGASGGGYSSSGGFGGGFGGGSGGGFGGGYGSGFGGFGGFGGGAGGGDGGILTANEKSTMQELNSRLASYLDKVQALEEANNDLENKIQDWYDKKGPAAIQKNYSPYYNTIDDLKDQIVDLTVGNNKTLLDIDNTRMTLDDFRIKFEMEQNLRQGVDADINGLRQVLDNLTMEKSDLEMQYETLQEELMALKKNHKEEMSQLTGQNSGDVNVEINVAPGKDLTKTLNDMRQEYEQLIAKNRKDIENQYETQITQIEHEVSSSGQEVQSSAKEVTQLRHGVQELEIELQSQLSKKAALEKSLE…	4380	5160	1	1	1	613.66	3	0.0161	375	390	0	36.93	0.62	R	HGVQELEIELQSQLSK	K		Deamidated (NQ)	0.0000000000100000.0			File: ~Z:\CORE\RAW_DATA_2020_QE\P780_Sigrun_Lange\P780_R_EV.raw~; SpectrumID: ~5277~; PrecursorID: ~0~; scans: ~9366~
2	1::sp|cRAP041|P35527|K1C9_HUMAN	Keratin, type I cytoskeletal 9 OS=Homo sapiens GN=KRT9 PE=1 SV=3	2447	72	1.8e-239	62255	93	61	31	29	70.9	5.14	MSCRQFSSSYLSRSGGGGGGGLGSGGSIRSSYSRFSSSGGGGGGGRFSSSSGYGGGSSRVCGRGGGGSFGYSYGGGSGGGFSASSLGGGFGGGSRGFGGASGGGYSSSGGFGGGFGGGSGGGFGGGYGSGFGGFGGFGGGAGGGDGGILTANEKSTMQELNSRLASYLDKVQALEEANNDLENKIQDWYDKKGPAAIQKNYSPYYNTIDDLKDQIVDLTVGNNKTLLDIDNTRMTLDDFRIKFEMEQNLRQGVDADINGLRQVLDNLTMEKSDLEMQYETLQEELMALKKNHKEEMSQLTGQNSGDVNVEINVAPGKDLTKTLNDMRQEYEQLIAKNRKDIENQYETQITQIEHEVSSSGQEVQSSAKEVTQLRHGVQELEIELQSQLSKKAALEKSLE…	4990	5565	1	1	1	699.017	3	-0.0012	428	444	0	82.46	2.7e-05	R	QEIECQNQEYSLLLSIK	M						File: ~Z:\CORE\RAW_DATA_2020_QE\P780_Sigrun_Lange\P780_R_EV.raw~; SpectrumID: ~5682~; PrecursorID: ~0~; scans: ~9802~
2	1::sp|cRAP041|P35527|K1C9_HUMAN	Keratin, type I cytoskeletal 9 OS=Homo sapiens GN=KRT9 PE=1 SV=3	2447	72	1.8e-239	62255	93	61	31	29	70.9	5.14	MSCRQFSSSYLSRSGGGGGGGLGSGGSIRSSYSRFSSSGGGGGGGRFSSSSGYGGGSSRVCGRGGGGSFGYSYGGGSGGGFSASSLGGGFGGGSRGFGGASGGGYSSSGGFGGGFGGGSGGGFGGGYGSGFGGFGGFGGGAGGGDGGILTANEKSTMQELNSRLASYLDKVQALEEANNDLENKIQDWYDKKGPAAIQKNYSPYYNTIDDLKDQIVDLTVGNNKTLLDIDNTRMTLDDFRIKFEMEQNLRQGVDADINGLRQVLDNLTMEKSDLEMQYETLQEELMALKKNHKEEMSQLTGQNSGDVNVEINVAPGKDLTKTLNDMRQEYEQLIAKNRKDIENQYETQITQIEHEVSSSGQEVQSSAKEVTQLRHGVQELEIELQSQLSKKAALEKSLE…	4991	5564	1	1	1	1048.02	2	0.0011	428	444	0	142.95	2.4e-11	R	QEIECQNQEYSLLLSIK	M						File: ~Z:\CORE\RAW_DATA_2020_QE\P780_Sigrun_Lange\P780_R_EV.raw~; SpectrumID: ~5681~; PrecursorID: ~0~; scans: ~9801~
2	1::sp|cRAP041|P35527|K1C9_HUMAN	Keratin, type I cytoskeletal 9 OS=Homo sapiens GN=KRT9 PE=1 SV=3	2447	72	1.8e-239	62255	93	61	31	29	70.9	5.14	MSCRQFSSSYLSRSGGGGGGGLGSGGSIRSSYSRFSSSGGGGGGGRFSSSSGYGGGSSRVCGRGGGGSFGYSYGGGSGGGFSASSLGGGFGGGSRGFGGASGGGYSSSGGFGGGFGGGSGGGFGGGYGSGFGGFGGFGGGAGGGDGGILTANEKSTMQELNSRLASYLDKVQALEEANNDLENKIQDWYDKKGPAAIQKNYSPYYNTIDDLKDQIVDLTVGNNKTLLDIDNTRMTLDDFRIKFEMEQNLRQGVDADINGLRQVLDNLTMEKSDLEMQYETLQEELMALKKNHKEEMSQLTGQNSGDVNVEINVAPGKDLTKTLNDMRQEYEQLIAKNRKDIENQYETQITQIEHEVSSSGQEVQSSAKEVTQLRHGVQELEIELQSQLSKKAALEKSLE…	4993	5698	1	1	1	699.349	3	0.0112	428	444	0	58.05	0.0073	R	QEIECQNQEYSLLLSIK	M		Deamidated (NQ)	0.00000001000000000.0			File: ~Z:\CORE\RAW_DATA_2020_QE\P780_Sigrun_Lange\P780_R_EV.raw~; SpectrumID: ~5816~; PrecursorID: ~0~; scans: ~9943~
2	1::sp|cRAP041|P35527|K1C9_HUMAN	Keratin, type I cytoskeletal 9 OS=Homo sapiens GN=KRT9 PE=1 SV=3	2447	72	1.8e-239	62255	93	61	31	29	70.9	5.14	MSCRQFSSSYLSRSGGGGGGGLGSGGSIRSSYSRFSSSGGGGGGGRFSSSSGYGGGSSRVCGRGGGGSFGYSYGGGSGGGFSASSLGGGFGGGSRGFGGASGGGYSSSGGFGGGFGGGSGGGFGGGYGSGFGGFGGFGGGAGGGDGGILTANEKSTMQELNSRLASYLDKVQALEEANNDLENKIQDWYDKKGPAAIQKNYSPYYNTIDDLKDQIVDLTVGNNKTLLDIDNTRMTLDDFRIKFEMEQNLRQGVDADINGLRQVLDNLTMEKSDLEMQYETLQEELMALKKNHKEEMSQLTGQNSGDVNVEINVAPGKDLTKTLNDMRQEYEQLIAKNRKDIENQYETQITQIEHEVSSSGQEVQSSAKEVTQLRHGVQELEIELQSQLSKKAALEKSLE…	5153	6998	1	1	1	724.347	3	0.0005	272	289	0	103.61	1.7e-07	K	SDLEMQYETLQEELMALK	K						File: ~Z:\CORE\RAW_DATA_2020_QE\P780_Sigrun_Lange\P780_R_EV.raw~; SpectrumID: ~7473~; PrecursorID: ~0~; scans: ~11692~
2	1::sp|cRAP041|P35527|K1C9_HUMAN	Keratin, type I cytoskeletal 9 OS=Homo sapiens GN=KRT9 PE=1 SV=3	2447	72	1.8e-239	62255	93	61	31	29	70.9	5.14	MSCRQFSSSYLSRSGGGGGGGLGSGGSIRSSYSRFSSSGGGGGGGRFSSSSGYGGGSSRVCGRGGGGSFGYSYGGGSGGGFSASSLGGGFGGGSRGFGGASGGGYSSSGGFGGGFGGGSGGGFGGGYGSGFGGFGGFGGGAGGGDGGILTANEKSTMQELNSRLASYLDKVQALEEANNDLENKIQDWYDKKGPAAIQKNYSPYYNTIDDLKDQIVDLTVGNNKTLLDIDNTRMTLDDFRIKFEMEQNLRQGVDADINGLRQVLDNLTMEKSDLEMQYETLQEELMALKKNHKEEMSQLTGQNSGDVNVEINVAPGKDLTKTLNDMRQEYEQLIAKNRKDIENQYETQITQIEHEVSSSGQEVQSSAKEVTQLRHGVQELEIELQSQLSKKAALEKSLE…	5189	6982	1	1	1	729.677	3	-0.0032	272	289	0	40.06	0.34	K	SDLEMQYETLQEELMALK	K		Oxidation (M)	0.000030000000000000.0			File: ~Z:\CORE\RAW_DATA_2020_QE\P780_Sigrun_Lange\P780_R_EV.raw~; SpectrumID: ~7452~; PrecursorID: ~0~; scans: ~11670~
2	1::sp|cRAP041|P35527|K1C9_HUMAN	Keratin, type I cytoskeletal 9 OS=Homo sapiens GN=KRT9 PE=1 SV=3	2447	72	1.8e-239	62255	93	61	31	29	70.9	5.14	MSCRQFSSSYLSRSGGGGGGGLGSGGSIRSSYSRFSSSGGGGGGGRFSSSSGYGGGSSRVCGRGGGGSFGYSYGGGSGGGFSASSLGGGFGGGSRGFGGASGGGYSSSGGFGGGFGGGSGGGFGGGYGSGFGGFGGFGGGAGGGDGGILTANEKSTMQELNSRLASYLDKVQALEEANNDLENKIQDWYDKKGPAAIQKNYSPYYNTIDDLKDQIVDLTVGNNKTLLDIDNTRMTLDDFRIKFEMEQNLRQGVDADINGLRQVLDNLTMEKSDLEMQYETLQEELMALKKNHKEEMSQLTGQNSGDVNVEINVAPGKDLTKTLNDMRQEYEQLIAKNRKDIENQYETQITQIEHEVSSSGQEVQSSAKEVTQLRHGVQELEIELQSQLSKKAALEKSLE…	5190	6969	1	1	1	1094.01	2	-0.0021	272	289	0	103.02	1.7e-07	K	SDLEMQYETLQEELMALK	K		Oxidation (M)	0.000030000000000000.0			File: ~Z:\CORE\RAW_DATA_2020_QE\P780_Sigrun_Lange\P780_R_EV.raw~; SpectrumID: ~7428~; PrecursorID: ~0~; scans: ~11645~
2	1::sp|cRAP041|P35527|K1C9_HUMAN	Keratin, type I cytoskeletal 9 OS=Homo sapiens GN=KRT9 PE=1 SV=3	2447	72	1.8e-239	62255	93	61	31	29	70.9	5.14	MSCRQFSSSYLSRSGGGGGGGLGSGGSIRSSYSRFSSSGGGGGGGRFSSSSGYGGGSSRVCGRGGGGSFGYSYGGGSGGGFSASSLGGGFGGGSRGFGGASGGGYSSSGGFGGGFGGGSGGGFGGGYGSGFGGFGGFGGGAGGGDGGILTANEKSTMQELNSRLASYLDKVQALEEANNDLENKIQDWYDKKGPAAIQKNYSPYYNTIDDLKDQIVDLTVGNNKTLLDIDNTRMTLDDFRIKFEMEQNLRQGVDADINGLRQVLDNLTMEKSDLEMQYETLQEELMALKKNHKEEMSQLTGQNSGDVNVEINVAPGKDLTKTLNDMRQEYEQLIAKNRKDIENQYETQITQIEHEVSSSGQEVQSSAKEVTQLRHGVQELEIELQSQLSKKAALEKSLE…	5191	6823	1	1	1	729.678	3	0.0008	272	289	0	73.91	0.00014	K	SDLEMQYETLQEELMALK	K		Oxidation (M)	0.000000000000003000.0			File: ~Z:\CORE\RAW_DATA_2020_QE\P780_Sigrun_Lange\P780_R_EV.raw~; SpectrumID: ~7163~; PrecursorID: ~0~; scans: ~11366~
2	1::sp|cRAP041|P35527|K1C9_HUMAN	Keratin, type I cytoskeletal 9 OS=Homo sapiens GN=KRT9 PE=1 SV=3	2447	72	1.8e-239	62255	93	61	31	29	70.9	5.14	MSCRQFSSSYLSRSGGGGGGGLGSGGSIRSSYSRFSSSGGGGGGGRFSSSSGYGGGSSRVCGRGGGGSFGYSYGGGSGGGFSASSLGGGFGGGSRGFGGASGGGYSSSGGFGGGFGGGSGGGFGGGYGSGFGGFGGFGGGAGGGDGGILTANEKSTMQELNSRLASYLDKVQALEEANNDLENKIQDWYDKKGPAAIQKNYSPYYNTIDDLKDQIVDLTVGNNKTLLDIDNTRMTLDDFRIKFEMEQNLRQGVDADINGLRQVLDNLTMEKSDLEMQYETLQEELMALKKNHKEEMSQLTGQNSGDVNVEINVAPGKDLTKTLNDMRQEYEQLIAKNRKDIENQYETQITQIEHEVSSSGQEVQSSAKEVTQLRHGVQELEIELQSQLSKKAALEKSLE…	5233	6787	1	1	1	735.343	3	0.017	272	289	0	32.47	1.7	K	SDLEMQYETLQEELMALK	K		Deamidated (NQ); 2 Oxidation (M)	0.000030000010003000.0			File: ~Z:\CORE\RAW_DATA_2020_QE\P780_Sigrun_Lange\P780_R_EV.raw~; SpectrumID: ~7114~; PrecursorID: ~0~; scans: ~11312~
2	1::sp|cRAP041|P35527|K1C9_HUMAN	Keratin, type I cytoskeletal 9 OS=Homo sapiens GN=KRT9 PE=1 SV=3	2447	72	1.8e-239	62255	93	61	31	29	70.9	5.14	MSCRQFSSSYLSRSGGGGGGGLGSGGSIRSSYSRFSSSGGGGGGGRFSSSSGYGGGSSRVCGRGGGGSFGYSYGGGSGGGFSASSLGGGFGGGSRGFGGASGGGYSSSGGFGGGFGGGSGGGFGGGYGSGFGGFGGFGGGAGGGDGGILTANEKSTMQELNSRLASYLDKVQALEEANNDLENKIQDWYDKKGPAAIQKNYSPYYNTIDDLKDQIVDLTVGNNKTLLDIDNTRMTLDDFRIKFEMEQNLRQGVDADINGLRQVLDNLTMEKSDLEMQYETLQEELMALKKNHKEEMSQLTGQNSGDVNVEINVAPGKDLTKTLNDMRQEYEQLIAKNRKDIENQYETQITQIEHEVSSSGQEVQSSAKEVTQLRHGVQELEIELQSQLSKKAALEKSLE…	5695	6297	1	1	1	767.043	3	-0.0039	272	290	1	79.59	5.1e-05	K	SDLEMQYETLQEELMALKK	N						File: ~Z:\CORE\RAW_DATA_2020_QE\P780_Sigrun_Lange\P780_R_EV.raw~; SpectrumID: ~6436~; PrecursorID: ~0~; scans: ~10595~
2	1::sp|cRAP041|P35527|K1C9_HUMAN	Keratin, type I cytoskeletal 9 OS=Homo sapiens GN=KRT9 PE=1 SV=3	2447	72	1.8e-239	62255	93	61	31	29	70.9	5.14	MSCRQFSSSYLSRSGGGGGGGLGSGGSIRSSYSRFSSSGGGGGGGRFSSSSGYGGGSSRVCGRGGGGSFGYSYGGGSGGGFSASSLGGGFGGGSRGFGGASGGGYSSSGGFGGGFGGGSGGGFGGGYGSGFGGFGGFGGGAGGGDGGILTANEKSTMQELNSRLASYLDKVQALEEANNDLENKIQDWYDKKGPAAIQKNYSPYYNTIDDLKDQIVDLTVGNNKTLLDIDNTRMTLDDFRIKFEMEQNLRQGVDADINGLRQVLDNLTMEKSDLEMQYETLQEELMALKKNHKEEMSQLTGQNSGDVNVEINVAPGKDLTKTLNDMRQEYEQLIAKNRKDIENQYETQITQIEHEVSSSGQEVQSSAKEVTQLRHGVQELEIELQSQLSKKAALEKSLE…	5782	6070	1	1	1	772.376	3	-0.0022	272	290	1	50.26	0.041	K	SDLEMQYETLQEELMALKK	N		Oxidation (M)	0.0000000000000030000.0			File: ~Z:\CORE\RAW_DATA_2020_QE\P780_Sigrun_Lange\P780_R_EV.raw~; SpectrumID: ~6200~; PrecursorID: ~0~; scans: ~10347~
2	1::sp|cRAP041|P35527|K1C9_HUMAN	Keratin, type I cytoskeletal 9 OS=Homo sapiens GN=KRT9 PE=1 SV=3	2447	72	1.8e-239	62255	93	61	31	29	70.9	5.14	MSCRQFSSSYLSRSGGGGGGGLGSGGSIRSSYSRFSSSGGGGGGGRFSSSSGYGGGSSRVCGRGGGGSFGYSYGGGSGGGFSASSLGGGFGGGSRGFGGASGGGYSSSGGFGGGFGGGSGGGFGGGYGSGFGGFGGFGGGAGGGDGGILTANEKSTMQELNSRLASYLDKVQALEEANNDLENKIQDWYDKKGPAAIQKNYSPYYNTIDDLKDQIVDLTVGNNKTLLDIDNTRMTLDDFRIKFEMEQNLRQGVDADINGLRQVLDNLTMEKSDLEMQYETLQEELMALKKNHKEEMSQLTGQNSGDVNVEINVAPGKDLTKTLNDMRQEYEQLIAKNRKDIENQYETQITQIEHEVSSSGQEVQSSAKEVTQLRHGVQELEIELQSQLSKKAALEKSLE…	5783	6262	1	1	1	772.377	3	0.0033	272	290	1	55.54	0.013	K	SDLEMQYETLQEELMALKK	N		Oxidation (M)	0.0000300000000000000.0			File: ~Z:\CORE\RAW_DATA_2020_QE\P780_Sigrun_Lange\P780_R_EV.raw~; SpectrumID: ~6397~; PrecursorID: ~0~; scans: ~10554~
2	1::sp|cRAP041|P35527|K1C9_HUMAN	Keratin, type I cytoskeletal 9 OS=Homo sapiens GN=KRT9 PE=1 SV=3	2447	72	1.8e-239	62255	93	61	31	29	70.9	5.14	MSCRQFSSSYLSRSGGGGGGGLGSGGSIRSSYSRFSSSGGGGGGGRFSSSSGYGGGSSRVCGRGGGGSFGYSYGGGSGGGFSASSLGGGFGGGSRGFGGASGGGYSSSGGFGGGFGGGSGGGFGGGYGSGFGGFGGFGGGAGGGDGGILTANEKSTMQELNSRLASYLDKVQALEEANNDLENKIQDWYDKKGPAAIQKNYSPYYNTIDDLKDQIVDLTVGNNKTLLDIDNTRMTLDDFRIKFEMEQNLRQGVDADINGLRQVLDNLTMEKSDLEMQYETLQEELMALKKNHKEEMSQLTGQNSGDVNVEINVAPGKDLTKTLNDMRQEYEQLIAKNRKDIENQYETQITQIEHEVSSSGQEVQSSAKEVTQLRHGVQELEIELQSQLSKKAALEKSLE…	5846	5993	1	1	1	777.71	3	0.0045	272	290	1	30.54	3.8	K	SDLEMQYETLQEELMALKK	N		2 Oxidation (M)	0.0000300000000030000.0			File: ~Z:\CORE\RAW_DATA_2020_QE\P780_Sigrun_Lange\P780_R_EV.raw~; SpectrumID: ~6121~; PrecursorID: ~0~; scans: ~10264~
2	1::sp|cRAP041|P35527|K1C9_HUMAN	Keratin, type I cytoskeletal 9 OS=Homo sapiens GN=KRT9 PE=1 SV=3	2447	72	1.8e-239	62255	93	61	31	29	70.9	5.14	MSCRQFSSSYLSRSGGGGGGGLGSGGSIRSSYSRFSSSGGGGGGGRFSSSSGYGGGSSRVCGRGGGGSFGYSYGGGSGGGFSASSLGGGFGGGSRGFGGASGGGYSSSGGFGGGFGGGSGGGFGGGYGSGFGGFGGFGGGAGGGDGGILTANEKSTMQELNSRLASYLDKVQALEEANNDLENKIQDWYDKKGPAAIQKNYSPYYNTIDDLKDQIVDLTVGNNKTLLDIDNTRMTLDDFRIKFEMEQNLRQGVDADINGLRQVLDNLTMEKSDLEMQYETLQEELMALKKNHKEEMSQLTGQNSGDVNVEINVAPGKDLTKTLNDMRQEYEQLIAKNRKDIENQYETQITQIEHEVSSSGQEVQSSAKEVTQLRHGVQELEIELQSQLSKKAALEKSLE…	5995	4575	1	1	1	793.068	3	0.0015	164	184	1	70.95	0.00038	R	LASYLDKVQALEEANNDLENK	I						File: ~Z:\CORE\RAW_DATA_2020_QE\P780_Sigrun_Lange\P780_R_EV.raw~; SpectrumID: ~4692~; PrecursorID: ~0~; scans: ~8749~
2	1::sp|cRAP041|P35527|K1C9_HUMAN	Keratin, type I cytoskeletal 9 OS=Homo sapiens GN=KRT9 PE=1 SV=3	2447	72	1.8e-239	62255	93	61	31	29	70.9	5.14	MSCRQFSSSYLSRSGGGGGGGLGSGGSIRSSYSRFSSSGGGGGGGRFSSSSGYGGGSSRVCGRGGGGSFGYSYGGGSGGGFSASSLGGGFGGGSRGFGGASGGGYSSSGGFGGGFGGGSGGGFGGGYGSGFGGFGGFGGGAGGGDGGILTANEKSTMQELNSRLASYLDKVQALEEANNDLENKIQDWYDKKGPAAIQKNYSPYYNTIDDLKDQIVDLTVGNNKTLLDIDNTRMTLDDFRIKFEMEQNLRQGVDADINGLRQVLDNLTMEKSDLEMQYETLQEELMALKKNHKEEMSQLTGQNSGDVNVEINVAPGKDLTKTLNDMRQEYEQLIAKNRKDIENQYETQITQIEHEVSSSGQEVQSSAKEVTQLRHGVQELEIELQSQLSKKAALEKSLE…	6322	4029	1	1	1	837.381	3	-0.0022	450	472	0	93.05	1.3e-06	K	EIETYHNLLEGGQEDFESSGAGK	I						File: ~Z:\CORE\RAW_DATA_2020_QE\P780_Sigrun_Lange\P780_R_EV.raw~; SpectrumID: ~4145~; PrecursorID: ~0~; scans: ~8154~
2	1::sp|cRAP041|P35527|K1C9_HUMAN	Keratin, type I cytoskeletal 9 OS=Homo sapiens GN=KRT9 PE=1 SV=3	2447	72	1.8e-239	62255	93	61	31	29	70.9	5.14	MSCRQFSSSYLSRSGGGGGGGLGSGGSIRSSYSRFSSSGGGGGGGRFSSSSGYGGGSSRVCGRGGGGSFGYSYGGGSGGGFSASSLGGGFGGGSRGFGGASGGGYSSSGGFGGGFGGGSGGGFGGGYGSGFGGFGGFGGGAGGGDGGILTANEKSTMQELNSRLASYLDKVQALEEANNDLENKIQDWYDKKGPAAIQKNYSPYYNTIDDLKDQIVDLTVGNNKTLLDIDNTRMTLDDFRIKFEMEQNLRQGVDADINGLRQVLDNLTMEKSDLEMQYETLQEELMALKKNHKEEMSQLTGQNSGDVNVEINVAPGKDLTKTLNDMRQEYEQLIAKNRKDIENQYETQITQIEHEVSSSGQEVQSSAKEVTQLRHGVQELEIELQSQLSKKAALEKSLE…	6337	4268	1	1	1	839.404	3	0.0028	294	317	0	78.29	6.6e-05	K	EEMSQLTGQNSGDVNVEINVAPGK	D						File: ~Z:\CORE\RAW_DATA_2020_QE\P780_Sigrun_Lange\P780_R_EV.raw~; SpectrumID: ~4384~; PrecursorID: ~0~; scans: ~8407~
2	1::sp|cRAP041|P35527|K1C9_HUMAN	Keratin, type I cytoskeletal 9 OS=Homo sapiens GN=KRT9 PE=1 SV=3	2447	72	1.8e-239	62255	93	61	31	29	70.9	5.14	MSCRQFSSSYLSRSGGGGGGGLGSGGSIRSSYSRFSSSGGGGGGGRFSSSSGYGGGSSRVCGRGGGGSFGYSYGGGSGGGFSASSLGGGFGGGSRGFGGASGGGYSSSGGFGGGFGGGSGGGFGGGYGSGFGGFGGFGGGAGGGDGGILTANEKSTMQELNSRLASYLDKVQALEEANNDLENKIQDWYDKKGPAAIQKNYSPYYNTIDDLKDQIVDLTVGNNKTLLDIDNTRMTLDDFRIKFEMEQNLRQGVDADINGLRQVLDNLTMEKSDLEMQYETLQEELMALKKNHKEEMSQLTGQNSGDVNVEINVAPGKDLTKTLNDMRQEYEQLIAKNRKDIENQYETQITQIEHEVSSSGQEVQSSAKEVTQLRHGVQELEIELQSQLSKKAALEKSLE…	6649	4835	1	1	1	902.391	3	-0.0018	64	95	0	81.27	8.9e-06	R	GGGGSFGYSYGGGSGGGFSASSLGGGFGGGSR	G						File: ~Z:\CORE\RAW_DATA_2020_QE\P780_Sigrun_Lange\P780_R_EV.raw~; SpectrumID: ~4952~; PrecursorID: ~0~; scans: ~9025~
2	1::sp|cRAP041|P35527|K1C9_HUMAN	Keratin, type I cytoskeletal 9 OS=Homo sapiens GN=KRT9 PE=1 SV=3	2447	72	1.8e-239	62255	93	61	31	29	70.9	5.14	MSCRQFSSSYLSRSGGGGGGGLGSGGSIRSSYSRFSSSGGGGGGGRFSSSSGYGGGSSRVCGRGGGGSFGYSYGGGSGGGFSASSLGGGFGGGSRGFGGASGGGYSSSGGFGGGFGGGSGGGFGGGYGSGFGGFGGFGGGAGGGDGGILTANEKSTMQELNSRLASYLDKVQALEEANNDLENKIQDWYDKKGPAAIQKNYSPYYNTIDDLKDQIVDLTVGNNKTLLDIDNTRMTLDDFRIKFEMEQNLRQGVDADINGLRQVLDNLTMEKSDLEMQYETLQEELMALKKNHKEEMSQLTGQNSGDVNVEINVAPGKDLTKTLNDMRQEYEQLIAKNRKDIENQYETQITQIEHEVSSSGQEVQSSAKEVTQLRHGVQELEIELQSQLSKKAALEKSLE…	6650	4845	1	1	1	1353.09	2	0.0027	64	95	0	161.02	1e-13	R	GGGGSFGYSYGGGSGGGFSASSLGGGFGGGSR	G						File: ~Z:\CORE\RAW_DATA_2020_QE\P780_Sigrun_Lange\P780_R_EV.raw~; SpectrumID: ~4962~; PrecursorID: ~0~; scans: ~9035~
2	1::sp|cRAP041|P35527|K1C9_HUMAN	Keratin, type I cytoskeletal 9 OS=Homo sapiens GN=KRT9 PE=1 SV=3	2447	72	1.8e-239	62255	93	61	31	29	70.9	5.14	MSCRQFSSSYLSRSGGGGGGGLGSGGSIRSSYSRFSSSGGGGGGGRFSSSSGYGGGSSRVCGRGGGGSFGYSYGGGSGGGFSASSLGGGFGGGSRGFGGASGGGYSSSGGFGGGFGGGSGGGFGGGYGSGFGGFGGFGGGAGGGDGGILTANEKSTMQELNSRLASYLDKVQALEEANNDLENKIQDWYDKKGPAAIQKNYSPYYNTIDDLKDQIVDLTVGNNKTLLDIDNTRMTLDDFRIKFEMEQNLRQGVDADINGLRQVLDNLTMEKSDLEMQYETLQEELMALKKNHKEEMSQLTGQNSGDVNVEINVAPGKDLTKTLNDMRQEYEQLIAKNRKDIENQYETQITQIEHEVSSSGQEVQSSAKEVTQLRHGVQELEIELQSQLSKKAALEKSLE…	6695	7090	1	1	1	913.115	3	0.0008	405	427	0	99.01	5.8e-07	R	YCGQLQMIQEQISNLEAQITDVR	Q						File: ~Z:\CORE\RAW_DATA_2020_QE\P780_Sigrun_Lange\P780_R_EV.raw~; SpectrumID: ~7611~; PrecursorID: ~0~; scans: ~11837~
2	1::sp|cRAP041|P35527|K1C9_HUMAN	Keratin, type I cytoskeletal 9 OS=Homo sapiens GN=KRT9 PE=1 SV=3	2447	72	1.8e-239	62255	93	61	31	29	70.9	5.14	MSCRQFSSSYLSRSGGGGGGGLGSGGSIRSSYSRFSSSGGGGGGGRFSSSSGYGGGSSRVCGRGGGGSFGYSYGGGSGGGFSASSLGGGFGGGSRGFGGASGGGYSSSGGFGGGFGGGSGGGFGGGYGSGFGGFGGFGGGAGGGDGGILTANEKSTMQELNSRLASYLDKVQALEEANNDLENKIQDWYDKKGPAAIQKNYSPYYNTIDDLKDQIVDLTVGNNKTLLDIDNTRMTLDDFRIKFEMEQNLRQGVDADINGLRQVLDNLTMEKSDLEMQYETLQEELMALKKNHKEEMSQLTGQNSGDVNVEINVAPGKDLTKTLNDMRQEYEQLIAKNRKDIENQYETQITQIEHEVSSSGQEVQSSAKEVTQLRHGVQELEIELQSQLSKKAALEKSLE…	6709	7123	1	1	1	918.446	3	-0.001	405	427	0	28.96	5.7	R	YCGQLQMIQEQISNLEAQITDVR	Q		Oxidation (M)	0.00000030000000000000000.0			File: ~Z:\CORE\RAW_DATA_2020_QE\P780_Sigrun_Lange\P780_R_EV.raw~; SpectrumID: ~7644~; PrecursorID: ~0~; scans: ~11873~
2	1::sp|cRAP041|P35527|K1C9_HUMAN	Keratin, type I cytoskeletal 9 OS=Homo sapiens GN=KRT9 PE=1 SV=3	2447	72	1.8e-239	62255	93	61	31	29	70.9	5.14	MSCRQFSSSYLSRSGGGGGGGLGSGGSIRSSYSRFSSSGGGGGGGRFSSSSGYGGGSSRVCGRGGGGSFGYSYGGGSGGGFSASSLGGGFGGGSRGFGGASGGGYSSSGGFGGGFGGGSGGGFGGGYGSGFGGFGGFGGGAGGGDGGILTANEKSTMQELNSRLASYLDKVQALEEANNDLENKIQDWYDKKGPAAIQKNYSPYYNTIDDLKDQIVDLTVGNNKTLLDIDNTRMTLDDFRIKFEMEQNLRQGVDADINGLRQVLDNLTMEKSDLEMQYETLQEELMALKKNHKEEMSQLTGQNSGDVNVEINVAPGKDLTKTLNDMRQEYEQLIAKNRKDIENQYETQITQIEHEVSSSGQEVQSSAKEVTQLRHGVQELEIELQSQLSKKAALEKSLE…	6711	7112	1	1	1	918.781	3	0.0216	405	427	0	96.18	1.1e-06	R	YCGQLQMIQEQISNLEAQITDVR	Q		Deamidated (NQ); Oxidation (M)	0.00000030001000000000000.0			File: ~Z:\CORE\RAW_DATA_2020_QE\P780_Sigrun_Lange\P780_R_EV.raw~; SpectrumID: ~7633~; PrecursorID: ~0~; scans: ~11861~
2	1::sp|cRAP041|P35527|K1C9_HUMAN	Keratin, type I cytoskeletal 9 OS=Homo sapiens GN=KRT9 PE=1 SV=3	2447	72	1.8e-239	62255	93	61	31	29	70.9	5.14	MSCRQFSSSYLSRSGGGGGGGLGSGGSIRSSYSRFSSSGGGGGGGRFSSSSGYGGGSSRVCGRGGGGSFGYSYGGGSGGGFSASSLGGGFGGGSRGFGGASGGGYSSSGGFGGGFGGGSGGGFGGGYGSGFGGFGGFGGGAGGGDGGILTANEKSTMQELNSRLASYLDKVQALEEANNDLENKIQDWYDKKGPAAIQKNYSPYYNTIDDLKDQIVDLTVGNNKTLLDIDNTRMTLDDFRIKFEMEQNLRQGVDADINGLRQVLDNLTMEKSDLEMQYETLQEELMALKKNHKEEMSQLTGQNSGDVNVEINVAPGKDLTKTLNDMRQEYEQLIAKNRKDIENQYETQITQIEHEVSSSGQEVQSSAKEVTQLRHGVQELEIELQSQLSKKAALEKSLE…	6945	3042	1	1	1	724.603	4	0.0009	291	317	1	64.51	0.0017	K	NHKEEMSQLTGQNSGDVNVEINVAPGK	D						File: ~Z:\CORE\RAW_DATA_2020_QE\P780_Sigrun_Lange\P780_R_EV.raw~; SpectrumID: ~3154~; PrecursorID: ~0~; scans: ~7073~
2	1::sp|cRAP041|P35527|K1C9_HUMAN	Keratin, type I cytoskeletal 9 OS=Homo sapiens GN=KRT9 PE=1 SV=3	2447	72	1.8e-239	62255	93	61	31	29	70.9	5.14	MSCRQFSSSYLSRSGGGGGGGLGSGGSIRSSYSRFSSSGGGGGGGRFSSSSGYGGGSSRVCGRGGGGSFGYSYGGGSGGGFSASSLGGGFGGGSRGFGGASGGGYSSSGGFGGGFGGGSGGGFGGGYGSGFGGFGGFGGGAGGGDGGILTANEKSTMQELNSRLASYLDKVQALEEANNDLENKIQDWYDKKGPAAIQKNYSPYYNTIDDLKDQIVDLTVGNNKTLLDIDNTRMTLDDFRIKFEMEQNLRQGVDADINGLRQVLDNLTMEKSDLEMQYETLQEELMALKKNHKEEMSQLTGQNSGDVNVEINVAPGKDLTKTLNDMRQEYEQLIAKNRKDIENQYETQITQIEHEVSSSGQEVQSSAKEVTQLRHGVQELEIELQSQLSKKAALEKSLE…	6950	3163	1	1	1	724.852	4	0.0103	291	317	1	30.29	4.3	K	NHKEEMSQLTGQNSGDVNVEINVAPGK	D		Deamidated (NQ)	0.000000000000000001000000000.0			File: ~Z:\CORE\RAW_DATA_2020_QE\P780_Sigrun_Lange\P780_R_EV.raw~; SpectrumID: ~3275~; PrecursorID: ~0~; scans: ~7205~
2	1::sp|cRAP041|P35527|K1C9_HUMAN	Keratin, type I cytoskeletal 9 OS=Homo sapiens GN=KRT9 PE=1 SV=3	2447	72	1.8e-239	62255	93	61	31	29	70.9	5.14	MSCRQFSSSYLSRSGGGGGGGLGSGGSIRSSYSRFSSSGGGGGGGRFSSSSGYGGGSSRVCGRGGGGSFGYSYGGGSGGGFSASSLGGGFGGGSRGFGGASGGGYSSSGGFGGGFGGGSGGGFGGGYGSGFGGFGGFGGGAGGGDGGILTANEKSTMQELNSRLASYLDKVQALEEANNDLENKIQDWYDKKGPAAIQKNYSPYYNTIDDLKDQIVDLTVGNNKTLLDIDNTRMTLDDFRIKFEMEQNLRQGVDADINGLRQVLDNLTMEKSDLEMQYETLQEELMALKKNHKEEMSQLTGQNSGDVNVEINVAPGKDLTKTLNDMRQEYEQLIAKNRKDIENQYETQITQIEHEVSSSGQEVQSSAKEVTQLRHGVQELEIELQSQLSKKAALEKSLE…	6968	6717	1	1	1	968.142	3	0.001	200	224	1	64.76	0.0016	K	NYSPYYNTIDDLKDQIVDLTVGNNK	T						File: ~Z:\CORE\RAW_DATA_2020_QE\P780_Sigrun_Lange\P780_R_EV.raw~; SpectrumID: ~6961~; PrecursorID: ~0~; scans: ~11148~
2	1::sp|cRAP041|P35527|K1C9_HUMAN	Keratin, type I cytoskeletal 9 OS=Homo sapiens GN=KRT9 PE=1 SV=3	2447	72	1.8e-239	62255	93	61	31	29	70.9	5.14	MSCRQFSSSYLSRSGGGGGGGLGSGGSIRSSYSRFSSSGGGGGGGRFSSSSGYGGGSSRVCGRGGGGSFGYSYGGGSGGGFSASSLGGGFGGGSRGFGGASGGGYSSSGGFGGGFGGGSGGGFGGGYGSGFGGFGGFGGGAGGGDGGILTANEKSTMQELNSRLASYLDKVQALEEANNDLENKIQDWYDKKGPAAIQKNYSPYYNTIDDLKDQIVDLTVGNNKTLLDIDNTRMTLDDFRIKFEMEQNLRQGVDADINGLRQVLDNLTMEKSDLEMQYETLQEELMALKKNHKEEMSQLTGQNSGDVNVEINVAPGKDLTKTLNDMRQEYEQLIAKNRKDIENQYETQITQIEHEVSSSGQEVQSSAKEVTQLRHGVQELEIELQSQLSKKAALEKSLE…	6977	6721	1	1	1	726.858	4	0.0325	200	224	1	45.6	0.13	K	NYSPYYNTIDDLKDQIVDLTVGNNK	T		2 Deamidated (NQ)	0.0000001000000010000000000.0			File: ~Z:\CORE\RAW_DATA_2020_QE\P780_Sigrun_Lange\P780_R_EV.raw~; SpectrumID: ~6969~; PrecursorID: ~0~; scans: ~11156~
2	1::sp|cRAP041|P35527|K1C9_HUMAN	Keratin, type I cytoskeletal 9 OS=Homo sapiens GN=KRT9 PE=1 SV=3	2447	72	1.8e-239	62255	93	61	31	29	70.9	5.14	MSCRQFSSSYLSRSGGGGGGGLGSGGSIRSSYSRFSSSGGGGGGGRFSSSSGYGGGSSRVCGRGGGGSFGYSYGGGSGGGFSASSLGGGFGGGSRGFGGASGGGYSSSGGFGGGFGGGSGGGFGGGYGSGFGGFGGFGGGAGGGDGGILTANEKSTMQELNSRLASYLDKVQALEEANNDLENKIQDWYDKKGPAAIQKNYSPYYNTIDDLKDQIVDLTVGNNKTLLDIDNTRMTLDDFRIKFEMEQNLRQGVDADINGLRQVLDNLTMEKSDLEMQYETLQEELMALKKNHKEEMSQLTGQNSGDVNVEINVAPGKDLTKTLNDMRQEYEQLIAKNRKDIENQYETQITQIEHEVSSSGQEVQSSAKEVTQLRHGVQELEIELQSQLSKKAALEKSLE…	7628	5869	1	1	1	1088.84	3	0.0018	340	368	0	90.7	3.3e-06	K	DIENQYETQITQIEHEVSSSGQEVQSSAK	E						File: ~Z:\CORE\RAW_DATA_2020_QE\P780_Sigrun_Lange\P780_R_EV.raw~; SpectrumID: ~5995~; PrecursorID: ~0~; scans: ~10132~
2	1::sp|cRAP041|P35527|K1C9_HUMAN	Keratin, type I cytoskeletal 9 OS=Homo sapiens GN=KRT9 PE=1 SV=3	2447	72	1.8e-239	62255	93	61	31	29	70.9	5.14	MSCRQFSSSYLSRSGGGGGGGLGSGGSIRSSYSRFSSSGGGGGGGRFSSSSGYGGGSSRVCGRGGGGSFGYSYGGGSGGGFSASSLGGGFGGGSRGFGGASGGGYSSSGGFGGGFGGGSGGGFGGGYGSGFGGFGGFGGGAGGGDGGILTANEKSTMQELNSRLASYLDKVQALEEANNDLENKIQDWYDKKGPAAIQKNYSPYYNTIDDLKDQIVDLTVGNNKTLLDIDNTRMTLDDFRIKFEMEQNLRQGVDADINGLRQVLDNLTMEKSDLEMQYETLQEELMALKKNHKEEMSQLTGQNSGDVNVEINVAPGKDLTKTLNDMRQEYEQLIAKNRKDIENQYETQITQIEHEVSSSGQEVQSSAKEVTQLRHGVQELEIELQSQLSKKAALEKSLE…	7635	5789	1	1	1	817.387	4	0.0434	340	368	0	34.75	1.4	K	DIENQYETQITQIEHEVSSSGQEVQSSAK	E		2 Deamidated (NQ)	0.00001000100000000000000000000.0			File: ~Z:\CORE\RAW_DATA_2020_QE\P780_Sigrun_Lange\P780_R_EV.raw~; SpectrumID: ~5910~; PrecursorID: ~0~; scans: ~10042~
2	1::sp|cRAP041|P35527|K1C9_HUMAN	Keratin, type I cytoskeletal 9 OS=Homo sapiens GN=KRT9 PE=1 SV=3	2447	72	1.8e-239	62255	93	61	31	29	70.9	5.14	MSCRQFSSSYLSRSGGGGGGGLGSGGSIRSSYSRFSSSGGGGGGGRFSSSSGYGGGSSRVCGRGGGGSFGYSYGGGSGGGFSASSLGGGFGGGSRGFGGASGGGYSSSGGFGGGFGGGSGGGFGGGYGSGFGGFGGFGGGAGGGDGGILTANEKSTMQELNSRLASYLDKVQALEEANNDLENKIQDWYDKKGPAAIQKNYSPYYNTIDDLKDQIVDLTVGNNKTLLDIDNTRMTLDDFRIKFEMEQNLRQGVDADINGLRQVLDNLTMEKSDLEMQYETLQEELMALKKNHKEEMSQLTGQNSGDVNVEINVAPGKDLTKTLNDMRQEYEQLIAKNRKDIENQYETQITQIEHEVSSSGQEVQSSAKEVTQLRHGVQELEIELQSQLSKKAALEKSLE…	8232	6647	1	1	1	1216.27	4	-0.0106	96	154	0	92.47	3.3e-07	R	GFGGASGGGYSSSGGFGGGFGGGSGGGFGGGYGSGFGGFGGFGGGAGGGDGGILTANEK	S						File: ~Z:\CORE\RAW_DATA_2020_QE\P780_Sigrun_Lange\P780_R_EV.raw~; SpectrumID: ~6849~; PrecursorID: ~0~; scans: ~11030~	emPAI	17.47
3	1::sp|cRAP054|P04264|K2C1_HUMAN	Keratin, type II cytoskeletal 1 OS=Homo sapiens GN=KRT1 PE=1 SV=6	2446	72	1.9e-239	66170	122	84	34	28	58.1	8.15	MSRQFSSRSGYRSGGGFSSGSAGIINYQRRTTSSSTRRSGGGGGRFSSCGGGGGSFGAGGGFGSRSLVNLGGSKSISISVARGGGRGSGFGGGYGGGGFGGGGFGGGGFGGGGIGGGGFGGFGSGGGGFGGGGFGGGGYGGGYGPVCPPGGIQEVTINQSLLQPLNVEIDPEIQKVKSREREQIKSLNNQFASFIDKVRFLEQQNQVLQTKWELLQQVDTSTRTHNLEPYFESFINNLRRRVDQLKSDQSRLDSELKNMQDMVEDYRNKYEDEINKRTNAENEFVTIKKDVDGAYMTKVDLQAKLDNLQQEIDFLTALYQAELSQMQTQISETNVILSMDNNRSLDLDSIIAEVKAQYEDIAQKSKAEAESLYQSKYEELQITAGRHGDSVRNSKIEIS…	128	1105	1	1	0	402.708	2	-0.0005	410	416	0	36.79	0.43	R	SEIDNVK	K						File: ~Z:\CORE\RAW_DATA_2020_QE\P780_Sigrun_Lange\P780_R_EV.raw~; SpectrumID: ~1189~; PrecursorID: ~0~; scans: ~4714~
3	1::sp|cRAP054|P04264|K2C1_HUMAN	Keratin, type II cytoskeletal 1 OS=Homo sapiens GN=KRT1 PE=1 SV=6	2446	72	1.9e-239	66170	122	84	34	28	58.1	8.15	MSRQFSSRSGYRSGGGFSSGSAGIINYQRRTTSSSTRRSGGGGGRFSSCGGGGGSFGAGGGFGSRSLVNLGGSKSISISVARGGGRGSGFGGGYGGGGFGGGGFGGGGFGGGGIGGGGFGGFGSGGGGFGGGGFGGGGYGGGYGPVCPPGGIQEVTINQSLLQPLNVEIDPEIQKVKSREREQIKSLNNQFASFIDKVRFLEQQNQVLQTKWELLQQVDTSTRTHNLEPYFESFINNLRRRVDQLKSDQSRLDSELKNMQDMVEDYRNKYEDEINKRTNAENEFVTIKKDVDGAYMTKVDLQAKLDNLQQEIDFLTALYQAELSQMQTQISETNVILSMDNNRSLDLDSIIAEVKAQYEDIAQKSKAEAESLYQSKYEELQITAGRHGDSVRNSKIEIS…	281	2676	1	1	1	416.749	2	0.0012	75	82	0	56.17	0.0034	K	SISISVAR	G						File: ~Z:\CORE\RAW_DATA_2020_QE\P780_Sigrun_Lange\P780_R_EV.raw~; SpectrumID: ~2786~; PrecursorID: ~0~; scans: ~6606~
3	1::sp|cRAP054|P04264|K2C1_HUMAN	Keratin, type II cytoskeletal 1 OS=Homo sapiens GN=KRT1 PE=1 SV=6	2446	72	1.9e-239	66170	122	84	34	28	58.1	8.15	MSRQFSSRSGYRSGGGFSSGSAGIINYQRRTTSSSTRRSGGGGGRFSSCGGGGGSFGAGGGFGSRSLVNLGGSKSISISVARGGGRGSGFGGGYGGGGFGGGGFGGGGFGGGGIGGGGFGGFGSGGGGFGGGGFGGGGYGGGYGPVCPPGGIQEVTINQSLLQPLNVEIDPEIQKVKSREREQIKSLNNQFASFIDKVRFLEQQNQVLQTKWELLQQVDTSTRTHNLEPYFESFINNLRRRVDQLKSDQSRLDSELKNMQDMVEDYRNKYEDEINKRTNAENEFVTIKKDVDGAYMTKVDLQAKLDNLQQEIDFLTALYQAELSQMQTQISETNVILSMDNNRSLDLDSIIAEVKAQYEDIAQKSKAEAESLYQSKYEELQITAGRHGDSVRNSKIEIS…	547	2643	1	1	0	437.753	2	-0.0007	66	74	0	50.15	0.031	R	SLVNLGGSK	S						File: ~Z:\CORE\RAW_DATA_2020_QE\P780_Sigrun_Lange\P780_R_EV.raw~; SpectrumID: ~2752~; PrecursorID: ~0~; scans: ~6555~
3	1::sp|cRAP054|P04264|K2C1_HUMAN	Keratin, type II cytoskeletal 1 OS=Homo sapiens GN=KRT1 PE=1 SV=6	2446	72	1.9e-239	66170	122	84	34	28	58.1	8.15	MSRQFSSRSGYRSGGGFSSGSAGIINYQRRTTSSSTRRSGGGGGRFSSCGGGGGSFGAGGGFGSRSLVNLGGSKSISISVARGGGRGSGFGGGYGGGGFGGGGFGGGGFGGGGIGGGGFGGFGSGGGGFGGGGFGGGGYGGGYGPVCPPGGIQEVTINQSLLQPLNVEIDPEIQKVKSREREQIKSLNNQFASFIDKVRFLEQQNQVLQTKWELLQQVDTSTRTHNLEPYFESFINNLRRRVDQLKSDQSRLDSELKNMQDMVEDYRNKYEDEINKRTNAENEFVTIKKDVDGAYMTKVDLQAKLDNLQQEIDFLTALYQAELSQMQTQISETNVILSMDNNRSLDLDSIIAEVKAQYEDIAQKSKAEAESLYQSKYEELQITAGRHGDSVRNSKIEIS…	781	590	1	1	0	466.756	2	-0.0001	410	417	1	46.55	0.079	R	SEIDNVKK	Q						File: ~Z:\CORE\RAW_DATA_2020_QE\P780_Sigrun_Lange\P780_R_EV.raw~; SpectrumID: ~631~; PrecursorID: ~0~; scans: ~4045~
3	1::sp|cRAP054|P04264|K2C1_HUMAN	Keratin, type II cytoskeletal 1 OS=Homo sapiens GN=KRT1 PE=1 SV=6	2446	72	1.9e-239	66170	122	84	34	28	58.1	8.15	MSRQFSSRSGYRSGGGFSSGSAGIINYQRRTTSSSTRRSGGGGGRFSSCGGGGGSFGAGGGFGSRSLVNLGGSKSISISVARGGGRGSGFGGGYGGGGFGGGGFGGGGFGGGGIGGGGFGGFGSGGGGFGGGGFGGGGYGGGYGPVCPPGGIQEVTINQSLLQPLNVEIDPEIQKVKSREREQIKSLNNQFASFIDKVRFLEQQNQVLQTKWELLQQVDTSTRTHNLEPYFESFINNLRRRVDQLKSDQSRLDSELKNMQDMVEDYRNKYEDEINKRTNAENEFVTIKKDVDGAYMTKVDLQAKLDNLQQEIDFLTALYQAELSQMQTQISETNVILSMDNNRSLDLDSIIAEVKAQYEDIAQKSKAEAESLYQSKYEELQITAGRHGDSVRNSKIEIS…	954	2886	1	0	0	487.269	2	-0.0001	396	403	0	54.79	0.013	K	IEISELNR	V						File: ~Z:\CORE\RAW_DATA_2020_QE\P780_Sigrun_Lange\P780_R_EV.raw~; SpectrumID: ~2997~; PrecursorID: ~0~; scans: ~6897~
3	1::sp|cRAP054|P04264|K2C1_HUMAN	Keratin, type II cytoskeletal 1 OS=Homo sapiens GN=KRT1 PE=1 SV=6	2446	72	1.9e-239	66170	122	84	34	28	58.1	8.15	MSRQFSSRSGYRSGGGFSSGSAGIINYQRRTTSSSTRRSGGGGGRFSSCGGGGGSFGAGGGFGSRSLVNLGGSKSISISVARGGGRGSGFGGGYGGGGFGGGGFGGGGFGGGGIGGGGFGGFGSGGGGFGGGGFGGGGYGGGYGPVCPPGGIQEVTINQSLLQPLNVEIDPEIQKVKSREREQIKSLNNQFASFIDKVRFLEQQNQVLQTKWELLQQVDTSTRTHNLEPYFESFINNLRRRVDQLKSDQSRLDSELKNMQDMVEDYRNKYEDEINKRTNAENEFVTIKKDVDGAYMTKVDLQAKLDNLQQEIDFLTALYQAELSQMQTQISETNVILSMDNNRSLDLDSIIAEVKAQYEDIAQKSKAEAESLYQSKYEELQITAGRHGDSVRNSKIEIS…	1042	2213	1	1	1	500.226	2	-0.0007	290	298	0	31.56	0.65	K	DVDGAYMTK	V						File: ~Z:\CORE\RAW_DATA_2020_QE\P780_Sigrun_Lange\P780_R_EV.raw~; SpectrumID: ~2321~; PrecursorID: ~0~; scans: ~6041~
3	1::sp|cRAP054|P04264|K2C1_HUMAN	Keratin, type II cytoskeletal 1 OS=Homo sapiens GN=KRT1 PE=1 SV=6	2446	72	1.9e-239	66170	122	84	34	28	58.1	8.15	MSRQFSSRSGYRSGGGFSSGSAGIINYQRRTTSSSTRRSGGGGGRFSSCGGGGGSFGAGGGFGSRSLVNLGGSKSISISVARGGGRGSGFGGGYGGGGFGGGGFGGGGFGGGGIGGGGFGGFGSGGGGFGGGGFGGGGYGGGYGPVCPPGGIQEVTINQSLLQPLNVEIDPEIQKVKSREREQIKSLNNQFASFIDKVRFLEQQNQVLQTKWELLQQVDTSTRTHNLEPYFESFINNLRRRVDQLKSDQSRLDSELKNMQDMVEDYRNKYEDEINKRTNAENEFVTIKKDVDGAYMTKVDLQAKLDNLQQEIDFLTALYQAELSQMQTQISETNVILSMDNNRSLDLDSIIAEVKAQYEDIAQKSKAEAESLYQSKYEELQITAGRHGDSVRNSKIEIS…	1139	2225	1	1	1	508.224	2	0.001	290	298	0	46.32	0.013	K	DVDGAYMTK	V		Oxidation (M)	0.000000300.0			File: ~Z:\CORE\RAW_DATA_2020_QE\P780_Sigrun_Lange\P780_R_EV.raw~; SpectrumID: ~2333~; PrecursorID: ~0~; scans: ~6056~
3	1::sp|cRAP054|P04264|K2C1_HUMAN	Keratin, type II cytoskeletal 1 OS=Homo sapiens GN=KRT1 PE=1 SV=6	2446	72	1.9e-239	66170	122	84	34	28	58.1	8.15	MSRQFSSRSGYRSGGGFSSGSAGIINYQRRTTSSSTRRSGGGGGRFSSCGGGGGSFGAGGGFGSRSLVNLGGSKSISISVARGGGRGSGFGGGYGGGGFGGGGFGGGGFGGGGIGGGGFGGFGSGGGGFGGGGFGGGGYGGGYGPVCPPGGIQEVTINQSLLQPLNVEIDPEIQKVKSREREQIKSLNNQFASFIDKVRFLEQQNQVLQTKWELLQQVDTSTRTHNLEPYFESFINNLRRRVDQLKSDQSRLDSELKNMQDMVEDYRNKYEDEINKRTNAENEFVTIKKDVDGAYMTKVDLQAKLDNLQQEIDFLTALYQAELSQMQTQISETNVILSMDNNRSLDLDSIIAEVKAQYEDIAQKSKAEAESLYQSKYEELQITAGRHGDSVRNSKIEIS…	1213	2207	1	1	0	517.262	2	0.0008	484	492	0	66.52	0.00082	R	TLLEGEESR	M						File: ~Z:\CORE\RAW_DATA_2020_QE\P780_Sigrun_Lange\P780_R_EV.raw~; SpectrumID: ~2315~; PrecursorID: ~0~; scans: ~6034~
3	1::sp|cRAP054|P04264|K2C1_HUMAN	Keratin, type II cytoskeletal 1 OS=Homo sapiens GN=KRT1 PE=1 SV=6	2446	72	1.9e-239	66170	122	84	34	28	58.1	8.15	MSRQFSSRSGYRSGGGFSSGSAGIINYQRRTTSSSTRRSGGGGGRFSSCGGGGGSFGAGGGFGSRSLVNLGGSKSISISVARGGGRGSGFGGGYGGGGFGGGGFGGGGFGGGGIGGGGFGGFGSGGGGFGGGGFGGGGYGGGYGPVCPPGGIQEVTINQSLLQPLNVEIDPEIQKVKSREREQIKSLNNQFASFIDKVRFLEQQNQVLQTKWELLQQVDTSTRTHNLEPYFESFINNLRRRVDQLKSDQSRLDSELKNMQDMVEDYRNKYEDEINKRTNAENEFVTIKKDVDGAYMTKVDLQAKLDNLQQEIDFLTALYQAELSQMQTQISETNVILSMDNNRSLDLDSIIAEVKAQYEDIAQKSKAEAESLYQSKYEELQITAGRHGDSVRNSKIEIS…	1339	1682	1	1	0	533.267	2	0.0059	356	364	0	57.21	0.0056	K	AQYEDIAQK	S						File: ~Z:\CORE\RAW_DATA_2020_QE\P780_Sigrun_Lange\P780_R_EV.raw~; SpectrumID: ~1783~; PrecursorID: ~0~; scans: ~5393~
3	1::sp|cRAP054|P04264|K2C1_HUMAN	Keratin, type II cytoskeletal 1 OS=Homo sapiens GN=KRT1 PE=1 SV=6	2446	72	1.9e-239	66170	122	84	34	28	58.1	8.15	MSRQFSSRSGYRSGGGFSSGSAGIINYQRRTTSSSTRRSGGGGGRFSSCGGGGGSFGAGGGFGSRSLVNLGGSKSISISVARGGGRGSGFGGGYGGGGFGGGGFGGGGFGGGGIGGGGFGGFGSGGGGFGGGGFGGGGYGGGYGPVCPPGGIQEVTINQSLLQPLNVEIDPEIQKVKSREREQIKSLNNQFASFIDKVRFLEQQNQVLQTKWELLQQVDTSTRTHNLEPYFESFINNLRRRVDQLKSDQSRLDSELKNMQDMVEDYRNKYEDEINKRTNAENEFVTIKKDVDGAYMTKVDLQAKLDNLQQEIDFLTALYQAELSQMQTQISETNVILSMDNNRSLDLDSIIAEVKAQYEDIAQKSKAEAESLYQSKYEELQITAGRHGDSVRNSKIEIS…	1348	1908	1	1	0	533.76	2	0.0073	356	364	0	28.83	3.3	K	AQYEDIAQK	S		Deamidated (NQ)	0.010000000.0			File: ~Z:\CORE\RAW_DATA_2020_QE\P780_Sigrun_Lange\P780_R_EV.raw~; SpectrumID: ~2015~; PrecursorID: ~0~; scans: ~5660~
3	1::sp|cRAP054|P04264|K2C1_HUMAN	Keratin, type II cytoskeletal 1 OS=Homo sapiens GN=KRT1 PE=1 SV=6	2446	72	1.9e-239	66170	122	84	34	28	58.1	8.15	MSRQFSSRSGYRSGGGFSSGSAGIINYQRRTTSSSTRRSGGGGGRFSSCGGGGGSFGAGGGFGSRSLVNLGGSKSISISVARGGGRGSGFGGGYGGGGFGGGGFGGGGFGGGGIGGGGFGGFGSGGGGFGGGGFGGGGYGGGYGPVCPPGGIQEVTINQSLLQPLNVEIDPEIQKVKSREREQIKSLNNQFASFIDKVRFLEQQNQVLQTKWELLQQVDTSTRTHNLEPYFESFINNLRRRVDQLKSDQSRLDSELKNMQDMVEDYRNKYEDEINKRTNAENEFVTIKKDVDGAYMTKVDLQAKLDNLQQEIDFLTALYQAELSQMQTQISETNVILSMDNNRSLDLDSIIAEVKAQYEDIAQKSKAEAESLYQSKYEELQITAGRHGDSVRNSKIEIS…	1350	802	1	0	0	533.762	2	0	270	277	1	45.53	0.069	K	YEDEINKR	T						File: ~Z:\CORE\RAW_DATA_2020_QE\P780_Sigrun_Lange\P780_R_EV.raw~; SpectrumID: ~869~; PrecursorID: ~0~; scans: ~4338~
3	1::sp|cRAP054|P04264|K2C1_HUMAN	Keratin, type II cytoskeletal 1 OS=Homo sapiens GN=KRT1 PE=1 SV=6	2446	72	1.9e-239	66170	122	84	34	28	58.1	8.15	MSRQFSSRSGYRSGGGFSSGSAGIINYQRRTTSSSTRRSGGGGGRFSSCGGGGGSFGAGGGFGSRSLVNLGGSKSISISVARGGGRGSGFGGGYGGGGFGGGGFGGGGFGGGGIGGGGFGGFGSGGGGFGGGGFGGGGYGGGYGPVCPPGGIQEVTINQSLLQPLNVEIDPEIQKVKSREREQIKSLNNQFASFIDKVRFLEQQNQVLQTKWELLQQVDTSTRTHNLEPYFESFINNLRRRVDQLKSDQSRLDSELKNMQDMVEDYRNKYEDEINKRTNAENEFVTIKKDVDGAYMTKVDLQAKLDNLQQEIDFLTALYQAELSQMQTQISETNVILSMDNNRSLDLDSIIAEVKAQYEDIAQKSKAEAESLYQSKYEELQITAGRHGDSVRNSKIEIS…	1444	411	1	1	1	546.755	2	-0.0006	603	616	0	101.92	1.4e-07	R	GSGGGSSGGSIGGR	G						File: ~Z:\CORE\RAW_DATA_2020_QE\P780_Sigrun_Lange\P780_R_EV.raw~; SpectrumID: ~424~; PrecursorID: ~0~; scans: ~3805~
3	1::sp|cRAP054|P04264|K2C1_HUMAN	Keratin, type II cytoskeletal 1 OS=Homo sapiens GN=KRT1 PE=1 SV=6	2446	72	1.9e-239	66170	122	84	34	28	58.1	8.15	MSRQFSSRSGYRSGGGFSSGSAGIINYQRRTTSSSTRRSGGGGGRFSSCGGGGGSFGAGGGFGSRSLVNLGGSKSISISVARGGGRGSGFGGGYGGGGFGGGGFGGGGFGGGGIGGGGFGGFGSGGGGFGGGGFGGGGYGGGYGPVCPPGGIQEVTINQSLLQPLNVEIDPEIQKVKSREREQIKSLNNQFASFIDKVRFLEQQNQVLQTKWELLQQVDTSTRTHNLEPYFESFINNLRRRVDQLKSDQSRLDSELKNMQDMVEDYRNKYEDEINKRTNAENEFVTIKKDVDGAYMTKVDLQAKLDNLQQEIDFLTALYQAELSQMQTQISETNVILSMDNNRSLDLDSIIAEVKAQYEDIAQKSKAEAESLYQSKYEELQITAGRHGDSVRNSKIEIS…	1589	1778	1	1	1	563.275	2	0.0001	367	376	0	65.2	0.00067	K	AEAESLYQSK	Y						File: ~Z:\CORE\RAW_DATA_2020_QE\P780_Sigrun_Lange\P780_R_EV.raw~; SpectrumID: ~1880~; PrecursorID: ~0~; scans: ~5505~
3	1::sp|cRAP054|P04264|K2C1_HUMAN	Keratin, type II cytoskeletal 1 OS=Homo sapiens GN=KRT1 PE=1 SV=6	2446	72	1.9e-239	66170	122	84	34	28	58.1	8.15	MSRQFSSRSGYRSGGGFSSGSAGIINYQRRTTSSSTRRSGGGGGRFSSCGGGGGSFGAGGGFGSRSLVNLGGSKSISISVARGGGRGSGFGGGYGGGGFGGGGFGGGGFGGGGIGGGGFGGFGSGGGGFGGGGFGGGGYGGGYGPVCPPGGIQEVTINQSLLQPLNVEIDPEIQKVKSREREQIKSLNNQFASFIDKVRFLEQQNQVLQTKWELLQQVDTSTRTHNLEPYFESFINNLRRRVDQLKSDQSRLDSELKNMQDMVEDYRNKYEDEINKRTNAENEFVTIKKDVDGAYMTKVDLQAKLDNLQQEIDFLTALYQAELSQMQTQISETNVILSMDNNRSLDLDSIIAEVKAQYEDIAQKSKAEAESLYQSKYEELQITAGRHGDSVRNSKIEIS…	1597	1051	1	1	1	564.273	2	-0.0019	289	298	1	23.66	7.6	K	KDVDGAYMTK	V						File: ~Z:\CORE\RAW_DATA_2020_QE\P780_Sigrun_Lange\P780_R_EV.raw~; SpectrumID: ~1132~; PrecursorID: ~0~; scans: ~4647~
3	1::sp|cRAP054|P04264|K2C1_HUMAN	Keratin, type II cytoskeletal 1 OS=Homo sapiens GN=KRT1 PE=1 SV=6	2446	72	1.9e-239	66170	122	84	34	28	58.1	8.15	MSRQFSSRSGYRSGGGFSSGSAGIINYQRRTTSSSTRRSGGGGGRFSSCGGGGGSFGAGGGFGSRSLVNLGGSKSISISVARGGGRGSGFGGGYGGGGFGGGGFGGGGFGGGGIGGGGFGGFGSGGGGFGGGGFGGGGYGGGYGPVCPPGGIQEVTINQSLLQPLNVEIDPEIQKVKSREREQIKSLNNQFASFIDKVRFLEQQNQVLQTKWELLQQVDTSTRTHNLEPYFESFINNLRRRVDQLKSDQSRLDSELKNMQDMVEDYRNKYEDEINKRTNAENEFVTIKKDVDGAYMTKVDLQAKLDNLQQEIDFLTALYQAELSQMQTQISETNVILSMDNNRSLDLDSIIAEVKAQYEDIAQKSKAEAESLYQSKYEELQITAGRHGDSVRNSKIEIS…	1669	3149	1	1	0	571.263	2	-0.0004	464	472	0	50.81	0.012	R	DYQELMNTK	L						File: ~Z:\CORE\RAW_DATA_2020_QE\P780_Sigrun_Lange\P780_R_EV.raw~; SpectrumID: ~3261~; PrecursorID: ~0~; scans: ~7190~
3	1::sp|cRAP054|P04264|K2C1_HUMAN	Keratin, type II cytoskeletal 1 OS=Homo sapiens GN=KRT1 PE=1 SV=6	2446	72	1.9e-239	66170	122	84	34	28	58.1	8.15	MSRQFSSRSGYRSGGGFSSGSAGIINYQRRTTSSSTRRSGGGGGRFSSCGGGGGSFGAGGGFGSRSLVNLGGSKSISISVARGGGRGSGFGGGYGGGGFGGGGFGGGGFGGGGIGGGGFGGFGSGGGGFGGGGFGGGGYGGGYGPVCPPGGIQEVTINQSLLQPLNVEIDPEIQKVKSREREQIKSLNNQFASFIDKVRFLEQQNQVLQTKWELLQQVDTSTRTHNLEPYFESFINNLRRRVDQLKSDQSRLDSELKNMQDMVEDYRNKYEDEINKRTNAENEFVTIKKDVDGAYMTKVDLQAKLDNLQQEIDFLTALYQAELSQMQTQISETNVILSMDNNRSLDLDSIIAEVKAQYEDIAQKSKAEAESLYQSKYEELQITAGRHGDSVRNSKIEIS…	1722	1026	1	1	0	576.78	2	-0.0008	268	276	1	24.87	7.7	R	NKYEDEINK	R						File: ~Z:\CORE\RAW_DATA_2020_QE\P780_Sigrun_Lange\P780_R_EV.raw~; SpectrumID: ~1106~; PrecursorID: ~0~; scans: ~4617~
3	1::sp|cRAP054|P04264|K2C1_HUMAN	Keratin, type II cytoskeletal 1 OS=Homo sapiens GN=KRT1 PE=1 SV=6	2446	72	1.9e-239	66170	122	84	34	28	58.1	8.15	MSRQFSSRSGYRSGGGFSSGSAGIINYQRRTTSSSTRRSGGGGGRFSSCGGGGGSFGAGGGFGSRSLVNLGGSKSISISVARGGGRGSGFGGGYGGGGFGGGGFGGGGFGGGGIGGGGFGGFGSGGGGFGGGGFGGGGYGGGYGPVCPPGGIQEVTINQSLLQPLNVEIDPEIQKVKSREREQIKSLNNQFASFIDKVRFLEQQNQVLQTKWELLQQVDTSTRTHNLEPYFESFINNLRRRVDQLKSDQSRLDSELKNMQDMVEDYRNKYEDEINKRTNAENEFVTIKKDVDGAYMTKVDLQAKLDNLQQEIDFLTALYQAELSQMQTQISETNVILSMDNNRSLDLDSIIAEVKAQYEDIAQKSKAEAESLYQSKYEELQITAGRHGDSVRNSKIEIS…	1737	2277	1	1	0	579.26	2	-0.0008	464	472	0	42.76	0.053	R	DYQELMNTK	L		Oxidation (M)	0.000003000.0			File: ~Z:\CORE\RAW_DATA_2020_QE\P780_Sigrun_Lange\P780_R_EV.raw~; SpectrumID: ~2385~; PrecursorID: ~0~; scans: ~6114~
3	1::sp|cRAP054|P04264|K2C1_HUMAN	Keratin, type II cytoskeletal 1 OS=Homo sapiens GN=KRT1 PE=1 SV=6	2446	72	1.9e-239	66170	122	84	34	28	58.1	8.15	MSRQFSSRSGYRSGGGFSSGSAGIINYQRRTTSSSTRRSGGGGGRFSSCGGGGGSFGAGGGFGSRSLVNLGGSKSISISVARGGGRGSGFGGGYGGGGFGGGGFGGGGFGGGGIGGGGFGGFGSGGGGFGGGGFGGGGYGGGYGPVCPPGGIQEVTINQSLLQPLNVEIDPEIQKVKSREREQIKSLNNQFASFIDKVRFLEQQNQVLQTKWELLQQVDTSTRTHNLEPYFESFINNLRRRVDQLKSDQSRLDSELKNMQDMVEDYRNKYEDEINKRTNAENEFVTIKKDVDGAYMTKVDLQAKLDNLQQEIDFLTALYQAELSQMQTQISETNVILSMDNNRSLDLDSIIAEVKAQYEDIAQKSKAEAESLYQSKYEELQITAGRHGDSVRNSKIEIS…	1829	3027	2	1	0	590.304	2	0.0004	377	386	0	71.56	0.00022	K	YEELQITAGR	H						File: ~Z:\CORE\RAW_DATA_2020_QE\P780_Sigrun_Lange\P780_R_EV.raw~; SpectrumID: ~3139~; PrecursorID: ~0~; scans: ~7055~
3	1::sp|cRAP054|P04264|K2C1_HUMAN	Keratin, type II cytoskeletal 1 OS=Homo sapiens GN=KRT1 PE=1 SV=6	2446	72	1.9e-239	66170	122	84	34	28	58.1	8.15	MSRQFSSRSGYRSGGGFSSGSAGIINYQRRTTSSSTRRSGGGGGRFSSCGGGGGSFGAGGGFGSRSLVNLGGSKSISISVARGGGRGSGFGGGYGGGGFGGGGFGGGGFGGGGIGGGGFGGFGSGGGGFGGGGFGGGGYGGGYGPVCPPGGIQEVTINQSLLQPLNVEIDPEIQKVKSREREQIKSLNNQFASFIDKVRFLEQQNQVLQTKWELLQQVDTSTRTHNLEPYFESFINNLRRRVDQLKSDQSRLDSELKNMQDMVEDYRNKYEDEINKRTNAENEFVTIKKDVDGAYMTKVDLQAKLDNLQQEIDFLTALYQAELSQMQTQISETNVILSMDNNRSLDLDSIIAEVKAQYEDIAQKSKAEAESLYQSKYEELQITAGRHGDSVRNSKIEIS…	2148	3236	1	1	1	633.322	2	-0.0004	278	288	0	76.08	8.4e-05	R	TNAENEFVTIK	K						File: ~Z:\CORE\RAW_DATA_2020_QE\P780_Sigrun_Lange\P780_R_EV.raw~; SpectrumID: ~3348~; PrecursorID: ~0~; scans: ~7288~
3	1::sp|cRAP054|P04264|K2C1_HUMAN	Keratin, type II cytoskeletal 1 OS=Homo sapiens GN=KRT1 PE=1 SV=6	2446	72	1.9e-239	66170	122	84	34	28	58.1	8.15	MSRQFSSRSGYRSGGGFSSGSAGIINYQRRTTSSSTRRSGGGGGRFSSCGGGGGSFGAGGGFGSRSLVNLGGSKSISISVARGGGRGSGFGGGYGGGGFGGGGFGGGGFGGGGIGGGGFGGFGSGGGGFGGGGFGGGGYGGGYGPVCPPGGIQEVTINQSLLQPLNVEIDPEIQKVKSREREQIKSLNNQFASFIDKVRFLEQQNQVLQTKWELLQQVDTSTRTHNLEPYFESFINNLRRRVDQLKSDQSRLDSELKNMQDMVEDYRNKYEDEINKRTNAENEFVTIKKDVDGAYMTKVDLQAKLDNLQQEIDFLTALYQAELSQMQTQISETNVILSMDNNRSLDLDSIIAEVKAQYEDIAQKSKAEAESLYQSKYEELQITAGRHGDSVRNSKIEIS…	2198	5837	1	1	1	639.358	2	-0.0012	473	483	0	63.99	0.00085	K	LALDLEIATYR	T						File: ~Z:\CORE\RAW_DATA_2020_QE\P780_Sigrun_Lange\P780_R_EV.raw~; SpectrumID: ~5960~; PrecursorID: ~0~; scans: ~10095~
3	1::sp|cRAP054|P04264|K2C1_HUMAN	Keratin, type II cytoskeletal 1 OS=Homo sapiens GN=KRT1 PE=1 SV=6	2446	72	1.9e-239	66170	122	84	34	28	58.1	8.15	MSRQFSSRSGYRSGGGFSSGSAGIINYQRRTTSSSTRRSGGGGGRFSSCGGGGGSFGAGGGFGSRSLVNLGGSKSISISVARGGGRGSGFGGGYGGGGFGGGGFGGGGFGGGGIGGGGFGGFGSGGGGFGGGGFGGGGYGGGYGPVCPPGGIQEVTINQSLLQPLNVEIDPEIQKVKSREREQIKSLNNQFASFIDKVRFLEQQNQVLQTKWELLQQVDTSTRTHNLEPYFESFINNLRRRVDQLKSDQSRLDSELKNMQDMVEDYRNKYEDEINKRTNAENEFVTIKKDVDGAYMTKVDLQAKLDNLQQEIDFLTALYQAELSQMQTQISETNVILSMDNNRSLDLDSIIAEVKAQYEDIAQKSKAEAESLYQSKYEELQITAGRHGDSVRNSKIEIS…	2200	5553	1	1	1	426.575	3	-0.0001	473	483	0	34.39	0.78	K	LALDLEIATYR	T						File: ~Z:\CORE\RAW_DATA_2020_QE\P780_Sigrun_Lange\P780_R_EV.raw~; SpectrumID: ~5670~; PrecursorID: ~0~; scans: ~9788~
3	1::sp|cRAP054|P04264|K2C1_HUMAN	Keratin, type II cytoskeletal 1 OS=Homo sapiens GN=KRT1 PE=1 SV=6	2446	72	1.9e-239	66170	122	84	34	28	58.1	8.15	MSRQFSSRSGYRSGGGFSSGSAGIINYQRRTTSSSTRRSGGGGGRFSSCGGGGGSFGAGGGFGSRSLVNLGGSKSISISVARGGGRGSGFGGGYGGGGFGGGGFGGGGFGGGGIGGGGFGGFGSGGGGFGGGGFGGGGYGGGYGPVCPPGGIQEVTINQSLLQPLNVEIDPEIQKVKSREREQIKSLNNQFASFIDKVRFLEQQNQVLQTKWELLQQVDTSTRTHNLEPYFESFINNLRRRVDQLKSDQSRLDSELKNMQDMVEDYRNKYEDEINKRTNAENEFVTIKKDVDGAYMTKVDLQAKLDNLQQEIDFLTALYQAELSQMQTQISETNVILSMDNNRSLDLDSIIAEVKAQYEDIAQKSKAEAESLYQSKYEELQITAGRHGDSVRNSKIEIS…	2307	3476	1	1	1	650.768	2	-0.001	258	267	0	62.9	0.00023	K	NMQDMVEDYR	N						File: ~Z:\CORE\RAW_DATA_2020_QE\P780_Sigrun_Lange\P780_R_EV.raw~; SpectrumID: ~3590~; PrecursorID: ~0~; scans: ~7552~
3	1::sp|cRAP054|P04264|K2C1_HUMAN	Keratin, type II cytoskeletal 1 OS=Homo sapiens GN=KRT1 PE=1 SV=6	2446	72	1.9e-239	66170	122	84	34	28	58.1	8.15	MSRQFSSRSGYRSGGGFSSGSAGIINYQRRTTSSSTRRSGGGGGRFSSCGGGGGSFGAGGGFGSRSLVNLGGSKSISISVARGGGRGSGFGGGYGGGGFGGGGFGGGGFGGGGIGGGGFGGFGSGGGGFGGGGFGGGGYGGGYGPVCPPGGIQEVTINQSLLQPLNVEIDPEIQKVKSREREQIKSLNNQFASFIDKVRFLEQQNQVLQTKWELLQQVDTSTRTHNLEPYFESFINNLRRRVDQLKSDQSRLDSELKNMQDMVEDYRNKYEDEINKRTNAENEFVTIKKDVDGAYMTKVDLQAKLDNLQQEIDFLTALYQAELSQMQTQISETNVILSMDNNRSLDLDSIIAEVKAQYEDIAQKSKAEAESLYQSKYEELQITAGRHGDSVRNSKIEIS…	2327	6570	1	1	0	434.91	3	-0.0004	344	355	0	65.36	0.00097	R	SLDLDSIIAEVK	A						File: ~Z:\CORE\RAW_DATA_2020_QE\P780_Sigrun_Lange\P780_R_EV.raw~; SpectrumID: ~6746~; PrecursorID: ~0~; scans: ~10922~
3	1::sp|cRAP054|P04264|K2C1_HUMAN	Keratin, type II cytoskeletal 1 OS=Homo sapiens GN=KRT1 PE=1 SV=6	2446	72	1.9e-239	66170	122	84	34	28	58.1	8.15	MSRQFSSRSGYRSGGGFSSGSAGIINYQRRTTSSSTRRSGGGGGRFSSCGGGGGSFGAGGGFGSRSLVNLGGSKSISISVARGGGRGSGFGGGYGGGGFGGGGFGGGGFGGGGIGGGGFGGFGSGGGGFGGGGFGGGGYGGGYGPVCPPGGIQEVTINQSLLQPLNVEIDPEIQKVKSREREQIKSLNNQFASFIDKVRFLEQQNQVLQTKWELLQQVDTSTRTHNLEPYFESFINNLRRRVDQLKSDQSRLDSELKNMQDMVEDYRNKYEDEINKRTNAENEFVTIKKDVDGAYMTKVDLQAKLDNLQQEIDFLTALYQAELSQMQTQISETNVILSMDNNRSLDLDSIIAEVKAQYEDIAQKSKAEAESLYQSKYEELQITAGRHGDSVRNSKIEIS…	2328	6566	1	1	0	651.861	2	0.0002	344	355	0	97.59	5.8e-07	R	SLDLDSIIAEVK	A						File: ~Z:\CORE\RAW_DATA_2020_QE\P780_Sigrun_Lange\P780_R_EV.raw~; SpectrumID: ~6742~; PrecursorID: ~0~; scans: ~10918~
3	1::sp|cRAP054|P04264|K2C1_HUMAN	Keratin, type II cytoskeletal 1 OS=Homo sapiens GN=KRT1 PE=1 SV=6	2446	72	1.9e-239	66170	122	84	34	28	58.1	8.15	MSRQFSSRSGYRSGGGFSSGSAGIINYQRRTTSSSTRRSGGGGGRFSSCGGGGGSFGAGGGFGSRSLVNLGGSKSISISVARGGGRGSGFGGGYGGGGFGGGGFGGGGFGGGGIGGGGFGGFGSGGGGFGGGGFGGGGYGGGYGPVCPPGGIQEVTINQSLLQPLNVEIDPEIQKVKSREREQIKSLNNQFASFIDKVRFLEQQNQVLQTKWELLQQVDTSTRTHNLEPYFESFINNLRRRVDQLKSDQSRLDSELKNMQDMVEDYRNKYEDEINKRTNAENEFVTIKKDVDGAYMTKVDLQAKLDNLQQEIDFLTALYQAELSQMQTQISETNVILSMDNNRSLDLDSIIAEVKAQYEDIAQKSKAEAESLYQSKYEELQITAGRHGDSVRNSKIEIS…	2355	864	1	1	0	436.889	3	-0.0003	268	277	2	58.1	0.0054	R	NKYEDEINKR	T						File: ~Z:\CORE\RAW_DATA_2020_QE\P780_Sigrun_Lange\P780_R_EV.raw~; SpectrumID: ~937~; PrecursorID: ~0~; scans: ~4419~
3	1::sp|cRAP054|P04264|K2C1_HUMAN	Keratin, type II cytoskeletal 1 OS=Homo sapiens GN=KRT1 PE=1 SV=6	2446	72	1.9e-239	66170	122	84	34	28	58.1	8.15	MSRQFSSRSGYRSGGGFSSGSAGIINYQRRTTSSSTRRSGGGGGRFSSCGGGGGSFGAGGGFGSRSLVNLGGSKSISISVARGGGRGSGFGGGYGGGGFGGGGFGGGGFGGGGIGGGGFGGFGSGGGGFGGGGFGGGGYGGGYGPVCPPGGIQEVTINQSLLQPLNVEIDPEIQKVKSREREQIKSLNNQFASFIDKVRFLEQQNQVLQTKWELLQQVDTSTRTHNLEPYFESFINNLRRRVDQLKSDQSRLDSELKNMQDMVEDYRNKYEDEINKRTNAENEFVTIKKDVDGAYMTKVDLQAKLDNLQQEIDFLTALYQAELSQMQTQISETNVILSMDNNRSLDLDSIIAEVKAQYEDIAQKSKAEAESLYQSKYEELQITAGRHGDSVRNSKIEIS…	2394	3142	1	1	1	658.765	2	-0.0015	258	267	0	51.71	0.0018	K	NMQDMVEDYR	N		Oxidation (M)	0.0000300000.0			File: ~Z:\CORE\RAW_DATA_2020_QE\P780_Sigrun_Lange\P780_R_EV.raw~; SpectrumID: ~3254~; PrecursorID: ~0~; scans: ~7182~
3	1::sp|cRAP054|P04264|K2C1_HUMAN	Keratin, type II cytoskeletal 1 OS=Homo sapiens GN=KRT1 PE=1 SV=6	2446	72	1.9e-239	66170	122	84	34	28	58.1	8.15	MSRQFSSRSGYRSGGGFSSGSAGIINYQRRTTSSSTRRSGGGGGRFSSCGGGGGSFGAGGGFGSRSLVNLGGSKSISISVARGGGRGSGFGGGYGGGGFGGGGFGGGGFGGGGIGGGGFGGFGSGGGGFGGGGFGGGGYGGGYGPVCPPGGIQEVTINQSLLQPLNVEIDPEIQKVKSREREQIKSLNNQFASFIDKVRFLEQQNQVLQTKWELLQQVDTSTRTHNLEPYFESFINNLRRRVDQLKSDQSRLDSELKNMQDMVEDYRNKYEDEINKRTNAENEFVTIKKDVDGAYMTKVDLQAKLDNLQQEIDFLTALYQAELSQMQTQISETNVILSMDNNRSLDLDSIIAEVKAQYEDIAQKSKAEAESLYQSKYEELQITAGRHGDSVRNSKIEIS…	2395	3014	1	1	1	658.765	2	-0.0011	258	267	0	54.32	0.0011	K	NMQDMVEDYR	N		Oxidation (M)	0.0300000000.0			File: ~Z:\CORE\RAW_DATA_2020_QE\P780_Sigrun_Lange\P780_R_EV.raw~; SpectrumID: ~3126~; PrecursorID: ~0~; scans: ~7040~
3	1::sp|cRAP054|P04264|K2C1_HUMAN	Keratin, type II cytoskeletal 1 OS=Homo sapiens GN=KRT1 PE=1 SV=6	2446	72	1.9e-239	66170	122	84	34	28	58.1	8.15	MSRQFSSRSGYRSGGGFSSGSAGIINYQRRTTSSSTRRSGGGGGRFSSCGGGGGSFGAGGGFGSRSLVNLGGSKSISISVARGGGRGSGFGGGYGGGGFGGGGFGGGGFGGGGIGGGGFGGFGSGGGGFGGGGFGGGGYGGGYGPVCPPGGIQEVTINQSLLQPLNVEIDPEIQKVKSREREQIKSLNNQFASFIDKVRFLEQQNQVLQTKWELLQQVDTSTRTHNLEPYFESFINNLRRRVDQLKSDQSRLDSELKNMQDMVEDYRNKYEDEINKRTNAENEFVTIKKDVDGAYMTKVDLQAKLDNLQQEIDFLTALYQAELSQMQTQISETNVILSMDNNRSLDLDSIIAEVKAQYEDIAQKSKAEAESLYQSKYEELQITAGRHGDSVRNSKIEIS…	2421	2890	1	1	1	659.268	2	0.0193	258	267	0	37.35	0.052	K	NMQDMVEDYR	N		Deamidated (NQ); Oxidation (M)	0.1000300000.0			File: ~Z:\CORE\RAW_DATA_2020_QE\P780_Sigrun_Lange\P780_R_EV.raw~; SpectrumID: ~3001~; PrecursorID: ~0~; scans: ~6902~
3	1::sp|cRAP054|P04264|K2C1_HUMAN	Keratin, type II cytoskeletal 1 OS=Homo sapiens GN=KRT1 PE=1 SV=6	2446	72	1.9e-239	66170	122	84	34	28	58.1	8.15	MSRQFSSRSGYRSGGGFSSGSAGIINYQRRTTSSSTRRSGGGGGRFSSCGGGGGSFGAGGGFGSRSLVNLGGSKSISISVARGGGRGSGFGGGYGGGGFGGGGFGGGGFGGGGIGGGGFGGFGSGGGGFGGGGFGGGGYGGGYGPVCPPGGIQEVTINQSLLQPLNVEIDPEIQKVKSREREQIKSLNNQFASFIDKVRFLEQQNQVLQTKWELLQQVDTSTRTHNLEPYFESFINNLRRRVDQLKSDQSRLDSELKNMQDMVEDYRNKYEDEINKRTNAENEFVTIKKDVDGAYMTKVDLQAKLDNLQQEIDFLTALYQAELSQMQTQISETNVILSMDNNRSLDLDSIIAEVKAQYEDIAQKSKAEAESLYQSKYEELQITAGRHGDSVRNSKIEIS…	2422	2629	1	1	1	659.268	2	0.02	258	267	0	28.82	0.36	K	NMQDMVEDYR	N		Deamidated (NQ); Oxidation (M)	0.0010300000.0			File: ~Z:\CORE\RAW_DATA_2020_QE\P780_Sigrun_Lange\P780_R_EV.raw~; SpectrumID: ~2738~; PrecursorID: ~0~; scans: ~6526~
3	1::sp|cRAP054|P04264|K2C1_HUMAN	Keratin, type II cytoskeletal 1 OS=Homo sapiens GN=KRT1 PE=1 SV=6	2446	72	1.9e-239	66170	122	84	34	28	58.1	8.15	MSRQFSSRSGYRSGGGFSSGSAGIINYQRRTTSSSTRRSGGGGGRFSSCGGGGGSFGAGGGFGSRSLVNLGGSKSISISVARGGGRGSGFGGGYGGGGFGGGGFGGGGFGGGGIGGGGFGGFGSGGGGFGGGGFGGGGYGGGYGPVCPPGGIQEVTINQSLLQPLNVEIDPEIQKVKSREREQIKSLNNQFASFIDKVRFLEQQNQVLQTKWELLQQVDTSTRTHNLEPYFESFINNLRRRVDQLKSDQSRLDSELKNMQDMVEDYRNKYEDEINKRTNAENEFVTIKKDVDGAYMTKVDLQAKLDNLQQEIDFLTALYQAELSQMQTQISETNVILSMDNNRSLDLDSIIAEVKAQYEDIAQKSKAEAESLYQSKYEELQITAGRHGDSVRNSKIEIS…	2487	1736	1	1	1	666.763	2	-0.0009	258	267	0	57.5	0.00032	K	NMQDMVEDYR	N		2 Oxidation (M)	0.0300300000.0			File: ~Z:\CORE\RAW_DATA_2020_QE\P780_Sigrun_Lange\P780_R_EV.raw~; SpectrumID: ~1838~; PrecursorID: ~0~; scans: ~5454~
3	1::sp|cRAP054|P04264|K2C1_HUMAN	Keratin, type II cytoskeletal 1 OS=Homo sapiens GN=KRT1 PE=1 SV=6	2446	72	1.9e-239	66170	122	84	34	28	58.1	8.15	MSRQFSSRSGYRSGGGFSSGSAGIINYQRRTTSSSTRRSGGGGGRFSSCGGGGGSFGAGGGFGSRSLVNLGGSKSISISVARGGGRGSGFGGGYGGGGFGGGGFGGGGFGGGGIGGGGFGGFGSGGGGFGGGGFGGGGYGGGYGPVCPPGGIQEVTINQSLLQPLNVEIDPEIQKVKSREREQIKSLNNQFASFIDKVRFLEQQNQVLQTKWELLQQVDTSTRTHNLEPYFESFINNLRRRVDQLKSDQSRLDSELKNMQDMVEDYRNKYEDEINKRTNAENEFVTIKKDVDGAYMTKVDLQAKLDNLQQEIDFLTALYQAELSQMQTQISETNVILSMDNNRSLDLDSIIAEVKAQYEDIAQKSKAEAESLYQSKYEELQITAGRHGDSVRNSKIEIS…	2533	1135	1	1	1	670.838	2	-0.001	365	376	1	91.58	2e-06	K	SKAEAESLYQSK	Y						File: ~Z:\CORE\RAW_DATA_2020_QE\P780_Sigrun_Lange\P780_R_EV.raw~; SpectrumID: ~1220~; PrecursorID: ~0~; scans: ~4750~
3	1::sp|cRAP054|P04264|K2C1_HUMAN	Keratin, type II cytoskeletal 1 OS=Homo sapiens GN=KRT1 PE=1 SV=6	2446	72	1.9e-239	66170	122	84	34	28	58.1	8.15	MSRQFSSRSGYRSGGGFSSGSAGIINYQRRTTSSSTRRSGGGGGRFSSCGGGGGSFGAGGGFGSRSLVNLGGSKSISISVARGGGRGSGFGGGYGGGGFGGGGFGGGGFGGGGIGGGGFGGFGSGGGGFGGGGFGGGGYGGGYGPVCPPGGIQEVTINQSLLQPLNVEIDPEIQKVKSREREQIKSLNNQFASFIDKVRFLEQQNQVLQTKWELLQQVDTSTRTHNLEPYFESFINNLRRRVDQLKSDQSRLDSELKNMQDMVEDYRNKYEDEINKRTNAENEFVTIKKDVDGAYMTKVDLQAKLDNLQQEIDFLTALYQAELSQMQTQISETNVILSMDNNRSLDLDSIIAEVKAQYEDIAQKSKAEAESLYQSKYEELQITAGRHGDSVRNSKIEIS…	2540	1246	1	1	1	447.561	3	-0.0003	365	376	1	46.09	0.071	K	SKAEAESLYQSK	Y						File: ~Z:\CORE\RAW_DATA_2020_QE\P780_Sigrun_Lange\P780_R_EV.raw~; SpectrumID: ~1338~; PrecursorID: ~0~; scans: ~4887~
3	1::sp|cRAP054|P04264|K2C1_HUMAN	Keratin, type II cytoskeletal 1 OS=Homo sapiens GN=KRT1 PE=1 SV=6	2446	72	1.9e-239	66170	122	84	34	28	58.1	8.15	MSRQFSSRSGYRSGGGFSSGSAGIINYQRRTTSSSTRRSGGGGGRFSSCGGGGGSFGAGGGFGSRSLVNLGGSKSISISVARGGGRGSGFGGGYGGGGFGGGGFGGGGFGGGGIGGGGFGGFGSGGGGFGGGGFGGGGYGGGYGPVCPPGGIQEVTINQSLLQPLNVEIDPEIQKVKSREREQIKSLNNQFASFIDKVRFLEQQNQVLQTKWELLQQVDTSTRTHNLEPYFESFINNLRRRVDQLKSDQSRLDSELKNMQDMVEDYRNKYEDEINKRTNAENEFVTIKKDVDGAYMTKVDLQAKLDNLQQEIDFLTALYQAELSQMQTQISETNVILSMDNNRSLDLDSIIAEVKAQYEDIAQKSKAEAESLYQSKYEELQITAGRHGDSVRNSKIEIS…	2615	4156	1	1	1	679.351	2	-0.0003	444	455	0	85.5	9e-06	K	LNDLEDALQQAK	E						File: ~Z:\CORE\RAW_DATA_2020_QE\P780_Sigrun_Lange\P780_R_EV.raw~; SpectrumID: ~4272~; PrecursorID: ~0~; scans: ~8288~
3	1::sp|cRAP054|P04264|K2C1_HUMAN	Keratin, type II cytoskeletal 1 OS=Homo sapiens GN=KRT1 PE=1 SV=6	2446	72	1.9e-239	66170	122	84	34	28	58.1	8.15	MSRQFSSRSGYRSGGGFSSGSAGIINYQRRTTSSSTRRSGGGGGRFSSCGGGGGSFGAGGGFGSRSLVNLGGSKSISISVARGGGRGSGFGGGYGGGGFGGGGFGGGGFGGGGIGGGGFGGFGSGGGGFGGGGFGGGGYGGGYGPVCPPGGIQEVTINQSLLQPLNVEIDPEIQKVKSREREQIKSLNNQFASFIDKVRFLEQQNQVLQTKWELLQQVDTSTRTHNLEPYFESFINNLRRRVDQLKSDQSRLDSELKNMQDMVEDYRNKYEDEINKRTNAENEFVTIKKDVDGAYMTKVDLQAKLDNLQQEIDFLTALYQAELSQMQTQISETNVILSMDNNRSLDLDSIIAEVKAQYEDIAQKSKAEAESLYQSKYEELQITAGRHGDSVRNSKIEIS…	2621	4525	1	1	1	679.842	2	-0.003	444	455	0	86.91	6.6e-06	K	LNDLEDALQQAK	E		Deamidated (NQ)	0.010000000000.0			File: ~Z:\CORE\RAW_DATA_2020_QE\P780_Sigrun_Lange\P780_R_EV.raw~; SpectrumID: ~4642~; PrecursorID: ~0~; scans: ~8695~
3	1::sp|cRAP054|P04264|K2C1_HUMAN	Keratin, type II cytoskeletal 1 OS=Homo sapiens GN=KRT1 PE=1 SV=6	2446	72	1.9e-239	66170	122	84	34	28	58.1	8.15	MSRQFSSRSGYRSGGGFSSGSAGIINYQRRTTSSSTRRSGGGGGRFSSCGGGGGSFGAGGGFGSRSLVNLGGSKSISISVARGGGRGSGFGGGYGGGGFGGGGFGGGGFGGGGIGGGGFGGFGSGGGGFGGGGFGGGGYGGGYGPVCPPGGIQEVTINQSLLQPLNVEIDPEIQKVKSREREQIKSLNNQFASFIDKVRFLEQQNQVLQTKWELLQQVDTSTRTHNLEPYFESFINNLRRRVDQLKSDQSRLDSELKNMQDMVEDYRNKYEDEINKRTNAENEFVTIKKDVDGAYMTKVDLQAKLDNLQQEIDFLTALYQAELSQMQTQISETNVILSMDNNRSLDLDSIIAEVKAQYEDIAQKSKAEAESLYQSKYEELQITAGRHGDSVRNSKIEIS…	2732	4754	1	1	0	692.348	2	-0.0009	186	197	0	87.2	5.8e-06	K	SLNNQFASFIDK	V						File: ~Z:\CORE\RAW_DATA_2020_QE\P780_Sigrun_Lange\P780_R_EV.raw~; SpectrumID: ~4871~; PrecursorID: ~0~; scans: ~8940~
3	1::sp|cRAP054|P04264|K2C1_HUMAN	Keratin, type II cytoskeletal 1 OS=Homo sapiens GN=KRT1 PE=1 SV=6	2446	72	1.9e-239	66170	122	84	34	28	58.1	8.15	MSRQFSSRSGYRSGGGFSSGSAGIINYQRRTTSSSTRRSGGGGGRFSSCGGGGGSFGAGGGFGSRSLVNLGGSKSISISVARGGGRGSGFGGGYGGGGFGGGGFGGGGFGGGGIGGGGFGGFGSGGGGFGGGGFGGGGYGGGYGPVCPPGGIQEVTINQSLLQPLNVEIDPEIQKVKSREREQIKSLNNQFASFIDKVRFLEQQNQVLQTKWELLQQVDTSTRTHNLEPYFESFINNLRRRVDQLKSDQSRLDSELKNMQDMVEDYRNKYEDEINKRTNAENEFVTIKKDVDGAYMTKVDLQAKLDNLQQEIDFLTALYQAELSQMQTQISETNVILSMDNNRSLDLDSIIAEVKAQYEDIAQKSKAEAESLYQSKYEELQITAGRHGDSVRNSKIEIS…	2736	5392	1	1	0	692.84	2	-0.0013	186	197	0	29.87	3	K	SLNNQFASFIDK	V		Deamidated (NQ)	0.000010000000.0			File: ~Z:\CORE\RAW_DATA_2020_QE\P780_Sigrun_Lange\P780_R_EV.raw~; SpectrumID: ~5509~; PrecursorID: ~0~; scans: ~9610~
3	1::sp|cRAP054|P04264|K2C1_HUMAN	Keratin, type II cytoskeletal 1 OS=Homo sapiens GN=KRT1 PE=1 SV=6	2446	72	1.9e-239	66170	122	84	34	28	58.1	8.15	MSRQFSSRSGYRSGGGFSSGSAGIINYQRRTTSSSTRRSGGGGGRFSSCGGGGGSFGAGGGFGSRSLVNLGGSKSISISVARGGGRGSGFGGGYGGGGFGGGGFGGGGFGGGGIGGGGFGGFGSGGGGFGGGGFGGGGYGGGYGPVCPPGGIQEVTINQSLLQPLNVEIDPEIQKVKSREREQIKSLNNQFASFIDKVRFLEQQNQVLQTKWELLQQVDTSTRTHNLEPYFESFINNLRRRVDQLKSDQSRLDSELKNMQDMVEDYRNKYEDEINKRTNAENEFVTIKKDVDGAYMTKVDLQAKLDNLQQEIDFLTALYQAELSQMQTQISETNVILSMDNNRSLDLDSIIAEVKAQYEDIAQKSKAEAESLYQSKYEELQITAGRHGDSVRNSKIEIS…	2737	5222	1	1	0	692.84	2	-0.0007	186	197	0	86.17	7e-06	K	SLNNQFASFIDK	V		Deamidated (NQ)	0.001000000000.0			File: ~Z:\CORE\RAW_DATA_2020_QE\P780_Sigrun_Lange\P780_R_EV.raw~; SpectrumID: ~5339~; PrecursorID: ~0~; scans: ~9432~
3	1::sp|cRAP054|P04264|K2C1_HUMAN	Keratin, type II cytoskeletal 1 OS=Homo sapiens GN=KRT1 PE=1 SV=6	2446	72	1.9e-239	66170	122	84	34	28	58.1	8.15	MSRQFSSRSGYRSGGGFSSGSAGIINYQRRTTSSSTRRSGGGGGRFSSCGGGGGSFGAGGGFGSRSLVNLGGSKSISISVARGGGRGSGFGGGYGGGGFGGGGFGGGGFGGGGIGGGGFGGFGSGGGGFGGGGFGGGGYGGGYGPVCPPGGIQEVTINQSLLQPLNVEIDPEIQKVKSREREQIKSLNNQFASFIDKVRFLEQQNQVLQTKWELLQQVDTSTRTHNLEPYFESFINNLRRRVDQLKSDQSRLDSELKNMQDMVEDYRNKYEDEINKRTNAENEFVTIKKDVDGAYMTKVDLQAKLDNLQQEIDFLTALYQAELSQMQTQISETNVILSMDNNRSLDLDSIIAEVKAQYEDIAQKSKAEAESLYQSKYEELQITAGRHGDSVRNSKIEIS…	2738	5027	1	1	0	692.841	2	-0.0001	186	197	0	88.33	4.2e-06	K	SLNNQFASFIDK	V		Deamidated (NQ)	0.000100000000.0			File: ~Z:\CORE\RAW_DATA_2020_QE\P780_Sigrun_Lange\P780_R_EV.raw~; SpectrumID: ~5144~; PrecursorID: ~0~; scans: ~9227~
3	1::sp|cRAP054|P04264|K2C1_HUMAN	Keratin, type II cytoskeletal 1 OS=Homo sapiens GN=KRT1 PE=1 SV=6	2446	72	1.9e-239	66170	122	84	34	28	58.1	8.15	MSRQFSSRSGYRSGGGFSSGSAGIINYQRRTTSSSTRRSGGGGGRFSSCGGGGGSFGAGGGFGSRSLVNLGGSKSISISVARGGGRGSGFGGGYGGGGFGGGGFGGGGFGGGGIGGGGFGGFGSGGGGFGGGGFGGGGYGGGYGPVCPPGGIQEVTINQSLLQPLNVEIDPEIQKVKSREREQIKSLNNQFASFIDKVRFLEQQNQVLQTKWELLQQVDTSTRTHNLEPYFESFINNLRRRVDQLKSDQSRLDSELKNMQDMVEDYRNKYEDEINKRTNAENEFVTIKKDVDGAYMTKVDLQAKLDNLQQEIDFLTALYQAELSQMQTQISETNVILSMDNNRSLDLDSIIAEVKAQYEDIAQKSKAEAESLYQSKYEELQITAGRHGDSVRNSKIEIS…	2771	2154	1	1	1	697.369	2	-0.0024	278	289	1	50.62	0.027	R	TNAENEFVTIKK	D						File: ~Z:\CORE\RAW_DATA_2020_QE\P780_Sigrun_Lange\P780_R_EV.raw~; SpectrumID: ~2262~; PrecursorID: ~0~; scans: ~5969~
3	1::sp|cRAP054|P04264|K2C1_HUMAN	Keratin, type II cytoskeletal 1 OS=Homo sapiens GN=KRT1 PE=1 SV=6	2446	72	1.9e-239	66170	122	84	34	28	58.1	8.15	MSRQFSSRSGYRSGGGFSSGSAGIINYQRRTTSSSTRRSGGGGGRFSSCGGGGGSFGAGGGFGSRSLVNLGGSKSISISVARGGGRGSGFGGGYGGGGFGGGGFGGGGFGGGGIGGGGFGGFGSGGGGFGGGGFGGGGYGGGYGPVCPPGGIQEVTINQSLLQPLNVEIDPEIQKVKSREREQIKSLNNQFASFIDKVRFLEQQNQVLQTKWELLQQVDTSTRTHNLEPYFESFINNLRRRVDQLKSDQSRLDSELKNMQDMVEDYRNKYEDEINKRTNAENEFVTIKKDVDGAYMTKVDLQAKLDNLQQEIDFLTALYQAELSQMQTQISETNVILSMDNNRSLDLDSIIAEVKAQYEDIAQKSKAEAESLYQSKYEELQITAGRHGDSVRNSKIEIS…	2772	2506	1	1	1	465.249	3	-0.0005	278	289	1	41.34	0.23	R	TNAENEFVTIKK	D						File: ~Z:\CORE\RAW_DATA_2020_QE\P780_Sigrun_Lange\P780_R_EV.raw~; SpectrumID: ~2614~; PrecursorID: ~0~; scans: ~6373~
3	1::sp|cRAP054|P04264|K2C1_HUMAN	Keratin, type II cytoskeletal 1 OS=Homo sapiens GN=KRT1 PE=1 SV=6	2446	72	1.9e-239	66170	122	84	34	28	58.1	8.15	MSRQFSSRSGYRSGGGFSSGSAGIINYQRRTTSSSTRRSGGGGGRFSSCGGGGGSFGAGGGFGSRSLVNLGGSKSISISVARGGGRGSGFGGGYGGGGFGGGGFGGGGFGGGGIGGGGFGGFGSGGGGFGGGGFGGGGYGGGYGPVCPPGGIQEVTINQSLLQPLNVEIDPEIQKVKSREREQIKSLNNQFASFIDKVRFLEQQNQVLQTKWELLQQVDTSTRTHNLEPYFESFINNLRRRVDQLKSDQSRLDSELKNMQDMVEDYRNKYEDEINKRTNAENEFVTIKKDVDGAYMTKVDLQAKLDNLQQEIDFLTALYQAELSQMQTQISETNVILSMDNNRSLDLDSIIAEVKAQYEDIAQKSKAEAESLYQSKYEELQITAGRHGDSVRNSKIEIS…	3131	4871	1	1	1	738.377	2	-0.0027	212	223	0	52.72	0.022	K	WELLQQVDTSTR	T						File: ~Z:\CORE\RAW_DATA_2020_QE\P780_Sigrun_Lange\P780_R_EV.raw~; SpectrumID: ~4988~; PrecursorID: ~0~; scans: ~9063~
3	1::sp|cRAP054|P04264|K2C1_HUMAN	Keratin, type II cytoskeletal 1 OS=Homo sapiens GN=KRT1 PE=1 SV=6	2446	72	1.9e-239	66170	122	84	34	28	58.1	8.15	MSRQFSSRSGYRSGGGFSSGSAGIINYQRRTTSSSTRRSGGGGGRFSSCGGGGGSFGAGGGFGSRSLVNLGGSKSISISVARGGGRGSGFGGGYGGGGFGGGGFGGGGFGGGGIGGGGFGGFGSGGGGFGGGGFGGGGYGGGYGPVCPPGGIQEVTINQSLLQPLNVEIDPEIQKVKSREREQIKSLNNQFASFIDKVRFLEQQNQVLQTKWELLQQVDTSTRTHNLEPYFESFINNLRRRVDQLKSDQSRLDSELKNMQDMVEDYRNKYEDEINKRTNAENEFVTIKKDVDGAYMTKVDLQAKLDNLQQEIDFLTALYQAELSQMQTQISETNVILSMDNNRSLDLDSIIAEVKAQYEDIAQKSKAEAESLYQSKYEELQITAGRHGDSVRNSKIEIS…	3132	4866	1	1	1	492.588	3	0.0014	212	223	0	23.95	17	K	WELLQQVDTSTR	T						File: ~Z:\CORE\RAW_DATA_2020_QE\P780_Sigrun_Lange\P780_R_EV.raw~; SpectrumID: ~4983~; PrecursorID: ~0~; scans: ~9057~
3	1::sp|cRAP054|P04264|K2C1_HUMAN	Keratin, type II cytoskeletal 1 OS=Homo sapiens GN=KRT1 PE=1 SV=6	2446	72	1.9e-239	66170	122	84	34	28	58.1	8.15	MSRQFSSRSGYRSGGGFSSGSAGIINYQRRTTSSSTRRSGGGGGRFSSCGGGGGSFGAGGGFGSRSLVNLGGSKSISISVARGGGRGSGFGGGYGGGGFGGGGFGGGGFGGGGIGGGGFGGFGSGGGGFGGGGFGGGGYGGGYGPVCPPGGIQEVTINQSLLQPLNVEIDPEIQKVKSREREQIKSLNNQFASFIDKVRFLEQQNQVLQTKWELLQQVDTSTRTHNLEPYFESFINNLRRRVDQLKSDQSRLDSELKNMQDMVEDYRNKYEDEINKRTNAENEFVTIKKDVDGAYMTKVDLQAKLDNLQQEIDFLTALYQAELSQMQTQISETNVILSMDNNRSLDLDSIIAEVKAQYEDIAQKSKAEAESLYQSKYEELQITAGRHGDSVRNSKIEIS…	3135	2904	1	0	0	492.6	3	-0.0007	200	211	0	40.03	0.34	R	FLEQQNQVLQTK	W						File: ~Z:\CORE\RAW_DATA_2020_QE\P780_Sigrun_Lange\P780_R_EV.raw~; SpectrumID: ~3015~; PrecursorID: ~0~; scans: ~6918~
3	1::sp|cRAP054|P04264|K2C1_HUMAN	Keratin, type II cytoskeletal 1 OS=Homo sapiens GN=KRT1 PE=1 SV=6	2446	72	1.9e-239	66170	122	84	34	28	58.1	8.15	MSRQFSSRSGYRSGGGFSSGSAGIINYQRRTTSSSTRRSGGGGGRFSSCGGGGGSFGAGGGFGSRSLVNLGGSKSISISVARGGGRGSGFGGGYGGGGFGGGGFGGGGFGGGGIGGGGFGGFGSGGGGFGGGGFGGGGYGGGYGPVCPPGGIQEVTINQSLLQPLNVEIDPEIQKVKSREREQIKSLNNQFASFIDKVRFLEQQNQVLQTKWELLQQVDTSTRTHNLEPYFESFINNLRRRVDQLKSDQSRLDSELKNMQDMVEDYRNKYEDEINKRTNAENEFVTIKKDVDGAYMTKVDLQAKLDNLQQEIDFLTALYQAELSQMQTQISETNVILSMDNNRSLDLDSIIAEVKAQYEDIAQKSKAEAESLYQSKYEELQITAGRHGDSVRNSKIEIS…	3136	3002	1	0	0	738.396	2	-0.0005	200	211	0	87.41	6.2e-06	R	FLEQQNQVLQTK	W						File: ~Z:\CORE\RAW_DATA_2020_QE\P780_Sigrun_Lange\P780_R_EV.raw~; SpectrumID: ~3114~; PrecursorID: ~0~; scans: ~7027~
3	1::sp|cRAP054|P04264|K2C1_HUMAN	Keratin, type II cytoskeletal 1 OS=Homo sapiens GN=KRT1 PE=1 SV=6	2446	72	1.9e-239	66170	122	84	34	28	58.1	8.15	MSRQFSSRSGYRSGGGFSSGSAGIINYQRRTTSSSTRRSGGGGGRFSSCGGGGGSFGAGGGFGSRSLVNLGGSKSISISVARGGGRGSGFGGGYGGGGFGGGGFGGGGFGGGGIGGGGFGGFGSGGGGFGGGGFGGGGYGGGYGPVCPPGGIQEVTINQSLLQPLNVEIDPEIQKVKSREREQIKSLNNQFASFIDKVRFLEQQNQVLQTKWELLQQVDTSTRTHNLEPYFESFINNLRRRVDQLKSDQSRLDSELKNMQDMVEDYRNKYEDEINKRTNAENEFVTIKKDVDGAYMTKVDLQAKLDNLQQEIDFLTALYQAELSQMQTQISETNVILSMDNNRSLDLDSIIAEVKAQYEDIAQKSKAEAESLYQSKYEELQITAGRHGDSVRNSKIEIS…	3142	3258	1	0	0	738.894	2	0.0111	200	211	0	70.28	0.00033	R	FLEQQNQVLQTK	W		Deamidated (NQ)	0.000010000000.0			File: ~Z:\CORE\RAW_DATA_2020_QE\P780_Sigrun_Lange\P780_R_EV.raw~; SpectrumID: ~3370~; PrecursorID: ~0~; scans: ~7311~
3	1::sp|cRAP054|P04264|K2C1_HUMAN	Keratin, type II cytoskeletal 1 OS=Homo sapiens GN=KRT1 PE=1 SV=6	2446	72	1.9e-239	66170	122	84	34	28	58.1	8.15	MSRQFSSRSGYRSGGGFSSGSAGIINYQRRTTSSSTRRSGGGGGRFSSCGGGGGSFGAGGGFGSRSLVNLGGSKSISISVARGGGRGSGFGGGYGGGGFGGGGFGGGGFGGGGIGGGGFGGFGSGGGGFGGGGFGGGGYGGGYGPVCPPGGIQEVTINQSLLQPLNVEIDPEIQKVKSREREQIKSLNNQFASFIDKVRFLEQQNQVLQTKWELLQQVDTSTRTHNLEPYFESFINNLRRRVDQLKSDQSRLDSELKNMQDMVEDYRNKYEDEINKRTNAENEFVTIKKDVDGAYMTKVDLQAKLDNLQQEIDFLTALYQAELSQMQTQISETNVILSMDNNRSLDLDSIIAEVKAQYEDIAQKSKAEAESLYQSKYEELQITAGRHGDSVRNSKIEIS…	3613	3892	1	1	1	533.949	3	0.0002	442	455	1	53.1	0.017	K	NKLNDLEDALQQAK	E						File: ~Z:\CORE\RAW_DATA_2020_QE\P780_Sigrun_Lange\P780_R_EV.raw~; SpectrumID: ~4008~; PrecursorID: ~0~; scans: ~8005~
3	1::sp|cRAP054|P04264|K2C1_HUMAN	Keratin, type II cytoskeletal 1 OS=Homo sapiens GN=KRT1 PE=1 SV=6	2446	72	1.9e-239	66170	122	84	34	28	58.1	8.15	MSRQFSSRSGYRSGGGFSSGSAGIINYQRRTTSSSTRRSGGGGGRFSSCGGGGGSFGAGGGFGSRSLVNLGGSKSISISVARGGGRGSGFGGGYGGGGFGGGGFGGGGFGGGGIGGGGFGGFGSGGGGFGGGGFGGGGYGGGYGPVCPPGGIQEVTINQSLLQPLNVEIDPEIQKVKSREREQIKSLNNQFASFIDKVRFLEQQNQVLQTKWELLQQVDTSTRTHNLEPYFESFINNLRRRVDQLKSDQSRLDSELKNMQDMVEDYRNKYEDEINKRTNAENEFVTIKKDVDGAYMTKVDLQAKLDNLQQEIDFLTALYQAELSQMQTQISETNVILSMDNNRSLDLDSIIAEVKAQYEDIAQKSKAEAESLYQSKYEELQITAGRHGDSVRNSKIEIS…	3614	3880	1	1	1	800.422	2	0.0027	442	455	1	89.68	3.7e-06	K	NKLNDLEDALQQAK	E						File: ~Z:\CORE\RAW_DATA_2020_QE\P780_Sigrun_Lange\P780_R_EV.raw~; SpectrumID: ~3996~; PrecursorID: ~0~; scans: ~7992~
3	1::sp|cRAP054|P04264|K2C1_HUMAN	Keratin, type II cytoskeletal 1 OS=Homo sapiens GN=KRT1 PE=1 SV=6	2446	72	1.9e-239	66170	122	84	34	28	58.1	8.15	MSRQFSSRSGYRSGGGFSSGSAGIINYQRRTTSSSTRRSGGGGGRFSSCGGGGGSFGAGGGFGSRSLVNLGGSKSISISVARGGGRGSGFGGGYGGGGFGGGGFGGGGFGGGGIGGGGFGGFGSGGGGFGGGGFGGGGYGGGYGPVCPPGGIQEVTINQSLLQPLNVEIDPEIQKVKSREREQIKSLNNQFASFIDKVRFLEQQNQVLQTKWELLQQVDTSTRTHNLEPYFESFINNLRRRVDQLKSDQSRLDSELKNMQDMVEDYRNKYEDEINKRTNAENEFVTIKKDVDGAYMTKVDLQAKLDNLQQEIDFLTALYQAELSQMQTQISETNVILSMDNNRSLDLDSIIAEVKAQYEDIAQKSKAEAESLYQSKYEELQITAGRHGDSVRNSKIEIS…	3756	3342	1	1	1	829.399	2	-0.0026	13	29	0	91.73	2.2e-06	R	SGGGFSSGSAGIINYQR	R						File: ~Z:\CORE\RAW_DATA_2020_QE\P780_Sigrun_Lange\P780_R_EV.raw~; SpectrumID: ~3454~; PrecursorID: ~0~; scans: ~7399~
3	1::sp|cRAP054|P04264|K2C1_HUMAN	Keratin, type II cytoskeletal 1 OS=Homo sapiens GN=KRT1 PE=1 SV=6	2446	72	1.9e-239	66170	122	84	34	28	58.1	8.15	MSRQFSSRSGYRSGGGFSSGSAGIINYQRRTTSSSTRRSGGGGGRFSSCGGGGGSFGAGGGFGSRSLVNLGGSKSISISVARGGGRGSGFGGGYGGGGFGGGGFGGGGFGGGGIGGGGFGGFGSGGGGFGGGGFGGGGYGGGYGPVCPPGGIQEVTINQSLLQPLNVEIDPEIQKVKSREREQIKSLNNQFASFIDKVRFLEQQNQVLQTKWELLQQVDTSTRTHNLEPYFESFINNLRRRVDQLKSDQSRLDSELKNMQDMVEDYRNKYEDEINKRTNAENEFVTIKKDVDGAYMTKVDLQAKLDNLQQEIDFLTALYQAELSQMQTQISETNVILSMDNNRSLDLDSIIAEVKAQYEDIAQKSKAEAESLYQSKYEELQITAGRHGDSVRNSKIEIS…	3905	3390	1	1	1	858.929	2	-0.0007	418	432	0	109.49	4.8e-08	K	QISNLQQSISDAEQR	G						File: ~Z:\CORE\RAW_DATA_2020_QE\P780_Sigrun_Lange\P780_R_EV.raw~; SpectrumID: ~3502~; PrecursorID: ~0~; scans: ~7452~
3	1::sp|cRAP054|P04264|K2C1_HUMAN	Keratin, type II cytoskeletal 1 OS=Homo sapiens GN=KRT1 PE=1 SV=6	2446	72	1.9e-239	66170	122	84	34	28	58.1	8.15	MSRQFSSRSGYRSGGGFSSGSAGIINYQRRTTSSSTRRSGGGGGRFSSCGGGGGSFGAGGGFGSRSLVNLGGSKSISISVARGGGRGSGFGGGYGGGGFGGGGFGGGGFGGGGIGGGGFGGFGSGGGGFGGGGFGGGGYGGGYGPVCPPGGIQEVTINQSLLQPLNVEIDPEIQKVKSREREQIKSLNNQFASFIDKVRFLEQQNQVLQTKWELLQQVDTSTRTHNLEPYFESFINNLRRRVDQLKSDQSRLDSELKNMQDMVEDYRNKYEDEINKRTNAENEFVTIKKDVDGAYMTKVDLQAKLDNLQQEIDFLTALYQAELSQMQTQISETNVILSMDNNRSLDLDSIIAEVKAQYEDIAQKSKAEAESLYQSKYEELQITAGRHGDSVRNSKIEIS…	3907	3405	1	1	1	572.956	3	0.0011	418	432	0	68.02	0.00068	K	QISNLQQSISDAEQR	G						File: ~Z:\CORE\RAW_DATA_2020_QE\P780_Sigrun_Lange\P780_R_EV.raw~; SpectrumID: ~3517~; PrecursorID: ~0~; scans: ~7469~
3	1::sp|cRAP054|P04264|K2C1_HUMAN	Keratin, type II cytoskeletal 1 OS=Homo sapiens GN=KRT1 PE=1 SV=6	2446	72	1.9e-239	66170	122	84	34	28	58.1	8.15	MSRQFSSRSGYRSGGGFSSGSAGIINYQRRTTSSSTRRSGGGGGRFSSCGGGGGSFGAGGGFGSRSLVNLGGSKSISISVARGGGRGSGFGGGYGGGGFGGGGFGGGGFGGGGIGGGGFGGFGSGGGGFGGGGFGGGGYGGGYGPVCPPGGIQEVTINQSLLQPLNVEIDPEIQKVKSREREQIKSLNNQFASFIDKVRFLEQQNQVLQTKWELLQQVDTSTRTHNLEPYFESFINNLRRRVDQLKSDQSRLDSELKNMQDMVEDYRNKYEDEINKRTNAENEFVTIKKDVDGAYMTKVDLQAKLDNLQQEIDFLTALYQAELSQMQTQISETNVILSMDNNRSLDLDSIIAEVKAQYEDIAQKSKAEAESLYQSKYEELQITAGRHGDSVRNSKIEIS…	3910	3269	1	1	1	859.429	2	0.0158	418	432	0	91.46	3.2e-06	K	QISNLQQSISDAEQR	G		Deamidated (NQ)	0.000000100000000.0			File: ~Z:\CORE\RAW_DATA_2020_QE\P780_Sigrun_Lange\P780_R_EV.raw~; SpectrumID: ~3381~; PrecursorID: ~0~; scans: ~7322~
3	1::sp|cRAP054|P04264|K2C1_HUMAN	Keratin, type II cytoskeletal 1 OS=Homo sapiens GN=KRT1 PE=1 SV=6	2446	72	1.9e-239	66170	122	84	34	28	58.1	8.15	MSRQFSSRSGYRSGGGFSSGSAGIINYQRRTTSSSTRRSGGGGGRFSSCGGGGGSFGAGGGFGSRSLVNLGGSKSISISVARGGGRGSGFGGGYGGGGFGGGGFGGGGFGGGGIGGGGFGGFGSGGGGFGGGGFGGGGYGGGYGPVCPPGGIQEVTINQSLLQPLNVEIDPEIQKVKSREREQIKSLNNQFASFIDKVRFLEQQNQVLQTKWELLQQVDTSTRTHNLEPYFESFINNLRRRVDQLKSDQSRLDSELKNMQDMVEDYRNKYEDEINKRTNAENEFVTIKKDVDGAYMTKVDLQAKLDNLQQEIDFLTALYQAELSQMQTQISETNVILSMDNNRSLDLDSIIAEVKAQYEDIAQKSKAEAESLYQSKYEELQITAGRHGDSVRNSKIEIS…	4134	2960	1	1	1	883.372	2	0.0023	46	65	0	170.82	6.5e-15	R	FSSCGGGGGSFGAGGGFGSR	S						File: ~Z:\CORE\RAW_DATA_2020_QE\P780_Sigrun_Lange\P780_R_EV.raw~; SpectrumID: ~3072~; PrecursorID: ~0~; scans: ~6980~
3	1::sp|cRAP054|P04264|K2C1_HUMAN	Keratin, type II cytoskeletal 1 OS=Homo sapiens GN=KRT1 PE=1 SV=6	2446	72	1.9e-239	66170	122	84	34	28	58.1	8.15	MSRQFSSRSGYRSGGGFSSGSAGIINYQRRTTSSSTRRSGGGGGRFSSCGGGGGSFGAGGGFGSRSLVNLGGSKSISISVARGGGRGSGFGGGYGGGGFGGGGFGGGGFGGGGIGGGGFGGFGSGGGGFGGGGFGGGGYGGGYGPVCPPGGIQEVTINQSLLQPLNVEIDPEIQKVKSREREQIKSLNNQFASFIDKVRFLEQQNQVLQTKWELLQQVDTSTRTHNLEPYFESFINNLRRRVDQLKSDQSRLDSELKNMQDMVEDYRNKYEDEINKRTNAENEFVTIKKDVDGAYMTKVDLQAKLDNLQQEIDFLTALYQAELSQMQTQISETNVILSMDNNRSLDLDSIIAEVKAQYEDIAQKSKAEAESLYQSKYEELQITAGRHGDSVRNSKIEIS…	4775	6446	1	1	1	499.25	4	0.0001	224	239	0	33.45	2.1	R	THNLEPYFESFINNLR	R						File: ~Z:\CORE\RAW_DATA_2020_QE\P780_Sigrun_Lange\P780_R_EV.raw~; SpectrumID: ~6596~; PrecursorID: ~0~; scans: ~10764~
3	1::sp|cRAP054|P04264|K2C1_HUMAN	Keratin, type II cytoskeletal 1 OS=Homo sapiens GN=KRT1 PE=1 SV=6	2446	72	1.9e-239	66170	122	84	34	28	58.1	8.15	MSRQFSSRSGYRSGGGFSSGSAGIINYQRRTTSSSTRRSGGGGGRFSSCGGGGGSFGAGGGFGSRSLVNLGGSKSISISVARGGGRGSGFGGGYGGGGFGGGGFGGGGFGGGGIGGGGFGGFGSGGGGFGGGGFGGGGYGGGYGPVCPPGGIQEVTINQSLLQPLNVEIDPEIQKVKSREREQIKSLNNQFASFIDKVRFLEQQNQVLQTKWELLQQVDTSTRTHNLEPYFESFINNLRRRVDQLKSDQSRLDSELKNMQDMVEDYRNKYEDEINKRTNAENEFVTIKKDVDGAYMTKVDLQAKLDNLQQEIDFLTALYQAELSQMQTQISETNVILSMDNNRSLDLDSIIAEVKAQYEDIAQKSKAEAESLYQSKYEELQITAGRHGDSVRNSKIEIS…	4776	6470	1	1	1	665.33	3	0.0001	224	239	0	76.95	9.2e-05	R	THNLEPYFESFINNLR	R						File: ~Z:\CORE\RAW_DATA_2020_QE\P780_Sigrun_Lange\P780_R_EV.raw~; SpectrumID: ~6621~; PrecursorID: ~0~; scans: ~10791~
3	1::sp|cRAP054|P04264|K2C1_HUMAN	Keratin, type II cytoskeletal 1 OS=Homo sapiens GN=KRT1 PE=1 SV=6	2446	72	1.9e-239	66170	122	84	34	28	58.1	8.15	MSRQFSSRSGYRSGGGFSSGSAGIINYQRRTTSSSTRRSGGGGGRFSSCGGGGGSFGAGGGFGSRSLVNLGGSKSISISVARGGGRGSGFGGGYGGGGFGGGGFGGGGFGGGGIGGGGFGGFGSGGGGFGGGGFGGGGYGGGYGPVCPPGGIQEVTINQSLLQPLNVEIDPEIQKVKSREREQIKSLNNQFASFIDKVRFLEQQNQVLQTKWELLQQVDTSTRTHNLEPYFESFINNLRRRVDQLKSDQSRLDSELKNMQDMVEDYRNKYEDEINKRTNAENEFVTIKKDVDGAYMTKVDLQAKLDNLQQEIDFLTALYQAELSQMQTQISETNVILSMDNNRSLDLDSIIAEVKAQYEDIAQKSKAEAESLYQSKYEELQITAGRHGDSVRNSKIEIS…	4777	6436	1	1	1	997.494	2	0.0032	224	239	0	64.29	0.0017	R	THNLEPYFESFINNLR	R						File: ~Z:\CORE\RAW_DATA_2020_QE\P780_Sigrun_Lange\P780_R_EV.raw~; SpectrumID: ~6585~; PrecursorID: ~0~; scans: ~10753~
3	1::sp|cRAP054|P04264|K2C1_HUMAN	Keratin, type II cytoskeletal 1 OS=Homo sapiens GN=KRT1 PE=1 SV=6	2446	72	1.9e-239	66170	122	84	34	28	58.1	8.15	MSRQFSSRSGYRSGGGFSSGSAGIINYQRRTTSSSTRRSGGGGGRFSSCGGGGGSFGAGGGFGSRSLVNLGGSKSISISVARGGGRGSGFGGGYGGGGFGGGGFGGGGFGGGGIGGGGFGGFGSGGGGFGGGGFGGGGYGGGYGPVCPPGGIQEVTINQSLLQPLNVEIDPEIQKVKSREREQIKSLNNQFASFIDKVRFLEQQNQVLQTKWELLQQVDTSTRTHNLEPYFESFINNLRRRVDQLKSDQSRLDSELKNMQDMVEDYRNKYEDEINKRTNAENEFVTIKKDVDGAYMTKVDLQAKLDNLQQEIDFLTALYQAELSQMQTQISETNVILSMDNNRSLDLDSIIAEVKAQYEDIAQKSKAEAESLYQSKYEELQITAGRHGDSVRNSKIEIS…	4781	5613	1	1	1	665.658	3	-0.0004	224	239	0	63.59	0.0018	R	THNLEPYFESFINNLR	R		Deamidated (NQ)	0.0000000000001000.0			File: ~Z:\CORE\RAW_DATA_2020_QE\P780_Sigrun_Lange\P780_R_EV.raw~; SpectrumID: ~5730~; PrecursorID: ~0~; scans: ~9852~
3	1::sp|cRAP054|P04264|K2C1_HUMAN	Keratin, type II cytoskeletal 1 OS=Homo sapiens GN=KRT1 PE=1 SV=6	2446	72	1.9e-239	66170	122	84	34	28	58.1	8.15	MSRQFSSRSGYRSGGGFSSGSAGIINYQRRTTSSSTRRSGGGGGRFSSCGGGGGSFGAGGGFGSRSLVNLGGSKSISISVARGGGRGSGFGGGYGGGGFGGGGFGGGGFGGGGIGGGGFGGFGSGGGGFGGGGFGGGGYGGGYGPVCPPGGIQEVTINQSLLQPLNVEIDPEIQKVKSREREQIKSLNNQFASFIDKVRFLEQQNQVLQTKWELLQQVDTSTRTHNLEPYFESFINNLRRRVDQLKSDQSRLDSELKNMQDMVEDYRNKYEDEINKRTNAENEFVTIKKDVDGAYMTKVDLQAKLDNLQQEIDFLTALYQAELSQMQTQISETNVILSMDNNRSLDLDSIIAEVKAQYEDIAQKSKAEAESLYQSKYEELQITAGRHGDSVRNSKIEIS…	6005	1539	1	1	1	795.322	3	-0.0021	519	549	0	96.86	4.9e-08	R	GGGGGGYGSGGSSYGSGGGSYGSGGGGGGGR	G						File: ~Z:\CORE\RAW_DATA_2020_QE\P780_Sigrun_Lange\P780_R_EV.raw~; SpectrumID: ~1640~; PrecursorID: ~0~; scans: ~5241~
3	1::sp|cRAP054|P04264|K2C1_HUMAN	Keratin, type II cytoskeletal 1 OS=Homo sapiens GN=KRT1 PE=1 SV=6	2446	72	1.9e-239	66170	122	84	34	28	58.1	8.15	MSRQFSSRSGYRSGGGFSSGSAGIINYQRRTTSSSTRRSGGGGGRFSSCGGGGGSFGAGGGFGSRSLVNLGGSKSISISVARGGGRGSGFGGGYGGGGFGGGGFGGGGFGGGGIGGGGFGGFGSGGGGFGGGGFGGGGYGGGYGPVCPPGGIQEVTINQSLLQPLNVEIDPEIQKVKSREREQIKSLNNQFASFIDKVRFLEQQNQVLQTKWELLQQVDTSTRTHNLEPYFESFINNLRRRVDQLKSDQSRLDSELKNMQDMVEDYRNKYEDEINKRTNAENEFVTIKKDVDGAYMTKVDLQAKLDNLQQEIDFLTALYQAELSQMQTQISETNVILSMDNNRSLDLDSIIAEVKAQYEDIAQKSKAEAESLYQSKYEELQITAGRHGDSVRNSKIEIS…	6007	1544	1	1	1	1192.48	2	0.0012	519	549	0	195.35	8e-18	R	GGGGGGYGSGGSSYGSGGGSYGSGGGGGGGR	G						File: ~Z:\CORE\RAW_DATA_2020_QE\P780_Sigrun_Lange\P780_R_EV.raw~; SpectrumID: ~1645~; PrecursorID: ~0~; scans: ~5246~
3	1::sp|cRAP054|P04264|K2C1_HUMAN	Keratin, type II cytoskeletal 1 OS=Homo sapiens GN=KRT1 PE=1 SV=6	2446	72	1.9e-239	66170	122	84	34	28	58.1	8.15	MSRQFSSRSGYRSGGGFSSGSAGIINYQRRTTSSSTRRSGGGGGRFSSCGGGGGSFGAGGGFGSRSLVNLGGSKSISISVARGGGRGSGFGGGYGGGGFGGGGFGGGGFGGGGIGGGGFGGFGSGGGGFGGGGFGGGGYGGGYGPVCPPGGIQEVTINQSLLQPLNVEIDPEIQKVKSREREQIKSLNNQFASFIDKVRFLEQQNQVLQTKWELLQQVDTSTRTHNLEPYFESFINNLRRRVDQLKSDQSRLDSELKNMQDMVEDYRNKYEDEINKRTNAENEFVTIKKDVDGAYMTKVDLQAKLDNLQQEIDFLTALYQAELSQMQTQISETNVILSMDNNRSLDLDSIIAEVKAQYEDIAQKSKAEAESLYQSKYEELQITAGRHGDSVRNSKIEIS…	6429	2632	1	1	1	855.73	3	0.0071	493	518	0	76.2	7.6e-05	R	MSGECAPNVSVSVSTSHTTISGGGSR	G						File: ~Z:\CORE\RAW_DATA_2020_QE\P780_Sigrun_Lange\P780_R_EV.raw~; SpectrumID: ~2741~; PrecursorID: ~0~; scans: ~6534~
3	1::sp|cRAP054|P04264|K2C1_HUMAN	Keratin, type II cytoskeletal 1 OS=Homo sapiens GN=KRT1 PE=1 SV=6	2446	72	1.9e-239	66170	122	84	34	28	58.1	8.15	MSRQFSSRSGYRSGGGFSSGSAGIINYQRRTTSSSTRRSGGGGGRFSSCGGGGGSFGAGGGFGSRSLVNLGGSKSISISVARGGGRGSGFGGGYGGGGFGGGGFGGGGFGGGGIGGGGFGGFGSGGGGFGGGGFGGGGYGGGYGPVCPPGGIQEVTINQSLLQPLNVEIDPEIQKVKSREREQIKSLNNQFASFIDKVRFLEQQNQVLQTKWELLQQVDTSTRTHNLEPYFESFINNLRRRVDQLKSDQSRLDSELKNMQDMVEDYRNKYEDEINKRTNAENEFVTIKKDVDGAYMTKVDLQAKLDNLQQEIDFLTALYQAELSQMQTQISETNVILSMDNNRSLDLDSIIAEVKAQYEDIAQKSKAEAESLYQSKYEELQITAGRHGDSVRNSKIEIS…	6434	2741	1	1	1	856.062	3	0.0219	493	518	0	63.6	0.0014	R	MSGECAPNVSVSVSTSHTTISGGGSR	G		Deamidated (NQ)	0.00000001000000000000000000.0			File: ~Z:\CORE\RAW_DATA_2020_QE\P780_Sigrun_Lange\P780_R_EV.raw~; SpectrumID: ~2852~; PrecursorID: ~0~; scans: ~6707~
3	1::sp|cRAP054|P04264|K2C1_HUMAN	Keratin, type II cytoskeletal 1 OS=Homo sapiens GN=KRT1 PE=1 SV=6	2446	72	1.9e-239	66170	122	84	34	28	58.1	8.15	MSRQFSSRSGYRSGGGFSSGSAGIINYQRRTTSSSTRRSGGGGGRFSSCGGGGGSFGAGGGFGSRSLVNLGGSKSISISVARGGGRGSGFGGGYGGGGFGGGGFGGGGFGGGGIGGGGFGGFGSGGGGFGGGGFGGGGYGGGYGPVCPPGGIQEVTINQSLLQPLNVEIDPEIQKVKSREREQIKSLNNQFASFIDKVRFLEQQNQVLQTKWELLQQVDTSTRTHNLEPYFESFINNLRRRVDQLKSDQSRLDSELKNMQDMVEDYRNKYEDEINKRTNAENEFVTIKKDVDGAYMTKVDLQAKLDNLQQEIDFLTALYQAELSQMQTQISETNVILSMDNNRSLDLDSIIAEVKAQYEDIAQKSKAEAESLYQSKYEELQITAGRHGDSVRNSKIEIS…	6457	2475	1	1	1	861.058	3	-0.0024	493	518	0	77.73	4.6e-05	R	MSGECAPNVSVSVSTSHTTISGGGSR	G		Oxidation (M)	0.30000000000000000000000000.0			File: ~Z:\CORE\RAW_DATA_2020_QE\P780_Sigrun_Lange\P780_R_EV.raw~; SpectrumID: ~2583~; PrecursorID: ~0~; scans: ~6340~
3	1::sp|cRAP054|P04264|K2C1_HUMAN	Keratin, type II cytoskeletal 1 OS=Homo sapiens GN=KRT1 PE=1 SV=6	2446	72	1.9e-239	66170	122	84	34	28	58.1	8.15	MSRQFSSRSGYRSGGGFSSGSAGIINYQRRTTSSSTRRSGGGGGRFSSCGGGGGSFGAGGGFGSRSLVNLGGSKSISISVARGGGRGSGFGGGYGGGGFGGGGFGGGGFGGGGIGGGGFGGFGSGGGGFGGGGFGGGGYGGGYGPVCPPGGIQEVTINQSLLQPLNVEIDPEIQKVKSREREQIKSLNNQFASFIDKVRFLEQQNQVLQTKWELLQQVDTSTRTHNLEPYFESFINNLRRRVDQLKSDQSRLDSELKNMQDMVEDYRNKYEDEINKRTNAENEFVTIKKDVDGAYMTKVDLQAKLDNLQQEIDFLTALYQAELSQMQTQISETNVILSMDNNRSLDLDSIIAEVKAQYEDIAQKSKAEAESLYQSKYEELQITAGRHGDSVRNSKIEIS…	6461	2693	1	1	1	861.393	3	0.0189	493	518	0	31.57	2	R	MSGECAPNVSVSVSTSHTTISGGGSR	G		Deamidated (NQ); Oxidation (M)	0.30000001000000000000000000.0			File: ~Z:\CORE\RAW_DATA_2020_QE\P780_Sigrun_Lange\P780_R_EV.raw~; SpectrumID: ~2804~; PrecursorID: ~0~; scans: ~6632~
3	1::sp|cRAP054|P04264|K2C1_HUMAN	Keratin, type II cytoskeletal 1 OS=Homo sapiens GN=KRT1 PE=1 SV=6	2446	72	1.9e-239	66170	122	84	34	28	58.1	8.15	MSRQFSSRSGYRSGGGFSSGSAGIINYQRRTTSSSTRRSGGGGGRFSSCGGGGGSFGAGGGFGSRSLVNLGGSKSISISVARGGGRGSGFGGGYGGGGFGGGGFGGGGFGGGGIGGGGFGGFGSGGGGFGGGGFGGGGYGGGYGPVCPPGGIQEVTINQSLLQPLNVEIDPEIQKVKSREREQIKSLNNQFASFIDKVRFLEQQNQVLQTKWELLQQVDTSTRTHNLEPYFESFINNLRRRVDQLKSDQSRLDSELKNMQDMVEDYRNKYEDEINKRTNAENEFVTIKKDVDGAYMTKVDLQAKLDNLQQEIDFLTALYQAELSQMQTQISETNVILSMDNNRSLDLDSIIAEVKAQYEDIAQKSKAEAESLYQSKYEELQITAGRHGDSVRNSKIEIS…	8154	7110	1	1	1	1137.06	4	0.0454	305	343	0	24.46	12	K	LDNLQQEIDFLTALYQAELSQMQTQISETNVILSMDNNR	S		2 Deamidated (NQ); Oxidation (M)	0.000001000000000000000300000001000000000.0			File: ~Z:\CORE\RAW_DATA_2020_QE\P780_Sigrun_Lange\P780_R_EV.raw~; SpectrumID: ~7631~; PrecursorID: ~0~; scans: ~11859~	emPAI	15.74
4	1::sp|cRAP039|P13645|K1C10_HUMAN	Keratin, type I cytoskeletal 10 OS=Homo sapiens GN=KRT10 PE=1 SV=6	2390	72	8.2e-234	59020	110	74	31	25	58.2	5.13	MSVRYSSSKHYSSSRSGGGGGGGGCGGGGGVSSLRISSSKGSLGGGFSSGGFSGGSFSRGSSGGGCFGGSSGGYGGLGGFGGGSFRGSYGSSSFGGSYGGIFGGGSFGGGSFGGGSFGGGGFGGGGFGGGFGGGFGGDGGLLSGNEKVTMQNLNDRLASYLDKVRALEESNYELEGKIKEWYEKHGNSHQGEPRDYSKYYKTIDDLKNQILNLTTDNANILLQIDNARLAADDFRLKYENEVALRQSVEADINGLRRVLDELTLTKADLEMQIESLTEELAYLKKNHEEEMKDLRNVSTGDVNVEMNAAPGVDLTQLLNNMRSQYEQLAEQNRKDAEAWFNEKSKELTTEIDNNIEQISSYKSEITELRRNVQALEIELQSQLALKQSLEASLAETEGR…	133	2551	1	1	0	404.203	2	-0.0003	229	235	0	43.65	0.054	R	LAADDFR	L						File: ~Z:\CORE\RAW_DATA_2020_QE\P780_Sigrun_Lange\P780_R_EV.raw~; SpectrumID: ~2660~; PrecursorID: ~0~; scans: ~6422~
4	1::sp|cRAP039|P13645|K1C10_HUMAN	Keratin, type I cytoskeletal 10 OS=Homo sapiens GN=KRT10 PE=1 SV=6	2390	72	8.2e-234	59020	110	74	31	25	58.2	5.13	MSVRYSSSKHYSSSRSGGGGGGGGCGGGGGVSSLRISSSKGSLGGGFSSGGFSGGSFSRGSSGGGCFGGSSGGYGGLGGFGGGSFRGSYGSSSFGGSYGGIFGGGSFGGGSFGGGSFGGGGFGGGGFGGGFGGGFGGDGGLLSGNEKVTMQNLNDRLASYLDKVRALEESNYELEGKIKEWYEKHGNSHQGEPRDYSKYYKTIDDLKNQILNLTTDNANILLQIDNARLAADDFRLKYENEVALRQSVEADINGLRRVLDELTLTKADLEMQIESLTEELAYLKKNHEEEMKDLRNVSTGDVNVEMNAAPGVDLTQLLNNMRSQYEQLAEQNRKDAEAWFNEKSKELTTEIDNNIEQISSYKSEITELRRNVQALEIELQSQLALKQSLEASLAETEGR…	143	2272	1	0	0	405.224	2	-0.0002	157	163	0	40.2	0.045	R	LASYLDK	V						File: ~Z:\CORE\RAW_DATA_2020_QE\P780_Sigrun_Lange\P780_R_EV.raw~; SpectrumID: ~2380~; PrecursorID: ~0~; scans: ~6108~
4	1::sp|cRAP039|P13645|K1C10_HUMAN	Keratin, type I cytoskeletal 10 OS=Homo sapiens GN=KRT10 PE=1 SV=6	2390	72	8.2e-234	59020	110	74	31	25	58.2	5.13	MSVRYSSSKHYSSSRSGGGGGGGGCGGGGGVSSLRISSSKGSLGGGFSSGGFSGGSFSRGSSGGGCFGGSSGGYGGLGGFGGGSFRGSYGSSSFGGSYGGIFGGGSFGGGSFGGGSFGGGGFGGGGFGGGFGGGFGGDGGLLSGNEKVTMQNLNDRLASYLDKVRALEESNYELEGKIKEWYEKHGNSHQGEPRDYSKYYKTIDDLKNQILNLTTDNANILLQIDNARLAADDFRLKYENEVALRQSVEADINGLRRVLDELTLTKADLEMQIESLTEELAYLKKNHEEEMKDLRNVSTGDVNVEMNAAPGVDLTQLLNNMRSQYEQLAEQNRKDAEAWFNEKSKELTTEIDNNIEQISSYKSEITELRRNVQALEIELQSQLALKQSLEASLAETEGR…	386	2302	1	1	0	424.229	2	-0.0004	363	369	0	40.05	0.28	K	SEITELR	R						File: ~Z:\CORE\RAW_DATA_2020_QE\P780_Sigrun_Lange\P780_R_EV.raw~; SpectrumID: ~2410~; PrecursorID: ~0~; scans: ~6142~
4	1::sp|cRAP039|P13645|K1C10_HUMAN	Keratin, type I cytoskeletal 10 OS=Homo sapiens GN=KRT10 PE=1 SV=6	2390	72	8.2e-234	59020	110	74	31	25	58.2	5.13	MSVRYSSSKHYSSSRSGGGGGGGGCGGGGGVSSLRISSSKGSLGGGFSSGGFSGGSFSRGSSGGGCFGGSSGGYGGLGGFGGGSFRGSYGSSSFGGSYGGIFGGGSFGGGSFGGGSFGGGGFGGGGFGGGFGGGFGGDGGLLSGNEKVTMQNLNDRLASYLDKVRALEESNYELEGKIKEWYEKHGNSHQGEPRDYSKYYKTIDDLKNQILNLTTDNANILLQIDNARLAADDFRLKYENEVALRQSVEADINGLRRVLDELTLTKADLEMQIESLTEELAYLKKNHEEEMKDLRNVSTGDVNVEMNAAPGVDLTQLLNNMRSQYEQLAEQNRKDAEAWFNEKSKELTTEIDNNIEQISSYKSEITELRRNVQALEIELQSQLALKQSLEASLAETEGR…	1021	2258	1	1	0	497.254	2	0.0006	238	245	0	57.28	0.0047	K	YENEVALR	Q						File: ~Z:\CORE\RAW_DATA_2020_QE\P780_Sigrun_Lange\P780_R_EV.raw~; SpectrumID: ~2366~; PrecursorID: ~0~; scans: ~6093~
4	1::sp|cRAP039|P13645|K1C10_HUMAN	Keratin, type I cytoskeletal 10 OS=Homo sapiens GN=KRT10 PE=1 SV=6	2390	72	8.2e-234	59020	110	74	31	25	58.2	5.13	MSVRYSSSKHYSSSRSGGGGGGGGCGGGGGVSSLRISSSKGSLGGGFSSGGFSGGSFSRGSSGGGCFGGSSGGYGGLGGFGGGSFRGSYGSSSFGGSYGGIFGGGSFGGGSFGGGSFGGGGFGGGGFGGGFGGGFGGDGGLLSGNEKVTMQNLNDRLASYLDKVRALEESNYELEGKIKEWYEKHGNSHQGEPRDYSKYYKTIDDLKNQILNLTTDNANILLQIDNARLAADDFRLKYENEVALRQSVEADINGLRRVLDELTLTKADLEMQIESLTEELAYLKKNHEEEMKDLRNVSTGDVNVEMNAAPGVDLTQLLNNMRSQYEQLAEQNRKDAEAWFNEKSKELTTEIDNNIEQISSYKSEITELRRNVQALEIELQSQLALKQSLEASLAETEGR…	1026	2432	1	1	0	497.743	2	-0.0058	238	245	0	39.18	0.29	K	YENEVALR	Q		Deamidated (NQ)	0.00100000.0			File: ~Z:\CORE\RAW_DATA_2020_QE\P780_Sigrun_Lange\P780_R_EV.raw~; SpectrumID: ~2540~; PrecursorID: ~0~; scans: ~6292~
4	1::sp|cRAP039|P13645|K1C10_HUMAN	Keratin, type I cytoskeletal 10 OS=Homo sapiens GN=KRT10 PE=1 SV=6	2390	72	8.2e-234	59020	110	74	31	25	58.2	5.13	MSVRYSSSKHYSSSRSGGGGGGGGCGGGGGVSSLRISSSKGSLGGGFSSGGFSGGSFSRGSSGGGCFGGSSGGYGGLGGFGGGSFRGSYGSSSFGGSYGGIFGGGSFGGGSFGGGSFGGGGFGGGGFGGGFGGGFGGDGGLLSGNEKVTMQNLNDRLASYLDKVRALEESNYELEGKIKEWYEKHGNSHQGEPRDYSKYYKTIDDLKNQILNLTTDNANILLQIDNARLAADDFRLKYENEVALRQSVEADINGLRRVLDELTLTKADLEMQIESLTEELAYLKKNHEEEMKDLRNVSTGDVNVEMNAAPGVDLTQLLNNMRSQYEQLAEQNRKDAEAWFNEKSKELTTEIDNNIEQISSYKSEITELRRNVQALEIELQSQLALKQSLEASLAETEGR…	1030	1897	1	1	0	498.264	2	0.0004	178	184	1	37.98	0.32	K	IKEWYEK	H						File: ~Z:\CORE\RAW_DATA_2020_QE\P780_Sigrun_Lange\P780_R_EV.raw~; SpectrumID: ~2004~; PrecursorID: ~0~; scans: ~5647~
4	1::sp|cRAP039|P13645|K1C10_HUMAN	Keratin, type I cytoskeletal 10 OS=Homo sapiens GN=KRT10 PE=1 SV=6	2390	72	8.2e-234	59020	110	74	31	25	58.2	5.13	MSVRYSSSKHYSSSRSGGGGGGGGCGGGGGVSSLRISSSKGSLGGGFSSGGFSGGSFSRGSSGGGCFGGSSGGYGGLGGFGGGSFRGSYGSSSFGGSYGGIFGGGSFGGGSFGGGSFGGGGFGGGGFGGGFGGGFGGDGGLLSGNEKVTMQNLNDRLASYLDKVRALEESNYELEGKIKEWYEKHGNSHQGEPRDYSKYYKTIDDLKNQILNLTTDNANILLQIDNARLAADDFRLKYENEVALRQSVEADINGLRRVLDELTLTKADLEMQIESLTEELAYLKKNHEEEMKDLRNVSTGDVNVEMNAAPGVDLTQLLNNMRSQYEQLAEQNRKDAEAWFNEKSKELTTEIDNNIEQISSYKSEITELRRNVQALEIELQSQLALKQSLEASLAETEGR…	1207	3985	1	1	0	516.303	2	0.0001	258	266	0	66.01	0.00044	R	VLDELTLTK	A						File: ~Z:\CORE\RAW_DATA_2020_QE\P780_Sigrun_Lange\P780_R_EV.raw~; SpectrumID: ~4101~; PrecursorID: ~0~; scans: ~8108~
4	1::sp|cRAP039|P13645|K1C10_HUMAN	Keratin, type I cytoskeletal 10 OS=Homo sapiens GN=KRT10 PE=1 SV=6	2390	72	8.2e-234	59020	110	74	31	25	58.2	5.13	MSVRYSSSKHYSSSRSGGGGGGGGCGGGGGVSSLRISSSKGSLGGGFSSGGFSGGSFSRGSSGGGCFGGSSGGYGGLGGFGGGSFRGSYGSSSFGGSYGGIFGGGSFGGGSFGGGSFGGGGFGGGGFGGGFGGGFGGDGGLLSGNEKVTMQNLNDRLASYLDKVRALEESNYELEGKIKEWYEKHGNSHQGEPRDYSKYYKTIDDLKNQILNLTTDNANILLQIDNARLAADDFRLKYENEVALRQSVEADINGLRRVLDELTLTKADLEMQIESLTEELAYLKKNHEEEMKDLRNVSTGDVNVEMNAAPGVDLTQLLNNMRSQYEQLAEQNRKDAEAWFNEKSKELTTEIDNNIEQISSYKSEITELRRNVQALEIELQSQLALKQSLEASLAETEGR…	1435	2018	1	1	0	545.768	2	-0.0016	148	156	0	53	0.019	K	VTMQNLNDR	L						File: ~Z:\CORE\RAW_DATA_2020_QE\P780_Sigrun_Lange\P780_R_EV.raw~; SpectrumID: ~2126~; PrecursorID: ~0~; scans: ~5809~
4	1::sp|cRAP039|P13645|K1C10_HUMAN	Keratin, type I cytoskeletal 10 OS=Homo sapiens GN=KRT10 PE=1 SV=6	2390	72	8.2e-234	59020	110	74	31	25	58.2	5.13	MSVRYSSSKHYSSSRSGGGGGGGGCGGGGGVSSLRISSSKGSLGGGFSSGGFSGGSFSRGSSGGGCFGGSSGGYGGLGGFGGGSFRGSYGSSSFGGSYGGIFGGGSFGGGSFGGGSFGGGGFGGGGFGGGFGGGFGGDGGLLSGNEKVTMQNLNDRLASYLDKVRALEESNYELEGKIKEWYEKHGNSHQGEPRDYSKYYKTIDDLKNQILNLTTDNANILLQIDNARLAADDFRLKYENEVALRQSVEADINGLRRVLDELTLTKADLEMQIESLTEELAYLKKNHEEEMKDLRNVSTGDVNVEMNAAPGVDLTQLLNNMRSQYEQLAEQNRKDAEAWFNEKSKELTTEIDNNIEQISSYKSEITELRRNVQALEIELQSQLALKQSLEASLAETEGR…	1439	2148	1	1	0	546.261	2	-0.001	148	156	0	55.77	0.0079	K	VTMQNLNDR	L		Deamidated (NQ)	0.000000100.0			File: ~Z:\CORE\RAW_DATA_2020_QE\P780_Sigrun_Lange\P780_R_EV.raw~; SpectrumID: ~2256~; PrecursorID: ~0~; scans: ~5963~
4	1::sp|cRAP039|P13645|K1C10_HUMAN	Keratin, type I cytoskeletal 10 OS=Homo sapiens GN=KRT10 PE=1 SV=6	2390	72	8.2e-234	59020	110	74	31	25	58.2	5.13	MSVRYSSSKHYSSSRSGGGGGGGGCGGGGGVSSLRISSSKGSLGGGFSSGGFSGGSFSRGSSGGGCFGGSSGGYGGLGGFGGGSFRGSYGSSSFGGSYGGIFGGGSFGGGSFGGGSFGGGGFGGGGFGGGFGGGFGGDGGLLSGNEKVTMQNLNDRLASYLDKVRALEESNYELEGKIKEWYEKHGNSHQGEPRDYSKYYKTIDDLKNQILNLTTDNANILLQIDNARLAADDFRLKYENEVALRQSVEADINGLRRVLDELTLTKADLEMQIESLTEELAYLKKNHEEEMKDLRNVSTGDVNVEMNAAPGVDLTQLLNNMRSQYEQLAEQNRKDAEAWFNEKSKELTTEIDNNIEQISSYKSEITELRRNVQALEIELQSQLALKQSLEASLAETEGR…	1508	1156	1	1	0	553.766	2	-0.0006	148	156	0	75.59	7.7e-05	K	VTMQNLNDR	L		Oxidation (M)	0.003000000.0			File: ~Z:\CORE\RAW_DATA_2020_QE\P780_Sigrun_Lange\P780_R_EV.raw~; SpectrumID: ~1244~; PrecursorID: ~0~; scans: ~4779~
4	1::sp|cRAP039|P13645|K1C10_HUMAN	Keratin, type I cytoskeletal 10 OS=Homo sapiens GN=KRT10 PE=1 SV=6	2390	72	8.2e-234	59020	110	74	31	25	58.2	5.13	MSVRYSSSKHYSSSRSGGGGGGGGCGGGGGVSSLRISSSKGSLGGGFSSGGFSGGSFSRGSSGGGCFGGSSGGYGGLGGFGGGSFRGSYGSSSFGGSYGGIFGGGSFGGGSFGGGSFGGGGFGGGGFGGGFGGGFGGDGGLLSGNEKVTMQNLNDRLASYLDKVRALEESNYELEGKIKEWYEKHGNSHQGEPRDYSKYYKTIDDLKNQILNLTTDNANILLQIDNARLAADDFRLKYENEVALRQSVEADINGLRRVLDELTLTKADLEMQIESLTEELAYLKKNHEEEMKDLRNVSTGDVNVEMNAAPGVDLTQLLNNMRSQYEQLAEQNRKDAEAWFNEKSKELTTEIDNNIEQISSYKSEITELRRNVQALEIELQSQLALKQSLEASLAETEGR…	1526	4143	1	1	0	555.249	2	-0.0001	335	343	0	45.66	0.042	K	DAEAWFNEK	S						File: ~Z:\CORE\RAW_DATA_2020_QE\P780_Sigrun_Lange\P780_R_EV.raw~; SpectrumID: ~4259~; PrecursorID: ~0~; scans: ~8274~
4	1::sp|cRAP039|P13645|K1C10_HUMAN	Keratin, type I cytoskeletal 10 OS=Homo sapiens GN=KRT10 PE=1 SV=6	2390	72	8.2e-234	59020	110	74	31	25	58.2	5.13	MSVRYSSSKHYSSSRSGGGGGGGGCGGGGGVSSLRISSSKGSLGGGFSSGGFSGGSFSRGSSGGGCFGGSSGGYGGLGGFGGGSFRGSYGSSSFGGSYGGIFGGGSFGGGSFGGGSFGGGGFGGGGFGGGFGGGFGGDGGLLSGNEKVTMQNLNDRLASYLDKVRALEESNYELEGKIKEWYEKHGNSHQGEPRDYSKYYKTIDDLKNQILNLTTDNANILLQIDNARLAADDFRLKYENEVALRQSVEADINGLRRVLDELTLTKADLEMQIESLTEELAYLKKNHEEEMKDLRNVSTGDVNVEMNAAPGVDLTQLLNNMRSQYEQLAEQNRKDAEAWFNEKSKELTTEIDNNIEQISSYKSEITELRRNVQALEIELQSQLALKQSLEASLAETEGR…	1788	2289	1	1	0	583.296	2	-0.0003	442	450	0	65.5	0.00087	R	LENEIQTYR	S						File: ~Z:\CORE\RAW_DATA_2020_QE\P780_Sigrun_Lange\P780_R_EV.raw~; SpectrumID: ~2397~; PrecursorID: ~0~; scans: ~6128~
4	1::sp|cRAP039|P13645|K1C10_HUMAN	Keratin, type I cytoskeletal 10 OS=Homo sapiens GN=KRT10 PE=1 SV=6	2390	72	8.2e-234	59020	110	74	31	25	58.2	5.13	MSVRYSSSKHYSSSRSGGGGGGGGCGGGGGVSSLRISSSKGSLGGGFSSGGFSGGSFSRGSSGGGCFGGSSGGYGGLGGFGGGSFRGSYGSSSFGGSYGGIFGGGSFGGGSFGGGSFGGGGFGGGGFGGGFGGGFGGDGGLLSGNEKVTMQNLNDRLASYLDKVRALEESNYELEGKIKEWYEKHGNSHQGEPRDYSKYYKTIDDLKNQILNLTTDNANILLQIDNARLAADDFRLKYENEVALRQSVEADINGLRRVLDELTLTKADLEMQIESLTEELAYLKKNHEEEMKDLRNVSTGDVNVEMNAAPGVDLTQLLNNMRSQYEQLAEQNRKDAEAWFNEKSKELTTEIDNNIEQISSYKSEITELRRNVQALEIELQSQLALKQSLEASLAETEGR…	1911	3161	1	1	0	601.312	2	0	246	256	0	85.18	9.4e-06	R	QSVEADINGLR	R						File: ~Z:\CORE\RAW_DATA_2020_QE\P780_Sigrun_Lange\P780_R_EV.raw~; SpectrumID: ~3273~; PrecursorID: ~0~; scans: ~7203~
4	1::sp|cRAP039|P13645|K1C10_HUMAN	Keratin, type I cytoskeletal 10 OS=Homo sapiens GN=KRT10 PE=1 SV=6	2390	72	8.2e-234	59020	110	74	31	25	58.2	5.13	MSVRYSSSKHYSSSRSGGGGGGGGCGGGGGVSSLRISSSKGSLGGGFSSGGFSGGSFSRGSSGGGCFGGSSGGYGGLGGFGGGSFRGSYGSSSFGGSYGGIFGGGSFGGGSFGGGSFGGGGFGGGGFGGGFGGGFGGDGGLLSGNEKVTMQNLNDRLASYLDKVRALEESNYELEGKIKEWYEKHGNSHQGEPRDYSKYYKTIDDLKNQILNLTTDNANILLQIDNARLAADDFRLKYENEVALRQSVEADINGLRRVLDELTLTKADLEMQIESLTEELAYLKKNHEEEMKDLRNVSTGDVNVEMNAAPGVDLTQLLNNMRSQYEQLAEQNRKDAEAWFNEKSKELTTEIDNNIEQISSYKSEITELRRNVQALEIELQSQLALKQSLEASLAETEGR…	1918	2756	1	1	0	601.805	2	0.002	246	256	0	75.5	0.0001	R	QSVEADINGLR	R		Deamidated (NQ)	0.00000001000.0			File: ~Z:\CORE\RAW_DATA_2020_QE\P780_Sigrun_Lange\P780_R_EV.raw~; SpectrumID: ~2867~; PrecursorID: ~0~; scans: ~6737~
4	1::sp|cRAP039|P13645|K1C10_HUMAN	Keratin, type I cytoskeletal 10 OS=Homo sapiens GN=KRT10 PE=1 SV=6	2390	72	8.2e-234	59020	110	74	31	25	58.2	5.13	MSVRYSSSKHYSSSRSGGGGGGGGCGGGGGVSSLRISSSKGSLGGGFSSGGFSGGSFSRGSSGGGCFGGSSGGYGGLGGFGGGSFRGSYGSSSFGGSYGGIFGGGSFGGGSFGGGSFGGGGFGGGGFGGGFGGGFGGDGGLLSGNEKVTMQNLNDRLASYLDKVRALEESNYELEGKIKEWYEKHGNSHQGEPRDYSKYYKTIDDLKNQILNLTTDNANILLQIDNARLAADDFRLKYENEVALRQSVEADINGLRRVLDELTLTKADLEMQIESLTEELAYLKKNHEEEMKDLRNVSTGDVNVEMNAAPGVDLTQLLNNMRSQYEQLAEQNRKDAEAWFNEKSKELTTEIDNNIEQISSYKSEITELRRNVQALEIELQSQLALKQSLEASLAETEGR…	2018	2303	1	1	0	617.843	2	-0.0008	236	245	1	54.35	0.0082	R	LKYENEVALR	Q						File: ~Z:\CORE\RAW_DATA_2020_QE\P780_Sigrun_Lange\P780_R_EV.raw~; SpectrumID: ~2411~; PrecursorID: ~0~; scans: ~6143~
4	1::sp|cRAP039|P13645|K1C10_HUMAN	Keratin, type I cytoskeletal 10 OS=Homo sapiens GN=KRT10 PE=1 SV=6	2390	72	8.2e-234	59020	110	74	31	25	58.2	5.13	MSVRYSSSKHYSSSRSGGGGGGGGCGGGGGVSSLRISSSKGSLGGGFSSGGFSGGSFSRGSSGGGCFGGSSGGYGGLGGFGGGSFRGSYGSSSFGGSYGGIFGGGSFGGGSFGGGSFGGGGFGGGGFGGGFGGGFGGDGGLLSGNEKVTMQNLNDRLASYLDKVRALEESNYELEGKIKEWYEKHGNSHQGEPRDYSKYYKTIDDLKNQILNLTTDNANILLQIDNARLAADDFRLKYENEVALRQSVEADINGLRRVLDELTLTKADLEMQIESLTEELAYLKKNHEEEMKDLRNVSTGDVNVEMNAAPGVDLTQLLNNMRSQYEQLAEQNRKDAEAWFNEKSKELTTEIDNNIEQISSYKSEITELRRNVQALEIELQSQLALKQSLEASLAETEGR…	2025	2565	1	1	0	412.231	3	0.001	236	245	1	73.31	9.9e-05	R	LKYENEVALR	Q						File: ~Z:\CORE\RAW_DATA_2020_QE\P780_Sigrun_Lange\P780_R_EV.raw~; SpectrumID: ~2674~; PrecursorID: ~0~; scans: ~6438~
4	1::sp|cRAP039|P13645|K1C10_HUMAN	Keratin, type I cytoskeletal 10 OS=Homo sapiens GN=KRT10 PE=1 SV=6	2390	72	8.2e-234	59020	110	74	31	25	58.2	5.13	MSVRYSSSKHYSSSRSGGGGGGGGCGGGGGVSSLRISSSKGSLGGGFSSGGFSGGSFSRGSSGGGCFGGSSGGYGGLGGFGGGSFRGSYGSSSFGGSYGGIFGGGSFGGGSFGGGSFGGGGFGGGGFGGGFGGGFGGDGGLLSGNEKVTMQNLNDRLASYLDKVRALEESNYELEGKIKEWYEKHGNSHQGEPRDYSKYYKTIDDLKNQILNLTTDNANILLQIDNARLAADDFRLKYENEVALRQSVEADINGLRRVLDELTLTKADLEMQIESLTEELAYLKKNHEEEMKDLRNVSTGDVNVEMNAAPGVDLTQLLNNMRSQYEQLAEQNRKDAEAWFNEKSKELTTEIDNNIEQISSYKSEITELRRNVQALEIELQSQLALKQSLEASLAETEGR…	2134	2000	1	1	1	631.8	2	-0.0036	451	464	0	73.51	0.00012	R	SLLEGEGSSGGGGR	G						File: ~Z:\CORE\RAW_DATA_2020_QE\P780_Sigrun_Lange\P780_R_EV.raw~; SpectrumID: ~2108~; PrecursorID: ~0~; scans: ~5788~
4	1::sp|cRAP039|P13645|K1C10_HUMAN	Keratin, type I cytoskeletal 10 OS=Homo sapiens GN=KRT10 PE=1 SV=6	2390	72	8.2e-234	59020	110	74	31	25	58.2	5.13	MSVRYSSSKHYSSSRSGGGGGGGGCGGGGGVSSLRISSSKGSLGGGFSSGGFSGGSFSRGSSGGGCFGGSSGGYGGLGGFGGGSFRGSYGSSSFGGSYGGIFGGGSFGGGSFGGGSFGGGGFGGGGFGGGFGGGFGGDGGLLSGNEKVTMQNLNDRLASYLDKVRALEESNYELEGKIKEWYEKHGNSHQGEPRDYSKYYKTIDDLKNQILNLTTDNANILLQIDNARLAADDFRLKYENEVALRQSVEADINGLRRVLDELTLTKADLEMQIESLTEELAYLKKNHEEEMKDLRNVSTGDVNVEMNAAPGVDLTQLLNNMRSQYEQLAEQNRKDAEAWFNEKSKELTTEIDNNIEQISSYKSEITELRRNVQALEIELQSQLALKQSLEASLAETEGR…	2312	1025	1	1	1	434.203	3	-0.0018	286	295	1	27.63	2.6	K	NHEEEMKDLR	N						File: ~Z:\CORE\RAW_DATA_2020_QE\P780_Sigrun_Lange\P780_R_EV.raw~; SpectrumID: ~1105~; PrecursorID: ~0~; scans: ~4616~
4	1::sp|cRAP039|P13645|K1C10_HUMAN	Keratin, type I cytoskeletal 10 OS=Homo sapiens GN=KRT10 PE=1 SV=6	2390	72	8.2e-234	59020	110	74	31	25	58.2	5.13	MSVRYSSSKHYSSSRSGGGGGGGGCGGGGGVSSLRISSSKGSLGGGFSSGGFSGGSFSRGSSGGGCFGGSSGGYGGLGGFGGGSFRGSYGSSSFGGSYGGIFGGGSFGGGSFGGGSFGGGGFGGGGFGGGFGGGFGGDGGLLSGNEKVTMQNLNDRLASYLDKVRALEESNYELEGKIKEWYEKHGNSHQGEPRDYSKYYKTIDDLKNQILNLTTDNANILLQIDNARLAADDFRLKYENEVALRQSVEADINGLRRVLDELTLTKADLEMQIESLTEELAYLKKNHEEEMKDLRNVSTGDVNVEMNAAPGVDLTQLLNNMRSQYEQLAEQNRKDAEAWFNEKSKELTTEIDNNIEQISSYKSEITELRRNVQALEIELQSQLALKQSLEASLAETEGR…	2618	2566	1	1	0	453.244	3	0.0004	246	257	1	40.52	0.31	R	QSVEADINGLRR	V						File: ~Z:\CORE\RAW_DATA_2020_QE\P780_Sigrun_Lange\P780_R_EV.raw~; SpectrumID: ~2675~; PrecursorID: ~0~; scans: ~6439~
4	1::sp|cRAP039|P13645|K1C10_HUMAN	Keratin, type I cytoskeletal 10 OS=Homo sapiens GN=KRT10 PE=1 SV=6	2390	72	8.2e-234	59020	110	74	31	25	58.2	5.13	MSVRYSSSKHYSSSRSGGGGGGGGCGGGGGVSSLRISSSKGSLGGGFSSGGFSGGSFSRGSSGGGCFGGSSGGYGGLGGFGGGSFRGSYGSSSFGGSYGGIFGGGSFGGGSFGGGSFGGGGFGGGGFGGGFGGGFGGDGGLLSGNEKVTMQNLNDRLASYLDKVRALEESNYELEGKIKEWYEKHGNSHQGEPRDYSKYYKTIDDLKNQILNLTTDNANILLQIDNARLAADDFRLKYENEVALRQSVEADINGLRRVLDELTLTKADLEMQIESLTEELAYLKKNHEEEMKDLRNVSTGDVNVEMNAAPGVDLTQLLNNMRSQYEQLAEQNRKDAEAWFNEKSKELTTEIDNNIEQISSYKSEITELRRNVQALEIELQSQLALKQSLEASLAETEGR…	2624	2092	1	1	0	679.854	2	-0.002	246	257	1	20.34	38	R	QSVEADINGLRR	V		Deamidated (NQ)	0.000000010000.0			File: ~Z:\CORE\RAW_DATA_2020_QE\P780_Sigrun_Lange\P780_R_EV.raw~; SpectrumID: ~2200~; PrecursorID: ~0~; scans: ~5897~
4	1::sp|cRAP039|P13645|K1C10_HUMAN	Keratin, type I cytoskeletal 10 OS=Homo sapiens GN=KRT10 PE=1 SV=6	2390	72	8.2e-234	59020	110	74	31	25	58.2	5.13	MSVRYSSSKHYSSSRSGGGGGGGGCGGGGGVSSLRISSSKGSLGGGFSSGGFSGGSFSRGSSGGGCFGGSSGGYGGLGGFGGGSFRGSYGSSSFGGSYGGIFGGGSFGGGSFGGGSFGGGGFGGGGFGGGFGGGFGGDGGLLSGNEKVTMQNLNDRLASYLDKVRALEESNYELEGKIKEWYEKHGNSHQGEPRDYSKYYKTIDDLKNQILNLTTDNANILLQIDNARLAADDFRLKYENEVALRQSVEADINGLRRVLDELTLTKADLEMQIESLTEELAYLKKNHEEEMKDLRNVSTGDVNVEMNAAPGVDLTQLLNNMRSQYEQLAEQNRKDAEAWFNEKSKELTTEIDNNIEQISSYKSEITELRRNVQALEIELQSQLALKQSLEASLAETEGR…	2625	2101	1	1	0	453.572	3	-0.0011	246	257	1	46.71	0.086	R	QSVEADINGLRR	V		Deamidated (R)	0.000000000020.0			File: ~Z:\CORE\RAW_DATA_2020_QE\P780_Sigrun_Lange\P780_R_EV.raw~; SpectrumID: ~2209~; PrecursorID: ~0~; scans: ~5910~
4	1::sp|cRAP039|P13645|K1C10_HUMAN	Keratin, type I cytoskeletal 10 OS=Homo sapiens GN=KRT10 PE=1 SV=6	2390	72	8.2e-234	59020	110	74	31	25	58.2	5.13	MSVRYSSSKHYSSSRSGGGGGGGGCGGGGGVSSLRISSSKGSLGGGFSSGGFSGGSFSRGSSGGGCFGGSSGGYGGLGGFGGGSFRGSYGSSSFGGSYGGIFGGGSFGGGSFGGGSFGGGGFGGGGFGGGFGGGFGGDGGLLSGNEKVTMQNLNDRLASYLDKVRALEESNYELEGKIKEWYEKHGNSHQGEPRDYSKYYKTIDDLKNQILNLTTDNANILLQIDNARLAADDFRLKYENEVALRQSVEADINGLRRVLDELTLTKADLEMQIESLTEELAYLKKNHEEEMKDLRNVSTGDVNVEMNAAPGVDLTQLLNNMRSQYEQLAEQNRKDAEAWFNEKSKELTTEIDNNIEQISSYKSEITELRRNVQALEIELQSQLALKQSLEASLAETEGR…	2626	2329	1	1	0	453.572	3	-0.0003	246	257	1	51.65	0.028	R	QSVEADINGLRR	V		Deamidated (NQ)	0.000000010000.0			File: ~Z:\CORE\RAW_DATA_2020_QE\P780_Sigrun_Lange\P780_R_EV.raw~; SpectrumID: ~2437~; PrecursorID: ~0~; scans: ~6173~
4	1::sp|cRAP039|P13645|K1C10_HUMAN	Keratin, type I cytoskeletal 10 OS=Homo sapiens GN=KRT10 PE=1 SV=6	2390	72	8.2e-234	59020	110	74	31	25	58.2	5.13	MSVRYSSSKHYSSSRSGGGGGGGGCGGGGGVSSLRISSSKGSLGGGFSSGGFSGGSFSRGSSGGGCFGGSSGGYGGLGGFGGGSFRGSYGSSSFGGSYGGIFGGGSFGGGSFGGGSFGGGGFGGGGFGGGFGGGFGGDGGLLSGNEKVTMQNLNDRLASYLDKVRALEESNYELEGKIKEWYEKHGNSHQGEPRDYSKYYKTIDDLKNQILNLTTDNANILLQIDNARLAADDFRLKYENEVALRQSVEADINGLRRVLDELTLTKADLEMQIESLTEELAYLKKNHEEEMKDLRNVSTGDVNVEMNAAPGVDLTQLLNNMRSQYEQLAEQNRKDAEAWFNEKSKELTTEIDNNIEQISSYKSEITELRRNVQALEIELQSQLALKQSLEASLAETEGR…	2629	2783	1	1	0	453.907	3	0.0215	246	257	1	34.94	1.3	R	QSVEADINGLRR	V		2 Deamidated (NQ)	0.100000010000.0			File: ~Z:\CORE\RAW_DATA_2020_QE\P780_Sigrun_Lange\P780_R_EV.raw~; SpectrumID: ~2894~; PrecursorID: ~0~; scans: ~6771~
4	1::sp|cRAP039|P13645|K1C10_HUMAN	Keratin, type I cytoskeletal 10 OS=Homo sapiens GN=KRT10 PE=1 SV=6	2390	72	8.2e-234	59020	110	74	31	25	58.2	5.13	MSVRYSSSKHYSSSRSGGGGGGGGCGGGGGVSSLRISSSKGSLGGGFSSGGFSGGSFSRGSSGGGCFGGSSGGYGGLGGFGGGSFRGSYGSSSFGGSYGGIFGGGSFGGGSFGGGSFGGGGFGGGGFGGGFGGGFGGDGGLLSGNEKVTMQNLNDRLASYLDKVRALEESNYELEGKIKEWYEKHGNSHQGEPRDYSKYYKTIDDLKNQILNLTTDNANILLQIDNARLAADDFRLKYENEVALRQSVEADINGLRRVLDELTLTKADLEMQIESLTEELAYLKKNHEEEMKDLRNVSTGDVNVEMNAAPGVDLTQLLNNMRSQYEQLAEQNRKDAEAWFNEKSKELTTEIDNNIEQISSYKSEITELRRNVQALEIELQSQLALKQSLEASLAETEGR…	2653	1976	1	1	1	455.883	3	-0.0039	323	333	0	50.32	0.024	R	SQYEQLAEQNR	K						File: ~Z:\CORE\RAW_DATA_2020_QE\P780_Sigrun_Lange\P780_R_EV.raw~; SpectrumID: ~2083~; PrecursorID: ~0~; scans: ~5755~
4	1::sp|cRAP039|P13645|K1C10_HUMAN	Keratin, type I cytoskeletal 10 OS=Homo sapiens GN=KRT10 PE=1 SV=6	2390	72	8.2e-234	59020	110	74	31	25	58.2	5.13	MSVRYSSSKHYSSSRSGGGGGGGGCGGGGGVSSLRISSSKGSLGGGFSSGGFSGGSFSRGSSGGGCFGGSSGGYGGLGGFGGGSFRGSYGSSSFGGSYGGIFGGGSFGGGSFGGGSFGGGGFGGGGFGGGFGGGFGGDGGLLSGNEKVTMQNLNDRLASYLDKVRALEESNYELEGKIKEWYEKHGNSHQGEPRDYSKYYKTIDDLKNQILNLTTDNANILLQIDNARLAADDFRLKYENEVALRQSVEADINGLRRVLDELTLTKADLEMQIESLTEELAYLKKNHEEEMKDLRNVSTGDVNVEMNAAPGVDLTQLLNNMRSQYEQLAEQNRKDAEAWFNEKSKELTTEIDNNIEQISSYKSEITELRRNVQALEIELQSQLALKQSLEASLAETEGR…	2654	1967	1	1	1	683.322	2	-0.0025	323	333	0	66.9	0.00053	R	SQYEQLAEQNR	K						File: ~Z:\CORE\RAW_DATA_2020_QE\P780_Sigrun_Lange\P780_R_EV.raw~; SpectrumID: ~2074~; PrecursorID: ~0~; scans: ~5741~
4	1::sp|cRAP039|P13645|K1C10_HUMAN	Keratin, type I cytoskeletal 10 OS=Homo sapiens GN=KRT10 PE=1 SV=6	2390	72	8.2e-234	59020	110	74	31	25	58.2	5.13	MSVRYSSSKHYSSSRSGGGGGGGGCGGGGGVSSLRISSSKGSLGGGFSSGGFSGGSFSRGSSGGGCFGGSSGGYGGLGGFGGGSFRGSYGSSSFGGSYGGIFGGGSFGGGSFGGGSFGGGGFGGGGFGGGFGGGFGGDGGLLSGNEKVTMQNLNDRLASYLDKVRALEESNYELEGKIKEWYEKHGNSHQGEPRDYSKYYKTIDDLKNQILNLTTDNANILLQIDNARLAADDFRLKYENEVALRQSVEADINGLRRVLDELTLTKADLEMQIESLTEELAYLKKNHEEEMKDLRNVSTGDVNVEMNAAPGVDLTQLLNNMRSQYEQLAEQNRKDAEAWFNEKSKELTTEIDNNIEQISSYKSEITELRRNVQALEIELQSQLALKQSLEASLAETEGR…	2721	2624	1	1	1	691.33	2	0.0038	166	177	0	100.1	2.6e-07	R	ALEESNYELEGK	I						File: ~Z:\CORE\RAW_DATA_2020_QE\P780_Sigrun_Lange\P780_R_EV.raw~; SpectrumID: ~2733~; PrecursorID: ~0~; scans: ~6513~
4	1::sp|cRAP039|P13645|K1C10_HUMAN	Keratin, type I cytoskeletal 10 OS=Homo sapiens GN=KRT10 PE=1 SV=6	2390	72	8.2e-234	59020	110	74	31	25	58.2	5.13	MSVRYSSSKHYSSSRSGGGGGGGGCGGGGGVSSLRISSSKGSLGGGFSSGGFSGGSFSRGSSGGGCFGGSSGGYGGLGGFGGGSFRGSYGSSSFGGSYGGIFGGGSFGGGSFGGGSFGGGGFGGGGFGGGFGGGFGGDGGLLSGNEKVTMQNLNDRLASYLDKVRALEESNYELEGKIKEWYEKHGNSHQGEPRDYSKYYKTIDDLKNQILNLTTDNANILLQIDNARLAADDFRLKYENEVALRQSVEADINGLRRVLDELTLTKADLEMQIESLTEELAYLKKNHEEEMKDLRNVSTGDVNVEMNAAPGVDLTQLLNNMRSQYEQLAEQNRKDAEAWFNEKSKELTTEIDNNIEQISSYKSEITELRRNVQALEIELQSQLALKQSLEASLAETEGR…	2752	3414	1	1	0	695.843	2	-0.0012	387	399	0	94.29	1.5e-06	K	QSLEASLAETEGR	Y						File: ~Z:\CORE\RAW_DATA_2020_QE\P780_Sigrun_Lange\P780_R_EV.raw~; SpectrumID: ~3526~; PrecursorID: ~0~; scans: ~7479~
4	1::sp|cRAP039|P13645|K1C10_HUMAN	Keratin, type I cytoskeletal 10 OS=Homo sapiens GN=KRT10 PE=1 SV=6	2390	72	8.2e-234	59020	110	74	31	25	58.2	5.13	MSVRYSSSKHYSSSRSGGGGGGGGCGGGGGVSSLRISSSKGSLGGGFSSGGFSGGSFSRGSSGGGCFGGSSGGYGGLGGFGGGSFRGSYGSSSFGGSYGGIFGGGSFGGGSFGGGSFGGGGFGGGGFGGGFGGGFGGDGGLLSGNEKVTMQNLNDRLASYLDKVRALEESNYELEGKIKEWYEKHGNSHQGEPRDYSKYYKTIDDLKNQILNLTTDNANILLQIDNARLAADDFRLKYENEVALRQSVEADINGLRRVLDELTLTKADLEMQIESLTEELAYLKKNHEEEMKDLRNVSTGDVNVEMNAAPGVDLTQLLNNMRSQYEQLAEQNRKDAEAWFNEKSKELTTEIDNNIEQISSYKSEITELRRNVQALEIELQSQLALKQSLEASLAETEGR…	2949	3076	1	1	0	478.928	3	-0.0004	440	450	1	42.62	0.16	K	IRLENEIQTYR	S						File: ~Z:\CORE\RAW_DATA_2020_QE\P780_Sigrun_Lange\P780_R_EV.raw~; SpectrumID: ~3188~; PrecursorID: ~0~; scans: ~7112~
4	1::sp|cRAP039|P13645|K1C10_HUMAN	Keratin, type I cytoskeletal 10 OS=Homo sapiens GN=KRT10 PE=1 SV=6	2390	72	8.2e-234	59020	110	74	31	25	58.2	5.13	MSVRYSSSKHYSSSRSGGGGGGGGCGGGGGVSSLRISSSKGSLGGGFSSGGFSGGSFSRGSSGGGCFGGSSGGYGGLGGFGGGSFRGSYGSSSFGGSYGGIFGGGSFGGGSFGGGSFGGGGFGGGGFGGGFGGGFGGDGGLLSGNEKVTMQNLNDRLASYLDKVRALEESNYELEGKIKEWYEKHGNSHQGEPRDYSKYYKTIDDLKNQILNLTTDNANILLQIDNARLAADDFRLKYENEVALRQSVEADINGLRRVLDELTLTKADLEMQIESLTEELAYLKKNHEEEMKDLRNVSTGDVNVEMNAAPGVDLTQLLNNMRSQYEQLAEQNRKDAEAWFNEKSKELTTEIDNNIEQISSYKSEITELRRNVQALEIELQSQLALKQSLEASLAETEGR…	3255	1509	1	1	1	498.583	3	-0.0004	323	334	1	40.92	0.3	R	SQYEQLAEQNRK	D						File: ~Z:\CORE\RAW_DATA_2020_QE\P780_Sigrun_Lange\P780_R_EV.raw~; SpectrumID: ~1610~; PrecursorID: ~0~; scans: ~5207~
4	1::sp|cRAP039|P13645|K1C10_HUMAN	Keratin, type I cytoskeletal 10 OS=Homo sapiens GN=KRT10 PE=1 SV=6	2390	72	8.2e-234	59020	110	74	31	25	58.2	5.13	MSVRYSSSKHYSSSRSGGGGGGGGCGGGGGVSSLRISSSKGSLGGGFSSGGFSGGSFSRGSSGGGCFGGSSGGYGGLGGFGGGSFRGSYGSSSFGGSYGGIFGGGSFGGGSFGGGSFGGGGFGGGGFGGGFGGGFGGDGGLLSGNEKVTMQNLNDRLASYLDKVRALEESNYELEGKIKEWYEKHGNSHQGEPRDYSKYYKTIDDLKNQILNLTTDNANILLQIDNARLAADDFRLKYENEVALRQSVEADINGLRRVLDELTLTKADLEMQIESLTEELAYLKKNHEEEMKDLRNVSTGDVNVEMNAAPGVDLTQLLNNMRSQYEQLAEQNRKDAEAWFNEKSKELTTEIDNNIEQISSYKSEITELRRNVQALEIELQSQLALKQSLEASLAETEGR…	3257	1317	1	1	1	747.371	2	0.0013	323	334	1	46.36	0.084	R	SQYEQLAEQNRK	D						File: ~Z:\CORE\RAW_DATA_2020_QE\P780_Sigrun_Lange\P780_R_EV.raw~; SpectrumID: ~1412~; PrecursorID: ~0~; scans: ~4974~
4	1::sp|cRAP039|P13645|K1C10_HUMAN	Keratin, type I cytoskeletal 10 OS=Homo sapiens GN=KRT10 PE=1 SV=6	2390	72	8.2e-234	59020	110	74	31	25	58.2	5.13	MSVRYSSSKHYSSSRSGGGGGGGGCGGGGGVSSLRISSSKGSLGGGFSSGGFSGGSFSRGSSGGGCFGGSSGGYGGLGGFGGGSFRGSYGSSSFGGSYGGIFGGGSFGGGSFGGGSFGGGGFGGGGFGGGFGGGFGGDGGLLSGNEKVTMQNLNDRLASYLDKVRALEESNYELEGKIKEWYEKHGNSHQGEPRDYSKYYKTIDDLKNQILNLTTDNANILLQIDNARLAADDFRLKYENEVALRQSVEADINGLRRVLDELTLTKADLEMQIESLTEELAYLKKNHEEEMKDLRNVSTGDVNVEMNAAPGVDLTQLLNNMRSQYEQLAEQNRKDAEAWFNEKSKELTTEIDNNIEQISSYKSEITELRRNVQALEIELQSQLALKQSLEASLAETEGR…	3481	1343	1	1	1	775.341	2	-0.0027	16	35	0	69.95	0.00015	R	SGGGGGGGGCGGGGGVSSLR	I						File: ~Z:\CORE\RAW_DATA_2020_QE\P780_Sigrun_Lange\P780_R_EV.raw~; SpectrumID: ~1438~; PrecursorID: ~0~; scans: ~5004~
4	1::sp|cRAP039|P13645|K1C10_HUMAN	Keratin, type I cytoskeletal 10 OS=Homo sapiens GN=KRT10 PE=1 SV=6	2390	72	8.2e-234	59020	110	74	31	25	58.2	5.13	MSVRYSSSKHYSSSRSGGGGGGGGCGGGGGVSSLRISSSKGSLGGGFSSGGFSGGSFSRGSSGGGCFGGSSGGYGGLGGFGGGSFRGSYGSSSFGGSYGGIFGGGSFGGGSFGGGSFGGGGFGGGGFGGGFGGGFGGDGGLLSGNEKVTMQNLNDRLASYLDKVRALEESNYELEGKIKEWYEKHGNSHQGEPRDYSKYYKTIDDLKNQILNLTTDNANILLQIDNARLAADDFRLKYENEVALRQSVEADINGLRRVLDELTLTKADLEMQIESLTEELAYLKKNHEEEMKDLRNVSTGDVNVEMNAAPGVDLTQLLNNMRSQYEQLAEQNRKDAEAWFNEKSKELTTEIDNNIEQISSYKSEITELRRNVQALEIELQSQLALKQSLEASLAETEGR…	3878	4066	1	1	0	854.389	2	-0.0014	41	59	0	150.34	2.4e-12	K	GSLGGGFSSGGFSGGSFSR	G						File: ~Z:\CORE\RAW_DATA_2020_QE\P780_Sigrun_Lange\P780_R_EV.raw~; SpectrumID: ~4182~; PrecursorID: ~0~; scans: ~8193~
4	1::sp|cRAP039|P13645|K1C10_HUMAN	Keratin, type I cytoskeletal 10 OS=Homo sapiens GN=KRT10 PE=1 SV=6	2390	72	8.2e-234	59020	110	74	31	25	58.2	5.13	MSVRYSSSKHYSSSRSGGGGGGGGCGGGGGVSSLRISSSKGSLGGGFSSGGFSGGSFSRGSSGGGCFGGSSGGYGGLGGFGGGSFRGSYGSSSFGGSYGGIFGGGSFGGGSFGGGSFGGGGFGGGGFGGGFGGGFGGDGGLLSGNEKVTMQNLNDRLASYLDKVRALEESNYELEGKIKEWYEKHGNSHQGEPRDYSKYYKTIDDLKNQILNLTTDNANILLQIDNARLAADDFRLKYENEVALRQSVEADINGLRRVLDELTLTKADLEMQIESLTEELAYLKKNHEEEMKDLRNVSTGDVNVEMNAAPGVDLTQLLNNMRSQYEQLAEQNRKDAEAWFNEKSKELTTEIDNNIEQISSYKSEITELRRNVQALEIELQSQLALKQSLEASLAETEGR…	4232	6294	1	1	1	599.675	3	-0.001	371	386	0	88.43	1.9e-06	R	NVQALEIELQSQLALK	Q						File: ~Z:\CORE\RAW_DATA_2020_QE\P780_Sigrun_Lange\P780_R_EV.raw~; SpectrumID: ~6433~; PrecursorID: ~0~; scans: ~10592~
4	1::sp|cRAP039|P13645|K1C10_HUMAN	Keratin, type I cytoskeletal 10 OS=Homo sapiens GN=KRT10 PE=1 SV=6	2390	72	8.2e-234	59020	110	74	31	25	58.2	5.13	MSVRYSSSKHYSSSRSGGGGGGGGCGGGGGVSSLRISSSKGSLGGGFSSGGFSGGSFSRGSSGGGCFGGSSGGYGGLGGFGGGSFRGSYGSSSFGGSYGGIFGGGSFGGGSFGGGSFGGGGFGGGGFGGGFGGGFGGDGGLLSGNEKVTMQNLNDRLASYLDKVRALEESNYELEGKIKEWYEKHGNSHQGEPRDYSKYYKTIDDLKNQILNLTTDNANILLQIDNARLAADDFRLKYENEVALRQSVEADINGLRRVLDELTLTKADLEMQIESLTEELAYLKKNHEEEMKDLRNVSTGDVNVEMNAAPGVDLTQLLNNMRSQYEQLAEQNRKDAEAWFNEKSKELTTEIDNNIEQISSYKSEITELRRNVQALEIELQSQLALKQSLEASLAETEGR…	4235	6164	1	1	1	899.01	2	0.0004	371	386	0	92.73	6.7e-07	R	NVQALEIELQSQLALK	Q						File: ~Z:\CORE\RAW_DATA_2020_QE\P780_Sigrun_Lange\P780_R_EV.raw~; SpectrumID: ~6296~; PrecursorID: ~0~; scans: ~10448~
4	1::sp|cRAP039|P13645|K1C10_HUMAN	Keratin, type I cytoskeletal 10 OS=Homo sapiens GN=KRT10 PE=1 SV=6	2390	72	8.2e-234	59020	110	74	31	25	58.2	5.13	MSVRYSSSKHYSSSRSGGGGGGGGCGGGGGVSSLRISSSKGSLGGGFSSGGFSGGSFSRGSSGGGCFGGSSGGYGGLGGFGGGSFRGSYGSSSFGGSYGGIFGGGSFGGGSFGGGSFGGGGFGGGGFGGGFGGGFGGDGGLLSGNEKVTMQNLNDRLASYLDKVRALEESNYELEGKIKEWYEKHGNSHQGEPRDYSKYYKTIDDLKNQILNLTTDNANILLQIDNARLAADDFRLKYENEVALRQSVEADINGLRRVLDELTLTKADLEMQIESLTEELAYLKKNHEEEMKDLRNVSTGDVNVEMNAAPGVDLTQLLNNMRSQYEQLAEQNRKDAEAWFNEKSKELTTEIDNNIEQISSYKSEITELRRNVQALEIELQSQLALKQSLEASLAETEGR…	4785	5126	1	1	1	666.329	3	0.0004	346	362	0	94.82	1.4e-06	K	ELTTEIDNNIEQISSYK	S						File: ~Z:\CORE\RAW_DATA_2020_QE\P780_Sigrun_Lange\P780_R_EV.raw~; SpectrumID: ~5243~; PrecursorID: ~0~; scans: ~9331~
4	1::sp|cRAP039|P13645|K1C10_HUMAN	Keratin, type I cytoskeletal 10 OS=Homo sapiens GN=KRT10 PE=1 SV=6	2390	72	8.2e-234	59020	110	74	31	25	58.2	5.13	MSVRYSSSKHYSSSRSGGGGGGGGCGGGGGVSSLRISSSKGSLGGGFSSGGFSGGSFSRGSSGGGCFGGSSGGYGGLGGFGGGSFRGSYGSSSFGGSYGGIFGGGSFGGGSFGGGSFGGGGFGGGGFGGGFGGGFGGDGGLLSGNEKVTMQNLNDRLASYLDKVRALEESNYELEGKIKEWYEKHGNSHQGEPRDYSKYYKTIDDLKNQILNLTTDNANILLQIDNARLAADDFRLKYENEVALRQSVEADINGLRRVLDELTLTKADLEMQIESLTEELAYLKKNHEEEMKDLRNVSTGDVNVEMNAAPGVDLTQLLNNMRSQYEQLAEQNRKDAEAWFNEKSKELTTEIDNNIEQISSYKSEITELRRNVQALEIELQSQLALKQSLEASLAETEGR…	4786	4615	1	1	1	998.99	2	0.0023	346	362	0	80.76	3.5e-05	K	ELTTEIDNNIEQISSYK	S						File: ~Z:\CORE\RAW_DATA_2020_QE\P780_Sigrun_Lange\P780_R_EV.raw~; SpectrumID: ~4732~; PrecursorID: ~0~; scans: ~8794~
4	1::sp|cRAP039|P13645|K1C10_HUMAN	Keratin, type I cytoskeletal 10 OS=Homo sapiens GN=KRT10 PE=1 SV=6	2390	72	8.2e-234	59020	110	74	31	25	58.2	5.13	MSVRYSSSKHYSSSRSGGGGGGGGCGGGGGVSSLRISSSKGSLGGGFSSGGFSGGSFSRGSSGGGCFGGSSGGYGGLGGFGGGSFRGSYGSSSFGGSYGGIFGGGSFGGGSFGGGSFGGGGFGGGGFGGGFGGGFGGDGGLLSGNEKVTMQNLNDRLASYLDKVRALEESNYELEGKIKEWYEKHGNSHQGEPRDYSKYYKTIDDLKNQILNLTTDNANILLQIDNARLAADDFRLKYENEVALRQSVEADINGLRRVLDELTLTKADLEMQIESLTEELAYLKKNHEEEMKDLRNVSTGDVNVEMNAAPGVDLTQLLNNMRSQYEQLAEQNRKDAEAWFNEKSKELTTEIDNNIEQISSYKSEITELRRNVQALEIELQSQLALKQSLEASLAETEGR…	4787	4521	1	1	1	999.481	2	-0.0009	346	362	0	90.67	3.4e-06	K	ELTTEIDNNIEQISSYK	S		Deamidated (NQ)	0.00000001000000000.0			File: ~Z:\CORE\RAW_DATA_2020_QE\P780_Sigrun_Lange\P780_R_EV.raw~; SpectrumID: ~4638~; PrecursorID: ~0~; scans: ~8691~
4	1::sp|cRAP039|P13645|K1C10_HUMAN	Keratin, type I cytoskeletal 10 OS=Homo sapiens GN=KRT10 PE=1 SV=6	2390	72	8.2e-234	59020	110	74	31	25	58.2	5.13	MSVRYSSSKHYSSSRSGGGGGGGGCGGGGGVSSLRISSSKGSLGGGFSSGGFSGGSFSRGSSGGGCFGGSSGGYGGLGGFGGGSFRGSYGSSSFGGSYGGIFGGGSFGGGSFGGGSFGGGGFGGGGFGGGFGGGFGGDGGLLSGNEKVTMQNLNDRLASYLDKVRALEESNYELEGKIKEWYEKHGNSHQGEPRDYSKYYKTIDDLKNQILNLTTDNANILLQIDNARLAADDFRLKYENEVALRQSVEADINGLRRVLDELTLTKADLEMQIESLTEELAYLKKNHEEEMKDLRNVSTGDVNVEMNAAPGVDLTQLLNNMRSQYEQLAEQNRKDAEAWFNEKSKELTTEIDNNIEQISSYKSEITELRRNVQALEIELQSQLALKQSLEASLAETEGR…	4788	5109	1	1	1	999.485	2	0.0086	346	362	0	65.17	0.0012	K	ELTTEIDNNIEQISSYK	S		Deamidated (NQ)	0.00000000100000000.0			File: ~Z:\CORE\RAW_DATA_2020_QE\P780_Sigrun_Lange\P780_R_EV.raw~; SpectrumID: ~5226~; PrecursorID: ~0~; scans: ~9313~
4	1::sp|cRAP039|P13645|K1C10_HUMAN	Keratin, type I cytoskeletal 10 OS=Homo sapiens GN=KRT10 PE=1 SV=6	2390	72	8.2e-234	59020	110	74	31	25	58.2	5.13	MSVRYSSSKHYSSSRSGGGGGGGGCGGGGGVSSLRISSSKGSLGGGFSSGGFSGGSFSRGSSGGGCFGGSSGGYGGLGGFGGGSFRGSYGSSSFGGSYGGIFGGGSFGGGSFGGGSFGGGGFGGGGFGGGFGGGFGGDGGLLSGNEKVTMQNLNDRLASYLDKVRALEESNYELEGKIKEWYEKHGNSHQGEPRDYSKYYKTIDDLKNQILNLTTDNANILLQIDNARLAADDFRLKYENEVALRQSVEADINGLRRVLDELTLTKADLEMQIESLTEELAYLKKNHEEEMKDLRNVSTGDVNVEMNAAPGVDLTQLLNNMRSQYEQLAEQNRKDAEAWFNEKSKELTTEIDNNIEQISSYKSEITELRRNVQALEIELQSQLALKQSLEASLAETEGR…	4963	4634	1	1	1	1041.99	2	-0.0002	423	439	0	150.3	3.2e-12	R	AETECQNTEYQQLLDIK	I						File: ~Z:\CORE\RAW_DATA_2020_QE\P780_Sigrun_Lange\P780_R_EV.raw~; SpectrumID: ~4751~; PrecursorID: ~0~; scans: ~8814~
4	1::sp|cRAP039|P13645|K1C10_HUMAN	Keratin, type I cytoskeletal 10 OS=Homo sapiens GN=KRT10 PE=1 SV=6	2390	72	8.2e-234	59020	110	74	31	25	58.2	5.13	MSVRYSSSKHYSSSRSGGGGGGGGCGGGGGVSSLRISSSKGSLGGGFSSGGFSGGSFSRGSSGGGCFGGSSGGYGGLGGFGGGSFRGSYGSSSFGGSYGGIFGGGSFGGGSFGGGSFGGGGFGGGGFGGGFGGGFGGDGGLLSGNEKVTMQNLNDRLASYLDKVRALEESNYELEGKIKEWYEKHGNSHQGEPRDYSKYYKTIDDLKNQILNLTTDNANILLQIDNARLAADDFRLKYENEVALRQSVEADINGLRRVLDELTLTKADLEMQIESLTEELAYLKKNHEEEMKDLRNVSTGDVNVEMNAAPGVDLTQLLNNMRSQYEQLAEQNRKDAEAWFNEKSKELTTEIDNNIEQISSYKSEITELRRNVQALEIELQSQLALKQSLEASLAETEGR…	4964	4635	1	1	1	694.993	3	0.0003	423	439	0	81.25	2.6e-05	R	AETECQNTEYQQLLDIK	I						File: ~Z:\CORE\RAW_DATA_2020_QE\P780_Sigrun_Lange\P780_R_EV.raw~; SpectrumID: ~4752~; PrecursorID: ~0~; scans: ~8815~
4	1::sp|cRAP039|P13645|K1C10_HUMAN	Keratin, type I cytoskeletal 10 OS=Homo sapiens GN=KRT10 PE=1 SV=6	2390	72	8.2e-234	59020	110	74	31	25	58.2	5.13	MSVRYSSSKHYSSSRSGGGGGGGGCGGGGGVSSLRISSSKGSLGGGFSSGGFSGGSFSRGSSGGGCFGGSSGGYGGLGGFGGGSFRGSYGSSSFGGSYGGIFGGGSFGGGSFGGGSFGGGGFGGGGFGGGFGGGFGGDGGLLSGNEKVTMQNLNDRLASYLDKVRALEESNYELEGKIKEWYEKHGNSHQGEPRDYSKYYKTIDDLKNQILNLTTDNANILLQIDNARLAADDFRLKYENEVALRQSVEADINGLRRVLDELTLTKADLEMQIESLTEELAYLKKNHEEEMKDLRNVSTGDVNVEMNAAPGVDLTQLLNNMRSQYEQLAEQNRKDAEAWFNEKSKELTTEIDNNIEQISSYKSEITELRRNVQALEIELQSQLALKQSLEASLAETEGR…	4994	7088	1	1	1	1048.53	2	0.0005	267	284	0	84.68	1.6e-05	K	ADLEMQIESLTEELAYLK	K						File: ~Z:\CORE\RAW_DATA_2020_QE\P780_Sigrun_Lange\P780_R_EV.raw~; SpectrumID: ~7609~; PrecursorID: ~0~; scans: ~11835~
4	1::sp|cRAP039|P13645|K1C10_HUMAN	Keratin, type I cytoskeletal 10 OS=Homo sapiens GN=KRT10 PE=1 SV=6	2390	72	8.2e-234	59020	110	74	31	25	58.2	5.13	MSVRYSSSKHYSSSRSGGGGGGGGCGGGGGVSSLRISSSKGSLGGGFSSGGFSGGSFSRGSSGGGCFGGSSGGYGGLGGFGGGSFRGSYGSSSFGGSYGGIFGGGSFGGGSFGGGSFGGGGFGGGGFGGGFGGGFGGDGGLLSGNEKVTMQNLNDRLASYLDKVRALEESNYELEGKIKEWYEKHGNSHQGEPRDYSKYYKTIDDLKNQILNLTTDNANILLQIDNARLAADDFRLKYENEVALRQSVEADINGLRRVLDELTLTKADLEMQIESLTEELAYLKKNHEEEMKDLRNVSTGDVNVEMNAAPGVDLTQLLNNMRSQYEQLAEQNRKDAEAWFNEKSKELTTEIDNNIEQISSYKSEITELRRNVQALEIELQSQLALKQSLEASLAETEGR…	5020	7086	1	1	1	1056.52	2	-0.001	267	284	0	98.6	6.3e-07	K	ADLEMQIESLTEELAYLK	K		Oxidation (M)	0.000030000000000000.0			File: ~Z:\CORE\RAW_DATA_2020_QE\P780_Sigrun_Lange\P780_R_EV.raw~; SpectrumID: ~7607~; PrecursorID: ~0~; scans: ~11833~
4	1::sp|cRAP039|P13645|K1C10_HUMAN	Keratin, type I cytoskeletal 10 OS=Homo sapiens GN=KRT10 PE=1 SV=6	2390	72	8.2e-234	59020	110	74	31	25	58.2	5.13	MSVRYSSSKHYSSSRSGGGGGGGGCGGGGGVSSLRISSSKGSLGGGFSSGGFSGGSFSRGSSGGGCFGGSSGGYGGLGGFGGGSFRGSYGSSSFGGSYGGIFGGGSFGGGSFGGGSFGGGGFGGGGFGGGFGGGFGGDGGLLSGNEKVTMQNLNDRLASYLDKVRALEESNYELEGKIKEWYEKHGNSHQGEPRDYSKYYKTIDDLKNQILNLTTDNANILLQIDNARLAADDFRLKYENEVALRQSVEADINGLRRVLDELTLTKADLEMQIESLTEELAYLKKNHEEEMKDLRNVSTGDVNVEMNAAPGVDLTQLLNNMRSQYEQLAEQNRKDAEAWFNEKSKELTTEIDNNIEQISSYKSEITELRRNVQALEIELQSQLALKQSLEASLAETEGR…	5284	4253	1	1	1	1106.55	2	0.0035	344	362	1	36.76	1	K	SKELTTEIDNNIEQISSYK	S						File: ~Z:\CORE\RAW_DATA_2020_QE\P780_Sigrun_Lange\P780_R_EV.raw~; SpectrumID: ~4369~; PrecursorID: ~0~; scans: ~8391~
4	1::sp|cRAP039|P13645|K1C10_HUMAN	Keratin, type I cytoskeletal 10 OS=Homo sapiens GN=KRT10 PE=1 SV=6	2390	72	8.2e-234	59020	110	74	31	25	58.2	5.13	MSVRYSSSKHYSSSRSGGGGGGGGCGGGGGVSSLRISSSKGSLGGGFSSGGFSGGSFSRGSSGGGCFGGSSGGYGGLGGFGGGSFRGSYGSSSFGGSYGGIFGGGSFGGGSFGGGSFGGGGFGGGGFGGGFGGGFGGDGGLLSGNEKVTMQNLNDRLASYLDKVRALEESNYELEGKIKEWYEKHGNSHQGEPRDYSKYYKTIDDLKNQILNLTTDNANILLQIDNARLAADDFRLKYENEVALRQSVEADINGLRRVLDELTLTKADLEMQIESLTEELAYLKKNHEEEMKDLRNVSTGDVNVEMNAAPGVDLTQLLNNMRSQYEQLAEQNRKDAEAWFNEKSKELTTEIDNNIEQISSYKSEITELRRNVQALEIELQSQLALKQSLEASLAETEGR…	5327	6889	1	1	1	742.052	3	-0.0008	267	285	1	70.45	0.00037	K	ADLEMQIESLTEELAYLKK	N						File: ~Z:\CORE\RAW_DATA_2020_QE\P780_Sigrun_Lange\P780_R_EV.raw~; SpectrumID: ~7288~; PrecursorID: ~0~; scans: ~11498~
4	1::sp|cRAP039|P13645|K1C10_HUMAN	Keratin, type I cytoskeletal 10 OS=Homo sapiens GN=KRT10 PE=1 SV=6	2390	72	8.2e-234	59020	110	74	31	25	58.2	5.13	MSVRYSSSKHYSSSRSGGGGGGGGCGGGGGVSSLRISSSKGSLGGGFSSGGFSGGSFSRGSSGGGCFGGSSGGYGGLGGFGGGSFRGSYGSSSFGGSYGGIFGGGSFGGGSFGGGSFGGGGFGGGGFGGGFGGGFGGDGGLLSGNEKVTMQNLNDRLASYLDKVRALEESNYELEGKIKEWYEKHGNSHQGEPRDYSKYYKTIDDLKNQILNLTTDNANILLQIDNARLAADDFRLKYENEVALRQSVEADINGLRRVLDELTLTKADLEMQIESLTEELAYLKKNHEEEMKDLRNVSTGDVNVEMNAAPGVDLTQLLNNMRSQYEQLAEQNRKDAEAWFNEKSKELTTEIDNNIEQISSYKSEITELRRNVQALEIELQSQLALKQSLEASLAETEGR…	5393	6917	1	1	1	747.383	3	-0.0029	267	285	1	78.83	5.7e-05	K	ADLEMQIESLTEELAYLKK	N		Oxidation (M)	0.0000300000000000000.0			File: ~Z:\CORE\RAW_DATA_2020_QE\P780_Sigrun_Lange\P780_R_EV.raw~; SpectrumID: ~7338~; PrecursorID: ~0~; scans: ~11550~
4	1::sp|cRAP039|P13645|K1C10_HUMAN	Keratin, type I cytoskeletal 10 OS=Homo sapiens GN=KRT10 PE=1 SV=6	2390	72	8.2e-234	59020	110	74	31	25	58.2	5.13	MSVRYSSSKHYSSSRSGGGGGGGGCGGGGGVSSLRISSSKGSLGGGFSSGGFSGGSFSRGSSGGGCFGGSSGGYGGLGGFGGGSFRGSYGSSSFGGSYGGIFGGGSFGGGSFGGGSFGGGGFGGGGFGGGFGGGFGGDGGLLSGNEKVTMQNLNDRLASYLDKVRALEESNYELEGKIKEWYEKHGNSHQGEPRDYSKYYKTIDDLKNQILNLTTDNANILLQIDNARLAADDFRLKYENEVALRQSVEADINGLRRVLDELTLTKADLEMQIESLTEELAYLKKNHEEEMKDLRNVSTGDVNVEMNAAPGVDLTQLLNNMRSQYEQLAEQNRKDAEAWFNEKSKELTTEIDNNIEQISSYKSEITELRRNVQALEIELQSQLALKQSLEASLAETEGR…	5917	4618	1	1	1	1172	2	-0.0002	60	86	0	114.83	2.9e-09	R	GSSGGGCFGGSSGGYGGLGGFGGGSFR	G						File: ~Z:\CORE\RAW_DATA_2020_QE\P780_Sigrun_Lange\P780_R_EV.raw~; SpectrumID: ~4735~; PrecursorID: ~0~; scans: ~8797~
4	1::sp|cRAP039|P13645|K1C10_HUMAN	Keratin, type I cytoskeletal 10 OS=Homo sapiens GN=KRT10 PE=1 SV=6	2390	72	8.2e-234	59020	110	74	31	25	58.2	5.13	MSVRYSSSKHYSSSRSGGGGGGGGCGGGGGVSSLRISSSKGSLGGGFSSGGFSGGSFSRGSSGGGCFGGSSGGYGGLGGFGGGSFRGSYGSSSFGGSYGGIFGGGSFGGGSFGGGSFGGGGFGGGGFGGGFGGGFGGDGGLLSGNEKVTMQNLNDRLASYLDKVRALEESNYELEGKIKEWYEKHGNSHQGEPRDYSKYYKTIDDLKNQILNLTTDNANILLQIDNARLAADDFRLKYENEVALRQSVEADINGLRRVLDELTLTKADLEMQIESLTEELAYLKKNHEEEMKDLRNVSTGDVNVEMNAAPGVDLTQLLNNMRSQYEQLAEQNRKDAEAWFNEKSKELTTEIDNNIEQISSYKSEITELRRNVQALEIELQSQLALKQSLEASLAETEGR…	5979	6551	1	1	1	1184.13	2	-0.0018	208	228	0	121.65	1.7e-09	K	NQILNLTTDNANILLQIDNAR	L						File: ~Z:\CORE\RAW_DATA_2020_QE\P780_Sigrun_Lange\P780_R_EV.raw~; SpectrumID: ~6727~; PrecursorID: ~0~; scans: ~10902~
4	1::sp|cRAP039|P13645|K1C10_HUMAN	Keratin, type I cytoskeletal 10 OS=Homo sapiens GN=KRT10 PE=1 SV=6	2390	72	8.2e-234	59020	110	74	31	25	58.2	5.13	MSVRYSSSKHYSSSRSGGGGGGGGCGGGGGVSSLRISSSKGSLGGGFSSGGFSGGSFSRGSSGGGCFGGSSGGYGGLGGFGGGSFRGSYGSSSFGGSYGGIFGGGSFGGGSFGGGSFGGGGFGGGGFGGGFGGGFGGDGGLLSGNEKVTMQNLNDRLASYLDKVRALEESNYELEGKIKEWYEKHGNSHQGEPRDYSKYYKTIDDLKNQILNLTTDNANILLQIDNARLAADDFRLKYENEVALRQSVEADINGLRRVLDELTLTKADLEMQIESLTEELAYLKKNHEEEMKDLRNVSTGDVNVEMNAAPGVDLTQLLNNMRSQYEQLAEQNRKDAEAWFNEKSKELTTEIDNNIEQISSYKSEITELRRNVQALEIELQSQLALKQSLEASLAETEGR…	5980	6547	1	1	1	789.759	3	-0.0004	208	228	0	87.98	4e-06	K	NQILNLTTDNANILLQIDNAR	L						File: ~Z:\CORE\RAW_DATA_2020_QE\P780_Sigrun_Lange\P780_R_EV.raw~; SpectrumID: ~6723~; PrecursorID: ~0~; scans: ~10898~
4	1::sp|cRAP039|P13645|K1C10_HUMAN	Keratin, type I cytoskeletal 10 OS=Homo sapiens GN=KRT10 PE=1 SV=6	2390	72	8.2e-234	59020	110	74	31	25	58.2	5.13	MSVRYSSSKHYSSSRSGGGGGGGGCGGGGGVSSLRISSSKGSLGGGFSSGGFSGGSFSRGSSGGGCFGGSSGGYGGLGGFGGGSFRGSYGSSSFGGSYGGIFGGGSFGGGSFGGGSFGGGGFGGGGFGGGFGGGFGGDGGLLSGNEKVTMQNLNDRLASYLDKVRALEESNYELEGKIKEWYEKHGNSHQGEPRDYSKYYKTIDDLKNQILNLTTDNANILLQIDNARLAADDFRLKYENEVALRQSVEADINGLRRVLDELTLTKADLEMQIESLTEELAYLKKNHEEEMKDLRNVSTGDVNVEMNAAPGVDLTQLLNNMRSQYEQLAEQNRKDAEAWFNEKSKELTTEIDNNIEQISSYKSEITELRRNVQALEIELQSQLALKQSLEASLAETEGR…	5982	6660	1	1	1	790.09	3	0.0087	208	228	0	62.7	0.0015	K	NQILNLTTDNANILLQIDNAR	L		Deamidated (NQ)	0.000000000000000000100.0			File: ~Z:\CORE\RAW_DATA_2020_QE\P780_Sigrun_Lange\P780_R_EV.raw~; SpectrumID: ~6870~; PrecursorID: ~0~; scans: ~11052~
4	1::sp|cRAP039|P13645|K1C10_HUMAN	Keratin, type I cytoskeletal 10 OS=Homo sapiens GN=KRT10 PE=1 SV=6	2390	72	8.2e-234	59020	110	74	31	25	58.2	5.13	MSVRYSSSKHYSSSRSGGGGGGGGCGGGGGVSSLRISSSKGSLGGGFSSGGFSGGSFSRGSSGGGCFGGSSGGYGGLGGFGGGSFRGSYGSSSFGGSYGGIFGGGSFGGGSFGGGSFGGGGFGGGGFGGGFGGGFGGDGGLLSGNEKVTMQNLNDRLASYLDKVRALEESNYELEGKIKEWYEKHGNSHQGEPRDYSKYYKTIDDLKNQILNLTTDNANILLQIDNARLAADDFRLKYENEVALRQSVEADINGLRRVLDELTLTKADLEMQIESLTEELAYLKKNHEEEMKDLRNVSTGDVNVEMNAAPGVDLTQLLNNMRSQYEQLAEQNRKDAEAWFNEKSKELTTEIDNNIEQISSYKSEITELRRNVQALEIELQSQLALKQSLEASLAETEGR…	6903	6954	1	1	1	958.136	3	0.0012	296	322	0	95.25	1.5e-06	R	NVSTGDVNVEMNAAPGVDLTQLLNNMR	S						File: ~Z:\CORE\RAW_DATA_2020_QE\P780_Sigrun_Lange\P780_R_EV.raw~; SpectrumID: ~7408~; PrecursorID: ~0~; scans: ~11624~
4	1::sp|cRAP039|P13645|K1C10_HUMAN	Keratin, type I cytoskeletal 10 OS=Homo sapiens GN=KRT10 PE=1 SV=6	2390	72	8.2e-234	59020	110	74	31	25	58.2	5.13	MSVRYSSSKHYSSSRSGGGGGGGGCGGGGGVSSLRISSSKGSLGGGFSSGGFSGGSFSRGSSGGGCFGGSSGGYGGLGGFGGGSFRGSYGSSSFGGSYGGIFGGGSFGGGSFGGGSFGGGGFGGGGFGGGFGGGFGGDGGLLSGNEKVTMQNLNDRLASYLDKVRALEESNYELEGKIKEWYEKHGNSHQGEPRDYSKYYKTIDDLKNQILNLTTDNANILLQIDNARLAADDFRLKYENEVALRQSVEADINGLRRVLDELTLTKADLEMQIESLTEELAYLKKNHEEEMKDLRNVSTGDVNVEMNAAPGVDLTQLLNNMRSQYEQLAEQNRKDAEAWFNEKSKELTTEIDNNIEQISSYKSEITELRRNVQALEIELQSQLALKQSLEASLAETEGR…	6904	6963	1	1	1	1436.71	2	0.017	296	322	0	146.88	1e-11	R	NVSTGDVNVEMNAAPGVDLTQLLNNMR	S						File: ~Z:\CORE\RAW_DATA_2020_QE\P780_Sigrun_Lange\P780_R_EV.raw~; SpectrumID: ~7420~; PrecursorID: ~0~; scans: ~11636~
4	1::sp|cRAP039|P13645|K1C10_HUMAN	Keratin, type I cytoskeletal 10 OS=Homo sapiens GN=KRT10 PE=1 SV=6	2390	72	8.2e-234	59020	110	74	31	25	58.2	5.13	MSVRYSSSKHYSSSRSGGGGGGGGCGGGGGVSSLRISSSKGSLGGGFSSGGFSGGSFSRGSSGGGCFGGSSGGYGGLGGFGGGSFRGSYGSSSFGGSYGGIFGGGSFGGGSFGGGSFGGGGFGGGGFGGGFGGGFGGDGGLLSGNEKVTMQNLNDRLASYLDKVRALEESNYELEGKIKEWYEKHGNSHQGEPRDYSKYYKTIDDLKNQILNLTTDNANILLQIDNARLAADDFRLKYENEVALRQSVEADINGLRRVLDELTLTKADLEMQIESLTEELAYLKKNHEEEMKDLRNVSTGDVNVEMNAAPGVDLTQLLNNMRSQYEQLAEQNRKDAEAWFNEKSKELTTEIDNNIEQISSYKSEITELRRNVQALEIELQSQLALKQSLEASLAETEGR…	6905	7041	1	1	1	958.466	3	0.0063	296	322	0	44.19	0.19	R	NVSTGDVNVEMNAAPGVDLTQLLNNMR	S		Deamidated (NQ)	0.000000000001000000000000000.0			File: ~Z:\CORE\RAW_DATA_2020_QE\P780_Sigrun_Lange\P780_R_EV.raw~; SpectrumID: ~7555~; PrecursorID: ~0~; scans: ~11778~
4	1::sp|cRAP039|P13645|K1C10_HUMAN	Keratin, type I cytoskeletal 10 OS=Homo sapiens GN=KRT10 PE=1 SV=6	2390	72	8.2e-234	59020	110	74	31	25	58.2	5.13	MSVRYSSSKHYSSSRSGGGGGGGGCGGGGGVSSLRISSSKGSLGGGFSSGGFSGGSFSRGSSGGGCFGGSSGGYGGLGGFGGGSFRGSYGSSSFGGSYGGIFGGGSFGGGSFGGGSFGGGGFGGGGFGGGFGGGFGGDGGLLSGNEKVTMQNLNDRLASYLDKVRALEESNYELEGKIKEWYEKHGNSHQGEPRDYSKYYKTIDDLKNQILNLTTDNANILLQIDNARLAADDFRLKYENEVALRQSVEADINGLRRVLDELTLTKADLEMQIESLTEELAYLKKNHEEEMKDLRNVSTGDVNVEMNAAPGVDLTQLLNNMRSQYEQLAEQNRKDAEAWFNEKSKELTTEIDNNIEQISSYKSEITELRRNVQALEIELQSQLALKQSLEASLAETEGR…	6930	6729	1	1	1	963.467	3	-0.0006	296	322	0	75.89	0.00012	R	NVSTGDVNVEMNAAPGVDLTQLLNNMR	S		Oxidation (M)	0.000000000030000000000000000.0			File: ~Z:\CORE\RAW_DATA_2020_QE\P780_Sigrun_Lange\P780_R_EV.raw~; SpectrumID: ~7007~; PrecursorID: ~0~; scans: ~11196~
4	1::sp|cRAP039|P13645|K1C10_HUMAN	Keratin, type I cytoskeletal 10 OS=Homo sapiens GN=KRT10 PE=1 SV=6	2390	72	8.2e-234	59020	110	74	31	25	58.2	5.13	MSVRYSSSKHYSSSRSGGGGGGGGCGGGGGVSSLRISSSKGSLGGGFSSGGFSGGSFSRGSSGGGCFGGSSGGYGGLGGFGGGSFRGSYGSSSFGGSYGGIFGGGSFGGGSFGGGSFGGGGFGGGGFGGGFGGGFGGDGGLLSGNEKVTMQNLNDRLASYLDKVRALEESNYELEGKIKEWYEKHGNSHQGEPRDYSKYYKTIDDLKNQILNLTTDNANILLQIDNARLAADDFRLKYENEVALRQSVEADINGLRRVLDELTLTKADLEMQIESLTEELAYLKKNHEEEMKDLRNVSTGDVNVEMNAAPGVDLTQLLNNMRSQYEQLAEQNRKDAEAWFNEKSKELTTEIDNNIEQISSYKSEITELRRNVQALEIELQSQLALKQSLEASLAETEGR…	6932	6386	1	1	1	963.471	3	0.0099	296	322	0	81.23	3.7e-05	R	NVSTGDVNVEMNAAPGVDLTQLLNNMR	S		Oxidation (M)	0.000000000000000000000000030.0			File: ~Z:\CORE\RAW_DATA_2020_QE\P780_Sigrun_Lange\P780_R_EV.raw~; SpectrumID: ~6532~; PrecursorID: ~0~; scans: ~10696~
4	1::sp|cRAP039|P13645|K1C10_HUMAN	Keratin, type I cytoskeletal 10 OS=Homo sapiens GN=KRT10 PE=1 SV=6	2390	72	8.2e-234	59020	110	74	31	25	58.2	5.13	MSVRYSSSKHYSSSRSGGGGGGGGCGGGGGVSSLRISSSKGSLGGGFSSGGFSGGSFSRGSSGGGCFGGSSGGYGGLGGFGGGSFRGSYGSSSFGGSYGGIFGGGSFGGGSFGGGSFGGGGFGGGGFGGGFGGGFGGDGGLLSGNEKVTMQNLNDRLASYLDKVRALEESNYELEGKIKEWYEKHGNSHQGEPRDYSKYYKTIDDLKNQILNLTTDNANILLQIDNARLAADDFRLKYENEVALRQSVEADINGLRRVLDELTLTKADLEMQIESLTEELAYLKKNHEEEMKDLRNVSTGDVNVEMNAAPGVDLTQLLNNMRSQYEQLAEQNRKDAEAWFNEKSKELTTEIDNNIEQISSYKSEITELRRNVQALEIELQSQLALKQSLEASLAETEGR…	6933	6740	1	1	1	1445.2	2	0.0117	296	322	0	108.39	6.9e-08	R	NVSTGDVNVEMNAAPGVDLTQLLNNMR	S		Deamidated (NQ); Oxidation (M)	0.000000000031000000000000000.0			File: ~Z:\CORE\RAW_DATA_2020_QE\P780_Sigrun_Lange\P780_R_EV.raw~; SpectrumID: ~7030~; PrecursorID: ~0~; scans: ~11220~
4	1::sp|cRAP039|P13645|K1C10_HUMAN	Keratin, type I cytoskeletal 10 OS=Homo sapiens GN=KRT10 PE=1 SV=6	2390	72	8.2e-234	59020	110	74	31	25	58.2	5.13	MSVRYSSSKHYSSSRSGGGGGGGGCGGGGGVSSLRISSSKGSLGGGFSSGGFSGGSFSRGSSGGGCFGGSSGGYGGLGGFGGGSFRGSYGSSSFGGSYGGIFGGGSFGGGSFGGGSFGGGGFGGGGFGGGFGGGFGGDGGLLSGNEKVTMQNLNDRLASYLDKVRALEESNYELEGKIKEWYEKHGNSHQGEPRDYSKYYKTIDDLKNQILNLTTDNANILLQIDNARLAADDFRLKYENEVALRQSVEADINGLRRVLDELTLTKADLEMQIESLTEELAYLKKNHEEEMKDLRNVSTGDVNVEMNAAPGVDLTQLLNNMRSQYEQLAEQNRKDAEAWFNEKSKELTTEIDNNIEQISSYKSEITELRRNVQALEIELQSQLALKQSLEASLAETEGR…	6934	6961	1	1	1	963.81	3	0.0438	296	322	0	85.28	1.5e-05	R	NVSTGDVNVEMNAAPGVDLTQLLNNMR	S		Deamidated (NQ); Oxidation (M)	0.000000000031000000000000000.0			File: ~Z:\CORE\RAW_DATA_2020_QE\P780_Sigrun_Lange\P780_R_EV.raw~; SpectrumID: ~7416~; PrecursorID: ~0~; scans: ~11632~
4	1::sp|cRAP039|P13645|K1C10_HUMAN	Keratin, type I cytoskeletal 10 OS=Homo sapiens GN=KRT10 PE=1 SV=6	2390	72	8.2e-234	59020	110	74	31	25	58.2	5.13	MSVRYSSSKHYSSSRSGGGGGGGGCGGGGGVSSLRISSSKGSLGGGFSSGGFSGGSFSRGSSGGGCFGGSSGGYGGLGGFGGGSFRGSYGSSSFGGSYGGIFGGGSFGGGSFGGGSFGGGGFGGGGFGGGFGGGFGGDGGLLSGNEKVTMQNLNDRLASYLDKVRALEESNYELEGKIKEWYEKHGNSHQGEPRDYSKYYKTIDDLKNQILNLTTDNANILLQIDNARLAADDFRLKYENEVALRQSVEADINGLRRVLDELTLTKADLEMQIESLTEELAYLKKNHEEEMKDLRNVSTGDVNVEMNAAPGVDLTQLLNNMRSQYEQLAEQNRKDAEAWFNEKSKELTTEIDNNIEQISSYKSEITELRRNVQALEIELQSQLALKQSLEASLAETEGR…	6937	7064	1	1	1	964.14	3	0.0502	296	322	0	53.44	0.022	R	NVSTGDVNVEMNAAPGVDLTQLLNNMR	S		2 Deamidated (NQ); Oxidation (M)	0.000000010031000000000000000.0			File: ~Z:\CORE\RAW_DATA_2020_QE\P780_Sigrun_Lange\P780_R_EV.raw~; SpectrumID: ~7584~; PrecursorID: ~0~; scans: ~11808~
4	1::sp|cRAP039|P13645|K1C10_HUMAN	Keratin, type I cytoskeletal 10 OS=Homo sapiens GN=KRT10 PE=1 SV=6	2390	72	8.2e-234	59020	110	74	31	25	58.2	5.13	MSVRYSSSKHYSSSRSGGGGGGGGCGGGGGVSSLRISSSKGSLGGGFSSGGFSGGSFSRGSSGGGCFGGSSGGYGGLGGFGGGSFRGSYGSSSFGGSYGGIFGGGSFGGGSFGGGSFGGGGFGGGGFGGGFGGGFGGDGGLLSGNEKVTMQNLNDRLASYLDKVRALEESNYELEGKIKEWYEKHGNSHQGEPRDYSKYYKTIDDLKNQILNLTTDNANILLQIDNARLAADDFRLKYENEVALRQSVEADINGLRRVLDELTLTKADLEMQIESLTEELAYLKKNHEEEMKDLRNVSTGDVNVEMNAAPGVDLTQLLNNMRSQYEQLAEQNRKDAEAWFNEKSKELTTEIDNNIEQISSYKSEITELRRNVQALEIELQSQLALKQSLEASLAETEGR…	6979	6091	1	1	1	969.13	3	0.01	296	322	0	37.3	0.82	R	NVSTGDVNVEMNAAPGVDLTQLLNNMR	S		Deamidated (NQ); 2 Oxidation (M)	0.000000000030000000000001030.0			File: ~Z:\CORE\RAW_DATA_2020_QE\P780_Sigrun_Lange\P780_R_EV.raw~; SpectrumID: ~6221~; PrecursorID: ~0~; scans: ~10369~
4	1::sp|cRAP039|P13645|K1C10_HUMAN	Keratin, type I cytoskeletal 10 OS=Homo sapiens GN=KRT10 PE=1 SV=6	2390	72	8.2e-234	59020	110	74	31	25	58.2	5.13	MSVRYSSSKHYSSSRSGGGGGGGGCGGGGGVSSLRISSSKGSLGGGFSSGGFSGGSFSRGSSGGGCFGGSSGGYGGLGGFGGGSFRGSYGSSSFGGSYGGIFGGGSFGGGSFGGGSFGGGGFGGGGFGGGFGGGFGGDGGLLSGNEKVTMQNLNDRLASYLDKVRALEESNYELEGKIKEWYEKHGNSHQGEPRDYSKYYKTIDDLKNQILNLTTDNANILLQIDNARLAADDFRLKYENEVALRQSVEADINGLRRVLDELTLTKADLEMQIESLTEELAYLKKNHEEEMKDLRNVSTGDVNVEMNAAPGVDLTQLLNNMRSQYEQLAEQNRKDAEAWFNEKSKELTTEIDNNIEQISSYKSEITELRRNVQALEIELQSQLALKQSLEASLAETEGR…	6981	5894	1	1	1	969.134	3	0.0199	296	322	0	61	0.0036	R	NVSTGDVNVEMNAAPGVDLTQLLNNMR	S		Deamidated (NQ); 2 Oxidation (M)	0.000000000031000000000000030.0			File: ~Z:\CORE\RAW_DATA_2020_QE\P780_Sigrun_Lange\P780_R_EV.raw~; SpectrumID: ~6021~; PrecursorID: ~0~; scans: ~10159~
4	1::sp|cRAP039|P13645|K1C10_HUMAN	Keratin, type I cytoskeletal 10 OS=Homo sapiens GN=KRT10 PE=1 SV=6	2390	72	8.2e-234	59020	110	74	31	25	58.2	5.13	MSVRYSSSKHYSSSRSGGGGGGGGCGGGGGVSSLRISSSKGSLGGGFSSGGFSGGSFSRGSSGGGCFGGSSGGYGGLGGFGGGSFRGSYGSSSFGGSYGGIFGGGSFGGGSFGGGSFGGGGFGGGGFGGGFGGGFGGDGGLLSGNEKVTMQNLNDRLASYLDKVRALEESNYELEGKIKEWYEKHGNSHQGEPRDYSKYYKTIDDLKNQILNLTTDNANILLQIDNARLAADDFRLKYENEVALRQSVEADINGLRRVLDELTLTKADLEMQIESLTEELAYLKKNHEEEMKDLRNVSTGDVNVEMNAAPGVDLTQLLNNMRSQYEQLAEQNRKDAEAWFNEKSKELTTEIDNNIEQISSYKSEITELRRNVQALEIELQSQLALKQSLEASLAETEGR…	7355	7131	1	1	1	1018.21	3	-0.0013	202	228	1	28.58	2.8	K	TIDDLKNQILNLTTDNANILLQIDNAR	L						File: ~Z:\CORE\RAW_DATA_2020_QE\P780_Sigrun_Lange\P780_R_EV.raw~; SpectrumID: ~7652~; PrecursorID: ~0~; scans: ~11884~
4	1::sp|cRAP039|P13645|K1C10_HUMAN	Keratin, type I cytoskeletal 10 OS=Homo sapiens GN=KRT10 PE=1 SV=6	2390	72	8.2e-234	59020	110	74	31	25	58.2	5.13	MSVRYSSSKHYSSSRSGGGGGGGGCGGGGGVSSLRISSSKGSLGGGFSSGGFSGGSFSRGSSGGGCFGGSSGGYGGLGGFGGGSFRGSYGSSSFGGSYGGIFGGGSFGGGSFGGGSFGGGGFGGGGFGGGFGGGFGGDGGLLSGNEKVTMQNLNDRLASYLDKVRALEESNYELEGKIKEWYEKHGNSHQGEPRDYSKYYKTIDDLKNQILNLTTDNANILLQIDNARLAADDFRLKYENEVALRQSVEADINGLRRVLDELTLTKADLEMQIESLTEELAYLKKNHEEEMKDLRNVSTGDVNVEMNAAPGVDLTQLLNNMRSQYEQLAEQNRKDAEAWFNEKSKELTTEIDNNIEQISSYKSEITELRRNVQALEIELQSQLALKQSLEASLAETEGR…	7356	7104	1	1	1	1018.55	3	0.0208	202	228	1	103.56	8.5e-08	K	TIDDLKNQILNLTTDNANILLQIDNAR	L		Deamidated (NQ)	0.000000000000000000000100000.0			File: ~Z:\CORE\RAW_DATA_2020_QE\P780_Sigrun_Lange\P780_R_EV.raw~; SpectrumID: ~7625~; PrecursorID: ~0~; scans: ~11852~	emPAI	17.4
5	2::tr|A0A140T897|A0A140T897_BOVIN	Albumin OS=Bos taurus OX=9913 GN=ALB PE=4 SV=1	2322	72	5.7e-227	71274	114	67	39	29	73.6	5.82	MKWVTFISLLLLFSSAYSRGVFRRDTHKSEIAHRFKDLGEEHFKGLVLIAFSQYLQQCPFDEHVKLVNELTEFAKTCVADESHAGCEKSLHTLFGDELCKVASLRETYGDMADCCEKQEPERNECFLSHKDDSPDLPKLKPDPNTLCDEFKADEKKFWGKYLYEIARRHPYFYAPELLYYANKYNGVFQECCQAEDKGACLLPKIETMREKVLTSSARQRLRCASIQKFGERALKAWSVARLSQKFPKAEFVEVTKLVTDLTKVHKECCHGDLLECADDRADLAKYICDNQDTISSKLKECCDKPLLEKSHCIAEVEKDAIPENLPPLTADFAEDKDVCKNYQEAKDAFLGSFLYEYSRRHPEYAVSVLLRLAKEYEATLEECCAKDDPHACYSTVFDK…	67	2340	1	1	0	395.239	2	-0.0002	257	263	0	46.64	0.015	K	LVTDLTK	V						File: ~Z:\CORE\RAW_DATA_2020_QE\P780_Sigrun_Lange\P780_R_EV.raw~; SpectrumID: ~2448~; PrecursorID: ~0~; scans: ~6186~
5	2::tr|A0A140T897|A0A140T897_BOVIN	Albumin OS=Bos taurus OX=9913 GN=ALB PE=4 SV=1	2322	72	5.7e-227	71274	114	67	39	29	73.6	5.82	MKWVTFISLLLLFSSAYSRGVFRRDTHKSEIAHRFKDLGEEHFKGLVLIAFSQYLQQCPFDEHVKLVNELTEFAKTCVADESHAGCEKSLHTLFGDELCKVASLRETYGDMADCCEKQEPERNECFLSHKDDSPDLPKLKPDPNTLCDEFKADEKKFWGKYLYEIARRHPYFYAPELLYYANKYNGVFQECCQAEDKGACLLPKIETMREKVLTSSARQRLRCASIQKFGERALKAWSVARLSQKFPKAEFVEVTKLVTDLTKVHKECCHGDLLECADDRADLAKYICDNQDTISSKLKECCDKPLLEKSHCIAEVEKDAIPENLPPLTADFAEDKDVCKNYQEAKDAFLGSFLYEYSRRHPEYAVSVLLRLAKEYEATLEECCAKDDPHACYSTVFDK…	209	620	1	1	0	409.716	2	-0.0001	562	568	0	25.99	6.8	K	ATEEQLK	T						File: ~Z:\CORE\RAW_DATA_2020_QE\P780_Sigrun_Lange\P780_R_EV.raw~; SpectrumID: ~669~; PrecursorID: ~0~; scans: ~4091~
5	2::tr|A0A140T897|A0A140T897_BOVIN	Albumin OS=Bos taurus OX=9913 GN=ALB PE=4 SV=1	2322	72	5.7e-227	71274	114	67	39	29	73.6	5.82	MKWVTFISLLLLFSSAYSRGVFRRDTHKSEIAHRFKDLGEEHFKGLVLIAFSQYLQQCPFDEHVKLVNELTEFAKTCVADESHAGCEKSLHTLFGDELCKVASLRETYGDMADCCEKQEPERNECFLSHKDDSPDLPKLKPDPNTLCDEFKADEKKFWGKYLYEIARRHPYFYAPELLYYANKYNGVFQECCQAEDKGACLLPKIETMREKVLTSSARQRLRCASIQKFGERALKAWSVARLSQKFPKAEFVEVTKLVTDLTKVHKECCHGDLLECADDRADLAKYICDNQDTISSKLKECCDKPLLEKSHCIAEVEKDAIPENLPPLTADFAEDKDVCKNYQEAKDAFLGSFLYEYSRRHPEYAVSVLLRLAKEYEATLEECCAKDDPHACYSTVFDK…	628	2107	1	1	0	443.711	2	-0.0003	131	138	0	60.04	0.00075	K	DDSPDLPK	L						File: ~Z:\CORE\RAW_DATA_2020_QE\P780_Sigrun_Lange\P780_R_EV.raw~; SpectrumID: ~2215~; PrecursorID: ~0~; scans: ~5917~
5	2::tr|A0A140T897|A0A140T897_BOVIN	Albumin OS=Bos taurus OX=9913 GN=ALB PE=4 SV=1	2322	72	5.7e-227	71274	114	67	39	29	73.6	5.82	MKWVTFISLLLLFSSAYSRGVFRRDTHKSEIAHRFKDLGEEHFKGLVLIAFSQYLQQCPFDEHVKLVNELTEFAKTCVADESHAGCEKSLHTLFGDELCKVASLRETYGDMADCCEKQEPERNECFLSHKDDSPDLPKLKPDPNTLCDEFKADEKKFWGKYLYEIARRHPYFYAPELLYYANKYNGVFQECCQAEDKGACLLPKIETMREKVLTSSARQRLRCASIQKFGERALKAWSVARLSQKFPKAEFVEVTKLVTDLTKVHKECCHGDLLECADDRADLAKYICDNQDTISSKLKECCDKPLLEKSHCIAEVEKDAIPENLPPLTADFAEDKDVCKNYQEAKDAFLGSFLYEYSRRHPEYAVSVLLRLAKEYEATLEECCAKDDPHACYSTVFDK…	655	1264	1	1	0	449.744	2	0.0001	483	489	0	33.2	0.61	R	LCVLHEK	T						File: ~Z:\CORE\RAW_DATA_2020_QE\P780_Sigrun_Lange\P780_R_EV.raw~; SpectrumID: ~1356~; PrecursorID: ~0~; scans: ~4907~
5	2::tr|A0A140T897|A0A140T897_BOVIN	Albumin OS=Bos taurus OX=9913 GN=ALB PE=4 SV=1	2322	72	5.7e-227	71274	114	67	39	29	73.6	5.82	MKWVTFISLLLLFSSAYSRGVFRRDTHKSEIAHRFKDLGEEHFKGLVLIAFSQYLQQCPFDEHVKLVNELTEFAKTCVADESHAGCEKSLHTLFGDELCKVASLRETYGDMADCCEKQEPERNECFLSHKDDSPDLPKLKPDPNTLCDEFKADEKKFWGKYLYEIARRHPYFYAPELLYYANKYNGVFQECCQAEDKGACLLPKIETMREKVLTSSARQRLRCASIQKFGERALKAWSVARLSQKFPKAEFVEVTKLVTDLTKVHKECCHGDLLECADDRADLAKYICDNQDTISSKLKECCDKPLLEKSHCIAEVEKDAIPENLPPLTADFAEDKDVCKNYQEAKDAFLGSFLYEYSRRHPEYAVSVLLRLAKEYEATLEECCAKDDPHACYSTVFDK…	760	2505	1	1	0	461.747	2	-0.0004	249	256	0	46.87	0.043	K	AEFVEVTK	L						File: ~Z:\CORE\RAW_DATA_2020_QE\P780_Sigrun_Lange\P780_R_EV.raw~; SpectrumID: ~2613~; PrecursorID: ~0~; scans: ~6372~
5	2::tr|A0A140T897|A0A140T897_BOVIN	Albumin OS=Bos taurus OX=9913 GN=ALB PE=4 SV=1	2322	72	5.7e-227	71274	114	67	39	29	73.6	5.82	MKWVTFISLLLLFSSAYSRGVFRRDTHKSEIAHRFKDLGEEHFKGLVLIAFSQYLQQCPFDEHVKLVNELTEFAKTCVADESHAGCEKSLHTLFGDELCKVASLRETYGDMADCCEKQEPERNECFLSHKDDSPDLPKLKPDPNTLCDEFKADEKKFWGKYLYEIARRHPYFYAPELLYYANKYNGVFQECCQAEDKGACLLPKIETMREKVLTSSARQRLRCASIQKFGERALKAWSVARLSQKFPKAEFVEVTKLVTDLTKVHKECCHGDLLECADDRADLAKYICDNQDTISSKLKECCDKPLLEKSHCIAEVEKDAIPENLPPLTADFAEDKDVCKNYQEAKDAFLGSFLYEYSRRHPEYAVSVLLRLAKEYEATLEECCAKDDPHACYSTVFDK…	766	3461	1	1	0	464.25	2	-0.0007	161	167	0	33.37	0.62	K	YLYEIAR	R						File: ~Z:\CORE\RAW_DATA_2020_QE\P780_Sigrun_Lange\P780_R_EV.raw~; SpectrumID: ~3574~; PrecursorID: ~0~; scans: ~7535~
5	2::tr|A0A140T897|A0A140T897_BOVIN	Albumin OS=Bos taurus OX=9913 GN=ALB PE=4 SV=1	2322	72	5.7e-227	71274	114	67	39	29	73.6	5.82	MKWVTFISLLLLFSSAYSRGVFRRDTHKSEIAHRFKDLGEEHFKGLVLIAFSQYLQQCPFDEHVKLVNELTEFAKTCVADESHAGCEKSLHTLFGDELCKVASLRETYGDMADCCEKQEPERNECFLSHKDDSPDLPKLKPDPNTLCDEFKADEKKFWGKYLYEIARRHPYFYAPELLYYANKYNGVFQECCQAEDKGACLLPKIETMREKVLTSSARQRLRCASIQKFGERALKAWSVARLSQKFPKAEFVEVTKLVTDLTKVHKECCHGDLLECADDRADLAKYICDNQDTISSKLKECCDKPLLEKSHCIAEVEKDAIPENLPPLTADFAEDKDVCKNYQEAKDAFLGSFLYEYSRRHPEYAVSVLLRLAKEYEATLEECCAKDDPHACYSTVFDK…	957	1779	1	1	0	487.732	2	-0.0006	37	44	0	22.45	7.9	K	DLGEEHFK	G						File: ~Z:\CORE\RAW_DATA_2020_QE\P780_Sigrun_Lange\P780_R_EV.raw~; SpectrumID: ~1881~; PrecursorID: ~0~; scans: ~5506~
5	2::tr|A0A140T897|A0A140T897_BOVIN	Albumin OS=Bos taurus OX=9913 GN=ALB PE=4 SV=1	2322	72	5.7e-227	71274	114	67	39	29	73.6	5.82	MKWVTFISLLLLFSSAYSRGVFRRDTHKSEIAHRFKDLGEEHFKGLVLIAFSQYLQQCPFDEHVKLVNELTEFAKTCVADESHAGCEKSLHTLFGDELCKVASLRETYGDMADCCEKQEPERNECFLSHKDDSPDLPKLKPDPNTLCDEFKADEKKFWGKYLYEIARRHPYFYAPELLYYANKYNGVFQECCQAEDKGACLLPKIETMREKVLTSSARQRLRCASIQKFGERALKAWSVARLSQKFPKAEFVEVTKLVTDLTKVHKECCHGDLLECADDRADLAKYICDNQDTISSKLKECCDKPLLEKSHCIAEVEKDAIPENLPPLTADFAEDKDVCKNYQEAKDAFLGSFLYEYSRRHPEYAVSVLLRLAKEYEATLEECCAKDDPHACYSTVFDK…	1056	4292	1	1	0	501.795	2	-0.0001	598	607	0	25.75	5.2	K	LVVSTQTALA	-						File: ~Z:\CORE\RAW_DATA_2020_QE\P780_Sigrun_Lange\P780_R_EV.raw~; SpectrumID: ~4408~; PrecursorID: ~0~; scans: ~8432~
5	2::tr|A0A140T897|A0A140T897_BOVIN	Albumin OS=Bos taurus OX=9913 GN=ALB PE=4 SV=1	2322	72	5.7e-227	71274	114	67	39	29	73.6	5.82	MKWVTFISLLLLFSSAYSRGVFRRDTHKSEIAHRFKDLGEEHFKGLVLIAFSQYLQQCPFDEHVKLVNELTEFAKTCVADESHAGCEKSLHTLFGDELCKVASLRETYGDMADCCEKQEPERNECFLSHKDDSPDLPKLKPDPNTLCDEFKADEKKFWGKYLYEIARRHPYFYAPELLYYANKYNGVFQECCQAEDKGACLLPKIETMREKVLTSSARQRLRCASIQKFGERALKAWSVARLSQKFPKAEFVEVTKLVTDLTKVHKECCHGDLLECADDRADLAKYICDNQDTISSKLKECCDKPLLEKSHCIAEVEKDAIPENLPPLTADFAEDKDVCKNYQEAKDAFLGSFLYEYSRRHPEYAVSVLLRLAKEYEATLEECCAKDDPHACYSTVFDK…	1131	4792	1	1	0	507.813	2	0.0003	549	557	0	79.15	1.8e-05	K	QTALVELLK	H						File: ~Z:\CORE\RAW_DATA_2020_QE\P780_Sigrun_Lange\P780_R_EV.raw~; SpectrumID: ~4909~; PrecursorID: ~0~; scans: ~8980~
5	2::tr|A0A140T897|A0A140T897_BOVIN	Albumin OS=Bos taurus OX=9913 GN=ALB PE=4 SV=1	2322	72	5.7e-227	71274	114	67	39	29	73.6	5.82	MKWVTFISLLLLFSSAYSRGVFRRDTHKSEIAHRFKDLGEEHFKGLVLIAFSQYLQQCPFDEHVKLVNELTEFAKTCVADESHAGCEKSLHTLFGDELCKVASLRETYGDMADCCEKQEPERNECFLSHKDDSPDLPKLKPDPNTLCDEFKADEKKFWGKYLYEIARRHPYFYAPELLYYANKYNGVFQECCQAEDKGACLLPKIETMREKVLTSSARQRLRCASIQKFGERALKAWSVARLSQKFPKAEFVEVTKLVTDLTKVHKECCHGDLLECADDRADLAKYICDNQDTISSKLKECCDKPLLEKSHCIAEVEKDAIPENLPPLTADFAEDKDVCKNYQEAKDAFLGSFLYEYSRRHPEYAVSVLLRLAKEYEATLEECCAKDDPHACYSTVFDK…	1356	964	1	1	0	534.724	2	0	413	420	0	55.52	0.0018	K	QNCDQFEK	L						File: ~Z:\CORE\RAW_DATA_2020_QE\P780_Sigrun_Lange\P780_R_EV.raw~; SpectrumID: ~1042~; PrecursorID: ~0~; scans: ~4541~
5	2::tr|A0A140T897|A0A140T897_BOVIN	Albumin OS=Bos taurus OX=9913 GN=ALB PE=4 SV=1	2322	72	5.7e-227	71274	114	67	39	29	73.6	5.82	MKWVTFISLLLLFSSAYSRGVFRRDTHKSEIAHRFKDLGEEHFKGLVLIAFSQYLQQCPFDEHVKLVNELTEFAKTCVADESHAGCEKSLHTLFGDELCKVASLRETYGDMADCCEKQEPERNECFLSHKDDSPDLPKLKPDPNTLCDEFKADEKKFWGKYLYEIARRHPYFYAPELLYYANKYNGVFQECCQAEDKGACLLPKIETMREKVLTSSARQRLRCASIQKFGERALKAWSVARLSQKFPKAEFVEVTKLVTDLTKVHKECCHGDLLECADDRADLAKYICDNQDTISSKLKECCDKPLLEKSHCIAEVEKDAIPENLPPLTADFAEDKDVCKNYQEAKDAFLGSFLYEYSRRHPEYAVSVLLRLAKEYEATLEECCAKDDPHACYSTVFDK…	1653	1813	1	1	0	569.752	2	-0.0007	499	507	0	64.17	0.00048	K	CCTESLVNR	R						File: ~Z:\CORE\RAW_DATA_2020_QE\P780_Sigrun_Lange\P780_R_EV.raw~; SpectrumID: ~1915~; PrecursorID: ~0~; scans: ~5544~
5	2::tr|A0A140T897|A0A140T897_BOVIN	Albumin OS=Bos taurus OX=9913 GN=ALB PE=4 SV=1	2322	72	5.7e-227	71274	114	67	39	29	73.6	5.82	MKWVTFISLLLLFSSAYSRGVFRRDTHKSEIAHRFKDLGEEHFKGLVLIAFSQYLQQCPFDEHVKLVNELTEFAKTCVADESHAGCEKSLHTLFGDELCKVASLRETYGDMADCCEKQEPERNECFLSHKDDSPDLPKLKPDPNTLCDEFKADEKKFWGKYLYEIARRHPYFYAPELLYYANKYNGVFQECCQAEDKGACLLPKIETMREKVLTSSARQRLRCASIQKFGERALKAWSVARLSQKFPKAEFVEVTKLVTDLTKVHKECCHGDLLECADDRADLAKYICDNQDTISSKLKECCDKPLLEKSHCIAEVEKDAIPENLPPLTADFAEDKDVCKNYQEAKDAFLGSFLYEYSRRHPEYAVSVLLRLAKEYEATLEECCAKDDPHACYSTVFDK…	1679	3529	1	1	0	381.576	3	-0.0007	548	557	1	50.24	0.0041	K	KQTALVELLK	H						File: ~Z:\CORE\RAW_DATA_2020_QE\P780_Sigrun_Lange\P780_R_EV.raw~; SpectrumID: ~3643~; PrecursorID: ~0~; scans: ~7610~
5	2::tr|A0A140T897|A0A140T897_BOVIN	Albumin OS=Bos taurus OX=9913 GN=ALB PE=4 SV=1	2322	72	5.7e-227	71274	114	67	39	29	73.6	5.82	MKWVTFISLLLLFSSAYSRGVFRRDTHKSEIAHRFKDLGEEHFKGLVLIAFSQYLQQCPFDEHVKLVNELTEFAKTCVADESHAGCEKSLHTLFGDELCKVASLRETYGDMADCCEKQEPERNECFLSHKDDSPDLPKLKPDPNTLCDEFKADEKKFWGKYLYEIARRHPYFYAPELLYYANKYNGVFQECCQAEDKGACLLPKIETMREKVLTSSARQRLRCASIQKFGERALKAWSVARLSQKFPKAEFVEVTKLVTDLTKVHKECCHGDLLECADDRADLAKYICDNQDTISSKLKECCDKPLLEKSHCIAEVEKDAIPENLPPLTADFAEDKDVCKNYQEAKDAFLGSFLYEYSRRHPEYAVSVLLRLAKEYEATLEECCAKDDPHACYSTVFDK…	1680	3527	1	1	0	571.861	2	-0.0005	548	557	1	75.93	1.1e-05	K	KQTALVELLK	H						File: ~Z:\CORE\RAW_DATA_2020_QE\P780_Sigrun_Lange\P780_R_EV.raw~; SpectrumID: ~3641~; PrecursorID: ~0~; scans: ~7608~
5	2::tr|A0A140T897|A0A140T897_BOVIN	Albumin OS=Bos taurus OX=9913 GN=ALB PE=4 SV=1	2322	72	5.7e-227	71274	114	67	39	29	73.6	5.82	MKWVTFISLLLLFSSAYSRGVFRRDTHKSEIAHRFKDLGEEHFKGLVLIAFSQYLQQCPFDEHVKLVNELTEFAKTCVADESHAGCEKSLHTLFGDELCKVASLRETYGDMADCCEKQEPERNECFLSHKDDSPDLPKLKPDPNTLCDEFKADEKKFWGKYLYEIARRHPYFYAPELLYYANKYNGVFQECCQAEDKGACLLPKIETMREKVLTSSARQRLRCASIQKFGERALKAWSVARLSQKFPKAEFVEVTKLVTDLTKVHKECCHGDLLECADDRADLAKYICDNQDTISSKLKECCDKPLLEKSHCIAEVEKDAIPENLPPLTADFAEDKDVCKNYQEAKDAFLGSFLYEYSRRHPEYAVSVLLRLAKEYEATLEECCAKDDPHACYSTVFDK…	1782	4142	1	1	0	582.319	2	0.0005	66	75	0	68.71	0.00035	K	LVNELTEFAK	T						File: ~Z:\CORE\RAW_DATA_2020_QE\P780_Sigrun_Lange\P780_R_EV.raw~; SpectrumID: ~4258~; PrecursorID: ~0~; scans: ~8273~
5	2::tr|A0A140T897|A0A140T897_BOVIN	Albumin OS=Bos taurus OX=9913 GN=ALB PE=4 SV=1	2322	72	5.7e-227	71274	114	67	39	29	73.6	5.82	MKWVTFISLLLLFSSAYSRGVFRRDTHKSEIAHRFKDLGEEHFKGLVLIAFSQYLQQCPFDEHVKLVNELTEFAKTCVADESHAGCEKSLHTLFGDELCKVASLRETYGDMADCCEKQEPERNECFLSHKDDSPDLPKLKPDPNTLCDEFKADEKKFWGKYLYEIARRHPYFYAPELLYYANKYNGVFQECCQAEDKGACLLPKIETMREKVLTSSARQRLRCASIQKFGERALKAWSVARLSQKFPKAEFVEVTKLVTDLTKVHKECCHGDLLECADDRADLAKYICDNQDTISSKLKECCDKPLLEKSHCIAEVEKDAIPENLPPLTADFAEDKDVCKNYQEAKDAFLGSFLYEYSRRHPEYAVSVLLRLAKEYEATLEECCAKDDPHACYSTVFDK…	1789	146	1	1	0	389.502	3	-0.001	460	468	0	37.09	0.17	R	CCTKPESER	M						File: ~Z:\CORE\RAW_DATA_2020_QE\P780_Sigrun_Lange\P780_R_EV.raw~; SpectrumID: ~148~; PrecursorID: ~0~; scans: ~3476~
5	2::tr|A0A140T897|A0A140T897_BOVIN	Albumin OS=Bos taurus OX=9913 GN=ALB PE=4 SV=1	2322	72	5.7e-227	71274	114	67	39	29	73.6	5.82	MKWVTFISLLLLFSSAYSRGVFRRDTHKSEIAHRFKDLGEEHFKGLVLIAFSQYLQQCPFDEHVKLVNELTEFAKTCVADESHAGCEKSLHTLFGDELCKVASLRETYGDMADCCEKQEPERNECFLSHKDDSPDLPKLKPDPNTLCDEFKADEKKFWGKYLYEIARRHPYFYAPELLYYANKYNGVFQECCQAEDKGACLLPKIETMREKVLTSSARQRLRCASIQKFGERALKAWSVARLSQKFPKAEFVEVTKLVTDLTKVHKECCHGDLLECADDRADLAKYICDNQDTISSKLKECCDKPLLEKSHCIAEVEKDAIPENLPPLTADFAEDKDVCKNYQEAKDAFLGSFLYEYSRRHPEYAVSVLLRLAKEYEATLEECCAKDDPHACYSTVFDK…	2339	2938	1	1	0	653.361	2	-0.0004	402	412	0	62.39	0.0013	K	HLVDEPQNLIK	Q						File: ~Z:\CORE\RAW_DATA_2020_QE\P780_Sigrun_Lange\P780_R_EV.raw~; SpectrumID: ~3050~; PrecursorID: ~0~; scans: ~6956~
5	2::tr|A0A140T897|A0A140T897_BOVIN	Albumin OS=Bos taurus OX=9913 GN=ALB PE=4 SV=1	2322	72	5.7e-227	71274	114	67	39	29	73.6	5.82	MKWVTFISLLLLFSSAYSRGVFRRDTHKSEIAHRFKDLGEEHFKGLVLIAFSQYLQQCPFDEHVKLVNELTEFAKTCVADESHAGCEKSLHTLFGDELCKVASLRETYGDMADCCEKQEPERNECFLSHKDDSPDLPKLKPDPNTLCDEFKADEKKFWGKYLYEIARRHPYFYAPELLYYANKYNGVFQECCQAEDKGACLLPKIETMREKVLTSSARQRLRCASIQKFGERALKAWSVARLSQKFPKAEFVEVTKLVTDLTKVHKECCHGDLLECADDRADLAKYICDNQDTISSKLKECCDKPLLEKSHCIAEVEKDAIPENLPPLTADFAEDKDVCKNYQEAKDAFLGSFLYEYSRRHPEYAVSVLLRLAKEYEATLEECCAKDDPHACYSTVFDK…	2804	6009	1	1	0	700.348	2	-0.0035	569	580	0	56.74	0.0055	K	TVMENFVAFVDK	C						File: ~Z:\CORE\RAW_DATA_2020_QE\P780_Sigrun_Lange\P780_R_EV.raw~; SpectrumID: ~6138~; PrecursorID: ~0~; scans: ~10282~
5	2::tr|A0A140T897|A0A140T897_BOVIN	Albumin OS=Bos taurus OX=9913 GN=ALB PE=4 SV=1	2322	72	5.7e-227	71274	114	67	39	29	73.6	5.82	MKWVTFISLLLLFSSAYSRGVFRRDTHKSEIAHRFKDLGEEHFKGLVLIAFSQYLQQCPFDEHVKLVNELTEFAKTCVADESHAGCEKSLHTLFGDELCKVASLRETYGDMADCCEKQEPERNECFLSHKDDSPDLPKLKPDPNTLCDEFKADEKKFWGKYLYEIARRHPYFYAPELLYYANKYNGVFQECCQAEDKGACLLPKIETMREKVLTSSARQRLRCASIQKFGERALKAWSVARLSQKFPKAEFVEVTKLVTDLTKVHKECCHGDLLECADDRADLAKYICDNQDTISSKLKECCDKPLLEKSHCIAEVEKDAIPENLPPLTADFAEDKDVCKNYQEAKDAFLGSFLYEYSRRHPEYAVSVLLRLAKEYEATLEECCAKDDPHACYSTVFDK…	2872	4726	1	1	0	708.346	2	-0.0035	569	580	0	80.68	2.2e-05	K	TVMENFVAFVDK	C		Oxidation (M)	0.003000000000.0			File: ~Z:\CORE\RAW_DATA_2020_QE\P780_Sigrun_Lange\P780_R_EV.raw~; SpectrumID: ~4843~; PrecursorID: ~0~; scans: ~8910~
5	2::tr|A0A140T897|A0A140T897_BOVIN	Albumin OS=Bos taurus OX=9913 GN=ALB PE=4 SV=1	2322	72	5.7e-227	71274	114	67	39	29	73.6	5.82	MKWVTFISLLLLFSSAYSRGVFRRDTHKSEIAHRFKDLGEEHFKGLVLIAFSQYLQQCPFDEHVKLVNELTEFAKTCVADESHAGCEKSLHTLFGDELCKVASLRETYGDMADCCEKQEPERNECFLSHKDDSPDLPKLKPDPNTLCDEFKADEKKFWGKYLYEIARRHPYFYAPELLYYANKYNGVFQECCQAEDKGACLLPKIETMREKVLTSSARQRLRCASIQKFGERALKAWSVARLSQKFPKAEFVEVTKLVTDLTKVHKECCHGDLLECADDRADLAKYICDNQDTISSKLKECCDKPLLEKSHCIAEVEKDAIPENLPPLTADFAEDKDVCKNYQEAKDAFLGSFLYEYSRRHPEYAVSVLLRLAKEYEATLEECCAKDDPHACYSTVFDK…	2882	3886	1	1	0	710.35	2	-0.0006	89	100	0	75.54	0.00011	K	SLHTLFGDELCK	V						File: ~Z:\CORE\RAW_DATA_2020_QE\P780_Sigrun_Lange\P780_R_EV.raw~; SpectrumID: ~4002~; PrecursorID: ~0~; scans: ~7999~
5	2::tr|A0A140T897|A0A140T897_BOVIN	Albumin OS=Bos taurus OX=9913 GN=ALB PE=4 SV=1	2322	72	5.7e-227	71274	114	67	39	29	73.6	5.82	MKWVTFISLLLLFSSAYSRGVFRRDTHKSEIAHRFKDLGEEHFKGLVLIAFSQYLQQCPFDEHVKLVNELTEFAKTCVADESHAGCEKSLHTLFGDELCKVASLRETYGDMADCCEKQEPERNECFLSHKDDSPDLPKLKPDPNTLCDEFKADEKKFWGKYLYEIARRHPYFYAPELLYYANKYNGVFQECCQAEDKGACLLPKIETMREKVLTSSARQRLRCASIQKFGERALKAWSVARLSQKFPKAEFVEVTKLVTDLTKVHKECCHGDLLECADDRADLAKYICDNQDTISSKLKECCDKPLLEKSHCIAEVEKDAIPENLPPLTADFAEDKDVCKNYQEAKDAFLGSFLYEYSRRHPEYAVSVLLRLAKEYEATLEECCAKDDPHACYSTVFDK…	2885	3884	1	1	0	473.903	3	-0.0004	89	100	0	58.43	0.0055	K	SLHTLFGDELCK	V						File: ~Z:\CORE\RAW_DATA_2020_QE\P780_Sigrun_Lange\P780_R_EV.raw~; SpectrumID: ~4000~; PrecursorID: ~0~; scans: ~7997~
5	2::tr|A0A140T897|A0A140T897_BOVIN	Albumin OS=Bos taurus OX=9913 GN=ALB PE=4 SV=1	2322	72	5.7e-227	71274	114	67	39	29	73.6	5.82	MKWVTFISLLLLFSSAYSRGVFRRDTHKSEIAHRFKDLGEEHFKGLVLIAFSQYLQQCPFDEHVKLVNELTEFAKTCVADESHAGCEKSLHTLFGDELCKVASLRETYGDMADCCEKQEPERNECFLSHKDDSPDLPKLKPDPNTLCDEFKADEKKFWGKYLYEIARRHPYFYAPELLYYANKYNGVFQECCQAEDKGACLLPKIETMREKVLTSSARQRLRCASIQKFGERALKAWSVARLSQKFPKAEFVEVTKLVTDLTKVHKECCHGDLLECADDRADLAKYICDNQDTISSKLKECCDKPLLEKSHCIAEVEKDAIPENLPPLTADFAEDKDVCKNYQEAKDAFLGSFLYEYSRRHPEYAVSVLLRLAKEYEATLEECCAKDDPHACYSTVFDK…	2981	3081	1	1	0	480.608	3	-0.0008	360	371	1	62.65	0.00076	R	RHPEYAVSVLLR	L						File: ~Z:\CORE\RAW_DATA_2020_QE\P780_Sigrun_Lange\P780_R_EV.raw~; SpectrumID: ~3193~; PrecursorID: ~0~; scans: ~7118~
5	2::tr|A0A140T897|A0A140T897_BOVIN	Albumin OS=Bos taurus OX=9913 GN=ALB PE=4 SV=1	2322	72	5.7e-227	71274	114	67	39	29	73.6	5.82	MKWVTFISLLLLFSSAYSRGVFRRDTHKSEIAHRFKDLGEEHFKGLVLIAFSQYLQQCPFDEHVKLVNELTEFAKTCVADESHAGCEKSLHTLFGDELCKVASLRETYGDMADCCEKQEPERNECFLSHKDDSPDLPKLKPDPNTLCDEFKADEKKFWGKYLYEIARRHPYFYAPELLYYANKYNGVFQECCQAEDKGACLLPKIETMREKVLTSSARQRLRCASIQKFGERALKAWSVARLSQKFPKAEFVEVTKLVTDLTKVHKECCHGDLLECADDRADLAKYICDNQDTISSKLKECCDKPLLEKSHCIAEVEKDAIPENLPPLTADFAEDKDVCKNYQEAKDAFLGSFLYEYSRRHPEYAVSVLLRLAKEYEATLEECCAKDDPHACYSTVFDK…	2999	2030	1	1	0	722.323	2	-0.0038	286	297	0	97.17	2.7e-07	K	YICDNQDTISSK	L						File: ~Z:\CORE\RAW_DATA_2020_QE\P780_Sigrun_Lange\P780_R_EV.raw~; SpectrumID: ~2138~; PrecursorID: ~0~; scans: ~5822~
5	2::tr|A0A140T897|A0A140T897_BOVIN	Albumin OS=Bos taurus OX=9913 GN=ALB PE=4 SV=1	2322	72	5.7e-227	71274	114	67	39	29	73.6	5.82	MKWVTFISLLLLFSSAYSRGVFRRDTHKSEIAHRFKDLGEEHFKGLVLIAFSQYLQQCPFDEHVKLVNELTEFAKTCVADESHAGCEKSLHTLFGDELCKVASLRETYGDMADCCEKQEPERNECFLSHKDDSPDLPKLKPDPNTLCDEFKADEKKFWGKYLYEIARRHPYFYAPELLYYANKYNGVFQECCQAEDKGACLLPKIETMREKVLTSSARQRLRCASIQKFGERALKAWSVARLSQKFPKAEFVEVTKLVTDLTKVHKECCHGDLLECADDRADLAKYICDNQDTISSKLKECCDKPLLEKSHCIAEVEKDAIPENLPPLTADFAEDKDVCKNYQEAKDAFLGSFLYEYSRRHPEYAVSVLLRLAKEYEATLEECCAKDDPHACYSTVFDK…	3007	2212	1	1	0	722.817	2	-0.0001	286	297	0	45.77	0.029	K	YICDNQDTISSK	L		Deamidated (NQ)	0.000010000000.0			File: ~Z:\CORE\RAW_DATA_2020_QE\P780_Sigrun_Lange\P780_R_EV.raw~; SpectrumID: ~2320~; PrecursorID: ~0~; scans: ~6040~
5	2::tr|A0A140T897|A0A140T897_BOVIN	Albumin OS=Bos taurus OX=9913 GN=ALB PE=4 SV=1	2322	72	5.7e-227	71274	114	67	39	29	73.6	5.82	MKWVTFISLLLLFSSAYSRGVFRRDTHKSEIAHRFKDLGEEHFKGLVLIAFSQYLQQCPFDEHVKLVNELTEFAKTCVADESHAGCEKSLHTLFGDELCKVASLRETYGDMADCCEKQEPERNECFLSHKDDSPDLPKLKPDPNTLCDEFKADEKKFWGKYLYEIARRHPYFYAPELLYYANKYNGVFQECCQAEDKGACLLPKIETMREKVLTSSARQRLRCASIQKFGERALKAWSVARLSQKFPKAEFVEVTKLVTDLTKVHKECCHGDLLECADDRADLAKYICDNQDTISSKLKECCDKPLLEKSHCIAEVEKDAIPENLPPLTADFAEDKDVCKNYQEAKDAFLGSFLYEYSRRHPEYAVSVLLRLAKEYEATLEECCAKDDPHACYSTVFDK…	3079	645	1	1	0	488.534	3	-0.0002	76	88	0	50.79	0.003	K	TCVADESHAGCEK	S						File: ~Z:\CORE\RAW_DATA_2020_QE\P780_Sigrun_Lange\P780_R_EV.raw~; SpectrumID: ~700~; PrecursorID: ~0~; scans: ~4128~
5	2::tr|A0A140T897|A0A140T897_BOVIN	Albumin OS=Bos taurus OX=9913 GN=ALB PE=4 SV=1	2322	72	5.7e-227	71274	114	67	39	29	73.6	5.82	MKWVTFISLLLLFSSAYSRGVFRRDTHKSEIAHRFKDLGEEHFKGLVLIAFSQYLQQCPFDEHVKLVNELTEFAKTCVADESHAGCEKSLHTLFGDELCKVASLRETYGDMADCCEKQEPERNECFLSHKDDSPDLPKLKPDPNTLCDEFKADEKKFWGKYLYEIARRHPYFYAPELLYYANKYNGVFQECCQAEDKGACLLPKIETMREKVLTSSARQRLRCASIQKFGERALKAWSVARLSQKFPKAEFVEVTKLVTDLTKVHKECCHGDLLECADDRADLAKYICDNQDTISSKLKECCDKPLLEKSHCIAEVEKDAIPENLPPLTADFAEDKDVCKNYQEAKDAFLGSFLYEYSRRHPEYAVSVLLRLAKEYEATLEECCAKDDPHACYSTVFDK…	3081	570	1	1	0	732.299	2	0.0009	76	88	0	61.27	0.00029	K	TCVADESHAGCEK	S						File: ~Z:\CORE\RAW_DATA_2020_QE\P780_Sigrun_Lange\P780_R_EV.raw~; SpectrumID: ~605~; PrecursorID: ~0~; scans: ~4012~
5	2::tr|A0A140T897|A0A140T897_BOVIN	Albumin OS=Bos taurus OX=9913 GN=ALB PE=4 SV=1	2322	72	5.7e-227	71274	114	67	39	29	73.6	5.82	MKWVTFISLLLLFSSAYSRGVFRRDTHKSEIAHRFKDLGEEHFKGLVLIAFSQYLQQCPFDEHVKLVNELTEFAKTCVADESHAGCEKSLHTLFGDELCKVASLRETYGDMADCCEKQEPERNECFLSHKDDSPDLPKLKPDPNTLCDEFKADEKKFWGKYLYEIARRHPYFYAPELLYYANKYNGVFQECCQAEDKGACLLPKIETMREKVLTSSARQRLRCASIQKFGERALKAWSVARLSQKFPKAEFVEVTKLVTDLTKVHKECCHGDLLECADDRADLAKYICDNQDTISSKLKECCDKPLLEKSHCIAEVEKDAIPENLPPLTADFAEDKDVCKNYQEAKDAFLGSFLYEYSRRHPEYAVSVLLRLAKEYEATLEECCAKDDPHACYSTVFDK…	3150	2013	1	1	0	739.766	2	0.0016	106	117	0	49.76	0.0003	R	ETYGDMADCCEK	Q						File: ~Z:\CORE\RAW_DATA_2020_QE\P780_Sigrun_Lange\P780_R_EV.raw~; SpectrumID: ~2121~; PrecursorID: ~0~; scans: ~5803~
5	2::tr|A0A140T897|A0A140T897_BOVIN	Albumin OS=Bos taurus OX=9913 GN=ALB PE=4 SV=1	2322	72	5.7e-227	71274	114	67	39	29	73.6	5.82	MKWVTFISLLLLFSSAYSRGVFRRDTHKSEIAHRFKDLGEEHFKGLVLIAFSQYLQQCPFDEHVKLVNELTEFAKTCVADESHAGCEKSLHTLFGDELCKVASLRETYGDMADCCEKQEPERNECFLSHKDDSPDLPKLKPDPNTLCDEFKADEKKFWGKYLYEIARRHPYFYAPELLYYANKYNGVFQECCQAEDKGACLLPKIETMREKVLTSSARQRLRCASIQKFGERALKAWSVARLSQKFPKAEFVEVTKLVTDLTKVHKECCHGDLLECADDRADLAKYICDNQDTISSKLKECCDKPLLEKSHCIAEVEKDAIPENLPPLTADFAEDKDVCKNYQEAKDAFLGSFLYEYSRRHPEYAVSVLLRLAKEYEATLEECCAKDDPHACYSTVFDK…	3158	5186	1	1	0	493.937	3	0.0003	421	433	0	32.9	1.3	K	LGEYGFQNALIVR	Y						File: ~Z:\CORE\RAW_DATA_2020_QE\P780_Sigrun_Lange\P780_R_EV.raw~; SpectrumID: ~5303~; PrecursorID: ~0~; scans: ~9394~
5	2::tr|A0A140T897|A0A140T897_BOVIN	Albumin OS=Bos taurus OX=9913 GN=ALB PE=4 SV=1	2322	72	5.7e-227	71274	114	67	39	29	73.6	5.82	MKWVTFISLLLLFSSAYSRGVFRRDTHKSEIAHRFKDLGEEHFKGLVLIAFSQYLQQCPFDEHVKLVNELTEFAKTCVADESHAGCEKSLHTLFGDELCKVASLRETYGDMADCCEKQEPERNECFLSHKDDSPDLPKLKPDPNTLCDEFKADEKKFWGKYLYEIARRHPYFYAPELLYYANKYNGVFQECCQAEDKGACLLPKIETMREKVLTSSARQRLRCASIQKFGERALKAWSVARLSQKFPKAEFVEVTKLVTDLTKVHKECCHGDLLECADDRADLAKYICDNQDTISSKLKECCDKPLLEKSHCIAEVEKDAIPENLPPLTADFAEDKDVCKNYQEAKDAFLGSFLYEYSRRHPEYAVSVLLRLAKEYEATLEECCAKDDPHACYSTVFDK…	3159	5165	1	1	0	740.402	2	0.0008	421	433	0	99.3	2.9e-07	K	LGEYGFQNALIVR	Y						File: ~Z:\CORE\RAW_DATA_2020_QE\P780_Sigrun_Lange\P780_R_EV.raw~; SpectrumID: ~5282~; PrecursorID: ~0~; scans: ~9372~
5	2::tr|A0A140T897|A0A140T897_BOVIN	Albumin OS=Bos taurus OX=9913 GN=ALB PE=4 SV=1	2322	72	5.7e-227	71274	114	67	39	29	73.6	5.82	MKWVTFISLLLLFSSAYSRGVFRRDTHKSEIAHRFKDLGEEHFKGLVLIAFSQYLQQCPFDEHVKLVNELTEFAKTCVADESHAGCEKSLHTLFGDELCKVASLRETYGDMADCCEKQEPERNECFLSHKDDSPDLPKLKPDPNTLCDEFKADEKKFWGKYLYEIARRHPYFYAPELLYYANKYNGVFQECCQAEDKGACLLPKIETMREKVLTSSARQRLRCASIQKFGERALKAWSVARLSQKFPKAEFVEVTKLVTDLTKVHKECCHGDLLECADDRADLAKYICDNQDTISSKLKECCDKPLLEKSHCIAEVEKDAIPENLPPLTADFAEDKDVCKNYQEAKDAFLGSFLYEYSRRHPEYAVSVLLRLAKEYEATLEECCAKDDPHACYSTVFDK…	3260	1113	1	1	0	747.762	2	-0.001	106	117	0	77.36	7.1e-08	R	ETYGDMADCCEK	Q		Oxidation (M)	0.000003000000.0			File: ~Z:\CORE\RAW_DATA_2020_QE\P780_Sigrun_Lange\P780_R_EV.raw~; SpectrumID: ~1197~; PrecursorID: ~0~; scans: ~4725~
5	2::tr|A0A140T897|A0A140T897_BOVIN	Albumin OS=Bos taurus OX=9913 GN=ALB PE=4 SV=1	2322	72	5.7e-227	71274	114	67	39	29	73.6	5.82	MKWVTFISLLLLFSSAYSRGVFRRDTHKSEIAHRFKDLGEEHFKGLVLIAFSQYLQQCPFDEHVKLVNELTEFAKTCVADESHAGCEKSLHTLFGDELCKVASLRETYGDMADCCEKQEPERNECFLSHKDDSPDLPKLKPDPNTLCDEFKADEKKFWGKYLYEIARRHPYFYAPELLYYANKYNGVFQECCQAEDKGACLLPKIETMREKVLTSSARQRLRCASIQKFGERALKAWSVARLSQKFPKAEFVEVTKLVTDLTKVHKECCHGDLLECADDRADLAKYICDNQDTISSKLKECCDKPLLEKSHCIAEVEKDAIPENLPPLTADFAEDKDVCKNYQEAKDAFLGSFLYEYSRRHPEYAVSVLLRLAKEYEATLEECCAKDDPHACYSTVFDK…	3294	2367	1	1	0	751.81	2	-0.0008	375	386	0	62.03	0.00028	K	EYEATLEECCAK	D						File: ~Z:\CORE\RAW_DATA_2020_QE\P780_Sigrun_Lange\P780_R_EV.raw~; SpectrumID: ~2475~; PrecursorID: ~0~; scans: ~6218~
5	2::tr|A0A140T897|A0A140T897_BOVIN	Albumin OS=Bos taurus OX=9913 GN=ALB PE=4 SV=1	2322	72	5.7e-227	71274	114	67	39	29	73.6	5.82	MKWVTFISLLLLFSSAYSRGVFRRDTHKSEIAHRFKDLGEEHFKGLVLIAFSQYLQQCPFDEHVKLVNELTEFAKTCVADESHAGCEKSLHTLFGDELCKVASLRETYGDMADCCEKQEPERNECFLSHKDDSPDLPKLKPDPNTLCDEFKADEKKFWGKYLYEIARRHPYFYAPELLYYANKYNGVFQECCQAEDKGACLLPKIETMREKVLTSSARQRLRCASIQKFGERALKAWSVARLSQKFPKAEFVEVTKLVTDLTKVHKECCHGDLLECADDRADLAKYICDNQDTISSKLKECCDKPLLEKSHCIAEVEKDAIPENLPPLTADFAEDKDVCKNYQEAKDAFLGSFLYEYSRRHPEYAVSVLLRLAKEYEATLEECCAKDDPHACYSTVFDK…	3429	1433	1	1	0	511.599	3	-0.0002	298	309	1	32.32	2.6	K	LKECCDKPLLEK	S						File: ~Z:\CORE\RAW_DATA_2020_QE\P780_Sigrun_Lange\P780_R_EV.raw~; SpectrumID: ~1533~; PrecursorID: ~0~; scans: ~5116~
5	2::tr|A0A140T897|A0A140T897_BOVIN	Albumin OS=Bos taurus OX=9913 GN=ALB PE=4 SV=1	2322	72	5.7e-227	71274	114	67	39	29	73.6	5.82	MKWVTFISLLLLFSSAYSRGVFRRDTHKSEIAHRFKDLGEEHFKGLVLIAFSQYLQQCPFDEHVKLVNELTEFAKTCVADESHAGCEKSLHTLFGDELCKVASLRETYGDMADCCEKQEPERNECFLSHKDDSPDLPKLKPDPNTLCDEFKADEKKFWGKYLYEIARRHPYFYAPELLYYANKYNGVFQECCQAEDKGACLLPKIETMREKVLTSSARQRLRCASIQKFGERALKAWSVARLSQKFPKAEFVEVTKLVTDLTKVHKECCHGDLLECADDRADLAKYICDNQDTISSKLKECCDKPLLEKSHCIAEVEKDAIPENLPPLTADFAEDKDVCKNYQEAKDAFLGSFLYEYSRRHPEYAVSVLLRLAKEYEATLEECCAKDDPHACYSTVFDK…	3491	2874	1	1	0	777.83	2	-0.0009	387	399	0	48.36	0.013	K	DDPHACYSTVFDK	L						File: ~Z:\CORE\RAW_DATA_2020_QE\P780_Sigrun_Lange\P780_R_EV.raw~; SpectrumID: ~2985~; PrecursorID: ~0~; scans: ~6883~
5	2::tr|A0A140T897|A0A140T897_BOVIN	Albumin OS=Bos taurus OX=9913 GN=ALB PE=4 SV=1	2322	72	5.7e-227	71274	114	67	39	29	73.6	5.82	MKWVTFISLLLLFSSAYSRGVFRRDTHKSEIAHRFKDLGEEHFKGLVLIAFSQYLQQCPFDEHVKLVNELTEFAKTCVADESHAGCEKSLHTLFGDELCKVASLRETYGDMADCCEKQEPERNECFLSHKDDSPDLPKLKPDPNTLCDEFKADEKKFWGKYLYEIARRHPYFYAPELLYYANKYNGVFQECCQAEDKGACLLPKIETMREKVLTSSARQRLRCASIQKFGERALKAWSVARLSQKFPKAEFVEVTKLVTDLTKVHKECCHGDLLECADDRADLAKYICDNQDTISSKLKECCDKPLLEKSHCIAEVEKDAIPENLPPLTADFAEDKDVCKNYQEAKDAFLGSFLYEYSRRHPEYAVSVLLRLAKEYEATLEECCAKDDPHACYSTVFDK…	3516	6901	1	1	0	784.375	2	-0.0004	347	359	0	85.92	8.2e-06	K	DAFLGSFLYEYSR	R						File: ~Z:\CORE\RAW_DATA_2020_QE\P780_Sigrun_Lange\P780_R_EV.raw~; SpectrumID: ~7308~; PrecursorID: ~0~; scans: ~11519~
5	2::tr|A0A140T897|A0A140T897_BOVIN	Albumin OS=Bos taurus OX=9913 GN=ALB PE=4 SV=1	2322	72	5.7e-227	71274	114	67	39	29	73.6	5.82	MKWVTFISLLLLFSSAYSRGVFRRDTHKSEIAHRFKDLGEEHFKGLVLIAFSQYLQQCPFDEHVKLVNELTEFAKTCVADESHAGCEKSLHTLFGDELCKVASLRETYGDMADCCEKQEPERNECFLSHKDDSPDLPKLKPDPNTLCDEFKADEKKFWGKYLYEIARRHPYFYAPELLYYANKYNGVFQECCQAEDKGACLLPKIETMREKVLTSSARQRLRCASIQKFGERALKAWSVARLSQKFPKAEFVEVTKLVTDLTKVHKECCHGDLLECADDRADLAKYICDNQDTISSKLKECCDKPLLEKSHCIAEVEKDAIPENLPPLTADFAEDKDVCKNYQEAKDAFLGSFLYEYSRRHPEYAVSVLLRLAKEYEATLEECCAKDDPHACYSTVFDK…	3542	3299	1	1	0	526.261	3	-0.0001	139	151	0	42.47	0.22	K	LKPDPNTLCDEFK	A						File: ~Z:\CORE\RAW_DATA_2020_QE\P780_Sigrun_Lange\P780_R_EV.raw~; SpectrumID: ~3411~; PrecursorID: ~0~; scans: ~7354~
5	2::tr|A0A140T897|A0A140T897_BOVIN	Albumin OS=Bos taurus OX=9913 GN=ALB PE=4 SV=1	2322	72	5.7e-227	71274	114	67	39	29	73.6	5.82	MKWVTFISLLLLFSSAYSRGVFRRDTHKSEIAHRFKDLGEEHFKGLVLIAFSQYLQQCPFDEHVKLVNELTEFAKTCVADESHAGCEKSLHTLFGDELCKVASLRETYGDMADCCEKQEPERNECFLSHKDDSPDLPKLKPDPNTLCDEFKADEKKFWGKYLYEIARRHPYFYAPELLYYANKYNGVFQECCQAEDKGACLLPKIETMREKVLTSSARQRLRCASIQKFGERALKAWSVARLSQKFPKAEFVEVTKLVTDLTKVHKECCHGDLLECADDRADLAKYICDNQDTISSKLKECCDKPLLEKSHCIAEVEKDAIPENLPPLTADFAEDKDVCKNYQEAKDAFLGSFLYEYSRRHPEYAVSVLLRLAKEYEATLEECCAKDDPHACYSTVFDK…	3544	3315	1	1	0	788.888	2	0.0002	139	151	0	36.61	0.86	K	LKPDPNTLCDEFK	A						File: ~Z:\CORE\RAW_DATA_2020_QE\P780_Sigrun_Lange\P780_R_EV.raw~; SpectrumID: ~3427~; PrecursorID: ~0~; scans: ~7371~
5	2::tr|A0A140T897|A0A140T897_BOVIN	Albumin OS=Bos taurus OX=9913 GN=ALB PE=4 SV=1	2322	72	5.7e-227	71274	114	67	39	29	73.6	5.82	MKWVTFISLLLLFSSAYSRGVFRRDTHKSEIAHRFKDLGEEHFKGLVLIAFSQYLQQCPFDEHVKLVNELTEFAKTCVADESHAGCEKSLHTLFGDELCKVASLRETYGDMADCCEKQEPERNECFLSHKDDSPDLPKLKPDPNTLCDEFKADEKKFWGKYLYEIARRHPYFYAPELLYYANKYNGVFQECCQAEDKGACLLPKIETMREKVLTSSARQRLRCASIQKFGERALKAWSVARLSQKFPKAEFVEVTKLVTDLTKVHKECCHGDLLECADDRADLAKYICDNQDTISSKLKECCDKPLLEKSHCIAEVEKDAIPENLPPLTADFAEDKDVCKNYQEAKDAFLGSFLYEYSRRHPEYAVSVLLRLAKEYEATLEECCAKDDPHACYSTVFDK…	3704	3059	1	1	0	820.47	2	-0.0052	437	451	1	41.34	0.093	R	KVPQVSTPTLVEVSR	S						File: ~Z:\CORE\RAW_DATA_2020_QE\P780_Sigrun_Lange\P780_R_EV.raw~; SpectrumID: ~3171~; PrecursorID: ~0~; scans: ~7092~
5	2::tr|A0A140T897|A0A140T897_BOVIN	Albumin OS=Bos taurus OX=9913 GN=ALB PE=4 SV=1	2322	72	5.7e-227	71274	114	67	39	29	73.6	5.82	MKWVTFISLLLLFSSAYSRGVFRRDTHKSEIAHRFKDLGEEHFKGLVLIAFSQYLQQCPFDEHVKLVNELTEFAKTCVADESHAGCEKSLHTLFGDELCKVASLRETYGDMADCCEKQEPERNECFLSHKDDSPDLPKLKPDPNTLCDEFKADEKKFWGKYLYEIARRHPYFYAPELLYYANKYNGVFQECCQAEDKGACLLPKIETMREKVLTSSARQRLRCASIQKFGERALKAWSVARLSQKFPKAEFVEVTKLVTDLTKVHKECCHGDLLECADDRADLAKYICDNQDTISSKLKECCDKPLLEKSHCIAEVEKDAIPENLPPLTADFAEDKDVCKNYQEAKDAFLGSFLYEYSRRHPEYAVSVLLRLAKEYEATLEECCAKDDPHACYSTVFDK…	3710	3172	1	1	0	547.318	3	0.0004	437	451	1	90.91	8.3e-07	R	KVPQVSTPTLVEVSR	S						File: ~Z:\CORE\RAW_DATA_2020_QE\P780_Sigrun_Lange\P780_R_EV.raw~; SpectrumID: ~3284~; PrecursorID: ~0~; scans: ~7217~
5	2::tr|A0A140T897|A0A140T897_BOVIN	Albumin OS=Bos taurus OX=9913 GN=ALB PE=4 SV=1	2322	72	5.7e-227	71274	114	67	39	29	73.6	5.82	MKWVTFISLLLLFSSAYSRGVFRRDTHKSEIAHRFKDLGEEHFKGLVLIAFSQYLQQCPFDEHVKLVNELTEFAKTCVADESHAGCEKSLHTLFGDELCKVASLRETYGDMADCCEKQEPERNECFLSHKDDSPDLPKLKPDPNTLCDEFKADEKKFWGKYLYEIARRHPYFYAPELLYYANKYNGVFQECCQAEDKGACLLPKIETMREKVLTSSARQRLRCASIQKFGERALKAWSVARLSQKFPKAEFVEVTKLVTDLTKVHKECCHGDLLECADDRADLAKYICDNQDTISSKLKECCDKPLLEKSHCIAEVEKDAIPENLPPLTADFAEDKDVCKNYQEAKDAFLGSFLYEYSRRHPEYAVSVLLRLAKEYEATLEECCAKDDPHACYSTVFDK…	3952	6709	1	1	0	575.616	3	-0.0009	469	482	0	41.91	0.23	R	MPCTEDYLSLILNR	L						File: ~Z:\CORE\RAW_DATA_2020_QE\P780_Sigrun_Lange\P780_R_EV.raw~; SpectrumID: ~6950~; PrecursorID: ~0~; scans: ~11136~
5	2::tr|A0A140T897|A0A140T897_BOVIN	Albumin OS=Bos taurus OX=9913 GN=ALB PE=4 SV=1	2322	72	5.7e-227	71274	114	67	39	29	73.6	5.82	MKWVTFISLLLLFSSAYSRGVFRRDTHKSEIAHRFKDLGEEHFKGLVLIAFSQYLQQCPFDEHVKLVNELTEFAKTCVADESHAGCEKSLHTLFGDELCKVASLRETYGDMADCCEKQEPERNECFLSHKDDSPDLPKLKPDPNTLCDEFKADEKKFWGKYLYEIARRHPYFYAPELLYYANKYNGVFQECCQAEDKGACLLPKIETMREKVLTSSARQRLRCASIQKFGERALKAWSVARLSQKFPKAEFVEVTKLVTDLTKVHKECCHGDLLECADDRADLAKYICDNQDTISSKLKECCDKPLLEKSHCIAEVEKDAIPENLPPLTADFAEDKDVCKNYQEAKDAFLGSFLYEYSRRHPEYAVSVLLRLAKEYEATLEECCAKDDPHACYSTVFDK…	3953	6708	1	1	0	862.921	2	-0.0003	469	482	0	108.11	5.6e-08	R	MPCTEDYLSLILNR	L						File: ~Z:\CORE\RAW_DATA_2020_QE\P780_Sigrun_Lange\P780_R_EV.raw~; SpectrumID: ~6946~; PrecursorID: ~0~; scans: ~11132~
5	2::tr|A0A140T897|A0A140T897_BOVIN	Albumin OS=Bos taurus OX=9913 GN=ALB PE=4 SV=1	2322	72	5.7e-227	71274	114	67	39	29	73.6	5.82	MKWVTFISLLLLFSSAYSRGVFRRDTHKSEIAHRFKDLGEEHFKGLVLIAFSQYLQQCPFDEHVKLVNELTEFAKTCVADESHAGCEKSLHTLFGDELCKVASLRETYGDMADCCEKQEPERNECFLSHKDDSPDLPKLKPDPNTLCDEFKADEKKFWGKYLYEIARRHPYFYAPELLYYANKYNGVFQECCQAEDKGACLLPKIETMREKVLTSSARQRLRCASIQKFGERALKAWSVARLSQKFPKAEFVEVTKLVTDLTKVHKECCHGDLLECADDRADLAKYICDNQDTISSKLKECCDKPLLEKSHCIAEVEKDAIPENLPPLTADFAEDKDVCKNYQEAKDAFLGSFLYEYSRRHPEYAVSVLLRLAKEYEATLEECCAKDDPHACYSTVFDK…	4018	6455	1	1	0	870.917	2	-0.0021	469	482	0	121.84	2.1e-09	R	MPCTEDYLSLILNR	L		Oxidation (M)	0.30000000000000.0			File: ~Z:\CORE\RAW_DATA_2020_QE\P780_Sigrun_Lange\P780_R_EV.raw~; SpectrumID: ~6606~; PrecursorID: ~0~; scans: ~10775~
5	2::tr|A0A140T897|A0A140T897_BOVIN	Albumin OS=Bos taurus OX=9913 GN=ALB PE=4 SV=1	2322	72	5.7e-227	71274	114	67	39	29	73.6	5.82	MKWVTFISLLLLFSSAYSRGVFRRDTHKSEIAHRFKDLGEEHFKGLVLIAFSQYLQQCPFDEHVKLVNELTEFAKTCVADESHAGCEKSLHTLFGDELCKVASLRETYGDMADCCEKQEPERNECFLSHKDDSPDLPKLKPDPNTLCDEFKADEKKFWGKYLYEIARRHPYFYAPELLYYANKYNGVFQECCQAEDKGACLLPKIETMREKVLTSSARQRLRCASIQKFGERALKAWSVARLSQKFPKAEFVEVTKLVTDLTKVHKECCHGDLLECADDRADLAKYICDNQDTISSKLKECCDKPLLEKSHCIAEVEKDAIPENLPPLTADFAEDKDVCKNYQEAKDAFLGSFLYEYSRRHPEYAVSVLLRLAKEYEATLEECCAKDDPHACYSTVFDK…	4019	6457	1	1	0	580.948	3	0	469	482	0	44.89	0.1	R	MPCTEDYLSLILNR	L		Oxidation (M)	0.30000000000000.0			File: ~Z:\CORE\RAW_DATA_2020_QE\P780_Sigrun_Lange\P780_R_EV.raw~; SpectrumID: ~6608~; PrecursorID: ~0~; scans: ~10777~
5	2::tr|A0A140T897|A0A140T897_BOVIN	Albumin OS=Bos taurus OX=9913 GN=ALB PE=4 SV=1	2322	72	5.7e-227	71274	114	67	39	29	73.6	5.82	MKWVTFISLLLLFSSAYSRGVFRRDTHKSEIAHRFKDLGEEHFKGLVLIAFSQYLQQCPFDEHVKLVNELTEFAKTCVADESHAGCEKSLHTLFGDELCKVASLRETYGDMADCCEKQEPERNECFLSHKDDSPDLPKLKPDPNTLCDEFKADEKKFWGKYLYEIARRHPYFYAPELLYYANKYNGVFQECCQAEDKGACLLPKIETMREKVLTSSARQRLRCASIQKFGERALKAWSVARLSQKFPKAEFVEVTKLVTDLTKVHKECCHGDLLECADDRADLAKYICDNQDTISSKLKECCDKPLLEKSHCIAEVEKDAIPENLPPLTADFAEDKDVCKNYQEAKDAFLGSFLYEYSRRHPEYAVSVLLRLAKEYEATLEECCAKDDPHACYSTVFDK…	4053	2633	1	1	0	874.359	2	0.0046	184	197	0	74.78	1.5e-05	K	YNGVFQECCQAEDK	G						File: ~Z:\CORE\RAW_DATA_2020_QE\P780_Sigrun_Lange\P780_R_EV.raw~; SpectrumID: ~2742~; PrecursorID: ~0~; scans: ~6535~
5	2::tr|A0A140T897|A0A140T897_BOVIN	Albumin OS=Bos taurus OX=9913 GN=ALB PE=4 SV=1	2322	72	5.7e-227	71274	114	67	39	29	73.6	5.82	MKWVTFISLLLLFSSAYSRGVFRRDTHKSEIAHRFKDLGEEHFKGLVLIAFSQYLQQCPFDEHVKLVNELTEFAKTCVADESHAGCEKSLHTLFGDELCKVASLRETYGDMADCCEKQEPERNECFLSHKDDSPDLPKLKPDPNTLCDEFKADEKKFWGKYLYEIARRHPYFYAPELLYYANKYNGVFQECCQAEDKGACLLPKIETMREKVLTSSARQRLRCASIQKFGERALKAWSVARLSQKFPKAEFVEVTKLVTDLTKVHKECCHGDLLECADDRADLAKYICDNQDTISSKLKECCDKPLLEKSHCIAEVEKDAIPENLPPLTADFAEDKDVCKNYQEAKDAFLGSFLYEYSRRHPEYAVSVLLRLAKEYEATLEECCAKDDPHACYSTVFDK…	4055	2935	1	1	0	874.848	2	-0.0009	184	197	0	62.86	0.00012	K	YNGVFQECCQAEDK	G		Deamidated (NQ)	0.01000000000000.0			File: ~Z:\CORE\RAW_DATA_2020_QE\P780_Sigrun_Lange\P780_R_EV.raw~; SpectrumID: ~3047~; PrecursorID: ~0~; scans: ~6952~
5	2::tr|A0A140T897|A0A140T897_BOVIN	Albumin OS=Bos taurus OX=9913 GN=ALB PE=4 SV=1	2322	72	5.7e-227	71274	114	67	39	29	73.6	5.82	MKWVTFISLLLLFSSAYSRGVFRRDTHKSEIAHRFKDLGEEHFKGLVLIAFSQYLQQCPFDEHVKLVNELTEFAKTCVADESHAGCEKSLHTLFGDELCKVASLRETYGDMADCCEKQEPERNECFLSHKDDSPDLPKLKPDPNTLCDEFKADEKKFWGKYLYEIARRHPYFYAPELLYYANKYNGVFQECCQAEDKGACLLPKIETMREKVLTSSARQRLRCASIQKFGERALKAWSVARLSQKFPKAEFVEVTKLVTDLTKVHKECCHGDLLECADDRADLAKYICDNQDTISSKLKECCDKPLLEKSHCIAEVEKDAIPENLPPLTADFAEDKDVCKNYQEAKDAFLGSFLYEYSRRHPEYAVSVLLRLAKEYEATLEECCAKDDPHACYSTVFDK…	4063	2253	1	1	0	584.226	3	0.0155	267	280	0	31.9	0.044	K	ECCHGDLLECADDR	A		Deamidated (R)	0.00000000000002.0			File: ~Z:\CORE\RAW_DATA_2020_QE\P780_Sigrun_Lange\P780_R_EV.raw~; SpectrumID: ~2361~; PrecursorID: ~0~; scans: ~6087~
5	2::tr|A0A140T897|A0A140T897_BOVIN	Albumin OS=Bos taurus OX=9913 GN=ALB PE=4 SV=1	2322	72	5.7e-227	71274	114	67	39	29	73.6	5.82	MKWVTFISLLLLFSSAYSRGVFRRDTHKSEIAHRFKDLGEEHFKGLVLIAFSQYLQQCPFDEHVKLVNELTEFAKTCVADESHAGCEKSLHTLFGDELCKVASLRETYGDMADCCEKQEPERNECFLSHKDDSPDLPKLKPDPNTLCDEFKADEKKFWGKYLYEIARRHPYFYAPELLYYANKYNGVFQECCQAEDKGACLLPKIETMREKVLTSSARQRLRCASIQKFGERALKAWSVARLSQKFPKAEFVEVTKLVTDLTKVHKECCHGDLLECADDRADLAKYICDNQDTISSKLKECCDKPLLEKSHCIAEVEKDAIPENLPPLTADFAEDKDVCKNYQEAKDAFLGSFLYEYSRRHPEYAVSVLLRLAKEYEATLEECCAKDDPHACYSTVFDK…	4482	3769	1	1	0	627.645	3	-0.001	508	523	0	39.51	0.5	R	RPCFSALTPDETYVPK	A						File: ~Z:\CORE\RAW_DATA_2020_QE\P780_Sigrun_Lange\P780_R_EV.raw~; SpectrumID: ~3884~; PrecursorID: ~0~; scans: ~7872~
5	2::tr|A0A140T897|A0A140T897_BOVIN	Albumin OS=Bos taurus OX=9913 GN=ALB PE=4 SV=1	2322	72	5.7e-227	71274	114	67	39	29	73.6	5.82	MKWVTFISLLLLFSSAYSRGVFRRDTHKSEIAHRFKDLGEEHFKGLVLIAFSQYLQQCPFDEHVKLVNELTEFAKTCVADESHAGCEKSLHTLFGDELCKVASLRETYGDMADCCEKQEPERNECFLSHKDDSPDLPKLKPDPNTLCDEFKADEKKFWGKYLYEIARRHPYFYAPELLYYANKYNGVFQECCQAEDKGACLLPKIETMREKVLTSSARQRLRCASIQKFGERALKAWSVARLSQKFPKAEFVEVTKLVTDLTKVHKECCHGDLLECADDRADLAKYICDNQDTISSKLKECCDKPLLEKSHCIAEVEKDAIPENLPPLTADFAEDKDVCKNYQEAKDAFLGSFLYEYSRRHPEYAVSVLLRLAKEYEATLEECCAKDDPHACYSTVFDK…	4483	3512	1	1	0	940.964	2	-0.0002	508	523	0	58.37	0.0065	R	RPCFSALTPDETYVPK	A						File: ~Z:\CORE\RAW_DATA_2020_QE\P780_Sigrun_Lange\P780_R_EV.raw~; SpectrumID: ~3626~; PrecursorID: ~0~; scans: ~7592~
5	2::tr|A0A140T897|A0A140T897_BOVIN	Albumin OS=Bos taurus OX=9913 GN=ALB PE=4 SV=1	2322	72	5.7e-227	71274	114	67	39	29	73.6	5.82	MKWVTFISLLLLFSSAYSRGVFRRDTHKSEIAHRFKDLGEEHFKGLVLIAFSQYLQQCPFDEHVKLVNELTEFAKTCVADESHAGCEKSLHTLFGDELCKVASLRETYGDMADCCEKQEPERNECFLSHKDDSPDLPKLKPDPNTLCDEFKADEKKFWGKYLYEIARRHPYFYAPELLYYANKYNGVFQECCQAEDKGACLLPKIETMREKVLTSSARQRLRCASIQKFGERALKAWSVARLSQKFPKAEFVEVTKLVTDLTKVHKECCHGDLLECADDRADLAKYICDNQDTISSKLKECCDKPLLEKSHCIAEVEKDAIPENLPPLTADFAEDKDVCKNYQEAKDAFLGSFLYEYSRRHPEYAVSVLLRLAKEYEATLEECCAKDDPHACYSTVFDK…	4574	4585	1	1	0	954.462	2	-0.0046	529	544	0	60.22	0.0039	K	LFTFHADICTLPDTEK	Q						File: ~Z:\CORE\RAW_DATA_2020_QE\P780_Sigrun_Lange\P780_R_EV.raw~; SpectrumID: ~4702~; PrecursorID: ~0~; scans: ~8760~
5	2::tr|A0A140T897|A0A140T897_BOVIN	Albumin OS=Bos taurus OX=9913 GN=ALB PE=4 SV=1	2322	72	5.7e-227	71274	114	67	39	29	73.6	5.82	MKWVTFISLLLLFSSAYSRGVFRRDTHKSEIAHRFKDLGEEHFKGLVLIAFSQYLQQCPFDEHVKLVNELTEFAKTCVADESHAGCEKSLHTLFGDELCKVASLRETYGDMADCCEKQEPERNECFLSHKDDSPDLPKLKPDPNTLCDEFKADEKKFWGKYLYEIARRHPYFYAPELLYYANKYNGVFQECCQAEDKGACLLPKIETMREKVLTSSARQRLRCASIQKFGERALKAWSVARLSQKFPKAEFVEVTKLVTDLTKVHKECCHGDLLECADDRADLAKYICDNQDTISSKLKECCDKPLLEKSHCIAEVEKDAIPENLPPLTADFAEDKDVCKNYQEAKDAFLGSFLYEYSRRHPEYAVSVLLRLAKEYEATLEECCAKDDPHACYSTVFDK…	4577	4581	1	1	0	636.645	3	-0.0006	529	544	0	71.21	0.00031	K	LFTFHADICTLPDTEK	Q						File: ~Z:\CORE\RAW_DATA_2020_QE\P780_Sigrun_Lange\P780_R_EV.raw~; SpectrumID: ~4698~; PrecursorID: ~0~; scans: ~8756~
5	2::tr|A0A140T897|A0A140T897_BOVIN	Albumin OS=Bos taurus OX=9913 GN=ALB PE=4 SV=1	2322	72	5.7e-227	71274	114	67	39	29	73.6	5.82	MKWVTFISLLLLFSSAYSRGVFRRDTHKSEIAHRFKDLGEEHFKGLVLIAFSQYLQQCPFDEHVKLVNELTEFAKTCVADESHAGCEKSLHTLFGDELCKVASLRETYGDMADCCEKQEPERNECFLSHKDDSPDLPKLKPDPNTLCDEFKADEKKFWGKYLYEIARRHPYFYAPELLYYANKYNGVFQECCQAEDKGACLLPKIETMREKVLTSSARQRLRCASIQKFGERALKAWSVARLSQKFPKAEFVEVTKLVTDLTKVHKECCHGDLLECADDRADLAKYICDNQDTISSKLKECCDKPLLEKSHCIAEVEKDAIPENLPPLTADFAEDKDVCKNYQEAKDAFLGSFLYEYSRRHPEYAVSVLLRLAKEYEATLEECCAKDDPHACYSTVFDK…	4630	2468	1	1	0	643.27	3	-0.0013	581	597	1	70.37	6.1e-05	K	CCAADDKEACFAVEGPK	L						File: ~Z:\CORE\RAW_DATA_2020_QE\P780_Sigrun_Lange\P780_R_EV.raw~; SpectrumID: ~2576~; PrecursorID: ~0~; scans: ~6332~
5	2::tr|A0A140T897|A0A140T897_BOVIN	Albumin OS=Bos taurus OX=9913 GN=ALB PE=4 SV=1	2322	72	5.7e-227	71274	114	67	39	29	73.6	5.82	MKWVTFISLLLLFSSAYSRGVFRRDTHKSEIAHRFKDLGEEHFKGLVLIAFSQYLQQCPFDEHVKLVNELTEFAKTCVADESHAGCEKSLHTLFGDELCKVASLRETYGDMADCCEKQEPERNECFLSHKDDSPDLPKLKPDPNTLCDEFKADEKKFWGKYLYEIARRHPYFYAPELLYYANKYNGVFQECCQAEDKGACLLPKIETMREKVLTSSARQRLRCASIQKFGERALKAWSVARLSQKFPKAEFVEVTKLVTDLTKVHKECCHGDLLECADDRADLAKYICDNQDTISSKLKECCDKPLLEKSHCIAEVEKDAIPENLPPLTADFAEDKDVCKNYQEAKDAFLGSFLYEYSRRHPEYAVSVLLRLAKEYEATLEECCAKDDPHACYSTVFDK…	4904	5629	1	1	0	512.013	4	0.0011	168	183	1	39.44	0.51	R	RHPYFYAPELLYYANK	Y						File: ~Z:\CORE\RAW_DATA_2020_QE\P780_Sigrun_Lange\P780_R_EV.raw~; SpectrumID: ~5746~; PrecursorID: ~0~; scans: ~9869~
5	2::tr|A0A140T897|A0A140T897_BOVIN	Albumin OS=Bos taurus OX=9913 GN=ALB PE=4 SV=1	2322	72	5.7e-227	71274	114	67	39	29	73.6	5.82	MKWVTFISLLLLFSSAYSRGVFRRDTHKSEIAHRFKDLGEEHFKGLVLIAFSQYLQQCPFDEHVKLVNELTEFAKTCVADESHAGCEKSLHTLFGDELCKVASLRETYGDMADCCEKQEPERNECFLSHKDDSPDLPKLKPDPNTLCDEFKADEKKFWGKYLYEIARRHPYFYAPELLYYANKYNGVFQECCQAEDKGACLLPKIETMREKVLTSSARQRLRCASIQKFGERALKAWSVARLSQKFPKAEFVEVTKLVTDLTKVHKECCHGDLLECADDRADLAKYICDNQDTISSKLKECCDKPLLEKSHCIAEVEKDAIPENLPPLTADFAEDKDVCKNYQEAKDAFLGSFLYEYSRRHPEYAVSVLLRLAKEYEATLEECCAKDDPHACYSTVFDK…	5420	2981	1	1	0	562.741	4	0.0008	267	285	1	22.08	6	K	ECCHGDLLECADDRADLAK	Y						File: ~Z:\CORE\RAW_DATA_2020_QE\P780_Sigrun_Lange\P780_R_EV.raw~; SpectrumID: ~3093~; PrecursorID: ~0~; scans: ~7004~
5	2::tr|A0A140T897|A0A140T897_BOVIN	Albumin OS=Bos taurus OX=9913 GN=ALB PE=4 SV=1	2322	72	5.7e-227	71274	114	67	39	29	73.6	5.82	MKWVTFISLLLLFSSAYSRGVFRRDTHKSEIAHRFKDLGEEHFKGLVLIAFSQYLQQCPFDEHVKLVNELTEFAKTCVADESHAGCEKSLHTLFGDELCKVASLRETYGDMADCCEKQEPERNECFLSHKDDSPDLPKLKPDPNTLCDEFKADEKKFWGKYLYEIARRHPYFYAPELLYYANKYNGVFQECCQAEDKGACLLPKIETMREKVLTSSARQRLRCASIQKFGERALKAWSVARLSQKFPKAEFVEVTKLVTDLTKVHKECCHGDLLECADDRADLAKYICDNQDTISSKLKECCDKPLLEKSHCIAEVEKDAIPENLPPLTADFAEDKDVCKNYQEAKDAFLGSFLYEYSRRHPEYAVSVLLRLAKEYEATLEECCAKDDPHACYSTVFDK…	6229	5267	1	1	0	820.064	3	-0.0033	319	340	1	55.74	0.012	K	DAIPENLPPLTADFAEDKDVCK	N						File: ~Z:\CORE\RAW_DATA_2020_QE\P780_Sigrun_Lange\P780_R_EV.raw~; SpectrumID: ~5384~; PrecursorID: ~0~; scans: ~9479~
5	2::tr|A0A140T897|A0A140T897_BOVIN	Albumin OS=Bos taurus OX=9913 GN=ALB PE=4 SV=1	2322	72	5.7e-227	71274	114	67	39	29	73.6	5.82	MKWVTFISLLLLFSSAYSRGVFRRDTHKSEIAHRFKDLGEEHFKGLVLIAFSQYLQQCPFDEHVKLVNELTEFAKTCVADESHAGCEKSLHTLFGDELCKVASLRETYGDMADCCEKQEPERNECFLSHKDDSPDLPKLKPDPNTLCDEFKADEKKFWGKYLYEIARRHPYFYAPELLYYANKYNGVFQECCQAEDKGACLLPKIETMREKVLTSSARQRLRCASIQKFGERALKAWSVARLSQKFPKAEFVEVTKLVTDLTKVHKECCHGDLLECADDRADLAKYICDNQDTISSKLKECCDKPLLEKSHCIAEVEKDAIPENLPPLTADFAEDKDVCKNYQEAKDAFLGSFLYEYSRRHPEYAVSVLLRLAKEYEATLEECCAKDDPHACYSTVFDK…	6295	6763	1	1	0	623.821	4	-0.0004	45	65	0	56.28	0.01	K	GLVLIAFSQYLQQCPFDEHVK	L						File: ~Z:\CORE\RAW_DATA_2020_QE\P780_Sigrun_Lange\P780_R_EV.raw~; SpectrumID: ~7067~; PrecursorID: ~0~; scans: ~11260~
5	2::tr|A0A140T897|A0A140T897_BOVIN	Albumin OS=Bos taurus OX=9913 GN=ALB PE=4 SV=1	2322	72	5.7e-227	71274	114	67	39	29	73.6	5.82	MKWVTFISLLLLFSSAYSRGVFRRDTHKSEIAHRFKDLGEEHFKGLVLIAFSQYLQQCPFDEHVKLVNELTEFAKTCVADESHAGCEKSLHTLFGDELCKVASLRETYGDMADCCEKQEPERNECFLSHKDDSPDLPKLKPDPNTLCDEFKADEKKFWGKYLYEIARRHPYFYAPELLYYANKYNGVFQECCQAEDKGACLLPKIETMREKVLTSSARQRLRCASIQKFGERALKAWSVARLSQKFPKAEFVEVTKLVTDLTKVHKECCHGDLLECADDRADLAKYICDNQDTISSKLKECCDKPLLEKSHCIAEVEKDAIPENLPPLTADFAEDKDVCKNYQEAKDAFLGSFLYEYSRRHPEYAVSVLLRLAKEYEATLEECCAKDDPHACYSTVFDK…	6296	6752	1	1	0	831.428	3	0.0062	45	65	0	69.03	0.00052	K	GLVLIAFSQYLQQCPFDEHVK	L						File: ~Z:\CORE\RAW_DATA_2020_QE\P780_Sigrun_Lange\P780_R_EV.raw~; SpectrumID: ~7048~; PrecursorID: ~0~; scans: ~11240~
5	2::tr|A0A140T897|A0A140T897_BOVIN	Albumin OS=Bos taurus OX=9913 GN=ALB PE=4 SV=1	2322	72	5.7e-227	71274	114	67	39	29	73.6	5.82	MKWVTFISLLLLFSSAYSRGVFRRDTHKSEIAHRFKDLGEEHFKGLVLIAFSQYLQQCPFDEHVKLVNELTEFAKTCVADESHAGCEKSLHTLFGDELCKVASLRETYGDMADCCEKQEPERNECFLSHKDDSPDLPKLKPDPNTLCDEFKADEKKFWGKYLYEIARRHPYFYAPELLYYANKYNGVFQECCQAEDKGACLLPKIETMREKVLTSSARQRLRCASIQKFGERALKAWSVARLSQKFPKAEFVEVTKLVTDLTKVHKECCHGDLLECADDRADLAKYICDNQDTISSKLKECCDKPLLEKSHCIAEVEKDAIPENLPPLTADFAEDKDVCKNYQEAKDAFLGSFLYEYSRRHPEYAVSVLLRLAKEYEATLEECCAKDDPHACYSTVFDK…	7902	4462	1	1	0	878.922	4	0.0092	310	340	2	56.56	0.0093	K	SHCIAEVEKDAIPENLPPLTADFAEDKDVCK	N		Deamidated (NQ)	0.0000000000000010000000000000000.0			File: ~Z:\CORE\RAW_DATA_2020_QE\P780_Sigrun_Lange\P780_R_EV.raw~; SpectrumID: ~4579~; PrecursorID: ~0~; scans: ~8625~	emPAI	8.79
6	2::tr|L8ISP4|L8ISP4_9CETA	Serum albumin OS=Bos mutus OX=72004 GN=M91_08159 PE=4 SV=1	2198	72	1.5e-214	71288	107	62	37	27	67.4	5.82	MKWVTFISLLLLFSSAYSRGVFRRDTHKSEIAHRFKDLGEEHFKGLVLIAFSQYLQQCPFDEHVKLVNELTEFAKTCVADESHAGCEKSLHTLFGDELCKVASLRETYGDMADCCEKQEPERNECFLSHKDDSPDLPKLKPDPNTLCDEFKADEKKFWGKYLYEIARRHPYFYAPELLYYANKYNGVFQECCQAEDKGACLLPKIETMREKVLTSSARQRLRCASIQKFGERALKAWSVARLSQKFPKAEFVEVTKLVTDLTKVHKECCHGDLLECADDRADLAKYICDNQDTISSKLKECCDKPLLEKSHCIAEVEKDAVPENLPPLTADFAEDKDVCKNYQEAKDAFLGSFLYEYSRRHPEYAVSVLLRLAKEYEATLEECCAKDDPHACYSTVFDK…	67	2340	1	0	0	395.239	2	-0.0002	257	263	0	46.64	0.015	K	LVTDLTK	V						File: ~Z:\CORE\RAW_DATA_2020_QE\P780_Sigrun_Lange\P780_R_EV.raw~; SpectrumID: ~2448~; PrecursorID: ~0~; scans: ~6186~
6	2::tr|L8ISP4|L8ISP4_9CETA	Serum albumin OS=Bos mutus OX=72004 GN=M91_08159 PE=4 SV=1	2198	72	1.5e-214	71288	107	62	37	27	67.4	5.82	MKWVTFISLLLLFSSAYSRGVFRRDTHKSEIAHRFKDLGEEHFKGLVLIAFSQYLQQCPFDEHVKLVNELTEFAKTCVADESHAGCEKSLHTLFGDELCKVASLRETYGDMADCCEKQEPERNECFLSHKDDSPDLPKLKPDPNTLCDEFKADEKKFWGKYLYEIARRHPYFYAPELLYYANKYNGVFQECCQAEDKGACLLPKIETMREKVLTSSARQRLRCASIQKFGERALKAWSVARLSQKFPKAEFVEVTKLVTDLTKVHKECCHGDLLECADDRADLAKYICDNQDTISSKLKECCDKPLLEKSHCIAEVEKDAVPENLPPLTADFAEDKDVCKNYQEAKDAFLGSFLYEYSRRHPEYAVSVLLRLAKEYEATLEECCAKDDPHACYSTVFDK…	209	620	1	0	0	409.716	2	-0.0001	562	568	0	25.99	6.8	K	ATEEQLK	T						File: ~Z:\CORE\RAW_DATA_2020_QE\P780_Sigrun_Lange\P780_R_EV.raw~; SpectrumID: ~669~; PrecursorID: ~0~; scans: ~4091~
6	2::tr|L8ISP4|L8ISP4_9CETA	Serum albumin OS=Bos mutus OX=72004 GN=M91_08159 PE=4 SV=1	2198	72	1.5e-214	71288	107	62	37	27	67.4	5.82	MKWVTFISLLLLFSSAYSRGVFRRDTHKSEIAHRFKDLGEEHFKGLVLIAFSQYLQQCPFDEHVKLVNELTEFAKTCVADESHAGCEKSLHTLFGDELCKVASLRETYGDMADCCEKQEPERNECFLSHKDDSPDLPKLKPDPNTLCDEFKADEKKFWGKYLYEIARRHPYFYAPELLYYANKYNGVFQECCQAEDKGACLLPKIETMREKVLTSSARQRLRCASIQKFGERALKAWSVARLSQKFPKAEFVEVTKLVTDLTKVHKECCHGDLLECADDRADLAKYICDNQDTISSKLKECCDKPLLEKSHCIAEVEKDAVPENLPPLTADFAEDKDVCKNYQEAKDAFLGSFLYEYSRRHPEYAVSVLLRLAKEYEATLEECCAKDDPHACYSTVFDK…	628	2107	1	0	0	443.711	2	-0.0003	131	138	0	60.04	0.00075	K	DDSPDLPK	L						File: ~Z:\CORE\RAW_DATA_2020_QE\P780_Sigrun_Lange\P780_R_EV.raw~; SpectrumID: ~2215~; PrecursorID: ~0~; scans: ~5917~
6	2::tr|L8ISP4|L8ISP4_9CETA	Serum albumin OS=Bos mutus OX=72004 GN=M91_08159 PE=4 SV=1	2198	72	1.5e-214	71288	107	62	37	27	67.4	5.82	MKWVTFISLLLLFSSAYSRGVFRRDTHKSEIAHRFKDLGEEHFKGLVLIAFSQYLQQCPFDEHVKLVNELTEFAKTCVADESHAGCEKSLHTLFGDELCKVASLRETYGDMADCCEKQEPERNECFLSHKDDSPDLPKLKPDPNTLCDEFKADEKKFWGKYLYEIARRHPYFYAPELLYYANKYNGVFQECCQAEDKGACLLPKIETMREKVLTSSARQRLRCASIQKFGERALKAWSVARLSQKFPKAEFVEVTKLVTDLTKVHKECCHGDLLECADDRADLAKYICDNQDTISSKLKECCDKPLLEKSHCIAEVEKDAVPENLPPLTADFAEDKDVCKNYQEAKDAFLGSFLYEYSRRHPEYAVSVLLRLAKEYEATLEECCAKDDPHACYSTVFDK…	655	1264	1	0	0	449.744	2	0.0001	483	489	0	33.2	0.61	R	LCVLHEK	T						File: ~Z:\CORE\RAW_DATA_2020_QE\P780_Sigrun_Lange\P780_R_EV.raw~; SpectrumID: ~1356~; PrecursorID: ~0~; scans: ~4907~
6	2::tr|L8ISP4|L8ISP4_9CETA	Serum albumin OS=Bos mutus OX=72004 GN=M91_08159 PE=4 SV=1	2198	72	1.5e-214	71288	107	62	37	27	67.4	5.82	MKWVTFISLLLLFSSAYSRGVFRRDTHKSEIAHRFKDLGEEHFKGLVLIAFSQYLQQCPFDEHVKLVNELTEFAKTCVADESHAGCEKSLHTLFGDELCKVASLRETYGDMADCCEKQEPERNECFLSHKDDSPDLPKLKPDPNTLCDEFKADEKKFWGKYLYEIARRHPYFYAPELLYYANKYNGVFQECCQAEDKGACLLPKIETMREKVLTSSARQRLRCASIQKFGERALKAWSVARLSQKFPKAEFVEVTKLVTDLTKVHKECCHGDLLECADDRADLAKYICDNQDTISSKLKECCDKPLLEKSHCIAEVEKDAVPENLPPLTADFAEDKDVCKNYQEAKDAFLGSFLYEYSRRHPEYAVSVLLRLAKEYEATLEECCAKDDPHACYSTVFDK…	760	2505	1	0	0	461.747	2	-0.0004	249	256	0	46.87	0.043	K	AEFVEVTK	L						File: ~Z:\CORE\RAW_DATA_2020_QE\P780_Sigrun_Lange\P780_R_EV.raw~; SpectrumID: ~2613~; PrecursorID: ~0~; scans: ~6372~
6	2::tr|L8ISP4|L8ISP4_9CETA	Serum albumin OS=Bos mutus OX=72004 GN=M91_08159 PE=4 SV=1	2198	72	1.5e-214	71288	107	62	37	27	67.4	5.82	MKWVTFISLLLLFSSAYSRGVFRRDTHKSEIAHRFKDLGEEHFKGLVLIAFSQYLQQCPFDEHVKLVNELTEFAKTCVADESHAGCEKSLHTLFGDELCKVASLRETYGDMADCCEKQEPERNECFLSHKDDSPDLPKLKPDPNTLCDEFKADEKKFWGKYLYEIARRHPYFYAPELLYYANKYNGVFQECCQAEDKGACLLPKIETMREKVLTSSARQRLRCASIQKFGERALKAWSVARLSQKFPKAEFVEVTKLVTDLTKVHKECCHGDLLECADDRADLAKYICDNQDTISSKLKECCDKPLLEKSHCIAEVEKDAVPENLPPLTADFAEDKDVCKNYQEAKDAFLGSFLYEYSRRHPEYAVSVLLRLAKEYEATLEECCAKDDPHACYSTVFDK…	766	3461	1	0	0	464.25	2	-0.0007	161	167	0	33.37	0.62	K	YLYEIAR	R						File: ~Z:\CORE\RAW_DATA_2020_QE\P780_Sigrun_Lange\P780_R_EV.raw~; SpectrumID: ~3574~; PrecursorID: ~0~; scans: ~7535~
6	2::tr|L8ISP4|L8ISP4_9CETA	Serum albumin OS=Bos mutus OX=72004 GN=M91_08159 PE=4 SV=1	2198	72	1.5e-214	71288	107	62	37	27	67.4	5.82	MKWVTFISLLLLFSSAYSRGVFRRDTHKSEIAHRFKDLGEEHFKGLVLIAFSQYLQQCPFDEHVKLVNELTEFAKTCVADESHAGCEKSLHTLFGDELCKVASLRETYGDMADCCEKQEPERNECFLSHKDDSPDLPKLKPDPNTLCDEFKADEKKFWGKYLYEIARRHPYFYAPELLYYANKYNGVFQECCQAEDKGACLLPKIETMREKVLTSSARQRLRCASIQKFGERALKAWSVARLSQKFPKAEFVEVTKLVTDLTKVHKECCHGDLLECADDRADLAKYICDNQDTISSKLKECCDKPLLEKSHCIAEVEKDAVPENLPPLTADFAEDKDVCKNYQEAKDAFLGSFLYEYSRRHPEYAVSVLLRLAKEYEATLEECCAKDDPHACYSTVFDK…	957	1779	1	0	0	487.732	2	-0.0006	37	44	0	22.45	7.9	K	DLGEEHFK	G						File: ~Z:\CORE\RAW_DATA_2020_QE\P780_Sigrun_Lange\P780_R_EV.raw~; SpectrumID: ~1881~; PrecursorID: ~0~; scans: ~5506~
6	2::tr|L8ISP4|L8ISP4_9CETA	Serum albumin OS=Bos mutus OX=72004 GN=M91_08159 PE=4 SV=1	2198	72	1.5e-214	71288	107	62	37	27	67.4	5.82	MKWVTFISLLLLFSSAYSRGVFRRDTHKSEIAHRFKDLGEEHFKGLVLIAFSQYLQQCPFDEHVKLVNELTEFAKTCVADESHAGCEKSLHTLFGDELCKVASLRETYGDMADCCEKQEPERNECFLSHKDDSPDLPKLKPDPNTLCDEFKADEKKFWGKYLYEIARRHPYFYAPELLYYANKYNGVFQECCQAEDKGACLLPKIETMREKVLTSSARQRLRCASIQKFGERALKAWSVARLSQKFPKAEFVEVTKLVTDLTKVHKECCHGDLLECADDRADLAKYICDNQDTISSKLKECCDKPLLEKSHCIAEVEKDAVPENLPPLTADFAEDKDVCKNYQEAKDAFLGSFLYEYSRRHPEYAVSVLLRLAKEYEATLEECCAKDDPHACYSTVFDK…	1056	4292	1	0	0	501.795	2	-0.0001	598	607	0	25.75	5.2	K	LVVSTQTALA	-						File: ~Z:\CORE\RAW_DATA_2020_QE\P780_Sigrun_Lange\P780_R_EV.raw~; SpectrumID: ~4408~; PrecursorID: ~0~; scans: ~8432~
6	2::tr|L8ISP4|L8ISP4_9CETA	Serum albumin OS=Bos mutus OX=72004 GN=M91_08159 PE=4 SV=1	2198	72	1.5e-214	71288	107	62	37	27	67.4	5.82	MKWVTFISLLLLFSSAYSRGVFRRDTHKSEIAHRFKDLGEEHFKGLVLIAFSQYLQQCPFDEHVKLVNELTEFAKTCVADESHAGCEKSLHTLFGDELCKVASLRETYGDMADCCEKQEPERNECFLSHKDDSPDLPKLKPDPNTLCDEFKADEKKFWGKYLYEIARRHPYFYAPELLYYANKYNGVFQECCQAEDKGACLLPKIETMREKVLTSSARQRLRCASIQKFGERALKAWSVARLSQKFPKAEFVEVTKLVTDLTKVHKECCHGDLLECADDRADLAKYICDNQDTISSKLKECCDKPLLEKSHCIAEVEKDAVPENLPPLTADFAEDKDVCKNYQEAKDAFLGSFLYEYSRRHPEYAVSVLLRLAKEYEATLEECCAKDDPHACYSTVFDK…	1131	4792	1	0	0	507.813	2	0.0003	549	557	0	79.15	1.8e-05	K	QTALVELLK	H						File: ~Z:\CORE\RAW_DATA_2020_QE\P780_Sigrun_Lange\P780_R_EV.raw~; SpectrumID: ~4909~; PrecursorID: ~0~; scans: ~8980~
6	2::tr|L8ISP4|L8ISP4_9CETA	Serum albumin OS=Bos mutus OX=72004 GN=M91_08159 PE=4 SV=1	2198	72	1.5e-214	71288	107	62	37	27	67.4	5.82	MKWVTFISLLLLFSSAYSRGVFRRDTHKSEIAHRFKDLGEEHFKGLVLIAFSQYLQQCPFDEHVKLVNELTEFAKTCVADESHAGCEKSLHTLFGDELCKVASLRETYGDMADCCEKQEPERNECFLSHKDDSPDLPKLKPDPNTLCDEFKADEKKFWGKYLYEIARRHPYFYAPELLYYANKYNGVFQECCQAEDKGACLLPKIETMREKVLTSSARQRLRCASIQKFGERALKAWSVARLSQKFPKAEFVEVTKLVTDLTKVHKECCHGDLLECADDRADLAKYICDNQDTISSKLKECCDKPLLEKSHCIAEVEKDAVPENLPPLTADFAEDKDVCKNYQEAKDAFLGSFLYEYSRRHPEYAVSVLLRLAKEYEATLEECCAKDDPHACYSTVFDK…	1356	964	1	0	0	534.724	2	0	413	420	0	55.52	0.0018	K	QNCDQFEK	L						File: ~Z:\CORE\RAW_DATA_2020_QE\P780_Sigrun_Lange\P780_R_EV.raw~; SpectrumID: ~1042~; PrecursorID: ~0~; scans: ~4541~
6	2::tr|L8ISP4|L8ISP4_9CETA	Serum albumin OS=Bos mutus OX=72004 GN=M91_08159 PE=4 SV=1	2198	72	1.5e-214	71288	107	62	37	27	67.4	5.82	MKWVTFISLLLLFSSAYSRGVFRRDTHKSEIAHRFKDLGEEHFKGLVLIAFSQYLQQCPFDEHVKLVNELTEFAKTCVADESHAGCEKSLHTLFGDELCKVASLRETYGDMADCCEKQEPERNECFLSHKDDSPDLPKLKPDPNTLCDEFKADEKKFWGKYLYEIARRHPYFYAPELLYYANKYNGVFQECCQAEDKGACLLPKIETMREKVLTSSARQRLRCASIQKFGERALKAWSVARLSQKFPKAEFVEVTKLVTDLTKVHKECCHGDLLECADDRADLAKYICDNQDTISSKLKECCDKPLLEKSHCIAEVEKDAVPENLPPLTADFAEDKDVCKNYQEAKDAFLGSFLYEYSRRHPEYAVSVLLRLAKEYEATLEECCAKDDPHACYSTVFDK…	1646	2946	1	1	1	568.278	2	0.0026	588	597	0	57.25	0.0059	K	EACFVVEGPK	L						File: ~Z:\CORE\RAW_DATA_2020_QE\P780_Sigrun_Lange\P780_R_EV.raw~; SpectrumID: ~3058~; PrecursorID: ~0~; scans: ~6964~
6	2::tr|L8ISP4|L8ISP4_9CETA	Serum albumin OS=Bos mutus OX=72004 GN=M91_08159 PE=4 SV=1	2198	72	1.5e-214	71288	107	62	37	27	67.4	5.82	MKWVTFISLLLLFSSAYSRGVFRRDTHKSEIAHRFKDLGEEHFKGLVLIAFSQYLQQCPFDEHVKLVNELTEFAKTCVADESHAGCEKSLHTLFGDELCKVASLRETYGDMADCCEKQEPERNECFLSHKDDSPDLPKLKPDPNTLCDEFKADEKKFWGKYLYEIARRHPYFYAPELLYYANKYNGVFQECCQAEDKGACLLPKIETMREKVLTSSARQRLRCASIQKFGERALKAWSVARLSQKFPKAEFVEVTKLVTDLTKVHKECCHGDLLECADDRADLAKYICDNQDTISSKLKECCDKPLLEKSHCIAEVEKDAVPENLPPLTADFAEDKDVCKNYQEAKDAFLGSFLYEYSRRHPEYAVSVLLRLAKEYEATLEECCAKDDPHACYSTVFDK…	1653	1813	1	0	0	569.752	2	-0.0007	499	507	0	64.17	0.00048	K	CCTESLVNR	R						File: ~Z:\CORE\RAW_DATA_2020_QE\P780_Sigrun_Lange\P780_R_EV.raw~; SpectrumID: ~1915~; PrecursorID: ~0~; scans: ~5544~
6	2::tr|L8ISP4|L8ISP4_9CETA	Serum albumin OS=Bos mutus OX=72004 GN=M91_08159 PE=4 SV=1	2198	72	1.5e-214	71288	107	62	37	27	67.4	5.82	MKWVTFISLLLLFSSAYSRGVFRRDTHKSEIAHRFKDLGEEHFKGLVLIAFSQYLQQCPFDEHVKLVNELTEFAKTCVADESHAGCEKSLHTLFGDELCKVASLRETYGDMADCCEKQEPERNECFLSHKDDSPDLPKLKPDPNTLCDEFKADEKKFWGKYLYEIARRHPYFYAPELLYYANKYNGVFQECCQAEDKGACLLPKIETMREKVLTSSARQRLRCASIQKFGERALKAWSVARLSQKFPKAEFVEVTKLVTDLTKVHKECCHGDLLECADDRADLAKYICDNQDTISSKLKECCDKPLLEKSHCIAEVEKDAVPENLPPLTADFAEDKDVCKNYQEAKDAFLGSFLYEYSRRHPEYAVSVLLRLAKEYEATLEECCAKDDPHACYSTVFDK…	1679	3529	1	0	0	381.576	3	-0.0007	548	557	1	50.24	0.0041	K	KQTALVELLK	H						File: ~Z:\CORE\RAW_DATA_2020_QE\P780_Sigrun_Lange\P780_R_EV.raw~; SpectrumID: ~3643~; PrecursorID: ~0~; scans: ~7610~
6	2::tr|L8ISP4|L8ISP4_9CETA	Serum albumin OS=Bos mutus OX=72004 GN=M91_08159 PE=4 SV=1	2198	72	1.5e-214	71288	107	62	37	27	67.4	5.82	MKWVTFISLLLLFSSAYSRGVFRRDTHKSEIAHRFKDLGEEHFKGLVLIAFSQYLQQCPFDEHVKLVNELTEFAKTCVADESHAGCEKSLHTLFGDELCKVASLRETYGDMADCCEKQEPERNECFLSHKDDSPDLPKLKPDPNTLCDEFKADEKKFWGKYLYEIARRHPYFYAPELLYYANKYNGVFQECCQAEDKGACLLPKIETMREKVLTSSARQRLRCASIQKFGERALKAWSVARLSQKFPKAEFVEVTKLVTDLTKVHKECCHGDLLECADDRADLAKYICDNQDTISSKLKECCDKPLLEKSHCIAEVEKDAVPENLPPLTADFAEDKDVCKNYQEAKDAFLGSFLYEYSRRHPEYAVSVLLRLAKEYEATLEECCAKDDPHACYSTVFDK…	1680	3527	1	0	0	571.861	2	-0.0005	548	557	1	75.93	1.1e-05	K	KQTALVELLK	H						File: ~Z:\CORE\RAW_DATA_2020_QE\P780_Sigrun_Lange\P780_R_EV.raw~; SpectrumID: ~3641~; PrecursorID: ~0~; scans: ~7608~
6	2::tr|L8ISP4|L8ISP4_9CETA	Serum albumin OS=Bos mutus OX=72004 GN=M91_08159 PE=4 SV=1	2198	72	1.5e-214	71288	107	62	37	27	67.4	5.82	MKWVTFISLLLLFSSAYSRGVFRRDTHKSEIAHRFKDLGEEHFKGLVLIAFSQYLQQCPFDEHVKLVNELTEFAKTCVADESHAGCEKSLHTLFGDELCKVASLRETYGDMADCCEKQEPERNECFLSHKDDSPDLPKLKPDPNTLCDEFKADEKKFWGKYLYEIARRHPYFYAPELLYYANKYNGVFQECCQAEDKGACLLPKIETMREKVLTSSARQRLRCASIQKFGERALKAWSVARLSQKFPKAEFVEVTKLVTDLTKVHKECCHGDLLECADDRADLAKYICDNQDTISSKLKECCDKPLLEKSHCIAEVEKDAVPENLPPLTADFAEDKDVCKNYQEAKDAFLGSFLYEYSRRHPEYAVSVLLRLAKEYEATLEECCAKDDPHACYSTVFDK…	1782	4142	1	0	0	582.319	2	0.0005	66	75	0	68.71	0.00035	K	LVNELTEFAK	T						File: ~Z:\CORE\RAW_DATA_2020_QE\P780_Sigrun_Lange\P780_R_EV.raw~; SpectrumID: ~4258~; PrecursorID: ~0~; scans: ~8273~
6	2::tr|L8ISP4|L8ISP4_9CETA	Serum albumin OS=Bos mutus OX=72004 GN=M91_08159 PE=4 SV=1	2198	72	1.5e-214	71288	107	62	37	27	67.4	5.82	MKWVTFISLLLLFSSAYSRGVFRRDTHKSEIAHRFKDLGEEHFKGLVLIAFSQYLQQCPFDEHVKLVNELTEFAKTCVADESHAGCEKSLHTLFGDELCKVASLRETYGDMADCCEKQEPERNECFLSHKDDSPDLPKLKPDPNTLCDEFKADEKKFWGKYLYEIARRHPYFYAPELLYYANKYNGVFQECCQAEDKGACLLPKIETMREKVLTSSARQRLRCASIQKFGERALKAWSVARLSQKFPKAEFVEVTKLVTDLTKVHKECCHGDLLECADDRADLAKYICDNQDTISSKLKECCDKPLLEKSHCIAEVEKDAVPENLPPLTADFAEDKDVCKNYQEAKDAFLGSFLYEYSRRHPEYAVSVLLRLAKEYEATLEECCAKDDPHACYSTVFDK…	1789	146	1	0	0	389.502	3	-0.001	460	468	0	37.09	0.17	R	CCTKPESER	M						File: ~Z:\CORE\RAW_DATA_2020_QE\P780_Sigrun_Lange\P780_R_EV.raw~; SpectrumID: ~148~; PrecursorID: ~0~; scans: ~3476~
6	2::tr|L8ISP4|L8ISP4_9CETA	Serum albumin OS=Bos mutus OX=72004 GN=M91_08159 PE=4 SV=1	2198	72	1.5e-214	71288	107	62	37	27	67.4	5.82	MKWVTFISLLLLFSSAYSRGVFRRDTHKSEIAHRFKDLGEEHFKGLVLIAFSQYLQQCPFDEHVKLVNELTEFAKTCVADESHAGCEKSLHTLFGDELCKVASLRETYGDMADCCEKQEPERNECFLSHKDDSPDLPKLKPDPNTLCDEFKADEKKFWGKYLYEIARRHPYFYAPELLYYANKYNGVFQECCQAEDKGACLLPKIETMREKVLTSSARQRLRCASIQKFGERALKAWSVARLSQKFPKAEFVEVTKLVTDLTKVHKECCHGDLLECADDRADLAKYICDNQDTISSKLKECCDKPLLEKSHCIAEVEKDAVPENLPPLTADFAEDKDVCKNYQEAKDAFLGSFLYEYSRRHPEYAVSVLLRLAKEYEATLEECCAKDDPHACYSTVFDK…	2339	2938	1	0	0	653.361	2	-0.0004	402	412	0	62.39	0.0013	K	HLVDEPQNLIK	Q						File: ~Z:\CORE\RAW_DATA_2020_QE\P780_Sigrun_Lange\P780_R_EV.raw~; SpectrumID: ~3050~; PrecursorID: ~0~; scans: ~6956~
6	2::tr|L8ISP4|L8ISP4_9CETA	Serum albumin OS=Bos mutus OX=72004 GN=M91_08159 PE=4 SV=1	2198	72	1.5e-214	71288	107	62	37	27	67.4	5.82	MKWVTFISLLLLFSSAYSRGVFRRDTHKSEIAHRFKDLGEEHFKGLVLIAFSQYLQQCPFDEHVKLVNELTEFAKTCVADESHAGCEKSLHTLFGDELCKVASLRETYGDMADCCEKQEPERNECFLSHKDDSPDLPKLKPDPNTLCDEFKADEKKFWGKYLYEIARRHPYFYAPELLYYANKYNGVFQECCQAEDKGACLLPKIETMREKVLTSSARQRLRCASIQKFGERALKAWSVARLSQKFPKAEFVEVTKLVTDLTKVHKECCHGDLLECADDRADLAKYICDNQDTISSKLKECCDKPLLEKSHCIAEVEKDAVPENLPPLTADFAEDKDVCKNYQEAKDAFLGSFLYEYSRRHPEYAVSVLLRLAKEYEATLEECCAKDDPHACYSTVFDK…	2804	6009	1	0	0	700.348	2	-0.0035	569	580	0	56.74	0.0055	K	TVMENFVAFVDK	C						File: ~Z:\CORE\RAW_DATA_2020_QE\P780_Sigrun_Lange\P780_R_EV.raw~; SpectrumID: ~6138~; PrecursorID: ~0~; scans: ~10282~
6	2::tr|L8ISP4|L8ISP4_9CETA	Serum albumin OS=Bos mutus OX=72004 GN=M91_08159 PE=4 SV=1	2198	72	1.5e-214	71288	107	62	37	27	67.4	5.82	MKWVTFISLLLLFSSAYSRGVFRRDTHKSEIAHRFKDLGEEHFKGLVLIAFSQYLQQCPFDEHVKLVNELTEFAKTCVADESHAGCEKSLHTLFGDELCKVASLRETYGDMADCCEKQEPERNECFLSHKDDSPDLPKLKPDPNTLCDEFKADEKKFWGKYLYEIARRHPYFYAPELLYYANKYNGVFQECCQAEDKGACLLPKIETMREKVLTSSARQRLRCASIQKFGERALKAWSVARLSQKFPKAEFVEVTKLVTDLTKVHKECCHGDLLECADDRADLAKYICDNQDTISSKLKECCDKPLLEKSHCIAEVEKDAVPENLPPLTADFAEDKDVCKNYQEAKDAFLGSFLYEYSRRHPEYAVSVLLRLAKEYEATLEECCAKDDPHACYSTVFDK…	2872	4726	1	0	0	708.346	2	-0.0035	569	580	0	80.68	2.2e-05	K	TVMENFVAFVDK	C		Oxidation (M)	0.003000000000.0			File: ~Z:\CORE\RAW_DATA_2020_QE\P780_Sigrun_Lange\P780_R_EV.raw~; SpectrumID: ~4843~; PrecursorID: ~0~; scans: ~8910~
6	2::tr|L8ISP4|L8ISP4_9CETA	Serum albumin OS=Bos mutus OX=72004 GN=M91_08159 PE=4 SV=1	2198	72	1.5e-214	71288	107	62	37	27	67.4	5.82	MKWVTFISLLLLFSSAYSRGVFRRDTHKSEIAHRFKDLGEEHFKGLVLIAFSQYLQQCPFDEHVKLVNELTEFAKTCVADESHAGCEKSLHTLFGDELCKVASLRETYGDMADCCEKQEPERNECFLSHKDDSPDLPKLKPDPNTLCDEFKADEKKFWGKYLYEIARRHPYFYAPELLYYANKYNGVFQECCQAEDKGACLLPKIETMREKVLTSSARQRLRCASIQKFGERALKAWSVARLSQKFPKAEFVEVTKLVTDLTKVHKECCHGDLLECADDRADLAKYICDNQDTISSKLKECCDKPLLEKSHCIAEVEKDAVPENLPPLTADFAEDKDVCKNYQEAKDAFLGSFLYEYSRRHPEYAVSVLLRLAKEYEATLEECCAKDDPHACYSTVFDK…	2882	3886	1	0	0	710.35	2	-0.0006	89	100	0	75.54	0.00011	K	SLHTLFGDELCK	V						File: ~Z:\CORE\RAW_DATA_2020_QE\P780_Sigrun_Lange\P780_R_EV.raw~; SpectrumID: ~4002~; PrecursorID: ~0~; scans: ~7999~
6	2::tr|L8ISP4|L8ISP4_9CETA	Serum albumin OS=Bos mutus OX=72004 GN=M91_08159 PE=4 SV=1	2198	72	1.5e-214	71288	107	62	37	27	67.4	5.82	MKWVTFISLLLLFSSAYSRGVFRRDTHKSEIAHRFKDLGEEHFKGLVLIAFSQYLQQCPFDEHVKLVNELTEFAKTCVADESHAGCEKSLHTLFGDELCKVASLRETYGDMADCCEKQEPERNECFLSHKDDSPDLPKLKPDPNTLCDEFKADEKKFWGKYLYEIARRHPYFYAPELLYYANKYNGVFQECCQAEDKGACLLPKIETMREKVLTSSARQRLRCASIQKFGERALKAWSVARLSQKFPKAEFVEVTKLVTDLTKVHKECCHGDLLECADDRADLAKYICDNQDTISSKLKECCDKPLLEKSHCIAEVEKDAVPENLPPLTADFAEDKDVCKNYQEAKDAFLGSFLYEYSRRHPEYAVSVLLRLAKEYEATLEECCAKDDPHACYSTVFDK…	2885	3884	1	0	0	473.903	3	-0.0004	89	100	0	58.43	0.0055	K	SLHTLFGDELCK	V						File: ~Z:\CORE\RAW_DATA_2020_QE\P780_Sigrun_Lange\P780_R_EV.raw~; SpectrumID: ~4000~; PrecursorID: ~0~; scans: ~7997~
6	2::tr|L8ISP4|L8ISP4_9CETA	Serum albumin OS=Bos mutus OX=72004 GN=M91_08159 PE=4 SV=1	2198	72	1.5e-214	71288	107	62	37	27	67.4	5.82	MKWVTFISLLLLFSSAYSRGVFRRDTHKSEIAHRFKDLGEEHFKGLVLIAFSQYLQQCPFDEHVKLVNELTEFAKTCVADESHAGCEKSLHTLFGDELCKVASLRETYGDMADCCEKQEPERNECFLSHKDDSPDLPKLKPDPNTLCDEFKADEKKFWGKYLYEIARRHPYFYAPELLYYANKYNGVFQECCQAEDKGACLLPKIETMREKVLTSSARQRLRCASIQKFGERALKAWSVARLSQKFPKAEFVEVTKLVTDLTKVHKECCHGDLLECADDRADLAKYICDNQDTISSKLKECCDKPLLEKSHCIAEVEKDAVPENLPPLTADFAEDKDVCKNYQEAKDAFLGSFLYEYSRRHPEYAVSVLLRLAKEYEATLEECCAKDDPHACYSTVFDK…	2981	3081	1	0	0	480.608	3	-0.0008	360	371	1	62.65	0.00076	R	RHPEYAVSVLLR	L						File: ~Z:\CORE\RAW_DATA_2020_QE\P780_Sigrun_Lange\P780_R_EV.raw~; SpectrumID: ~3193~; PrecursorID: ~0~; scans: ~7118~
6	2::tr|L8ISP4|L8ISP4_9CETA	Serum albumin OS=Bos mutus OX=72004 GN=M91_08159 PE=4 SV=1	2198	72	1.5e-214	71288	107	62	37	27	67.4	5.82	MKWVTFISLLLLFSSAYSRGVFRRDTHKSEIAHRFKDLGEEHFKGLVLIAFSQYLQQCPFDEHVKLVNELTEFAKTCVADESHAGCEKSLHTLFGDELCKVASLRETYGDMADCCEKQEPERNECFLSHKDDSPDLPKLKPDPNTLCDEFKADEKKFWGKYLYEIARRHPYFYAPELLYYANKYNGVFQECCQAEDKGACLLPKIETMREKVLTSSARQRLRCASIQKFGERALKAWSVARLSQKFPKAEFVEVTKLVTDLTKVHKECCHGDLLECADDRADLAKYICDNQDTISSKLKECCDKPLLEKSHCIAEVEKDAVPENLPPLTADFAEDKDVCKNYQEAKDAFLGSFLYEYSRRHPEYAVSVLLRLAKEYEATLEECCAKDDPHACYSTVFDK…	2999	2030	1	0	0	722.323	2	-0.0038	286	297	0	97.17	2.7e-07	K	YICDNQDTISSK	L						File: ~Z:\CORE\RAW_DATA_2020_QE\P780_Sigrun_Lange\P780_R_EV.raw~; SpectrumID: ~2138~; PrecursorID: ~0~; scans: ~5822~
6	2::tr|L8ISP4|L8ISP4_9CETA	Serum albumin OS=Bos mutus OX=72004 GN=M91_08159 PE=4 SV=1	2198	72	1.5e-214	71288	107	62	37	27	67.4	5.82	MKWVTFISLLLLFSSAYSRGVFRRDTHKSEIAHRFKDLGEEHFKGLVLIAFSQYLQQCPFDEHVKLVNELTEFAKTCVADESHAGCEKSLHTLFGDELCKVASLRETYGDMADCCEKQEPERNECFLSHKDDSPDLPKLKPDPNTLCDEFKADEKKFWGKYLYEIARRHPYFYAPELLYYANKYNGVFQECCQAEDKGACLLPKIETMREKVLTSSARQRLRCASIQKFGERALKAWSVARLSQKFPKAEFVEVTKLVTDLTKVHKECCHGDLLECADDRADLAKYICDNQDTISSKLKECCDKPLLEKSHCIAEVEKDAVPENLPPLTADFAEDKDVCKNYQEAKDAFLGSFLYEYSRRHPEYAVSVLLRLAKEYEATLEECCAKDDPHACYSTVFDK…	3007	2212	1	0	0	722.817	2	-0.0001	286	297	0	45.77	0.029	K	YICDNQDTISSK	L		Deamidated (NQ)	0.000010000000.0			File: ~Z:\CORE\RAW_DATA_2020_QE\P780_Sigrun_Lange\P780_R_EV.raw~; SpectrumID: ~2320~; PrecursorID: ~0~; scans: ~6040~
6	2::tr|L8ISP4|L8ISP4_9CETA	Serum albumin OS=Bos mutus OX=72004 GN=M91_08159 PE=4 SV=1	2198	72	1.5e-214	71288	107	62	37	27	67.4	5.82	MKWVTFISLLLLFSSAYSRGVFRRDTHKSEIAHRFKDLGEEHFKGLVLIAFSQYLQQCPFDEHVKLVNELTEFAKTCVADESHAGCEKSLHTLFGDELCKVASLRETYGDMADCCEKQEPERNECFLSHKDDSPDLPKLKPDPNTLCDEFKADEKKFWGKYLYEIARRHPYFYAPELLYYANKYNGVFQECCQAEDKGACLLPKIETMREKVLTSSARQRLRCASIQKFGERALKAWSVARLSQKFPKAEFVEVTKLVTDLTKVHKECCHGDLLECADDRADLAKYICDNQDTISSKLKECCDKPLLEKSHCIAEVEKDAVPENLPPLTADFAEDKDVCKNYQEAKDAFLGSFLYEYSRRHPEYAVSVLLRLAKEYEATLEECCAKDDPHACYSTVFDK…	3079	645	1	0	0	488.534	3	-0.0002	76	88	0	50.79	0.003	K	TCVADESHAGCEK	S						File: ~Z:\CORE\RAW_DATA_2020_QE\P780_Sigrun_Lange\P780_R_EV.raw~; SpectrumID: ~700~; PrecursorID: ~0~; scans: ~4128~
6	2::tr|L8ISP4|L8ISP4_9CETA	Serum albumin OS=Bos mutus OX=72004 GN=M91_08159 PE=4 SV=1	2198	72	1.5e-214	71288	107	62	37	27	67.4	5.82	MKWVTFISLLLLFSSAYSRGVFRRDTHKSEIAHRFKDLGEEHFKGLVLIAFSQYLQQCPFDEHVKLVNELTEFAKTCVADESHAGCEKSLHTLFGDELCKVASLRETYGDMADCCEKQEPERNECFLSHKDDSPDLPKLKPDPNTLCDEFKADEKKFWGKYLYEIARRHPYFYAPELLYYANKYNGVFQECCQAEDKGACLLPKIETMREKVLTSSARQRLRCASIQKFGERALKAWSVARLSQKFPKAEFVEVTKLVTDLTKVHKECCHGDLLECADDRADLAKYICDNQDTISSKLKECCDKPLLEKSHCIAEVEKDAVPENLPPLTADFAEDKDVCKNYQEAKDAFLGSFLYEYSRRHPEYAVSVLLRLAKEYEATLEECCAKDDPHACYSTVFDK…	3081	570	1	0	0	732.299	2	0.0009	76	88	0	61.27	0.00029	K	TCVADESHAGCEK	S						File: ~Z:\CORE\RAW_DATA_2020_QE\P780_Sigrun_Lange\P780_R_EV.raw~; SpectrumID: ~605~; PrecursorID: ~0~; scans: ~4012~
6	2::tr|L8ISP4|L8ISP4_9CETA	Serum albumin OS=Bos mutus OX=72004 GN=M91_08159 PE=4 SV=1	2198	72	1.5e-214	71288	107	62	37	27	67.4	5.82	MKWVTFISLLLLFSSAYSRGVFRRDTHKSEIAHRFKDLGEEHFKGLVLIAFSQYLQQCPFDEHVKLVNELTEFAKTCVADESHAGCEKSLHTLFGDELCKVASLRETYGDMADCCEKQEPERNECFLSHKDDSPDLPKLKPDPNTLCDEFKADEKKFWGKYLYEIARRHPYFYAPELLYYANKYNGVFQECCQAEDKGACLLPKIETMREKVLTSSARQRLRCASIQKFGERALKAWSVARLSQKFPKAEFVEVTKLVTDLTKVHKECCHGDLLECADDRADLAKYICDNQDTISSKLKECCDKPLLEKSHCIAEVEKDAVPENLPPLTADFAEDKDVCKNYQEAKDAFLGSFLYEYSRRHPEYAVSVLLRLAKEYEATLEECCAKDDPHACYSTVFDK…	3150	2013	1	0	0	739.766	2	0.0016	106	117	0	49.76	0.0003	R	ETYGDMADCCEK	Q						File: ~Z:\CORE\RAW_DATA_2020_QE\P780_Sigrun_Lange\P780_R_EV.raw~; SpectrumID: ~2121~; PrecursorID: ~0~; scans: ~5803~
6	2::tr|L8ISP4|L8ISP4_9CETA	Serum albumin OS=Bos mutus OX=72004 GN=M91_08159 PE=4 SV=1	2198	72	1.5e-214	71288	107	62	37	27	67.4	5.82	MKWVTFISLLLLFSSAYSRGVFRRDTHKSEIAHRFKDLGEEHFKGLVLIAFSQYLQQCPFDEHVKLVNELTEFAKTCVADESHAGCEKSLHTLFGDELCKVASLRETYGDMADCCEKQEPERNECFLSHKDDSPDLPKLKPDPNTLCDEFKADEKKFWGKYLYEIARRHPYFYAPELLYYANKYNGVFQECCQAEDKGACLLPKIETMREKVLTSSARQRLRCASIQKFGERALKAWSVARLSQKFPKAEFVEVTKLVTDLTKVHKECCHGDLLECADDRADLAKYICDNQDTISSKLKECCDKPLLEKSHCIAEVEKDAVPENLPPLTADFAEDKDVCKNYQEAKDAFLGSFLYEYSRRHPEYAVSVLLRLAKEYEATLEECCAKDDPHACYSTVFDK…	3158	5186	1	0	0	493.937	3	0.0003	421	433	0	32.9	1.3	K	LGEYGFQNALIVR	Y						File: ~Z:\CORE\RAW_DATA_2020_QE\P780_Sigrun_Lange\P780_R_EV.raw~; SpectrumID: ~5303~; PrecursorID: ~0~; scans: ~9394~
6	2::tr|L8ISP4|L8ISP4_9CETA	Serum albumin OS=Bos mutus OX=72004 GN=M91_08159 PE=4 SV=1	2198	72	1.5e-214	71288	107	62	37	27	67.4	5.82	MKWVTFISLLLLFSSAYSRGVFRRDTHKSEIAHRFKDLGEEHFKGLVLIAFSQYLQQCPFDEHVKLVNELTEFAKTCVADESHAGCEKSLHTLFGDELCKVASLRETYGDMADCCEKQEPERNECFLSHKDDSPDLPKLKPDPNTLCDEFKADEKKFWGKYLYEIARRHPYFYAPELLYYANKYNGVFQECCQAEDKGACLLPKIETMREKVLTSSARQRLRCASIQKFGERALKAWSVARLSQKFPKAEFVEVTKLVTDLTKVHKECCHGDLLECADDRADLAKYICDNQDTISSKLKECCDKPLLEKSHCIAEVEKDAVPENLPPLTADFAEDKDVCKNYQEAKDAFLGSFLYEYSRRHPEYAVSVLLRLAKEYEATLEECCAKDDPHACYSTVFDK…	3159	5165	1	0	0	740.402	2	0.0008	421	433	0	99.3	2.9e-07	K	LGEYGFQNALIVR	Y						File: ~Z:\CORE\RAW_DATA_2020_QE\P780_Sigrun_Lange\P780_R_EV.raw~; SpectrumID: ~5282~; PrecursorID: ~0~; scans: ~9372~
6	2::tr|L8ISP4|L8ISP4_9CETA	Serum albumin OS=Bos mutus OX=72004 GN=M91_08159 PE=4 SV=1	2198	72	1.5e-214	71288	107	62	37	27	67.4	5.82	MKWVTFISLLLLFSSAYSRGVFRRDTHKSEIAHRFKDLGEEHFKGLVLIAFSQYLQQCPFDEHVKLVNELTEFAKTCVADESHAGCEKSLHTLFGDELCKVASLRETYGDMADCCEKQEPERNECFLSHKDDSPDLPKLKPDPNTLCDEFKADEKKFWGKYLYEIARRHPYFYAPELLYYANKYNGVFQECCQAEDKGACLLPKIETMREKVLTSSARQRLRCASIQKFGERALKAWSVARLSQKFPKAEFVEVTKLVTDLTKVHKECCHGDLLECADDRADLAKYICDNQDTISSKLKECCDKPLLEKSHCIAEVEKDAVPENLPPLTADFAEDKDVCKNYQEAKDAFLGSFLYEYSRRHPEYAVSVLLRLAKEYEATLEECCAKDDPHACYSTVFDK…	3260	1113	1	0	0	747.762	2	-0.001	106	117	0	77.36	7.1e-08	R	ETYGDMADCCEK	Q		Oxidation (M)	0.000003000000.0			File: ~Z:\CORE\RAW_DATA_2020_QE\P780_Sigrun_Lange\P780_R_EV.raw~; SpectrumID: ~1197~; PrecursorID: ~0~; scans: ~4725~
6	2::tr|L8ISP4|L8ISP4_9CETA	Serum albumin OS=Bos mutus OX=72004 GN=M91_08159 PE=4 SV=1	2198	72	1.5e-214	71288	107	62	37	27	67.4	5.82	MKWVTFISLLLLFSSAYSRGVFRRDTHKSEIAHRFKDLGEEHFKGLVLIAFSQYLQQCPFDEHVKLVNELTEFAKTCVADESHAGCEKSLHTLFGDELCKVASLRETYGDMADCCEKQEPERNECFLSHKDDSPDLPKLKPDPNTLCDEFKADEKKFWGKYLYEIARRHPYFYAPELLYYANKYNGVFQECCQAEDKGACLLPKIETMREKVLTSSARQRLRCASIQKFGERALKAWSVARLSQKFPKAEFVEVTKLVTDLTKVHKECCHGDLLECADDRADLAKYICDNQDTISSKLKECCDKPLLEKSHCIAEVEKDAVPENLPPLTADFAEDKDVCKNYQEAKDAFLGSFLYEYSRRHPEYAVSVLLRLAKEYEATLEECCAKDDPHACYSTVFDK…	3294	2367	1	0	0	751.81	2	-0.0008	375	386	0	62.03	0.00028	K	EYEATLEECCAK	D						File: ~Z:\CORE\RAW_DATA_2020_QE\P780_Sigrun_Lange\P780_R_EV.raw~; SpectrumID: ~2475~; PrecursorID: ~0~; scans: ~6218~
6	2::tr|L8ISP4|L8ISP4_9CETA	Serum albumin OS=Bos mutus OX=72004 GN=M91_08159 PE=4 SV=1	2198	72	1.5e-214	71288	107	62	37	27	67.4	5.82	MKWVTFISLLLLFSSAYSRGVFRRDTHKSEIAHRFKDLGEEHFKGLVLIAFSQYLQQCPFDEHVKLVNELTEFAKTCVADESHAGCEKSLHTLFGDELCKVASLRETYGDMADCCEKQEPERNECFLSHKDDSPDLPKLKPDPNTLCDEFKADEKKFWGKYLYEIARRHPYFYAPELLYYANKYNGVFQECCQAEDKGACLLPKIETMREKVLTSSARQRLRCASIQKFGERALKAWSVARLSQKFPKAEFVEVTKLVTDLTKVHKECCHGDLLECADDRADLAKYICDNQDTISSKLKECCDKPLLEKSHCIAEVEKDAVPENLPPLTADFAEDKDVCKNYQEAKDAFLGSFLYEYSRRHPEYAVSVLLRLAKEYEATLEECCAKDDPHACYSTVFDK…	3429	1433	1	0	0	511.599	3	-0.0002	298	309	1	32.32	2.6	K	LKECCDKPLLEK	S						File: ~Z:\CORE\RAW_DATA_2020_QE\P780_Sigrun_Lange\P780_R_EV.raw~; SpectrumID: ~1533~; PrecursorID: ~0~; scans: ~5116~
6	2::tr|L8ISP4|L8ISP4_9CETA	Serum albumin OS=Bos mutus OX=72004 GN=M91_08159 PE=4 SV=1	2198	72	1.5e-214	71288	107	62	37	27	67.4	5.82	MKWVTFISLLLLFSSAYSRGVFRRDTHKSEIAHRFKDLGEEHFKGLVLIAFSQYLQQCPFDEHVKLVNELTEFAKTCVADESHAGCEKSLHTLFGDELCKVASLRETYGDMADCCEKQEPERNECFLSHKDDSPDLPKLKPDPNTLCDEFKADEKKFWGKYLYEIARRHPYFYAPELLYYANKYNGVFQECCQAEDKGACLLPKIETMREKVLTSSARQRLRCASIQKFGERALKAWSVARLSQKFPKAEFVEVTKLVTDLTKVHKECCHGDLLECADDRADLAKYICDNQDTISSKLKECCDKPLLEKSHCIAEVEKDAVPENLPPLTADFAEDKDVCKNYQEAKDAFLGSFLYEYSRRHPEYAVSVLLRLAKEYEATLEECCAKDDPHACYSTVFDK…	3491	2874	1	0	0	777.83	2	-0.0009	387	399	0	48.36	0.013	K	DDPHACYSTVFDK	L						File: ~Z:\CORE\RAW_DATA_2020_QE\P780_Sigrun_Lange\P780_R_EV.raw~; SpectrumID: ~2985~; PrecursorID: ~0~; scans: ~6883~
6	2::tr|L8ISP4|L8ISP4_9CETA	Serum albumin OS=Bos mutus OX=72004 GN=M91_08159 PE=4 SV=1	2198	72	1.5e-214	71288	107	62	37	27	67.4	5.82	MKWVTFISLLLLFSSAYSRGVFRRDTHKSEIAHRFKDLGEEHFKGLVLIAFSQYLQQCPFDEHVKLVNELTEFAKTCVADESHAGCEKSLHTLFGDELCKVASLRETYGDMADCCEKQEPERNECFLSHKDDSPDLPKLKPDPNTLCDEFKADEKKFWGKYLYEIARRHPYFYAPELLYYANKYNGVFQECCQAEDKGACLLPKIETMREKVLTSSARQRLRCASIQKFGERALKAWSVARLSQKFPKAEFVEVTKLVTDLTKVHKECCHGDLLECADDRADLAKYICDNQDTISSKLKECCDKPLLEKSHCIAEVEKDAVPENLPPLTADFAEDKDVCKNYQEAKDAFLGSFLYEYSRRHPEYAVSVLLRLAKEYEATLEECCAKDDPHACYSTVFDK…	3516	6901	1	0	0	784.375	2	-0.0004	347	359	0	85.92	8.2e-06	K	DAFLGSFLYEYSR	R						File: ~Z:\CORE\RAW_DATA_2020_QE\P780_Sigrun_Lange\P780_R_EV.raw~; SpectrumID: ~7308~; PrecursorID: ~0~; scans: ~11519~
6	2::tr|L8ISP4|L8ISP4_9CETA	Serum albumin OS=Bos mutus OX=72004 GN=M91_08159 PE=4 SV=1	2198	72	1.5e-214	71288	107	62	37	27	67.4	5.82	MKWVTFISLLLLFSSAYSRGVFRRDTHKSEIAHRFKDLGEEHFKGLVLIAFSQYLQQCPFDEHVKLVNELTEFAKTCVADESHAGCEKSLHTLFGDELCKVASLRETYGDMADCCEKQEPERNECFLSHKDDSPDLPKLKPDPNTLCDEFKADEKKFWGKYLYEIARRHPYFYAPELLYYANKYNGVFQECCQAEDKGACLLPKIETMREKVLTSSARQRLRCASIQKFGERALKAWSVARLSQKFPKAEFVEVTKLVTDLTKVHKECCHGDLLECADDRADLAKYICDNQDTISSKLKECCDKPLLEKSHCIAEVEKDAVPENLPPLTADFAEDKDVCKNYQEAKDAFLGSFLYEYSRRHPEYAVSVLLRLAKEYEATLEECCAKDDPHACYSTVFDK…	3542	3299	1	0	0	526.261	3	-0.0001	139	151	0	42.47	0.22	K	LKPDPNTLCDEFK	A						File: ~Z:\CORE\RAW_DATA_2020_QE\P780_Sigrun_Lange\P780_R_EV.raw~; SpectrumID: ~3411~; PrecursorID: ~0~; scans: ~7354~
6	2::tr|L8ISP4|L8ISP4_9CETA	Serum albumin OS=Bos mutus OX=72004 GN=M91_08159 PE=4 SV=1	2198	72	1.5e-214	71288	107	62	37	27	67.4	5.82	MKWVTFISLLLLFSSAYSRGVFRRDTHKSEIAHRFKDLGEEHFKGLVLIAFSQYLQQCPFDEHVKLVNELTEFAKTCVADESHAGCEKSLHTLFGDELCKVASLRETYGDMADCCEKQEPERNECFLSHKDDSPDLPKLKPDPNTLCDEFKADEKKFWGKYLYEIARRHPYFYAPELLYYANKYNGVFQECCQAEDKGACLLPKIETMREKVLTSSARQRLRCASIQKFGERALKAWSVARLSQKFPKAEFVEVTKLVTDLTKVHKECCHGDLLECADDRADLAKYICDNQDTISSKLKECCDKPLLEKSHCIAEVEKDAVPENLPPLTADFAEDKDVCKNYQEAKDAFLGSFLYEYSRRHPEYAVSVLLRLAKEYEATLEECCAKDDPHACYSTVFDK…	3544	3315	1	0	0	788.888	2	0.0002	139	151	0	36.61	0.86	K	LKPDPNTLCDEFK	A						File: ~Z:\CORE\RAW_DATA_2020_QE\P780_Sigrun_Lange\P780_R_EV.raw~; SpectrumID: ~3427~; PrecursorID: ~0~; scans: ~7371~
6	2::tr|L8ISP4|L8ISP4_9CETA	Serum albumin OS=Bos mutus OX=72004 GN=M91_08159 PE=4 SV=1	2198	72	1.5e-214	71288	107	62	37	27	67.4	5.82	MKWVTFISLLLLFSSAYSRGVFRRDTHKSEIAHRFKDLGEEHFKGLVLIAFSQYLQQCPFDEHVKLVNELTEFAKTCVADESHAGCEKSLHTLFGDELCKVASLRETYGDMADCCEKQEPERNECFLSHKDDSPDLPKLKPDPNTLCDEFKADEKKFWGKYLYEIARRHPYFYAPELLYYANKYNGVFQECCQAEDKGACLLPKIETMREKVLTSSARQRLRCASIQKFGERALKAWSVARLSQKFPKAEFVEVTKLVTDLTKVHKECCHGDLLECADDRADLAKYICDNQDTISSKLKECCDKPLLEKSHCIAEVEKDAVPENLPPLTADFAEDKDVCKNYQEAKDAFLGSFLYEYSRRHPEYAVSVLLRLAKEYEATLEECCAKDDPHACYSTVFDK…	3704	3059	1	0	0	820.47	2	-0.0052	437	451	1	41.34	0.093	R	KVPQVSTPTLVEVSR	S						File: ~Z:\CORE\RAW_DATA_2020_QE\P780_Sigrun_Lange\P780_R_EV.raw~; SpectrumID: ~3171~; PrecursorID: ~0~; scans: ~7092~
6	2::tr|L8ISP4|L8ISP4_9CETA	Serum albumin OS=Bos mutus OX=72004 GN=M91_08159 PE=4 SV=1	2198	72	1.5e-214	71288	107	62	37	27	67.4	5.82	MKWVTFISLLLLFSSAYSRGVFRRDTHKSEIAHRFKDLGEEHFKGLVLIAFSQYLQQCPFDEHVKLVNELTEFAKTCVADESHAGCEKSLHTLFGDELCKVASLRETYGDMADCCEKQEPERNECFLSHKDDSPDLPKLKPDPNTLCDEFKADEKKFWGKYLYEIARRHPYFYAPELLYYANKYNGVFQECCQAEDKGACLLPKIETMREKVLTSSARQRLRCASIQKFGERALKAWSVARLSQKFPKAEFVEVTKLVTDLTKVHKECCHGDLLECADDRADLAKYICDNQDTISSKLKECCDKPLLEKSHCIAEVEKDAVPENLPPLTADFAEDKDVCKNYQEAKDAFLGSFLYEYSRRHPEYAVSVLLRLAKEYEATLEECCAKDDPHACYSTVFDK…	3710	3172	1	0	0	547.318	3	0.0004	437	451	1	90.91	8.3e-07	R	KVPQVSTPTLVEVSR	S						File: ~Z:\CORE\RAW_DATA_2020_QE\P780_Sigrun_Lange\P780_R_EV.raw~; SpectrumID: ~3284~; PrecursorID: ~0~; scans: ~7217~
6	2::tr|L8ISP4|L8ISP4_9CETA	Serum albumin OS=Bos mutus OX=72004 GN=M91_08159 PE=4 SV=1	2198	72	1.5e-214	71288	107	62	37	27	67.4	5.82	MKWVTFISLLLLFSSAYSRGVFRRDTHKSEIAHRFKDLGEEHFKGLVLIAFSQYLQQCPFDEHVKLVNELTEFAKTCVADESHAGCEKSLHTLFGDELCKVASLRETYGDMADCCEKQEPERNECFLSHKDDSPDLPKLKPDPNTLCDEFKADEKKFWGKYLYEIARRHPYFYAPELLYYANKYNGVFQECCQAEDKGACLLPKIETMREKVLTSSARQRLRCASIQKFGERALKAWSVARLSQKFPKAEFVEVTKLVTDLTKVHKECCHGDLLECADDRADLAKYICDNQDTISSKLKECCDKPLLEKSHCIAEVEKDAVPENLPPLTADFAEDKDVCKNYQEAKDAFLGSFLYEYSRRHPEYAVSVLLRLAKEYEATLEECCAKDDPHACYSTVFDK…	3952	6709	1	0	0	575.616	3	-0.0009	469	482	0	41.91	0.23	R	MPCTEDYLSLILNR	L						File: ~Z:\CORE\RAW_DATA_2020_QE\P780_Sigrun_Lange\P780_R_EV.raw~; SpectrumID: ~6950~; PrecursorID: ~0~; scans: ~11136~
6	2::tr|L8ISP4|L8ISP4_9CETA	Serum albumin OS=Bos mutus OX=72004 GN=M91_08159 PE=4 SV=1	2198	72	1.5e-214	71288	107	62	37	27	67.4	5.82	MKWVTFISLLLLFSSAYSRGVFRRDTHKSEIAHRFKDLGEEHFKGLVLIAFSQYLQQCPFDEHVKLVNELTEFAKTCVADESHAGCEKSLHTLFGDELCKVASLRETYGDMADCCEKQEPERNECFLSHKDDSPDLPKLKPDPNTLCDEFKADEKKFWGKYLYEIARRHPYFYAPELLYYANKYNGVFQECCQAEDKGACLLPKIETMREKVLTSSARQRLRCASIQKFGERALKAWSVARLSQKFPKAEFVEVTKLVTDLTKVHKECCHGDLLECADDRADLAKYICDNQDTISSKLKECCDKPLLEKSHCIAEVEKDAVPENLPPLTADFAEDKDVCKNYQEAKDAFLGSFLYEYSRRHPEYAVSVLLRLAKEYEATLEECCAKDDPHACYSTVFDK…	3953	6708	1	0	0	862.921	2	-0.0003	469	482	0	108.11	5.6e-08	R	MPCTEDYLSLILNR	L						File: ~Z:\CORE\RAW_DATA_2020_QE\P780_Sigrun_Lange\P780_R_EV.raw~; SpectrumID: ~6946~; PrecursorID: ~0~; scans: ~11132~
6	2::tr|L8ISP4|L8ISP4_9CETA	Serum albumin OS=Bos mutus OX=72004 GN=M91_08159 PE=4 SV=1	2198	72	1.5e-214	71288	107	62	37	27	67.4	5.82	MKWVTFISLLLLFSSAYSRGVFRRDTHKSEIAHRFKDLGEEHFKGLVLIAFSQYLQQCPFDEHVKLVNELTEFAKTCVADESHAGCEKSLHTLFGDELCKVASLRETYGDMADCCEKQEPERNECFLSHKDDSPDLPKLKPDPNTLCDEFKADEKKFWGKYLYEIARRHPYFYAPELLYYANKYNGVFQECCQAEDKGACLLPKIETMREKVLTSSARQRLRCASIQKFGERALKAWSVARLSQKFPKAEFVEVTKLVTDLTKVHKECCHGDLLECADDRADLAKYICDNQDTISSKLKECCDKPLLEKSHCIAEVEKDAVPENLPPLTADFAEDKDVCKNYQEAKDAFLGSFLYEYSRRHPEYAVSVLLRLAKEYEATLEECCAKDDPHACYSTVFDK…	4018	6455	1	0	0	870.917	2	-0.0021	469	482	0	121.84	2.1e-09	R	MPCTEDYLSLILNR	L		Oxidation (M)	0.30000000000000.0			File: ~Z:\CORE\RAW_DATA_2020_QE\P780_Sigrun_Lange\P780_R_EV.raw~; SpectrumID: ~6606~; PrecursorID: ~0~; scans: ~10775~
6	2::tr|L8ISP4|L8ISP4_9CETA	Serum albumin OS=Bos mutus OX=72004 GN=M91_08159 PE=4 SV=1	2198	72	1.5e-214	71288	107	62	37	27	67.4	5.82	MKWVTFISLLLLFSSAYSRGVFRRDTHKSEIAHRFKDLGEEHFKGLVLIAFSQYLQQCPFDEHVKLVNELTEFAKTCVADESHAGCEKSLHTLFGDELCKVASLRETYGDMADCCEKQEPERNECFLSHKDDSPDLPKLKPDPNTLCDEFKADEKKFWGKYLYEIARRHPYFYAPELLYYANKYNGVFQECCQAEDKGACLLPKIETMREKVLTSSARQRLRCASIQKFGERALKAWSVARLSQKFPKAEFVEVTKLVTDLTKVHKECCHGDLLECADDRADLAKYICDNQDTISSKLKECCDKPLLEKSHCIAEVEKDAVPENLPPLTADFAEDKDVCKNYQEAKDAFLGSFLYEYSRRHPEYAVSVLLRLAKEYEATLEECCAKDDPHACYSTVFDK…	4019	6457	1	0	0	580.948	3	0	469	482	0	44.89	0.1	R	MPCTEDYLSLILNR	L		Oxidation (M)	0.30000000000000.0			File: ~Z:\CORE\RAW_DATA_2020_QE\P780_Sigrun_Lange\P780_R_EV.raw~; SpectrumID: ~6608~; PrecursorID: ~0~; scans: ~10777~
6	2::tr|L8ISP4|L8ISP4_9CETA	Serum albumin OS=Bos mutus OX=72004 GN=M91_08159 PE=4 SV=1	2198	72	1.5e-214	71288	107	62	37	27	67.4	5.82	MKWVTFISLLLLFSSAYSRGVFRRDTHKSEIAHRFKDLGEEHFKGLVLIAFSQYLQQCPFDEHVKLVNELTEFAKTCVADESHAGCEKSLHTLFGDELCKVASLRETYGDMADCCEKQEPERNECFLSHKDDSPDLPKLKPDPNTLCDEFKADEKKFWGKYLYEIARRHPYFYAPELLYYANKYNGVFQECCQAEDKGACLLPKIETMREKVLTSSARQRLRCASIQKFGERALKAWSVARLSQKFPKAEFVEVTKLVTDLTKVHKECCHGDLLECADDRADLAKYICDNQDTISSKLKECCDKPLLEKSHCIAEVEKDAVPENLPPLTADFAEDKDVCKNYQEAKDAFLGSFLYEYSRRHPEYAVSVLLRLAKEYEATLEECCAKDDPHACYSTVFDK…	4053	2633	1	0	0	874.359	2	0.0046	184	197	0	74.78	1.5e-05	K	YNGVFQECCQAEDK	G						File: ~Z:\CORE\RAW_DATA_2020_QE\P780_Sigrun_Lange\P780_R_EV.raw~; SpectrumID: ~2742~; PrecursorID: ~0~; scans: ~6535~
6	2::tr|L8ISP4|L8ISP4_9CETA	Serum albumin OS=Bos mutus OX=72004 GN=M91_08159 PE=4 SV=1	2198	72	1.5e-214	71288	107	62	37	27	67.4	5.82	MKWVTFISLLLLFSSAYSRGVFRRDTHKSEIAHRFKDLGEEHFKGLVLIAFSQYLQQCPFDEHVKLVNELTEFAKTCVADESHAGCEKSLHTLFGDELCKVASLRETYGDMADCCEKQEPERNECFLSHKDDSPDLPKLKPDPNTLCDEFKADEKKFWGKYLYEIARRHPYFYAPELLYYANKYNGVFQECCQAEDKGACLLPKIETMREKVLTSSARQRLRCASIQKFGERALKAWSVARLSQKFPKAEFVEVTKLVTDLTKVHKECCHGDLLECADDRADLAKYICDNQDTISSKLKECCDKPLLEKSHCIAEVEKDAVPENLPPLTADFAEDKDVCKNYQEAKDAFLGSFLYEYSRRHPEYAVSVLLRLAKEYEATLEECCAKDDPHACYSTVFDK…	4055	2935	1	0	0	874.848	2	-0.0009	184	197	0	62.86	0.00012	K	YNGVFQECCQAEDK	G		Deamidated (NQ)	0.01000000000000.0			File: ~Z:\CORE\RAW_DATA_2020_QE\P780_Sigrun_Lange\P780_R_EV.raw~; SpectrumID: ~3047~; PrecursorID: ~0~; scans: ~6952~
6	2::tr|L8ISP4|L8ISP4_9CETA	Serum albumin OS=Bos mutus OX=72004 GN=M91_08159 PE=4 SV=1	2198	72	1.5e-214	71288	107	62	37	27	67.4	5.82	MKWVTFISLLLLFSSAYSRGVFRRDTHKSEIAHRFKDLGEEHFKGLVLIAFSQYLQQCPFDEHVKLVNELTEFAKTCVADESHAGCEKSLHTLFGDELCKVASLRETYGDMADCCEKQEPERNECFLSHKDDSPDLPKLKPDPNTLCDEFKADEKKFWGKYLYEIARRHPYFYAPELLYYANKYNGVFQECCQAEDKGACLLPKIETMREKVLTSSARQRLRCASIQKFGERALKAWSVARLSQKFPKAEFVEVTKLVTDLTKVHKECCHGDLLECADDRADLAKYICDNQDTISSKLKECCDKPLLEKSHCIAEVEKDAVPENLPPLTADFAEDKDVCKNYQEAKDAFLGSFLYEYSRRHPEYAVSVLLRLAKEYEATLEECCAKDDPHACYSTVFDK…	4063	2253	1	0	0	584.226	3	0.0155	267	280	0	31.9	0.044	K	ECCHGDLLECADDR	A		Deamidated (R)	0.00000000000002.0			File: ~Z:\CORE\RAW_DATA_2020_QE\P780_Sigrun_Lange\P780_R_EV.raw~; SpectrumID: ~2361~; PrecursorID: ~0~; scans: ~6087~
6	2::tr|L8ISP4|L8ISP4_9CETA	Serum albumin OS=Bos mutus OX=72004 GN=M91_08159 PE=4 SV=1	2198	72	1.5e-214	71288	107	62	37	27	67.4	5.82	MKWVTFISLLLLFSSAYSRGVFRRDTHKSEIAHRFKDLGEEHFKGLVLIAFSQYLQQCPFDEHVKLVNELTEFAKTCVADESHAGCEKSLHTLFGDELCKVASLRETYGDMADCCEKQEPERNECFLSHKDDSPDLPKLKPDPNTLCDEFKADEKKFWGKYLYEIARRHPYFYAPELLYYANKYNGVFQECCQAEDKGACLLPKIETMREKVLTSSARQRLRCASIQKFGERALKAWSVARLSQKFPKAEFVEVTKLVTDLTKVHKECCHGDLLECADDRADLAKYICDNQDTISSKLKECCDKPLLEKSHCIAEVEKDAVPENLPPLTADFAEDKDVCKNYQEAKDAFLGSFLYEYSRRHPEYAVSVLLRLAKEYEATLEECCAKDDPHACYSTVFDK…	4482	3769	1	0	0	627.645	3	-0.001	508	523	0	39.51	0.5	R	RPCFSALTPDETYVPK	A						File: ~Z:\CORE\RAW_DATA_2020_QE\P780_Sigrun_Lange\P780_R_EV.raw~; SpectrumID: ~3884~; PrecursorID: ~0~; scans: ~7872~
6	2::tr|L8ISP4|L8ISP4_9CETA	Serum albumin OS=Bos mutus OX=72004 GN=M91_08159 PE=4 SV=1	2198	72	1.5e-214	71288	107	62	37	27	67.4	5.82	MKWVTFISLLLLFSSAYSRGVFRRDTHKSEIAHRFKDLGEEHFKGLVLIAFSQYLQQCPFDEHVKLVNELTEFAKTCVADESHAGCEKSLHTLFGDELCKVASLRETYGDMADCCEKQEPERNECFLSHKDDSPDLPKLKPDPNTLCDEFKADEKKFWGKYLYEIARRHPYFYAPELLYYANKYNGVFQECCQAEDKGACLLPKIETMREKVLTSSARQRLRCASIQKFGERALKAWSVARLSQKFPKAEFVEVTKLVTDLTKVHKECCHGDLLECADDRADLAKYICDNQDTISSKLKECCDKPLLEKSHCIAEVEKDAVPENLPPLTADFAEDKDVCKNYQEAKDAFLGSFLYEYSRRHPEYAVSVLLRLAKEYEATLEECCAKDDPHACYSTVFDK…	4483	3512	1	0	0	940.964	2	-0.0002	508	523	0	58.37	0.0065	R	RPCFSALTPDETYVPK	A						File: ~Z:\CORE\RAW_DATA_2020_QE\P780_Sigrun_Lange\P780_R_EV.raw~; SpectrumID: ~3626~; PrecursorID: ~0~; scans: ~7592~
6	2::tr|L8ISP4|L8ISP4_9CETA	Serum albumin OS=Bos mutus OX=72004 GN=M91_08159 PE=4 SV=1	2198	72	1.5e-214	71288	107	62	37	27	67.4	5.82	MKWVTFISLLLLFSSAYSRGVFRRDTHKSEIAHRFKDLGEEHFKGLVLIAFSQYLQQCPFDEHVKLVNELTEFAKTCVADESHAGCEKSLHTLFGDELCKVASLRETYGDMADCCEKQEPERNECFLSHKDDSPDLPKLKPDPNTLCDEFKADEKKFWGKYLYEIARRHPYFYAPELLYYANKYNGVFQECCQAEDKGACLLPKIETMREKVLTSSARQRLRCASIQKFGERALKAWSVARLSQKFPKAEFVEVTKLVTDLTKVHKECCHGDLLECADDRADLAKYICDNQDTISSKLKECCDKPLLEKSHCIAEVEKDAVPENLPPLTADFAEDKDVCKNYQEAKDAFLGSFLYEYSRRHPEYAVSVLLRLAKEYEATLEECCAKDDPHACYSTVFDK…	4574	4585	1	0	0	954.462	2	-0.0046	529	544	0	60.22	0.0039	K	LFTFHADICTLPDTEK	Q						File: ~Z:\CORE\RAW_DATA_2020_QE\P780_Sigrun_Lange\P780_R_EV.raw~; SpectrumID: ~4702~; PrecursorID: ~0~; scans: ~8760~
6	2::tr|L8ISP4|L8ISP4_9CETA	Serum albumin OS=Bos mutus OX=72004 GN=M91_08159 PE=4 SV=1	2198	72	1.5e-214	71288	107	62	37	27	67.4	5.82	MKWVTFISLLLLFSSAYSRGVFRRDTHKSEIAHRFKDLGEEHFKGLVLIAFSQYLQQCPFDEHVKLVNELTEFAKTCVADESHAGCEKSLHTLFGDELCKVASLRETYGDMADCCEKQEPERNECFLSHKDDSPDLPKLKPDPNTLCDEFKADEKKFWGKYLYEIARRHPYFYAPELLYYANKYNGVFQECCQAEDKGACLLPKIETMREKVLTSSARQRLRCASIQKFGERALKAWSVARLSQKFPKAEFVEVTKLVTDLTKVHKECCHGDLLECADDRADLAKYICDNQDTISSKLKECCDKPLLEKSHCIAEVEKDAVPENLPPLTADFAEDKDVCKNYQEAKDAFLGSFLYEYSRRHPEYAVSVLLRLAKEYEATLEECCAKDDPHACYSTVFDK…	4577	4581	1	0	0	636.645	3	-0.0006	529	544	0	71.21	0.00031	K	LFTFHADICTLPDTEK	Q						File: ~Z:\CORE\RAW_DATA_2020_QE\P780_Sigrun_Lange\P780_R_EV.raw~; SpectrumID: ~4698~; PrecursorID: ~0~; scans: ~8756~
6	2::tr|L8ISP4|L8ISP4_9CETA	Serum albumin OS=Bos mutus OX=72004 GN=M91_08159 PE=4 SV=1	2198	72	1.5e-214	71288	107	62	37	27	67.4	5.82	MKWVTFISLLLLFSSAYSRGVFRRDTHKSEIAHRFKDLGEEHFKGLVLIAFSQYLQQCPFDEHVKLVNELTEFAKTCVADESHAGCEKSLHTLFGDELCKVASLRETYGDMADCCEKQEPERNECFLSHKDDSPDLPKLKPDPNTLCDEFKADEKKFWGKYLYEIARRHPYFYAPELLYYANKYNGVFQECCQAEDKGACLLPKIETMREKVLTSSARQRLRCASIQKFGERALKAWSVARLSQKFPKAEFVEVTKLVTDLTKVHKECCHGDLLECADDRADLAKYICDNQDTISSKLKECCDKPLLEKSHCIAEVEKDAVPENLPPLTADFAEDKDVCKNYQEAKDAFLGSFLYEYSRRHPEYAVSVLLRLAKEYEATLEECCAKDDPHACYSTVFDK…	4904	5629	1	0	0	512.013	4	0.0011	168	183	1	39.44	0.51	R	RHPYFYAPELLYYANK	Y						File: ~Z:\CORE\RAW_DATA_2020_QE\P780_Sigrun_Lange\P780_R_EV.raw~; SpectrumID: ~5746~; PrecursorID: ~0~; scans: ~9869~
6	2::tr|L8ISP4|L8ISP4_9CETA	Serum albumin OS=Bos mutus OX=72004 GN=M91_08159 PE=4 SV=1	2198	72	1.5e-214	71288	107	62	37	27	67.4	5.82	MKWVTFISLLLLFSSAYSRGVFRRDTHKSEIAHRFKDLGEEHFKGLVLIAFSQYLQQCPFDEHVKLVNELTEFAKTCVADESHAGCEKSLHTLFGDELCKVASLRETYGDMADCCEKQEPERNECFLSHKDDSPDLPKLKPDPNTLCDEFKADEKKFWGKYLYEIARRHPYFYAPELLYYANKYNGVFQECCQAEDKGACLLPKIETMREKVLTSSARQRLRCASIQKFGERALKAWSVARLSQKFPKAEFVEVTKLVTDLTKVHKECCHGDLLECADDRADLAKYICDNQDTISSKLKECCDKPLLEKSHCIAEVEKDAVPENLPPLTADFAEDKDVCKNYQEAKDAFLGSFLYEYSRRHPEYAVSVLLRLAKEYEATLEECCAKDDPHACYSTVFDK…	5420	2981	1	0	0	562.741	4	0.0008	267	285	1	22.08	6	K	ECCHGDLLECADDRADLAK	Y						File: ~Z:\CORE\RAW_DATA_2020_QE\P780_Sigrun_Lange\P780_R_EV.raw~; SpectrumID: ~3093~; PrecursorID: ~0~; scans: ~7004~
6	2::tr|L8ISP4|L8ISP4_9CETA	Serum albumin OS=Bos mutus OX=72004 GN=M91_08159 PE=4 SV=1	2198	72	1.5e-214	71288	107	62	37	27	67.4	5.82	MKWVTFISLLLLFSSAYSRGVFRRDTHKSEIAHRFKDLGEEHFKGLVLIAFSQYLQQCPFDEHVKLVNELTEFAKTCVADESHAGCEKSLHTLFGDELCKVASLRETYGDMADCCEKQEPERNECFLSHKDDSPDLPKLKPDPNTLCDEFKADEKKFWGKYLYEIARRHPYFYAPELLYYANKYNGVFQECCQAEDKGACLLPKIETMREKVLTSSARQRLRCASIQKFGERALKAWSVARLSQKFPKAEFVEVTKLVTDLTKVHKECCHGDLLECADDRADLAKYICDNQDTISSKLKECCDKPLLEKSHCIAEVEKDAVPENLPPLTADFAEDKDVCKNYQEAKDAFLGSFLYEYSRRHPEYAVSVLLRLAKEYEATLEECCAKDDPHACYSTVFDK…	6295	6763	1	0	0	623.821	4	-0.0004	45	65	0	56.28	0.01	K	GLVLIAFSQYLQQCPFDEHVK	L						File: ~Z:\CORE\RAW_DATA_2020_QE\P780_Sigrun_Lange\P780_R_EV.raw~; SpectrumID: ~7067~; PrecursorID: ~0~; scans: ~11260~
6	2::tr|L8ISP4|L8ISP4_9CETA	Serum albumin OS=Bos mutus OX=72004 GN=M91_08159 PE=4 SV=1	2198	72	1.5e-214	71288	107	62	37	27	67.4	5.82	MKWVTFISLLLLFSSAYSRGVFRRDTHKSEIAHRFKDLGEEHFKGLVLIAFSQYLQQCPFDEHVKLVNELTEFAKTCVADESHAGCEKSLHTLFGDELCKVASLRETYGDMADCCEKQEPERNECFLSHKDDSPDLPKLKPDPNTLCDEFKADEKKFWGKYLYEIARRHPYFYAPELLYYANKYNGVFQECCQAEDKGACLLPKIETMREKVLTSSARQRLRCASIQKFGERALKAWSVARLSQKFPKAEFVEVTKLVTDLTKVHKECCHGDLLECADDRADLAKYICDNQDTISSKLKECCDKPLLEKSHCIAEVEKDAVPENLPPLTADFAEDKDVCKNYQEAKDAFLGSFLYEYSRRHPEYAVSVLLRLAKEYEATLEECCAKDDPHACYSTVFDK…	6296	6752	1	0	0	831.428	3	0.0062	45	65	0	69.03	0.00052	K	GLVLIAFSQYLQQCPFDEHVK	L						File: ~Z:\CORE\RAW_DATA_2020_QE\P780_Sigrun_Lange\P780_R_EV.raw~; SpectrumID: ~7048~; PrecursorID: ~0~; scans: ~11240~	emPAI	7.56
7	2::tr|A0A4W2GW83|A0A4W2GW83_BOBOX	Uncharacterized protein OS=Bos indicus x Bos taurus OX=30522 GN=ALB PE=4 SV=1	2072	72	5.5e-202	70119	105	63	37	27	70.2	5.82	MCFSSSAYSRGVFRRDTHKSEIAHRFKDLGEEHFKGLVLIAFSQYLQQCPFDEHVKLVNELTEFAKTCVADESHAGCEKSLHTLFGDELCKVASLRETYGDMADCCAKQEPERNECFLSHKDDSPDLPKLKPDPNTLCDEFKADEKKFWGKYLYEIARRHPYFYAPELLYYANKYNGVFQECCQAEDKGACLLPKIETMREKVLTSSARQRLRCASIQKFGERALKAWSVARLSQKFPKAEFVEVTKLVTDLTKVHKECCHGDLLECADDRADLAKYICDNQDTISSKLKECCDKPLLEKSHCIAEVEKDAIPENLPPLTADFAEDKDVCKNYQEAKDAFLGSFLYEYSRRHPEYAVSVLLRLAKEYEATLEECCAKDDPHACYSTVFDKLKHLVDEPQ…	67	2340	1	0	0	395.239	2	-0.0002	248	254	0	46.64	0.015	K	LVTDLTK	V						File: ~Z:\CORE\RAW_DATA_2020_QE\P780_Sigrun_Lange\P780_R_EV.raw~; SpectrumID: ~2448~; PrecursorID: ~0~; scans: ~6186~
7	2::tr|A0A4W2GW83|A0A4W2GW83_BOBOX	Uncharacterized protein OS=Bos indicus x Bos taurus OX=30522 GN=ALB PE=4 SV=1	2072	72	5.5e-202	70119	105	63	37	27	70.2	5.82	MCFSSSAYSRGVFRRDTHKSEIAHRFKDLGEEHFKGLVLIAFSQYLQQCPFDEHVKLVNELTEFAKTCVADESHAGCEKSLHTLFGDELCKVASLRETYGDMADCCAKQEPERNECFLSHKDDSPDLPKLKPDPNTLCDEFKADEKKFWGKYLYEIARRHPYFYAPELLYYANKYNGVFQECCQAEDKGACLLPKIETMREKVLTSSARQRLRCASIQKFGERALKAWSVARLSQKFPKAEFVEVTKLVTDLTKVHKECCHGDLLECADDRADLAKYICDNQDTISSKLKECCDKPLLEKSHCIAEVEKDAIPENLPPLTADFAEDKDVCKNYQEAKDAFLGSFLYEYSRRHPEYAVSVLLRLAKEYEATLEECCAKDDPHACYSTVFDKLKHLVDEPQ…	209	620	1	0	0	409.716	2	-0.0001	553	559	0	25.99	6.8	K	ATEEQLK	T						File: ~Z:\CORE\RAW_DATA_2020_QE\P780_Sigrun_Lange\P780_R_EV.raw~; SpectrumID: ~669~; PrecursorID: ~0~; scans: ~4091~
7	2::tr|A0A4W2GW83|A0A4W2GW83_BOBOX	Uncharacterized protein OS=Bos indicus x Bos taurus OX=30522 GN=ALB PE=4 SV=1	2072	72	5.5e-202	70119	105	63	37	27	70.2	5.82	MCFSSSAYSRGVFRRDTHKSEIAHRFKDLGEEHFKGLVLIAFSQYLQQCPFDEHVKLVNELTEFAKTCVADESHAGCEKSLHTLFGDELCKVASLRETYGDMADCCAKQEPERNECFLSHKDDSPDLPKLKPDPNTLCDEFKADEKKFWGKYLYEIARRHPYFYAPELLYYANKYNGVFQECCQAEDKGACLLPKIETMREKVLTSSARQRLRCASIQKFGERALKAWSVARLSQKFPKAEFVEVTKLVTDLTKVHKECCHGDLLECADDRADLAKYICDNQDTISSKLKECCDKPLLEKSHCIAEVEKDAIPENLPPLTADFAEDKDVCKNYQEAKDAFLGSFLYEYSRRHPEYAVSVLLRLAKEYEATLEECCAKDDPHACYSTVFDKLKHLVDEPQ…	628	2107	1	0	0	443.711	2	-0.0003	122	129	0	60.04	0.00075	K	DDSPDLPK	L						File: ~Z:\CORE\RAW_DATA_2020_QE\P780_Sigrun_Lange\P780_R_EV.raw~; SpectrumID: ~2215~; PrecursorID: ~0~; scans: ~5917~
7	2::tr|A0A4W2GW83|A0A4W2GW83_BOBOX	Uncharacterized protein OS=Bos indicus x Bos taurus OX=30522 GN=ALB PE=4 SV=1	2072	72	5.5e-202	70119	105	63	37	27	70.2	5.82	MCFSSSAYSRGVFRRDTHKSEIAHRFKDLGEEHFKGLVLIAFSQYLQQCPFDEHVKLVNELTEFAKTCVADESHAGCEKSLHTLFGDELCKVASLRETYGDMADCCAKQEPERNECFLSHKDDSPDLPKLKPDPNTLCDEFKADEKKFWGKYLYEIARRHPYFYAPELLYYANKYNGVFQECCQAEDKGACLLPKIETMREKVLTSSARQRLRCASIQKFGERALKAWSVARLSQKFPKAEFVEVTKLVTDLTKVHKECCHGDLLECADDRADLAKYICDNQDTISSKLKECCDKPLLEKSHCIAEVEKDAIPENLPPLTADFAEDKDVCKNYQEAKDAFLGSFLYEYSRRHPEYAVSVLLRLAKEYEATLEECCAKDDPHACYSTVFDKLKHLVDEPQ…	655	1264	1	0	0	449.744	2	0.0001	474	480	0	33.2	0.61	R	LCVLHEK	T						File: ~Z:\CORE\RAW_DATA_2020_QE\P780_Sigrun_Lange\P780_R_EV.raw~; SpectrumID: ~1356~; PrecursorID: ~0~; scans: ~4907~
7	2::tr|A0A4W2GW83|A0A4W2GW83_BOBOX	Uncharacterized protein OS=Bos indicus x Bos taurus OX=30522 GN=ALB PE=4 SV=1	2072	72	5.5e-202	70119	105	63	37	27	70.2	5.82	MCFSSSAYSRGVFRRDTHKSEIAHRFKDLGEEHFKGLVLIAFSQYLQQCPFDEHVKLVNELTEFAKTCVADESHAGCEKSLHTLFGDELCKVASLRETYGDMADCCAKQEPERNECFLSHKDDSPDLPKLKPDPNTLCDEFKADEKKFWGKYLYEIARRHPYFYAPELLYYANKYNGVFQECCQAEDKGACLLPKIETMREKVLTSSARQRLRCASIQKFGERALKAWSVARLSQKFPKAEFVEVTKLVTDLTKVHKECCHGDLLECADDRADLAKYICDNQDTISSKLKECCDKPLLEKSHCIAEVEKDAIPENLPPLTADFAEDKDVCKNYQEAKDAFLGSFLYEYSRRHPEYAVSVLLRLAKEYEATLEECCAKDDPHACYSTVFDKLKHLVDEPQ…	760	2505	1	0	0	461.747	2	-0.0004	240	247	0	46.87	0.043	K	AEFVEVTK	L						File: ~Z:\CORE\RAW_DATA_2020_QE\P780_Sigrun_Lange\P780_R_EV.raw~; SpectrumID: ~2613~; PrecursorID: ~0~; scans: ~6372~
7	2::tr|A0A4W2GW83|A0A4W2GW83_BOBOX	Uncharacterized protein OS=Bos indicus x Bos taurus OX=30522 GN=ALB PE=4 SV=1	2072	72	5.5e-202	70119	105	63	37	27	70.2	5.82	MCFSSSAYSRGVFRRDTHKSEIAHRFKDLGEEHFKGLVLIAFSQYLQQCPFDEHVKLVNELTEFAKTCVADESHAGCEKSLHTLFGDELCKVASLRETYGDMADCCAKQEPERNECFLSHKDDSPDLPKLKPDPNTLCDEFKADEKKFWGKYLYEIARRHPYFYAPELLYYANKYNGVFQECCQAEDKGACLLPKIETMREKVLTSSARQRLRCASIQKFGERALKAWSVARLSQKFPKAEFVEVTKLVTDLTKVHKECCHGDLLECADDRADLAKYICDNQDTISSKLKECCDKPLLEKSHCIAEVEKDAIPENLPPLTADFAEDKDVCKNYQEAKDAFLGSFLYEYSRRHPEYAVSVLLRLAKEYEATLEECCAKDDPHACYSTVFDKLKHLVDEPQ…	766	3461	1	0	0	464.25	2	-0.0007	152	158	0	33.37	0.62	K	YLYEIAR	R						File: ~Z:\CORE\RAW_DATA_2020_QE\P780_Sigrun_Lange\P780_R_EV.raw~; SpectrumID: ~3574~; PrecursorID: ~0~; scans: ~7535~
7	2::tr|A0A4W2GW83|A0A4W2GW83_BOBOX	Uncharacterized protein OS=Bos indicus x Bos taurus OX=30522 GN=ALB PE=4 SV=1	2072	72	5.5e-202	70119	105	63	37	27	70.2	5.82	MCFSSSAYSRGVFRRDTHKSEIAHRFKDLGEEHFKGLVLIAFSQYLQQCPFDEHVKLVNELTEFAKTCVADESHAGCEKSLHTLFGDELCKVASLRETYGDMADCCAKQEPERNECFLSHKDDSPDLPKLKPDPNTLCDEFKADEKKFWGKYLYEIARRHPYFYAPELLYYANKYNGVFQECCQAEDKGACLLPKIETMREKVLTSSARQRLRCASIQKFGERALKAWSVARLSQKFPKAEFVEVTKLVTDLTKVHKECCHGDLLECADDRADLAKYICDNQDTISSKLKECCDKPLLEKSHCIAEVEKDAIPENLPPLTADFAEDKDVCKNYQEAKDAFLGSFLYEYSRRHPEYAVSVLLRLAKEYEATLEECCAKDDPHACYSTVFDKLKHLVDEPQ…	957	1779	1	0	0	487.732	2	-0.0006	28	35	0	22.45	7.9	K	DLGEEHFK	G						File: ~Z:\CORE\RAW_DATA_2020_QE\P780_Sigrun_Lange\P780_R_EV.raw~; SpectrumID: ~1881~; PrecursorID: ~0~; scans: ~5506~
7	2::tr|A0A4W2GW83|A0A4W2GW83_BOBOX	Uncharacterized protein OS=Bos indicus x Bos taurus OX=30522 GN=ALB PE=4 SV=1	2072	72	5.5e-202	70119	105	63	37	27	70.2	5.82	MCFSSSAYSRGVFRRDTHKSEIAHRFKDLGEEHFKGLVLIAFSQYLQQCPFDEHVKLVNELTEFAKTCVADESHAGCEKSLHTLFGDELCKVASLRETYGDMADCCAKQEPERNECFLSHKDDSPDLPKLKPDPNTLCDEFKADEKKFWGKYLYEIARRHPYFYAPELLYYANKYNGVFQECCQAEDKGACLLPKIETMREKVLTSSARQRLRCASIQKFGERALKAWSVARLSQKFPKAEFVEVTKLVTDLTKVHKECCHGDLLECADDRADLAKYICDNQDTISSKLKECCDKPLLEKSHCIAEVEKDAIPENLPPLTADFAEDKDVCKNYQEAKDAFLGSFLYEYSRRHPEYAVSVLLRLAKEYEATLEECCAKDDPHACYSTVFDKLKHLVDEPQ…	1056	4292	1	0	0	501.795	2	-0.0001	589	598	0	25.75	5.2	K	LVVSTQTALA	-						File: ~Z:\CORE\RAW_DATA_2020_QE\P780_Sigrun_Lange\P780_R_EV.raw~; SpectrumID: ~4408~; PrecursorID: ~0~; scans: ~8432~
7	2::tr|A0A4W2GW83|A0A4W2GW83_BOBOX	Uncharacterized protein OS=Bos indicus x Bos taurus OX=30522 GN=ALB PE=4 SV=1	2072	72	5.5e-202	70119	105	63	37	27	70.2	5.82	MCFSSSAYSRGVFRRDTHKSEIAHRFKDLGEEHFKGLVLIAFSQYLQQCPFDEHVKLVNELTEFAKTCVADESHAGCEKSLHTLFGDELCKVASLRETYGDMADCCAKQEPERNECFLSHKDDSPDLPKLKPDPNTLCDEFKADEKKFWGKYLYEIARRHPYFYAPELLYYANKYNGVFQECCQAEDKGACLLPKIETMREKVLTSSARQRLRCASIQKFGERALKAWSVARLSQKFPKAEFVEVTKLVTDLTKVHKECCHGDLLECADDRADLAKYICDNQDTISSKLKECCDKPLLEKSHCIAEVEKDAIPENLPPLTADFAEDKDVCKNYQEAKDAFLGSFLYEYSRRHPEYAVSVLLRLAKEYEATLEECCAKDDPHACYSTVFDKLKHLVDEPQ…	1131	4792	1	0	0	507.813	2	0.0003	540	548	0	79.15	1.8e-05	K	QTALVELLK	H						File: ~Z:\CORE\RAW_DATA_2020_QE\P780_Sigrun_Lange\P780_R_EV.raw~; SpectrumID: ~4909~; PrecursorID: ~0~; scans: ~8980~
7	2::tr|A0A4W2GW83|A0A4W2GW83_BOBOX	Uncharacterized protein OS=Bos indicus x Bos taurus OX=30522 GN=ALB PE=4 SV=1	2072	72	5.5e-202	70119	105	63	37	27	70.2	5.82	MCFSSSAYSRGVFRRDTHKSEIAHRFKDLGEEHFKGLVLIAFSQYLQQCPFDEHVKLVNELTEFAKTCVADESHAGCEKSLHTLFGDELCKVASLRETYGDMADCCAKQEPERNECFLSHKDDSPDLPKLKPDPNTLCDEFKADEKKFWGKYLYEIARRHPYFYAPELLYYANKYNGVFQECCQAEDKGACLLPKIETMREKVLTSSARQRLRCASIQKFGERALKAWSVARLSQKFPKAEFVEVTKLVTDLTKVHKECCHGDLLECADDRADLAKYICDNQDTISSKLKECCDKPLLEKSHCIAEVEKDAIPENLPPLTADFAEDKDVCKNYQEAKDAFLGSFLYEYSRRHPEYAVSVLLRLAKEYEATLEECCAKDDPHACYSTVFDKLKHLVDEPQ…	1356	964	1	0	0	534.724	2	0	404	411	0	55.52	0.0018	K	QNCDQFEK	L						File: ~Z:\CORE\RAW_DATA_2020_QE\P780_Sigrun_Lange\P780_R_EV.raw~; SpectrumID: ~1042~; PrecursorID: ~0~; scans: ~4541~
7	2::tr|A0A4W2GW83|A0A4W2GW83_BOBOX	Uncharacterized protein OS=Bos indicus x Bos taurus OX=30522 GN=ALB PE=4 SV=1	2072	72	5.5e-202	70119	105	63	37	27	70.2	5.82	MCFSSSAYSRGVFRRDTHKSEIAHRFKDLGEEHFKGLVLIAFSQYLQQCPFDEHVKLVNELTEFAKTCVADESHAGCEKSLHTLFGDELCKVASLRETYGDMADCCAKQEPERNECFLSHKDDSPDLPKLKPDPNTLCDEFKADEKKFWGKYLYEIARRHPYFYAPELLYYANKYNGVFQECCQAEDKGACLLPKIETMREKVLTSSARQRLRCASIQKFGERALKAWSVARLSQKFPKAEFVEVTKLVTDLTKVHKECCHGDLLECADDRADLAKYICDNQDTISSKLKECCDKPLLEKSHCIAEVEKDAIPENLPPLTADFAEDKDVCKNYQEAKDAFLGSFLYEYSRRHPEYAVSVLLRLAKEYEATLEECCAKDDPHACYSTVFDKLKHLVDEPQ…	1653	1813	1	0	0	569.752	2	-0.0007	490	498	0	64.17	0.00048	K	CCTESLVNR	R						File: ~Z:\CORE\RAW_DATA_2020_QE\P780_Sigrun_Lange\P780_R_EV.raw~; SpectrumID: ~1915~; PrecursorID: ~0~; scans: ~5544~
7	2::tr|A0A4W2GW83|A0A4W2GW83_BOBOX	Uncharacterized protein OS=Bos indicus x Bos taurus OX=30522 GN=ALB PE=4 SV=1	2072	72	5.5e-202	70119	105	63	37	27	70.2	5.82	MCFSSSAYSRGVFRRDTHKSEIAHRFKDLGEEHFKGLVLIAFSQYLQQCPFDEHVKLVNELTEFAKTCVADESHAGCEKSLHTLFGDELCKVASLRETYGDMADCCAKQEPERNECFLSHKDDSPDLPKLKPDPNTLCDEFKADEKKFWGKYLYEIARRHPYFYAPELLYYANKYNGVFQECCQAEDKGACLLPKIETMREKVLTSSARQRLRCASIQKFGERALKAWSVARLSQKFPKAEFVEVTKLVTDLTKVHKECCHGDLLECADDRADLAKYICDNQDTISSKLKECCDKPLLEKSHCIAEVEKDAIPENLPPLTADFAEDKDVCKNYQEAKDAFLGSFLYEYSRRHPEYAVSVLLRLAKEYEATLEECCAKDDPHACYSTVFDKLKHLVDEPQ…	1679	3529	1	0	0	381.576	3	-0.0007	539	548	1	50.24	0.0041	K	KQTALVELLK	H						File: ~Z:\CORE\RAW_DATA_2020_QE\P780_Sigrun_Lange\P780_R_EV.raw~; SpectrumID: ~3643~; PrecursorID: ~0~; scans: ~7610~
7	2::tr|A0A4W2GW83|A0A4W2GW83_BOBOX	Uncharacterized protein OS=Bos indicus x Bos taurus OX=30522 GN=ALB PE=4 SV=1	2072	72	5.5e-202	70119	105	63	37	27	70.2	5.82	MCFSSSAYSRGVFRRDTHKSEIAHRFKDLGEEHFKGLVLIAFSQYLQQCPFDEHVKLVNELTEFAKTCVADESHAGCEKSLHTLFGDELCKVASLRETYGDMADCCAKQEPERNECFLSHKDDSPDLPKLKPDPNTLCDEFKADEKKFWGKYLYEIARRHPYFYAPELLYYANKYNGVFQECCQAEDKGACLLPKIETMREKVLTSSARQRLRCASIQKFGERALKAWSVARLSQKFPKAEFVEVTKLVTDLTKVHKECCHGDLLECADDRADLAKYICDNQDTISSKLKECCDKPLLEKSHCIAEVEKDAIPENLPPLTADFAEDKDVCKNYQEAKDAFLGSFLYEYSRRHPEYAVSVLLRLAKEYEATLEECCAKDDPHACYSTVFDKLKHLVDEPQ…	1680	3527	1	0	0	571.861	2	-0.0005	539	548	1	75.93	1.1e-05	K	KQTALVELLK	H						File: ~Z:\CORE\RAW_DATA_2020_QE\P780_Sigrun_Lange\P780_R_EV.raw~; SpectrumID: ~3641~; PrecursorID: ~0~; scans: ~7608~
7	2::tr|A0A4W2GW83|A0A4W2GW83_BOBOX	Uncharacterized protein OS=Bos indicus x Bos taurus OX=30522 GN=ALB PE=4 SV=1	2072	72	5.5e-202	70119	105	63	37	27	70.2	5.82	MCFSSSAYSRGVFRRDTHKSEIAHRFKDLGEEHFKGLVLIAFSQYLQQCPFDEHVKLVNELTEFAKTCVADESHAGCEKSLHTLFGDELCKVASLRETYGDMADCCAKQEPERNECFLSHKDDSPDLPKLKPDPNTLCDEFKADEKKFWGKYLYEIARRHPYFYAPELLYYANKYNGVFQECCQAEDKGACLLPKIETMREKVLTSSARQRLRCASIQKFGERALKAWSVARLSQKFPKAEFVEVTKLVTDLTKVHKECCHGDLLECADDRADLAKYICDNQDTISSKLKECCDKPLLEKSHCIAEVEKDAIPENLPPLTADFAEDKDVCKNYQEAKDAFLGSFLYEYSRRHPEYAVSVLLRLAKEYEATLEECCAKDDPHACYSTVFDKLKHLVDEPQ…	1782	4142	1	0	0	582.319	2	0.0005	57	66	0	68.71	0.00035	K	LVNELTEFAK	T						File: ~Z:\CORE\RAW_DATA_2020_QE\P780_Sigrun_Lange\P780_R_EV.raw~; SpectrumID: ~4258~; PrecursorID: ~0~; scans: ~8273~
7	2::tr|A0A4W2GW83|A0A4W2GW83_BOBOX	Uncharacterized protein OS=Bos indicus x Bos taurus OX=30522 GN=ALB PE=4 SV=1	2072	72	5.5e-202	70119	105	63	37	27	70.2	5.82	MCFSSSAYSRGVFRRDTHKSEIAHRFKDLGEEHFKGLVLIAFSQYLQQCPFDEHVKLVNELTEFAKTCVADESHAGCEKSLHTLFGDELCKVASLRETYGDMADCCAKQEPERNECFLSHKDDSPDLPKLKPDPNTLCDEFKADEKKFWGKYLYEIARRHPYFYAPELLYYANKYNGVFQECCQAEDKGACLLPKIETMREKVLTSSARQRLRCASIQKFGERALKAWSVARLSQKFPKAEFVEVTKLVTDLTKVHKECCHGDLLECADDRADLAKYICDNQDTISSKLKECCDKPLLEKSHCIAEVEKDAIPENLPPLTADFAEDKDVCKNYQEAKDAFLGSFLYEYSRRHPEYAVSVLLRLAKEYEATLEECCAKDDPHACYSTVFDKLKHLVDEPQ…	1789	146	1	0	0	389.502	3	-0.001	451	459	0	37.09	0.17	R	CCTKPESER	M						File: ~Z:\CORE\RAW_DATA_2020_QE\P780_Sigrun_Lange\P780_R_EV.raw~; SpectrumID: ~148~; PrecursorID: ~0~; scans: ~3476~
7	2::tr|A0A4W2GW83|A0A4W2GW83_BOBOX	Uncharacterized protein OS=Bos indicus x Bos taurus OX=30522 GN=ALB PE=4 SV=1	2072	72	5.5e-202	70119	105	63	37	27	70.2	5.82	MCFSSSAYSRGVFRRDTHKSEIAHRFKDLGEEHFKGLVLIAFSQYLQQCPFDEHVKLVNELTEFAKTCVADESHAGCEKSLHTLFGDELCKVASLRETYGDMADCCAKQEPERNECFLSHKDDSPDLPKLKPDPNTLCDEFKADEKKFWGKYLYEIARRHPYFYAPELLYYANKYNGVFQECCQAEDKGACLLPKIETMREKVLTSSARQRLRCASIQKFGERALKAWSVARLSQKFPKAEFVEVTKLVTDLTKVHKECCHGDLLECADDRADLAKYICDNQDTISSKLKECCDKPLLEKSHCIAEVEKDAIPENLPPLTADFAEDKDVCKNYQEAKDAFLGSFLYEYSRRHPEYAVSVLLRLAKEYEATLEECCAKDDPHACYSTVFDKLKHLVDEPQ…	2339	2938	1	0	0	653.361	2	-0.0004	393	403	0	62.39	0.0013	K	HLVDEPQNLIK	Q						File: ~Z:\CORE\RAW_DATA_2020_QE\P780_Sigrun_Lange\P780_R_EV.raw~; SpectrumID: ~3050~; PrecursorID: ~0~; scans: ~6956~
7	2::tr|A0A4W2GW83|A0A4W2GW83_BOBOX	Uncharacterized protein OS=Bos indicus x Bos taurus OX=30522 GN=ALB PE=4 SV=1	2072	72	5.5e-202	70119	105	63	37	27	70.2	5.82	MCFSSSAYSRGVFRRDTHKSEIAHRFKDLGEEHFKGLVLIAFSQYLQQCPFDEHVKLVNELTEFAKTCVADESHAGCEKSLHTLFGDELCKVASLRETYGDMADCCAKQEPERNECFLSHKDDSPDLPKLKPDPNTLCDEFKADEKKFWGKYLYEIARRHPYFYAPELLYYANKYNGVFQECCQAEDKGACLLPKIETMREKVLTSSARQRLRCASIQKFGERALKAWSVARLSQKFPKAEFVEVTKLVTDLTKVHKECCHGDLLECADDRADLAKYICDNQDTISSKLKECCDKPLLEKSHCIAEVEKDAIPENLPPLTADFAEDKDVCKNYQEAKDAFLGSFLYEYSRRHPEYAVSVLLRLAKEYEATLEECCAKDDPHACYSTVFDKLKHLVDEPQ…	2547	5855	1	1	1	671.347	2	-0.0001	560	571	0	73.18	0.00013	K	TVMENFVAFVGK	C						File: ~Z:\CORE\RAW_DATA_2020_QE\P780_Sigrun_Lange\P780_R_EV.raw~; SpectrumID: ~5980~; PrecursorID: ~0~; scans: ~10116~
7	2::tr|A0A4W2GW83|A0A4W2GW83_BOBOX	Uncharacterized protein OS=Bos indicus x Bos taurus OX=30522 GN=ALB PE=4 SV=1	2072	72	5.5e-202	70119	105	63	37	27	70.2	5.82	MCFSSSAYSRGVFRRDTHKSEIAHRFKDLGEEHFKGLVLIAFSQYLQQCPFDEHVKLVNELTEFAKTCVADESHAGCEKSLHTLFGDELCKVASLRETYGDMADCCAKQEPERNECFLSHKDDSPDLPKLKPDPNTLCDEFKADEKKFWGKYLYEIARRHPYFYAPELLYYANKYNGVFQECCQAEDKGACLLPKIETMREKVLTSSARQRLRCASIQKFGERALKAWSVARLSQKFPKAEFVEVTKLVTDLTKVHKECCHGDLLECADDRADLAKYICDNQDTISSKLKECCDKPLLEKSHCIAEVEKDAIPENLPPLTADFAEDKDVCKNYQEAKDAFLGSFLYEYSRRHPEYAVSVLLRLAKEYEATLEECCAKDDPHACYSTVFDKLKHLVDEPQ…	2882	3886	1	0	0	710.35	2	-0.0006	80	91	0	75.54	0.00011	K	SLHTLFGDELCK	V						File: ~Z:\CORE\RAW_DATA_2020_QE\P780_Sigrun_Lange\P780_R_EV.raw~; SpectrumID: ~4002~; PrecursorID: ~0~; scans: ~7999~
7	2::tr|A0A4W2GW83|A0A4W2GW83_BOBOX	Uncharacterized protein OS=Bos indicus x Bos taurus OX=30522 GN=ALB PE=4 SV=1	2072	72	5.5e-202	70119	105	63	37	27	70.2	5.82	MCFSSSAYSRGVFRRDTHKSEIAHRFKDLGEEHFKGLVLIAFSQYLQQCPFDEHVKLVNELTEFAKTCVADESHAGCEKSLHTLFGDELCKVASLRETYGDMADCCAKQEPERNECFLSHKDDSPDLPKLKPDPNTLCDEFKADEKKFWGKYLYEIARRHPYFYAPELLYYANKYNGVFQECCQAEDKGACLLPKIETMREKVLTSSARQRLRCASIQKFGERALKAWSVARLSQKFPKAEFVEVTKLVTDLTKVHKECCHGDLLECADDRADLAKYICDNQDTISSKLKECCDKPLLEKSHCIAEVEKDAIPENLPPLTADFAEDKDVCKNYQEAKDAFLGSFLYEYSRRHPEYAVSVLLRLAKEYEATLEECCAKDDPHACYSTVFDKLKHLVDEPQ…	2885	3884	1	0	0	473.903	3	-0.0004	80	91	0	58.43	0.0055	K	SLHTLFGDELCK	V						File: ~Z:\CORE\RAW_DATA_2020_QE\P780_Sigrun_Lange\P780_R_EV.raw~; SpectrumID: ~4000~; PrecursorID: ~0~; scans: ~7997~
7	2::tr|A0A4W2GW83|A0A4W2GW83_BOBOX	Uncharacterized protein OS=Bos indicus x Bos taurus OX=30522 GN=ALB PE=4 SV=1	2072	72	5.5e-202	70119	105	63	37	27	70.2	5.82	MCFSSSAYSRGVFRRDTHKSEIAHRFKDLGEEHFKGLVLIAFSQYLQQCPFDEHVKLVNELTEFAKTCVADESHAGCEKSLHTLFGDELCKVASLRETYGDMADCCAKQEPERNECFLSHKDDSPDLPKLKPDPNTLCDEFKADEKKFWGKYLYEIARRHPYFYAPELLYYANKYNGVFQECCQAEDKGACLLPKIETMREKVLTSSARQRLRCASIQKFGERALKAWSVARLSQKFPKAEFVEVTKLVTDLTKVHKECCHGDLLECADDRADLAKYICDNQDTISSKLKECCDKPLLEKSHCIAEVEKDAIPENLPPLTADFAEDKDVCKNYQEAKDAFLGSFLYEYSRRHPEYAVSVLLRLAKEYEATLEECCAKDDPHACYSTVFDKLKHLVDEPQ…	2891	2054	1	1	1	710.761	2	-0.0023	97	108	0	56.14	0.0001	R	ETYGDMADCCAK	Q						File: ~Z:\CORE\RAW_DATA_2020_QE\P780_Sigrun_Lange\P780_R_EV.raw~; SpectrumID: ~2162~; PrecursorID: ~0~; scans: ~5849~
7	2::tr|A0A4W2GW83|A0A4W2GW83_BOBOX	Uncharacterized protein OS=Bos indicus x Bos taurus OX=30522 GN=ALB PE=4 SV=1	2072	72	5.5e-202	70119	105	63	37	27	70.2	5.82	MCFSSSAYSRGVFRRDTHKSEIAHRFKDLGEEHFKGLVLIAFSQYLQQCPFDEHVKLVNELTEFAKTCVADESHAGCEKSLHTLFGDELCKVASLRETYGDMADCCAKQEPERNECFLSHKDDSPDLPKLKPDPNTLCDEFKADEKKFWGKYLYEIARRHPYFYAPELLYYANKYNGVFQECCQAEDKGACLLPKIETMREKVLTSSARQRLRCASIQKFGERALKAWSVARLSQKFPKAEFVEVTKLVTDLTKVHKECCHGDLLECADDRADLAKYICDNQDTISSKLKECCDKPLLEKSHCIAEVEKDAIPENLPPLTADFAEDKDVCKNYQEAKDAFLGSFLYEYSRRHPEYAVSVLLRLAKEYEATLEECCAKDDPHACYSTVFDKLKHLVDEPQ…	2964	1137	1	1	1	718.76	2	0.0002	97	108	0	40.97	0.0024	R	ETYGDMADCCAK	Q		Oxidation (M)	0.000003000000.0			File: ~Z:\CORE\RAW_DATA_2020_QE\P780_Sigrun_Lange\P780_R_EV.raw~; SpectrumID: ~1222~; PrecursorID: ~0~; scans: ~4753~
7	2::tr|A0A4W2GW83|A0A4W2GW83_BOBOX	Uncharacterized protein OS=Bos indicus x Bos taurus OX=30522 GN=ALB PE=4 SV=1	2072	72	5.5e-202	70119	105	63	37	27	70.2	5.82	MCFSSSAYSRGVFRRDTHKSEIAHRFKDLGEEHFKGLVLIAFSQYLQQCPFDEHVKLVNELTEFAKTCVADESHAGCEKSLHTLFGDELCKVASLRETYGDMADCCAKQEPERNECFLSHKDDSPDLPKLKPDPNTLCDEFKADEKKFWGKYLYEIARRHPYFYAPELLYYANKYNGVFQECCQAEDKGACLLPKIETMREKVLTSSARQRLRCASIQKFGERALKAWSVARLSQKFPKAEFVEVTKLVTDLTKVHKECCHGDLLECADDRADLAKYICDNQDTISSKLKECCDKPLLEKSHCIAEVEKDAIPENLPPLTADFAEDKDVCKNYQEAKDAFLGSFLYEYSRRHPEYAVSVLLRLAKEYEATLEECCAKDDPHACYSTVFDKLKHLVDEPQ…	2981	3081	1	0	0	480.608	3	-0.0008	351	362	1	62.65	0.00076	R	RHPEYAVSVLLR	L						File: ~Z:\CORE\RAW_DATA_2020_QE\P780_Sigrun_Lange\P780_R_EV.raw~; SpectrumID: ~3193~; PrecursorID: ~0~; scans: ~7118~
7	2::tr|A0A4W2GW83|A0A4W2GW83_BOBOX	Uncharacterized protein OS=Bos indicus x Bos taurus OX=30522 GN=ALB PE=4 SV=1	2072	72	5.5e-202	70119	105	63	37	27	70.2	5.82	MCFSSSAYSRGVFRRDTHKSEIAHRFKDLGEEHFKGLVLIAFSQYLQQCPFDEHVKLVNELTEFAKTCVADESHAGCEKSLHTLFGDELCKVASLRETYGDMADCCAKQEPERNECFLSHKDDSPDLPKLKPDPNTLCDEFKADEKKFWGKYLYEIARRHPYFYAPELLYYANKYNGVFQECCQAEDKGACLLPKIETMREKVLTSSARQRLRCASIQKFGERALKAWSVARLSQKFPKAEFVEVTKLVTDLTKVHKECCHGDLLECADDRADLAKYICDNQDTISSKLKECCDKPLLEKSHCIAEVEKDAIPENLPPLTADFAEDKDVCKNYQEAKDAFLGSFLYEYSRRHPEYAVSVLLRLAKEYEATLEECCAKDDPHACYSTVFDKLKHLVDEPQ…	2999	2030	1	0	0	722.323	2	-0.0038	277	288	0	97.17	2.7e-07	K	YICDNQDTISSK	L						File: ~Z:\CORE\RAW_DATA_2020_QE\P780_Sigrun_Lange\P780_R_EV.raw~; SpectrumID: ~2138~; PrecursorID: ~0~; scans: ~5822~
7	2::tr|A0A4W2GW83|A0A4W2GW83_BOBOX	Uncharacterized protein OS=Bos indicus x Bos taurus OX=30522 GN=ALB PE=4 SV=1	2072	72	5.5e-202	70119	105	63	37	27	70.2	5.82	MCFSSSAYSRGVFRRDTHKSEIAHRFKDLGEEHFKGLVLIAFSQYLQQCPFDEHVKLVNELTEFAKTCVADESHAGCEKSLHTLFGDELCKVASLRETYGDMADCCAKQEPERNECFLSHKDDSPDLPKLKPDPNTLCDEFKADEKKFWGKYLYEIARRHPYFYAPELLYYANKYNGVFQECCQAEDKGACLLPKIETMREKVLTSSARQRLRCASIQKFGERALKAWSVARLSQKFPKAEFVEVTKLVTDLTKVHKECCHGDLLECADDRADLAKYICDNQDTISSKLKECCDKPLLEKSHCIAEVEKDAIPENLPPLTADFAEDKDVCKNYQEAKDAFLGSFLYEYSRRHPEYAVSVLLRLAKEYEATLEECCAKDDPHACYSTVFDKLKHLVDEPQ…	3007	2212	1	0	0	722.817	2	-0.0001	277	288	0	45.77	0.029	K	YICDNQDTISSK	L		Deamidated (NQ)	0.000010000000.0			File: ~Z:\CORE\RAW_DATA_2020_QE\P780_Sigrun_Lange\P780_R_EV.raw~; SpectrumID: ~2320~; PrecursorID: ~0~; scans: ~6040~
7	2::tr|A0A4W2GW83|A0A4W2GW83_BOBOX	Uncharacterized protein OS=Bos indicus x Bos taurus OX=30522 GN=ALB PE=4 SV=1	2072	72	5.5e-202	70119	105	63	37	27	70.2	5.82	MCFSSSAYSRGVFRRDTHKSEIAHRFKDLGEEHFKGLVLIAFSQYLQQCPFDEHVKLVNELTEFAKTCVADESHAGCEKSLHTLFGDELCKVASLRETYGDMADCCAKQEPERNECFLSHKDDSPDLPKLKPDPNTLCDEFKADEKKFWGKYLYEIARRHPYFYAPELLYYANKYNGVFQECCQAEDKGACLLPKIETMREKVLTSSARQRLRCASIQKFGERALKAWSVARLSQKFPKAEFVEVTKLVTDLTKVHKECCHGDLLECADDRADLAKYICDNQDTISSKLKECCDKPLLEKSHCIAEVEKDAIPENLPPLTADFAEDKDVCKNYQEAKDAFLGSFLYEYSRRHPEYAVSVLLRLAKEYEATLEECCAKDDPHACYSTVFDKLKHLVDEPQ…	3079	645	1	0	0	488.534	3	-0.0002	67	79	0	50.79	0.003	K	TCVADESHAGCEK	S						File: ~Z:\CORE\RAW_DATA_2020_QE\P780_Sigrun_Lange\P780_R_EV.raw~; SpectrumID: ~700~; PrecursorID: ~0~; scans: ~4128~
7	2::tr|A0A4W2GW83|A0A4W2GW83_BOBOX	Uncharacterized protein OS=Bos indicus x Bos taurus OX=30522 GN=ALB PE=4 SV=1	2072	72	5.5e-202	70119	105	63	37	27	70.2	5.82	MCFSSSAYSRGVFRRDTHKSEIAHRFKDLGEEHFKGLVLIAFSQYLQQCPFDEHVKLVNELTEFAKTCVADESHAGCEKSLHTLFGDELCKVASLRETYGDMADCCAKQEPERNECFLSHKDDSPDLPKLKPDPNTLCDEFKADEKKFWGKYLYEIARRHPYFYAPELLYYANKYNGVFQECCQAEDKGACLLPKIETMREKVLTSSARQRLRCASIQKFGERALKAWSVARLSQKFPKAEFVEVTKLVTDLTKVHKECCHGDLLECADDRADLAKYICDNQDTISSKLKECCDKPLLEKSHCIAEVEKDAIPENLPPLTADFAEDKDVCKNYQEAKDAFLGSFLYEYSRRHPEYAVSVLLRLAKEYEATLEECCAKDDPHACYSTVFDKLKHLVDEPQ…	3081	570	1	0	0	732.299	2	0.0009	67	79	0	61.27	0.00029	K	TCVADESHAGCEK	S						File: ~Z:\CORE\RAW_DATA_2020_QE\P780_Sigrun_Lange\P780_R_EV.raw~; SpectrumID: ~605~; PrecursorID: ~0~; scans: ~4012~
7	2::tr|A0A4W2GW83|A0A4W2GW83_BOBOX	Uncharacterized protein OS=Bos indicus x Bos taurus OX=30522 GN=ALB PE=4 SV=1	2072	72	5.5e-202	70119	105	63	37	27	70.2	5.82	MCFSSSAYSRGVFRRDTHKSEIAHRFKDLGEEHFKGLVLIAFSQYLQQCPFDEHVKLVNELTEFAKTCVADESHAGCEKSLHTLFGDELCKVASLRETYGDMADCCAKQEPERNECFLSHKDDSPDLPKLKPDPNTLCDEFKADEKKFWGKYLYEIARRHPYFYAPELLYYANKYNGVFQECCQAEDKGACLLPKIETMREKVLTSSARQRLRCASIQKFGERALKAWSVARLSQKFPKAEFVEVTKLVTDLTKVHKECCHGDLLECADDRADLAKYICDNQDTISSKLKECCDKPLLEKSHCIAEVEKDAIPENLPPLTADFAEDKDVCKNYQEAKDAFLGSFLYEYSRRHPEYAVSVLLRLAKEYEATLEECCAKDDPHACYSTVFDKLKHLVDEPQ…	3294	2367	1	0	0	751.81	2	-0.0008	366	377	0	62.03	0.00028	K	EYEATLEECCAK	D						File: ~Z:\CORE\RAW_DATA_2020_QE\P780_Sigrun_Lange\P780_R_EV.raw~; SpectrumID: ~2475~; PrecursorID: ~0~; scans: ~6218~
7	2::tr|A0A4W2GW83|A0A4W2GW83_BOBOX	Uncharacterized protein OS=Bos indicus x Bos taurus OX=30522 GN=ALB PE=4 SV=1	2072	72	5.5e-202	70119	105	63	37	27	70.2	5.82	MCFSSSAYSRGVFRRDTHKSEIAHRFKDLGEEHFKGLVLIAFSQYLQQCPFDEHVKLVNELTEFAKTCVADESHAGCEKSLHTLFGDELCKVASLRETYGDMADCCAKQEPERNECFLSHKDDSPDLPKLKPDPNTLCDEFKADEKKFWGKYLYEIARRHPYFYAPELLYYANKYNGVFQECCQAEDKGACLLPKIETMREKVLTSSARQRLRCASIQKFGERALKAWSVARLSQKFPKAEFVEVTKLVTDLTKVHKECCHGDLLECADDRADLAKYICDNQDTISSKLKECCDKPLLEKSHCIAEVEKDAIPENLPPLTADFAEDKDVCKNYQEAKDAFLGSFLYEYSRRHPEYAVSVLLRLAKEYEATLEECCAKDDPHACYSTVFDKLKHLVDEPQ…	3429	1433	1	0	0	511.599	3	-0.0002	289	300	1	32.32	2.6	K	LKECCDKPLLEK	S						File: ~Z:\CORE\RAW_DATA_2020_QE\P780_Sigrun_Lange\P780_R_EV.raw~; SpectrumID: ~1533~; PrecursorID: ~0~; scans: ~5116~
7	2::tr|A0A4W2GW83|A0A4W2GW83_BOBOX	Uncharacterized protein OS=Bos indicus x Bos taurus OX=30522 GN=ALB PE=4 SV=1	2072	72	5.5e-202	70119	105	63	37	27	70.2	5.82	MCFSSSAYSRGVFRRDTHKSEIAHRFKDLGEEHFKGLVLIAFSQYLQQCPFDEHVKLVNELTEFAKTCVADESHAGCEKSLHTLFGDELCKVASLRETYGDMADCCAKQEPERNECFLSHKDDSPDLPKLKPDPNTLCDEFKADEKKFWGKYLYEIARRHPYFYAPELLYYANKYNGVFQECCQAEDKGACLLPKIETMREKVLTSSARQRLRCASIQKFGERALKAWSVARLSQKFPKAEFVEVTKLVTDLTKVHKECCHGDLLECADDRADLAKYICDNQDTISSKLKECCDKPLLEKSHCIAEVEKDAIPENLPPLTADFAEDKDVCKNYQEAKDAFLGSFLYEYSRRHPEYAVSVLLRLAKEYEATLEECCAKDDPHACYSTVFDKLKHLVDEPQ…	3491	2874	1	0	0	777.83	2	-0.0009	378	390	0	48.36	0.013	K	DDPHACYSTVFDK	L						File: ~Z:\CORE\RAW_DATA_2020_QE\P780_Sigrun_Lange\P780_R_EV.raw~; SpectrumID: ~2985~; PrecursorID: ~0~; scans: ~6883~
7	2::tr|A0A4W2GW83|A0A4W2GW83_BOBOX	Uncharacterized protein OS=Bos indicus x Bos taurus OX=30522 GN=ALB PE=4 SV=1	2072	72	5.5e-202	70119	105	63	37	27	70.2	5.82	MCFSSSAYSRGVFRRDTHKSEIAHRFKDLGEEHFKGLVLIAFSQYLQQCPFDEHVKLVNELTEFAKTCVADESHAGCEKSLHTLFGDELCKVASLRETYGDMADCCAKQEPERNECFLSHKDDSPDLPKLKPDPNTLCDEFKADEKKFWGKYLYEIARRHPYFYAPELLYYANKYNGVFQECCQAEDKGACLLPKIETMREKVLTSSARQRLRCASIQKFGERALKAWSVARLSQKFPKAEFVEVTKLVTDLTKVHKECCHGDLLECADDRADLAKYICDNQDTISSKLKECCDKPLLEKSHCIAEVEKDAIPENLPPLTADFAEDKDVCKNYQEAKDAFLGSFLYEYSRRHPEYAVSVLLRLAKEYEATLEECCAKDDPHACYSTVFDKLKHLVDEPQ…	3516	6901	1	0	0	784.375	2	-0.0004	338	350	0	85.92	8.2e-06	K	DAFLGSFLYEYSR	R						File: ~Z:\CORE\RAW_DATA_2020_QE\P780_Sigrun_Lange\P780_R_EV.raw~; SpectrumID: ~7308~; PrecursorID: ~0~; scans: ~11519~
7	2::tr|A0A4W2GW83|A0A4W2GW83_BOBOX	Uncharacterized protein OS=Bos indicus x Bos taurus OX=30522 GN=ALB PE=4 SV=1	2072	72	5.5e-202	70119	105	63	37	27	70.2	5.82	MCFSSSAYSRGVFRRDTHKSEIAHRFKDLGEEHFKGLVLIAFSQYLQQCPFDEHVKLVNELTEFAKTCVADESHAGCEKSLHTLFGDELCKVASLRETYGDMADCCAKQEPERNECFLSHKDDSPDLPKLKPDPNTLCDEFKADEKKFWGKYLYEIARRHPYFYAPELLYYANKYNGVFQECCQAEDKGACLLPKIETMREKVLTSSARQRLRCASIQKFGERALKAWSVARLSQKFPKAEFVEVTKLVTDLTKVHKECCHGDLLECADDRADLAKYICDNQDTISSKLKECCDKPLLEKSHCIAEVEKDAIPENLPPLTADFAEDKDVCKNYQEAKDAFLGSFLYEYSRRHPEYAVSVLLRLAKEYEATLEECCAKDDPHACYSTVFDKLKHLVDEPQ…	3542	3299	1	0	0	526.261	3	-0.0001	130	142	0	42.47	0.22	K	LKPDPNTLCDEFK	A						File: ~Z:\CORE\RAW_DATA_2020_QE\P780_Sigrun_Lange\P780_R_EV.raw~; SpectrumID: ~3411~; PrecursorID: ~0~; scans: ~7354~
7	2::tr|A0A4W2GW83|A0A4W2GW83_BOBOX	Uncharacterized protein OS=Bos indicus x Bos taurus OX=30522 GN=ALB PE=4 SV=1	2072	72	5.5e-202	70119	105	63	37	27	70.2	5.82	MCFSSSAYSRGVFRRDTHKSEIAHRFKDLGEEHFKGLVLIAFSQYLQQCPFDEHVKLVNELTEFAKTCVADESHAGCEKSLHTLFGDELCKVASLRETYGDMADCCAKQEPERNECFLSHKDDSPDLPKLKPDPNTLCDEFKADEKKFWGKYLYEIARRHPYFYAPELLYYANKYNGVFQECCQAEDKGACLLPKIETMREKVLTSSARQRLRCASIQKFGERALKAWSVARLSQKFPKAEFVEVTKLVTDLTKVHKECCHGDLLECADDRADLAKYICDNQDTISSKLKECCDKPLLEKSHCIAEVEKDAIPENLPPLTADFAEDKDVCKNYQEAKDAFLGSFLYEYSRRHPEYAVSVLLRLAKEYEATLEECCAKDDPHACYSTVFDKLKHLVDEPQ…	3544	3315	1	0	0	788.888	2	0.0002	130	142	0	36.61	0.86	K	LKPDPNTLCDEFK	A						File: ~Z:\CORE\RAW_DATA_2020_QE\P780_Sigrun_Lange\P780_R_EV.raw~; SpectrumID: ~3427~; PrecursorID: ~0~; scans: ~7371~
7	2::tr|A0A4W2GW83|A0A4W2GW83_BOBOX	Uncharacterized protein OS=Bos indicus x Bos taurus OX=30522 GN=ALB PE=4 SV=1	2072	72	5.5e-202	70119	105	63	37	27	70.2	5.82	MCFSSSAYSRGVFRRDTHKSEIAHRFKDLGEEHFKGLVLIAFSQYLQQCPFDEHVKLVNELTEFAKTCVADESHAGCEKSLHTLFGDELCKVASLRETYGDMADCCAKQEPERNECFLSHKDDSPDLPKLKPDPNTLCDEFKADEKKFWGKYLYEIARRHPYFYAPELLYYANKYNGVFQECCQAEDKGACLLPKIETMREKVLTSSARQRLRCASIQKFGERALKAWSVARLSQKFPKAEFVEVTKLVTDLTKVHKECCHGDLLECADDRADLAKYICDNQDTISSKLKECCDKPLLEKSHCIAEVEKDAIPENLPPLTADFAEDKDVCKNYQEAKDAFLGSFLYEYSRRHPEYAVSVLLRLAKEYEATLEECCAKDDPHACYSTVFDKLKHLVDEPQ…	3704	3059	1	0	0	820.47	2	-0.0052	428	442	1	41.34	0.093	R	KVPQVSTPTLVEVSR	S						File: ~Z:\CORE\RAW_DATA_2020_QE\P780_Sigrun_Lange\P780_R_EV.raw~; SpectrumID: ~3171~; PrecursorID: ~0~; scans: ~7092~
7	2::tr|A0A4W2GW83|A0A4W2GW83_BOBOX	Uncharacterized protein OS=Bos indicus x Bos taurus OX=30522 GN=ALB PE=4 SV=1	2072	72	5.5e-202	70119	105	63	37	27	70.2	5.82	MCFSSSAYSRGVFRRDTHKSEIAHRFKDLGEEHFKGLVLIAFSQYLQQCPFDEHVKLVNELTEFAKTCVADESHAGCEKSLHTLFGDELCKVASLRETYGDMADCCAKQEPERNECFLSHKDDSPDLPKLKPDPNTLCDEFKADEKKFWGKYLYEIARRHPYFYAPELLYYANKYNGVFQECCQAEDKGACLLPKIETMREKVLTSSARQRLRCASIQKFGERALKAWSVARLSQKFPKAEFVEVTKLVTDLTKVHKECCHGDLLECADDRADLAKYICDNQDTISSKLKECCDKPLLEKSHCIAEVEKDAIPENLPPLTADFAEDKDVCKNYQEAKDAFLGSFLYEYSRRHPEYAVSVLLRLAKEYEATLEECCAKDDPHACYSTVFDKLKHLVDEPQ…	3710	3172	1	0	0	547.318	3	0.0004	428	442	1	90.91	8.3e-07	R	KVPQVSTPTLVEVSR	S						File: ~Z:\CORE\RAW_DATA_2020_QE\P780_Sigrun_Lange\P780_R_EV.raw~; SpectrumID: ~3284~; PrecursorID: ~0~; scans: ~7217~
7	2::tr|A0A4W2GW83|A0A4W2GW83_BOBOX	Uncharacterized protein OS=Bos indicus x Bos taurus OX=30522 GN=ALB PE=4 SV=1	2072	72	5.5e-202	70119	105	63	37	27	70.2	5.82	MCFSSSAYSRGVFRRDTHKSEIAHRFKDLGEEHFKGLVLIAFSQYLQQCPFDEHVKLVNELTEFAKTCVADESHAGCEKSLHTLFGDELCKVASLRETYGDMADCCAKQEPERNECFLSHKDDSPDLPKLKPDPNTLCDEFKADEKKFWGKYLYEIARRHPYFYAPELLYYANKYNGVFQECCQAEDKGACLLPKIETMREKVLTSSARQRLRCASIQKFGERALKAWSVARLSQKFPKAEFVEVTKLVTDLTKVHKECCHGDLLECADDRADLAKYICDNQDTISSKLKECCDKPLLEKSHCIAEVEKDAIPENLPPLTADFAEDKDVCKNYQEAKDAFLGSFLYEYSRRHPEYAVSVLLRLAKEYEATLEECCAKDDPHACYSTVFDKLKHLVDEPQ…	4053	2633	1	0	0	874.359	2	0.0046	175	188	0	74.78	1.5e-05	K	YNGVFQECCQAEDK	G						File: ~Z:\CORE\RAW_DATA_2020_QE\P780_Sigrun_Lange\P780_R_EV.raw~; SpectrumID: ~2742~; PrecursorID: ~0~; scans: ~6535~
7	2::tr|A0A4W2GW83|A0A4W2GW83_BOBOX	Uncharacterized protein OS=Bos indicus x Bos taurus OX=30522 GN=ALB PE=4 SV=1	2072	72	5.5e-202	70119	105	63	37	27	70.2	5.82	MCFSSSAYSRGVFRRDTHKSEIAHRFKDLGEEHFKGLVLIAFSQYLQQCPFDEHVKLVNELTEFAKTCVADESHAGCEKSLHTLFGDELCKVASLRETYGDMADCCAKQEPERNECFLSHKDDSPDLPKLKPDPNTLCDEFKADEKKFWGKYLYEIARRHPYFYAPELLYYANKYNGVFQECCQAEDKGACLLPKIETMREKVLTSSARQRLRCASIQKFGERALKAWSVARLSQKFPKAEFVEVTKLVTDLTKVHKECCHGDLLECADDRADLAKYICDNQDTISSKLKECCDKPLLEKSHCIAEVEKDAIPENLPPLTADFAEDKDVCKNYQEAKDAFLGSFLYEYSRRHPEYAVSVLLRLAKEYEATLEECCAKDDPHACYSTVFDKLKHLVDEPQ…	4055	2935	1	0	0	874.848	2	-0.0009	175	188	0	62.86	0.00012	K	YNGVFQECCQAEDK	G		Deamidated (NQ)	0.01000000000000.0			File: ~Z:\CORE\RAW_DATA_2020_QE\P780_Sigrun_Lange\P780_R_EV.raw~; SpectrumID: ~3047~; PrecursorID: ~0~; scans: ~6952~
7	2::tr|A0A4W2GW83|A0A4W2GW83_BOBOX	Uncharacterized protein OS=Bos indicus x Bos taurus OX=30522 GN=ALB PE=4 SV=1	2072	72	5.5e-202	70119	105	63	37	27	70.2	5.82	MCFSSSAYSRGVFRRDTHKSEIAHRFKDLGEEHFKGLVLIAFSQYLQQCPFDEHVKLVNELTEFAKTCVADESHAGCEKSLHTLFGDELCKVASLRETYGDMADCCAKQEPERNECFLSHKDDSPDLPKLKPDPNTLCDEFKADEKKFWGKYLYEIARRHPYFYAPELLYYANKYNGVFQECCQAEDKGACLLPKIETMREKVLTSSARQRLRCASIQKFGERALKAWSVARLSQKFPKAEFVEVTKLVTDLTKVHKECCHGDLLECADDRADLAKYICDNQDTISSKLKECCDKPLLEKSHCIAEVEKDAIPENLPPLTADFAEDKDVCKNYQEAKDAFLGSFLYEYSRRHPEYAVSVLLRLAKEYEATLEECCAKDDPHACYSTVFDKLKHLVDEPQ…	4063	2253	1	0	0	584.226	3	0.0155	258	271	0	31.9	0.044	K	ECCHGDLLECADDR	A		Deamidated (R)	0.00000000000002.0			File: ~Z:\CORE\RAW_DATA_2020_QE\P780_Sigrun_Lange\P780_R_EV.raw~; SpectrumID: ~2361~; PrecursorID: ~0~; scans: ~6087~
7	2::tr|A0A4W2GW83|A0A4W2GW83_BOBOX	Uncharacterized protein OS=Bos indicus x Bos taurus OX=30522 GN=ALB PE=4 SV=1	2072	72	5.5e-202	70119	105	63	37	27	70.2	5.82	MCFSSSAYSRGVFRRDTHKSEIAHRFKDLGEEHFKGLVLIAFSQYLQQCPFDEHVKLVNELTEFAKTCVADESHAGCEKSLHTLFGDELCKVASLRETYGDMADCCAKQEPERNECFLSHKDDSPDLPKLKPDPNTLCDEFKADEKKFWGKYLYEIARRHPYFYAPELLYYANKYNGVFQECCQAEDKGACLLPKIETMREKVLTSSARQRLRCASIQKFGERALKAWSVARLSQKFPKAEFVEVTKLVTDLTKVHKECCHGDLLECADDRADLAKYICDNQDTISSKLKECCDKPLLEKSHCIAEVEKDAIPENLPPLTADFAEDKDVCKNYQEAKDAFLGSFLYEYSRRHPEYAVSVLLRLAKEYEATLEECCAKDDPHACYSTVFDKLKHLVDEPQ…	4482	3769	1	0	0	627.645	3	-0.001	499	514	0	39.51	0.5	R	RPCFSALTPDETYVPK	A						File: ~Z:\CORE\RAW_DATA_2020_QE\P780_Sigrun_Lange\P780_R_EV.raw~; SpectrumID: ~3884~; PrecursorID: ~0~; scans: ~7872~
7	2::tr|A0A4W2GW83|A0A4W2GW83_BOBOX	Uncharacterized protein OS=Bos indicus x Bos taurus OX=30522 GN=ALB PE=4 SV=1	2072	72	5.5e-202	70119	105	63	37	27	70.2	5.82	MCFSSSAYSRGVFRRDTHKSEIAHRFKDLGEEHFKGLVLIAFSQYLQQCPFDEHVKLVNELTEFAKTCVADESHAGCEKSLHTLFGDELCKVASLRETYGDMADCCAKQEPERNECFLSHKDDSPDLPKLKPDPNTLCDEFKADEKKFWGKYLYEIARRHPYFYAPELLYYANKYNGVFQECCQAEDKGACLLPKIETMREKVLTSSARQRLRCASIQKFGERALKAWSVARLSQKFPKAEFVEVTKLVTDLTKVHKECCHGDLLECADDRADLAKYICDNQDTISSKLKECCDKPLLEKSHCIAEVEKDAIPENLPPLTADFAEDKDVCKNYQEAKDAFLGSFLYEYSRRHPEYAVSVLLRLAKEYEATLEECCAKDDPHACYSTVFDKLKHLVDEPQ…	4483	3512	1	0	0	940.964	2	-0.0002	499	514	0	58.37	0.0065	R	RPCFSALTPDETYVPK	A						File: ~Z:\CORE\RAW_DATA_2020_QE\P780_Sigrun_Lange\P780_R_EV.raw~; SpectrumID: ~3626~; PrecursorID: ~0~; scans: ~7592~
7	2::tr|A0A4W2GW83|A0A4W2GW83_BOBOX	Uncharacterized protein OS=Bos indicus x Bos taurus OX=30522 GN=ALB PE=4 SV=1	2072	72	5.5e-202	70119	105	63	37	27	70.2	5.82	MCFSSSAYSRGVFRRDTHKSEIAHRFKDLGEEHFKGLVLIAFSQYLQQCPFDEHVKLVNELTEFAKTCVADESHAGCEKSLHTLFGDELCKVASLRETYGDMADCCAKQEPERNECFLSHKDDSPDLPKLKPDPNTLCDEFKADEKKFWGKYLYEIARRHPYFYAPELLYYANKYNGVFQECCQAEDKGACLLPKIETMREKVLTSSARQRLRCASIQKFGERALKAWSVARLSQKFPKAEFVEVTKLVTDLTKVHKECCHGDLLECADDRADLAKYICDNQDTISSKLKECCDKPLLEKSHCIAEVEKDAIPENLPPLTADFAEDKDVCKNYQEAKDAFLGSFLYEYSRRHPEYAVSVLLRLAKEYEATLEECCAKDDPHACYSTVFDKLKHLVDEPQ…	4574	4585	1	0	0	954.462	2	-0.0046	520	535	0	60.22	0.0039	K	LFTFHADICTLPDTEK	Q						File: ~Z:\CORE\RAW_DATA_2020_QE\P780_Sigrun_Lange\P780_R_EV.raw~; SpectrumID: ~4702~; PrecursorID: ~0~; scans: ~8760~
7	2::tr|A0A4W2GW83|A0A4W2GW83_BOBOX	Uncharacterized protein OS=Bos indicus x Bos taurus OX=30522 GN=ALB PE=4 SV=1	2072	72	5.5e-202	70119	105	63	37	27	70.2	5.82	MCFSSSAYSRGVFRRDTHKSEIAHRFKDLGEEHFKGLVLIAFSQYLQQCPFDEHVKLVNELTEFAKTCVADESHAGCEKSLHTLFGDELCKVASLRETYGDMADCCAKQEPERNECFLSHKDDSPDLPKLKPDPNTLCDEFKADEKKFWGKYLYEIARRHPYFYAPELLYYANKYNGVFQECCQAEDKGACLLPKIETMREKVLTSSARQRLRCASIQKFGERALKAWSVARLSQKFPKAEFVEVTKLVTDLTKVHKECCHGDLLECADDRADLAKYICDNQDTISSKLKECCDKPLLEKSHCIAEVEKDAIPENLPPLTADFAEDKDVCKNYQEAKDAFLGSFLYEYSRRHPEYAVSVLLRLAKEYEATLEECCAKDDPHACYSTVFDKLKHLVDEPQ…	4577	4581	1	0	0	636.645	3	-0.0006	520	535	0	71.21	0.00031	K	LFTFHADICTLPDTEK	Q						File: ~Z:\CORE\RAW_DATA_2020_QE\P780_Sigrun_Lange\P780_R_EV.raw~; SpectrumID: ~4698~; PrecursorID: ~0~; scans: ~8756~
7	2::tr|A0A4W2GW83|A0A4W2GW83_BOBOX	Uncharacterized protein OS=Bos indicus x Bos taurus OX=30522 GN=ALB PE=4 SV=1	2072	72	5.5e-202	70119	105	63	37	27	70.2	5.82	MCFSSSAYSRGVFRRDTHKSEIAHRFKDLGEEHFKGLVLIAFSQYLQQCPFDEHVKLVNELTEFAKTCVADESHAGCEKSLHTLFGDELCKVASLRETYGDMADCCAKQEPERNECFLSHKDDSPDLPKLKPDPNTLCDEFKADEKKFWGKYLYEIARRHPYFYAPELLYYANKYNGVFQECCQAEDKGACLLPKIETMREKVLTSSARQRLRCASIQKFGERALKAWSVARLSQKFPKAEFVEVTKLVTDLTKVHKECCHGDLLECADDRADLAKYICDNQDTISSKLKECCDKPLLEKSHCIAEVEKDAIPENLPPLTADFAEDKDVCKNYQEAKDAFLGSFLYEYSRRHPEYAVSVLLRLAKEYEATLEECCAKDDPHACYSTVFDKLKHLVDEPQ…	4630	2468	1	0	0	643.27	3	-0.0013	572	588	1	70.37	6.1e-05	K	CCAADDKEACFAVEGPK	L						File: ~Z:\CORE\RAW_DATA_2020_QE\P780_Sigrun_Lange\P780_R_EV.raw~; SpectrumID: ~2576~; PrecursorID: ~0~; scans: ~6332~
7	2::tr|A0A4W2GW83|A0A4W2GW83_BOBOX	Uncharacterized protein OS=Bos indicus x Bos taurus OX=30522 GN=ALB PE=4 SV=1	2072	72	5.5e-202	70119	105	63	37	27	70.2	5.82	MCFSSSAYSRGVFRRDTHKSEIAHRFKDLGEEHFKGLVLIAFSQYLQQCPFDEHVKLVNELTEFAKTCVADESHAGCEKSLHTLFGDELCKVASLRETYGDMADCCAKQEPERNECFLSHKDDSPDLPKLKPDPNTLCDEFKADEKKFWGKYLYEIARRHPYFYAPELLYYANKYNGVFQECCQAEDKGACLLPKIETMREKVLTSSARQRLRCASIQKFGERALKAWSVARLSQKFPKAEFVEVTKLVTDLTKVHKECCHGDLLECADDRADLAKYICDNQDTISSKLKECCDKPLLEKSHCIAEVEKDAIPENLPPLTADFAEDKDVCKNYQEAKDAFLGSFLYEYSRRHPEYAVSVLLRLAKEYEATLEECCAKDDPHACYSTVFDKLKHLVDEPQ…	4904	5629	1	0	0	512.013	4	0.0011	159	174	1	39.44	0.51	R	RHPYFYAPELLYYANK	Y						File: ~Z:\CORE\RAW_DATA_2020_QE\P780_Sigrun_Lange\P780_R_EV.raw~; SpectrumID: ~5746~; PrecursorID: ~0~; scans: ~9869~
7	2::tr|A0A4W2GW83|A0A4W2GW83_BOBOX	Uncharacterized protein OS=Bos indicus x Bos taurus OX=30522 GN=ALB PE=4 SV=1	2072	72	5.5e-202	70119	105	63	37	27	70.2	5.82	MCFSSSAYSRGVFRRDTHKSEIAHRFKDLGEEHFKGLVLIAFSQYLQQCPFDEHVKLVNELTEFAKTCVADESHAGCEKSLHTLFGDELCKVASLRETYGDMADCCAKQEPERNECFLSHKDDSPDLPKLKPDPNTLCDEFKADEKKFWGKYLYEIARRHPYFYAPELLYYANKYNGVFQECCQAEDKGACLLPKIETMREKVLTSSARQRLRCASIQKFGERALKAWSVARLSQKFPKAEFVEVTKLVTDLTKVHKECCHGDLLECADDRADLAKYICDNQDTISSKLKECCDKPLLEKSHCIAEVEKDAIPENLPPLTADFAEDKDVCKNYQEAKDAFLGSFLYEYSRRHPEYAVSVLLRLAKEYEATLEECCAKDDPHACYSTVFDKLKHLVDEPQ…	5420	2981	1	0	0	562.741	4	0.0008	258	276	1	22.08	6	K	ECCHGDLLECADDRADLAK	Y						File: ~Z:\CORE\RAW_DATA_2020_QE\P780_Sigrun_Lange\P780_R_EV.raw~; SpectrumID: ~3093~; PrecursorID: ~0~; scans: ~7004~
7	2::tr|A0A4W2GW83|A0A4W2GW83_BOBOX	Uncharacterized protein OS=Bos indicus x Bos taurus OX=30522 GN=ALB PE=4 SV=1	2072	72	5.5e-202	70119	105	63	37	27	70.2	5.82	MCFSSSAYSRGVFRRDTHKSEIAHRFKDLGEEHFKGLVLIAFSQYLQQCPFDEHVKLVNELTEFAKTCVADESHAGCEKSLHTLFGDELCKVASLRETYGDMADCCAKQEPERNECFLSHKDDSPDLPKLKPDPNTLCDEFKADEKKFWGKYLYEIARRHPYFYAPELLYYANKYNGVFQECCQAEDKGACLLPKIETMREKVLTSSARQRLRCASIQKFGERALKAWSVARLSQKFPKAEFVEVTKLVTDLTKVHKECCHGDLLECADDRADLAKYICDNQDTISSKLKECCDKPLLEKSHCIAEVEKDAIPENLPPLTADFAEDKDVCKNYQEAKDAFLGSFLYEYSRRHPEYAVSVLLRLAKEYEATLEECCAKDDPHACYSTVFDKLKHLVDEPQ…	6229	5267	1	0	0	820.064	3	-0.0033	310	331	1	55.74	0.012	K	DAIPENLPPLTADFAEDKDVCK	N						File: ~Z:\CORE\RAW_DATA_2020_QE\P780_Sigrun_Lange\P780_R_EV.raw~; SpectrumID: ~5384~; PrecursorID: ~0~; scans: ~9479~
7	2::tr|A0A4W2GW83|A0A4W2GW83_BOBOX	Uncharacterized protein OS=Bos indicus x Bos taurus OX=30522 GN=ALB PE=4 SV=1	2072	72	5.5e-202	70119	105	63	37	27	70.2	5.82	MCFSSSAYSRGVFRRDTHKSEIAHRFKDLGEEHFKGLVLIAFSQYLQQCPFDEHVKLVNELTEFAKTCVADESHAGCEKSLHTLFGDELCKVASLRETYGDMADCCAKQEPERNECFLSHKDDSPDLPKLKPDPNTLCDEFKADEKKFWGKYLYEIARRHPYFYAPELLYYANKYNGVFQECCQAEDKGACLLPKIETMREKVLTSSARQRLRCASIQKFGERALKAWSVARLSQKFPKAEFVEVTKLVTDLTKVHKECCHGDLLECADDRADLAKYICDNQDTISSKLKECCDKPLLEKSHCIAEVEKDAIPENLPPLTADFAEDKDVCKNYQEAKDAFLGSFLYEYSRRHPEYAVSVLLRLAKEYEATLEECCAKDDPHACYSTVFDKLKHLVDEPQ…	6295	6763	1	0	0	623.821	4	-0.0004	36	56	0	56.28	0.01	K	GLVLIAFSQYLQQCPFDEHVK	L						File: ~Z:\CORE\RAW_DATA_2020_QE\P780_Sigrun_Lange\P780_R_EV.raw~; SpectrumID: ~7067~; PrecursorID: ~0~; scans: ~11260~
7	2::tr|A0A4W2GW83|A0A4W2GW83_BOBOX	Uncharacterized protein OS=Bos indicus x Bos taurus OX=30522 GN=ALB PE=4 SV=1	2072	72	5.5e-202	70119	105	63	37	27	70.2	5.82	MCFSSSAYSRGVFRRDTHKSEIAHRFKDLGEEHFKGLVLIAFSQYLQQCPFDEHVKLVNELTEFAKTCVADESHAGCEKSLHTLFGDELCKVASLRETYGDMADCCAKQEPERNECFLSHKDDSPDLPKLKPDPNTLCDEFKADEKKFWGKYLYEIARRHPYFYAPELLYYANKYNGVFQECCQAEDKGACLLPKIETMREKVLTSSARQRLRCASIQKFGERALKAWSVARLSQKFPKAEFVEVTKLVTDLTKVHKECCHGDLLECADDRADLAKYICDNQDTISSKLKECCDKPLLEKSHCIAEVEKDAIPENLPPLTADFAEDKDVCKNYQEAKDAFLGSFLYEYSRRHPEYAVSVLLRLAKEYEATLEECCAKDDPHACYSTVFDKLKHLVDEPQ…	6296	6752	1	0	0	831.428	3	0.0062	36	56	0	69.03	0.00052	K	GLVLIAFSQYLQQCPFDEHVK	L						File: ~Z:\CORE\RAW_DATA_2020_QE\P780_Sigrun_Lange\P780_R_EV.raw~; SpectrumID: ~7048~; PrecursorID: ~0~; scans: ~11240~
7	2::tr|A0A4W2GW83|A0A4W2GW83_BOBOX	Uncharacterized protein OS=Bos indicus x Bos taurus OX=30522 GN=ALB PE=4 SV=1	2072	72	5.5e-202	70119	105	63	37	27	70.2	5.82	MCFSSSAYSRGVFRRDTHKSEIAHRFKDLGEEHFKGLVLIAFSQYLQQCPFDEHVKLVNELTEFAKTCVADESHAGCEKSLHTLFGDELCKVASLRETYGDMADCCAKQEPERNECFLSHKDDSPDLPKLKPDPNTLCDEFKADEKKFWGKYLYEIARRHPYFYAPELLYYANKYNGVFQECCQAEDKGACLLPKIETMREKVLTSSARQRLRCASIQKFGERALKAWSVARLSQKFPKAEFVEVTKLVTDLTKVHKECCHGDLLECADDRADLAKYICDNQDTISSKLKECCDKPLLEKSHCIAEVEKDAIPENLPPLTADFAEDKDVCKNYQEAKDAFLGSFLYEYSRRHPEYAVSVLLRLAKEYEATLEECCAKDDPHACYSTVFDKLKHLVDEPQ…	7902	4462	1	0	0	878.922	4	0.0092	301	331	2	56.56	0.0093	K	SHCIAEVEKDAIPENLPPLTADFAEDKDVCK	N		Deamidated (NQ)	0.0000000000000010000000000000000.0			File: ~Z:\CORE\RAW_DATA_2020_QE\P780_Sigrun_Lange\P780_R_EV.raw~; SpectrumID: ~4579~; PrecursorID: ~0~; scans: ~8625~	emPAI	6.73
8	2::tr|A0A5N3XZ04|A0A5N3XZ04_MUNRE	IF rod domain-containing protein OS=Muntiacus reevesi OX=9886 GN=FD755_010529 PE=3 SV=1	1282	72	5.4e-123	62910	44	26	25	14	35.5	7.62	MSRQSTVSFRSGGSRSFSTASAITPSVSRTSFTSVSRSGGGGGGGFGRVSLGGAYGAGGFGSRSLYNLGGSKRISISASGGGFRNRFGAGAGGGYGFGGGAGSGFGFGGGAGGGGFGLGGGAGFGGGFGGAGFPVCPPGGIQEVTVNQSLLTPLNLQIDPTIQRVRTEEREQIKTLNNKFASFIDKVRFLEQQNKVLDTKWTLLQEQGTKTVRQNLEPLFEQYINNLRRQLDSIVGERGRLDSELRNMQDLVEDFKNKYEDEINKRTTAENEFVMLKKDVDAAYMNKVELEAKVDALMDEINFMKMFFDAELSQMQTHVSDTSVVLSMDNNRSLDLDSIIAEVKAQYEDIANRSRTEAESWYQTKYEELQQTAGRHGDDLRNTKHEISEMNRMIQRLRS…	128	1105	1	0	0	402.708	2	-0.0005	399	405	0	36.79	0.43	R	SEIDNVK	K						File: ~Z:\CORE\RAW_DATA_2020_QE\P780_Sigrun_Lange\P780_R_EV.raw~; SpectrumID: ~1189~; PrecursorID: ~0~; scans: ~4714~
8	2::tr|A0A5N3XZ04|A0A5N3XZ04_MUNRE	IF rod domain-containing protein OS=Muntiacus reevesi OX=9886 GN=FD755_010529 PE=3 SV=1	1282	72	5.4e-123	62910	44	26	25	14	35.5	7.62	MSRQSTVSFRSGGSRSFSTASAITPSVSRTSFTSVSRSGGGGGGGFGRVSLGGAYGAGGFGSRSLYNLGGSKRISISASGGGFRNRFGAGAGGGYGFGGGAGSGFGFGGGAGGGGFGLGGGAGFGGGFGGAGFPVCPPGGIQEVTVNQSLLTPLNLQIDPTIQRVRTEEREQIKTLNNKFASFIDKVRFLEQQNKVLDTKWTLLQEQGTKTVRQNLEPLFEQYINNLRRQLDSIVGERGRLDSELRNMQDLVEDFKNKYEDEINKRTTAENEFVMLKKDVDAAYMNKVELEAKVDALMDEINFMKMFFDAELSQMQTHVSDTSVVLSMDNNRSLDLDSIIAEVKAQYEDIANRSRTEAESWYQTKYEELQQTAGRHGDDLRNTKHEISEMNRMIQRLRS…	266	3412	1	0	0	414.219	2	0	180	186	0	47.8	0.011	K	FASFIDK	V						File: ~Z:\CORE\RAW_DATA_2020_QE\P780_Sigrun_Lange\P780_R_EV.raw~; SpectrumID: ~3524~; PrecursorID: ~0~; scans: ~7477~
8	2::tr|A0A5N3XZ04|A0A5N3XZ04_MUNRE	IF rod domain-containing protein OS=Muntiacus reevesi OX=9886 GN=FD755_010529 PE=3 SV=1	1282	72	5.4e-123	62910	44	26	25	14	35.5	7.62	MSRQSTVSFRSGGSRSFSTASAITPSVSRTSFTSVSRSGGGGGGGFGRVSLGGAYGAGGFGSRSLYNLGGSKRISISASGGGFRNRFGAGAGGGYGFGGGAGSGFGFGGGAGGGGFGLGGGAGFGGGFGGAGFPVCPPGGIQEVTVNQSLLTPLNLQIDPTIQRVRTEEREQIKTLNNKFASFIDKVRFLEQQNKVLDTKWTLLQEQGTKTVRQNLEPLFEQYINNLRRQLDSIVGERGRLDSELRNMQDLVEDFKNKYEDEINKRTTAENEFVMLKKDVDAAYMNKVELEAKVDALMDEINFMKMFFDAELSQMQTHVSDTSVVLSMDNNRSLDLDSIIAEVKAQYEDIANRSRTEAESWYQTKYEELQQTAGRHGDDLRNTKHEISEMNRMIQRLRS…	461	736	1	1	0	433.199	2	-0.0001	38	48	0	75.31	3.1e-05	R	SGGGGGGGFGR	V						File: ~Z:\CORE\RAW_DATA_2020_QE\P780_Sigrun_Lange\P780_R_EV.raw~; SpectrumID: ~798~; PrecursorID: ~0~; scans: ~4248~
8	2::tr|A0A5N3XZ04|A0A5N3XZ04_MUNRE	IF rod domain-containing protein OS=Muntiacus reevesi OX=9886 GN=FD755_010529 PE=3 SV=1	1282	72	5.4e-123	62910	44	26	25	14	35.5	7.62	MSRQSTVSFRSGGSRSFSTASAITPSVSRTSFTSVSRSGGGGGGGFGRVSLGGAYGAGGFGSRSLYNLGGSKRISISASGGGFRNRFGAGAGGGYGFGGGAGSGFGFGGGAGGGGFGLGGGAGFGGGFGGAGFPVCPPGGIQEVTVNQSLLTPLNLQIDPTIQRVRTEEREQIKTLNNKFASFIDKVRFLEQQNKVLDTKWTLLQEQGTKTVRQNLEPLFEQYINNLRRQLDSIVGERGRLDSELRNMQDLVEDFKNKYEDEINKRTTAENEFVMLKKDVDAAYMNKVELEAKVDALMDEINFMKMFFDAELSQMQTHVSDTSVVLSMDNNRSLDLDSIIAEVKAQYEDIANRSRTEAESWYQTKYEELQQTAGRHGDDLRNTKHEISEMNRMIQRLRS…	626	1734	1	1	0	442.727	2	-0.0005	30	37	0	56.26	0.003	R	TSFTSVSR	S						File: ~Z:\CORE\RAW_DATA_2020_QE\P780_Sigrun_Lange\P780_R_EV.raw~; SpectrumID: ~1836~; PrecursorID: ~0~; scans: ~5451~
8	2::tr|A0A5N3XZ04|A0A5N3XZ04_MUNRE	IF rod domain-containing protein OS=Muntiacus reevesi OX=9886 GN=FD755_010529 PE=3 SV=1	1282	72	5.4e-123	62910	44	26	25	14	35.5	7.62	MSRQSTVSFRSGGSRSFSTASAITPSVSRTSFTSVSRSGGGGGGGFGRVSLGGAYGAGGFGSRSLYNLGGSKRISISASGGGFRNRFGAGAGGGYGFGGGAGSGFGFGGGAGGGGFGLGGGAGFGGGFGGAGFPVCPPGGIQEVTVNQSLLTPLNLQIDPTIQRVRTEEREQIKTLNNKFASFIDKVRFLEQQNKVLDTKWTLLQEQGTKTVRQNLEPLFEQYINNLRRQLDSIVGERGRLDSELRNMQDLVEDFKNKYEDEINKRTTAENEFVMLKKDVDAAYMNKVELEAKVDALMDEINFMKMFFDAELSQMQTHVSDTSVVLSMDNNRSLDLDSIIAEVKAQYEDIANRSRTEAESWYQTKYEELQQTAGRHGDDLRNTKHEISEMNRMIQRLRS…	781	590	1	0	0	466.756	2	-0.0001	399	406	1	46.55	0.079	R	SEIDNVKK	Q						File: ~Z:\CORE\RAW_DATA_2020_QE\P780_Sigrun_Lange\P780_R_EV.raw~; SpectrumID: ~631~; PrecursorID: ~0~; scans: ~4045~
8	2::tr|A0A5N3XZ04|A0A5N3XZ04_MUNRE	IF rod domain-containing protein OS=Muntiacus reevesi OX=9886 GN=FD755_010529 PE=3 SV=1	1282	72	5.4e-123	62910	44	26	25	14	35.5	7.62	MSRQSTVSFRSGGSRSFSTASAITPSVSRTSFTSVSRSGGGGGGGFGRVSLGGAYGAGGFGSRSLYNLGGSKRISISASGGGFRNRFGAGAGGGYGFGGGAGSGFGFGGGAGGGGFGLGGGAGFGGGFGGAGFPVCPPGGIQEVTVNQSLLTPLNLQIDPTIQRVRTEEREQIKTLNNKFASFIDKVRFLEQQNKVLDTKWTLLQEQGTKTVRQNLEPLFEQYINNLRRQLDSIVGERGRLDSELRNMQDLVEDFKNKYEDEINKRTTAENEFVMLKKDVDAAYMNKVELEAKVDALMDEINFMKMFFDAELSQMQTHVSDTSVVLSMDNNRSLDLDSIIAEVKAQYEDIANRSRTEAESWYQTKYEELQQTAGRHGDDLRNTKHEISEMNRMIQRLRS…	812	2660	1	1	0	469.752	2	0.0019	64	72	0	20.6	13	R	SLYNLGGSK	R						File: ~Z:\CORE\RAW_DATA_2020_QE\P780_Sigrun_Lange\P780_R_EV.raw~; SpectrumID: ~2769~; PrecursorID: ~0~; scans: ~6581~
8	2::tr|A0A5N3XZ04|A0A5N3XZ04_MUNRE	IF rod domain-containing protein OS=Muntiacus reevesi OX=9886 GN=FD755_010529 PE=3 SV=1	1282	72	5.4e-123	62910	44	26	25	14	35.5	7.62	MSRQSTVSFRSGGSRSFSTASAITPSVSRTSFTSVSRSGGGGGGGFGRVSLGGAYGAGGFGSRSLYNLGGSKRISISASGGGFRNRFGAGAGGGYGFGGGAGSGFGFGGGAGGGGFGLGGGAGFGGGFGGAGFPVCPPGGIQEVTVNQSLLTPLNLQIDPTIQRVRTEEREQIKTLNNKFASFIDKVRFLEQQNKVLDTKWTLLQEQGTKTVRQNLEPLFEQYINNLRRQLDSIVGERGRLDSELRNMQDLVEDFKNKYEDEINKRTTAENEFVMLKKDVDAAYMNKVELEAKVDALMDEINFMKMFFDAELSQMQTHVSDTSVVLSMDNNRSLDLDSIIAEVKAQYEDIANRSRTEAESWYQTKYEELQQTAGRHGDDLRNTKHEISEMNRMIQRLRS…	1076	1621	1	0	0	503.237	2	-0.0005	474	481	0	59.08	0.0034	K	LLEGEECR	L						File: ~Z:\CORE\RAW_DATA_2020_QE\P780_Sigrun_Lange\P780_R_EV.raw~; SpectrumID: ~1722~; PrecursorID: ~0~; scans: ~5327~
8	2::tr|A0A5N3XZ04|A0A5N3XZ04_MUNRE	IF rod domain-containing protein OS=Muntiacus reevesi OX=9886 GN=FD755_010529 PE=3 SV=1	1282	72	5.4e-123	62910	44	26	25	14	35.5	7.62	MSRQSTVSFRSGGSRSFSTASAITPSVSRTSFTSVSRSGGGGGGGFGRVSLGGAYGAGGFGSRSLYNLGGSKRISISASGGGFRNRFGAGAGGGYGFGGGAGSGFGFGGGAGGGGFGLGGGAGFGGGFGGAGFPVCPPGGIQEVTVNQSLLTPLNLQIDPTIQRVRTEEREQIKTLNNKFASFIDKVRFLEQQNKVLDTKWTLLQEQGTKTVRQNLEPLFEQYINNLRRQLDSIVGERGRLDSELRNMQDLVEDFKNKYEDEINKRTTAENEFVMLKKDVDAAYMNKVELEAKVDALMDEINFMKMFFDAELSQMQTHVSDTSVVLSMDNNRSLDLDSIIAEVKAQYEDIANRSRTEAESWYQTKYEELQQTAGRHGDDLRNTKHEISEMNRMIQRLRS…	1144	2769	1	1	1	508.772	2	0.0005	230	238	0	35.1	1.1	R	QLDSIVGER	G						File: ~Z:\CORE\RAW_DATA_2020_QE\P780_Sigrun_Lange\P780_R_EV.raw~; SpectrumID: ~2880~; PrecursorID: ~0~; scans: ~6754~
8	2::tr|A0A5N3XZ04|A0A5N3XZ04_MUNRE	IF rod domain-containing protein OS=Muntiacus reevesi OX=9886 GN=FD755_010529 PE=3 SV=1	1282	72	5.4e-123	62910	44	26	25	14	35.5	7.62	MSRQSTVSFRSGGSRSFSTASAITPSVSRTSFTSVSRSGGGGGGGFGRVSLGGAYGAGGFGSRSLYNLGGSKRISISASGGGFRNRFGAGAGGGYGFGGGAGSGFGFGGGAGGGGFGLGGGAGFGGGFGGAGFPVCPPGGIQEVTVNQSLLTPLNLQIDPTIQRVRTEEREQIKTLNNKFASFIDKVRFLEQQNKVLDTKWTLLQEQGTKTVRQNLEPLFEQYINNLRRQLDSIVGERGRLDSELRNMQDLVEDFKNKYEDEINKRTTAENEFVMLKKDVDAAYMNKVELEAKVDALMDEINFMKMFFDAELSQMQTHVSDTSVVLSMDNNRSLDLDSIIAEVKAQYEDIANRSRTEAESWYQTKYEELQQTAGRHGDDLRNTKHEISEMNRMIQRLRS…	1180	2273	1	1	0	513.732	2	0.0002	279	287	0	44.94	0.04	K	DVDAAYMNK	V						File: ~Z:\CORE\RAW_DATA_2020_QE\P780_Sigrun_Lange\P780_R_EV.raw~; SpectrumID: ~2381~; PrecursorID: ~0~; scans: ~6110~
8	2::tr|A0A5N3XZ04|A0A5N3XZ04_MUNRE	IF rod domain-containing protein OS=Muntiacus reevesi OX=9886 GN=FD755_010529 PE=3 SV=1	1282	72	5.4e-123	62910	44	26	25	14	35.5	7.62	MSRQSTVSFRSGGSRSFSTASAITPSVSRTSFTSVSRSGGGGGGGFGRVSLGGAYGAGGFGSRSLYNLGGSKRISISASGGGFRNRFGAGAGGGYGFGGGAGSGFGFGGGAGGGGFGLGGGAGFGGGFGGAGFPVCPPGGIQEVTVNQSLLTPLNLQIDPTIQRVRTEEREQIKTLNNKFASFIDKVRFLEQQNKVLDTKWTLLQEQGTKTVRQNLEPLFEQYINNLRRQLDSIVGERGRLDSELRNMQDLVEDFKNKYEDEINKRTTAENEFVMLKKDVDAAYMNKVELEAKVDALMDEINFMKMFFDAELSQMQTHVSDTSVVLSMDNNRSLDLDSIIAEVKAQYEDIANRSRTEAESWYQTKYEELQQTAGRHGDDLRNTKHEISEMNRMIQRLRS…	1203	171	1	1	0	516.232	2	-0.0016	385	392	0	20.95	6.2	K	HEISEMNR	M		Oxidation (M)	0.00000300.0			File: ~Z:\CORE\RAW_DATA_2020_QE\P780_Sigrun_Lange\P780_R_EV.raw~; SpectrumID: ~173~; PrecursorID: ~0~; scans: ~3506~
8	2::tr|A0A5N3XZ04|A0A5N3XZ04_MUNRE	IF rod domain-containing protein OS=Muntiacus reevesi OX=9886 GN=FD755_010529 PE=3 SV=1	1282	72	5.4e-123	62910	44	26	25	14	35.5	7.62	MSRQSTVSFRSGGSRSFSTASAITPSVSRTSFTSVSRSGGGGGGGFGRVSLGGAYGAGGFGSRSLYNLGGSKRISISASGGGFRNRFGAGAGGGYGFGGGAGSGFGFGGGAGGGGFGLGGGAGFGGGFGGAGFPVCPPGGIQEVTVNQSLLTPLNLQIDPTIQRVRTEEREQIKTLNNKFASFIDKVRFLEQQNKVLDTKWTLLQEQGTKTVRQNLEPLFEQYINNLRRQLDSIVGERGRLDSELRNMQDLVEDFKNKYEDEINKRTTAENEFVMLKKDVDAAYMNKVELEAKVDALMDEINFMKMFFDAELSQMQTHVSDTSVVLSMDNNRSLDLDSIIAEVKAQYEDIANRSRTEAESWYQTKYEELQQTAGRHGDDLRNTKHEISEMNRMIQRLRS…	1350	802	1	0	0	533.762	2	0	259	266	1	45.53	0.069	K	YEDEINKR	T						File: ~Z:\CORE\RAW_DATA_2020_QE\P780_Sigrun_Lange\P780_R_EV.raw~; SpectrumID: ~869~; PrecursorID: ~0~; scans: ~4338~
8	2::tr|A0A5N3XZ04|A0A5N3XZ04_MUNRE	IF rod domain-containing protein OS=Muntiacus reevesi OX=9886 GN=FD755_010529 PE=3 SV=1	1282	72	5.4e-123	62910	44	26	25	14	35.5	7.62	MSRQSTVSFRSGGSRSFSTASAITPSVSRTSFTSVSRSGGGGGGGFGRVSLGGAYGAGGFGSRSLYNLGGSKRISISASGGGFRNRFGAGAGGGYGFGGGAGSGFGFGGGAGGGGFGLGGGAGFGGGFGGAGFPVCPPGGIQEVTVNQSLLTPLNLQIDPTIQRVRTEEREQIKTLNNKFASFIDKVRFLEQQNKVLDTKWTLLQEQGTKTVRQNLEPLFEQYINNLRRQLDSIVGERGRLDSELRNMQDLVEDFKNKYEDEINKRTTAENEFVMLKKDVDAAYMNKVELEAKVDALMDEINFMKMFFDAELSQMQTHVSDTSVVLSMDNNRSLDLDSIIAEVKAQYEDIANRSRTEAESWYQTKYEELQQTAGRHGDDLRNTKHEISEMNRMIQRLRS…	1632	1045	1	0	0	567.284	2	-0.0019	473	481	1	29.89	3.6	R	KLLEGEECR	L						File: ~Z:\CORE\RAW_DATA_2020_QE\P780_Sigrun_Lange\P780_R_EV.raw~; SpectrumID: ~1126~; PrecursorID: ~0~; scans: ~4640~
8	2::tr|A0A5N3XZ04|A0A5N3XZ04_MUNRE	IF rod domain-containing protein OS=Muntiacus reevesi OX=9886 GN=FD755_010529 PE=3 SV=1	1282	72	5.4e-123	62910	44	26	25	14	35.5	7.62	MSRQSTVSFRSGGSRSFSTASAITPSVSRTSFTSVSRSGGGGGGGFGRVSLGGAYGAGGFGSRSLYNLGGSKRISISASGGGFRNRFGAGAGGGYGFGGGAGSGFGFGGGAGGGGFGLGGGAGFGGGFGGAGFPVCPPGGIQEVTVNQSLLTPLNLQIDPTIQRVRTEEREQIKTLNNKFASFIDKVRFLEQQNKVLDTKWTLLQEQGTKTVRQNLEPLFEQYINNLRRQLDSIVGERGRLDSELRNMQDLVEDFKNKYEDEINKRTTAENEFVMLKKDVDAAYMNKVELEAKVDALMDEINFMKMFFDAELSQMQTHVSDTSVVLSMDNNRSLDLDSIIAEVKAQYEDIANRSRTEAESWYQTKYEELQQTAGRHGDDLRNTKHEISEMNRMIQRLRS…	1722	1026	1	0	0	576.78	2	-0.0008	257	265	1	24.87	7.7	K	NKYEDEINK	R						File: ~Z:\CORE\RAW_DATA_2020_QE\P780_Sigrun_Lange\P780_R_EV.raw~; SpectrumID: ~1106~; PrecursorID: ~0~; scans: ~4617~
8	2::tr|A0A5N3XZ04|A0A5N3XZ04_MUNRE	IF rod domain-containing protein OS=Muntiacus reevesi OX=9886 GN=FD755_010529 PE=3 SV=1	1282	72	5.4e-123	62910	44	26	25	14	35.5	7.62	MSRQSTVSFRSGGSRSFSTASAITPSVSRTSFTSVSRSGGGGGGGFGRVSLGGAYGAGGFGSRSLYNLGGSKRISISASGGGFRNRFGAGAGGGYGFGGGAGSGFGFGGGAGGGGFGLGGGAGFGGGFGGAGFPVCPPGGIQEVTVNQSLLTPLNLQIDPTIQRVRTEEREQIKTLNNKFASFIDKVRFLEQQNKVLDTKWTLLQEQGTKTVRQNLEPLFEQYINNLRRQLDSIVGERGRLDSELRNMQDLVEDFKNKYEDEINKRTTAENEFVMLKKDVDAAYMNKVELEAKVDALMDEINFMKMFFDAELSQMQTHVSDTSVVLSMDNNRSLDLDSIIAEVKAQYEDIANRSRTEAESWYQTKYEELQQTAGRHGDDLRNTKHEISEMNRMIQRLRS…	1733	2507	1	1	0	578.27	2	-0.0017	453	461	0	48.32	0.025	R	EYQELMNTK	L						File: ~Z:\CORE\RAW_DATA_2020_QE\P780_Sigrun_Lange\P780_R_EV.raw~; SpectrumID: ~2615~; PrecursorID: ~0~; scans: ~6374~
8	2::tr|A0A5N3XZ04|A0A5N3XZ04_MUNRE	IF rod domain-containing protein OS=Muntiacus reevesi OX=9886 GN=FD755_010529 PE=3 SV=1	1282	72	5.4e-123	62910	44	26	25	14	35.5	7.62	MSRQSTVSFRSGGSRSFSTASAITPSVSRTSFTSVSRSGGGGGGGFGRVSLGGAYGAGGFGSRSLYNLGGSKRISISASGGGFRNRFGAGAGGGYGFGGGAGSGFGFGGGAGGGGFGLGGGAGFGGGFGGAGFPVCPPGGIQEVTVNQSLLTPLNLQIDPTIQRVRTEEREQIKTLNNKFASFIDKVRFLEQQNKVLDTKWTLLQEQGTKTVRQNLEPLFEQYINNLRRQLDSIVGERGRLDSELRNMQDLVEDFKNKYEDEINKRTTAENEFVMLKKDVDAAYMNKVELEAKVDALMDEINFMKMFFDAELSQMQTHVSDTSVVLSMDNNRSLDLDSIIAEVKAQYEDIANRSRTEAESWYQTKYEELQQTAGRHGDDLRNTKHEISEMNRMIQRLRS…	1889	1727	1	1	0	597.791	2	0.0001	366	375	0	37.03	0.53	K	YEELQQTAGR	H						File: ~Z:\CORE\RAW_DATA_2020_QE\P780_Sigrun_Lange\P780_R_EV.raw~; SpectrumID: ~1829~; PrecursorID: ~0~; scans: ~5443~
8	2::tr|A0A5N3XZ04|A0A5N3XZ04_MUNRE	IF rod domain-containing protein OS=Muntiacus reevesi OX=9886 GN=FD755_010529 PE=3 SV=1	1282	72	5.4e-123	62910	44	26	25	14	35.5	7.62	MSRQSTVSFRSGGSRSFSTASAITPSVSRTSFTSVSRSGGGGGGGFGRVSLGGAYGAGGFGSRSLYNLGGSKRISISASGGGFRNRFGAGAGGGYGFGGGAGSGFGFGGGAGGGGFGLGGGAGFGGGFGGAGFPVCPPGGIQEVTVNQSLLTPLNLQIDPTIQRVRTEEREQIKTLNNKFASFIDKVRFLEQQNKVLDTKWTLLQEQGTKTVRQNLEPLFEQYINNLRRQLDSIVGERGRLDSELRNMQDLVEDFKNKYEDEINKRTTAENEFVMLKKDVDAAYMNKVELEAKVDALMDEINFMKMFFDAELSQMQTHVSDTSVVLSMDNNRSLDLDSIIAEVKAQYEDIANRSRTEAESWYQTKYEELQQTAGRHGDDLRNTKHEISEMNRMIQRLRS…	1926	3786	1	1	0	602.322	2	0.0007	201	210	0	57.71	0.0063	K	WTLLQEQGTK	T						File: ~Z:\CORE\RAW_DATA_2020_QE\P780_Sigrun_Lange\P780_R_EV.raw~; SpectrumID: ~3901~; PrecursorID: ~0~; scans: ~7890~
8	2::tr|A0A5N3XZ04|A0A5N3XZ04_MUNRE	IF rod domain-containing protein OS=Muntiacus reevesi OX=9886 GN=FD755_010529 PE=3 SV=1	1282	72	5.4e-123	62910	44	26	25	14	35.5	7.62	MSRQSTVSFRSGGSRSFSTASAITPSVSRTSFTSVSRSGGGGGGGFGRVSLGGAYGAGGFGSRSLYNLGGSKRISISASGGGFRNRFGAGAGGGYGFGGGAGSGFGFGGGAGGGGFGLGGGAGFGGGFGGAGFPVCPPGGIQEVTVNQSLLTPLNLQIDPTIQRVRTEEREQIKTLNNKFASFIDKVRFLEQQNKVLDTKWTLLQEQGTKTVRQNLEPLFEQYINNLRRQLDSIVGERGRLDSELRNMQDLVEDFKNKYEDEINKRTTAENEFVMLKKDVDAAYMNKVELEAKVDALMDEINFMKMFFDAELSQMQTHVSDTSVVLSMDNNRSLDLDSIIAEVKAQYEDIANRSRTEAESWYQTKYEELQQTAGRHGDDLRNTKHEISEMNRMIQRLRS…	2040	4997	1	1	0	619.789	2	-0.0006	247	256	0	43.07	0.11	R	NMQDLVEDFK	N						File: ~Z:\CORE\RAW_DATA_2020_QE\P780_Sigrun_Lange\P780_R_EV.raw~; SpectrumID: ~5114~; PrecursorID: ~0~; scans: ~9195~
8	2::tr|A0A5N3XZ04|A0A5N3XZ04_MUNRE	IF rod domain-containing protein OS=Muntiacus reevesi OX=9886 GN=FD755_010529 PE=3 SV=1	1282	72	5.4e-123	62910	44	26	25	14	35.5	7.62	MSRQSTVSFRSGGSRSFSTASAITPSVSRTSFTSVSRSGGGGGGGFGRVSLGGAYGAGGFGSRSLYNLGGSKRISISASGGGFRNRFGAGAGGGYGFGGGAGSGFGFGGGAGGGGFGLGGGAGFGGGFGGAGFPVCPPGGIQEVTVNQSLLTPLNLQIDPTIQRVRTEEREQIKTLNNKFASFIDKVRFLEQQNKVLDTKWTLLQEQGTKTVRQNLEPLFEQYINNLRRQLDSIVGERGRLDSELRNMQDLVEDFKNKYEDEINKRTTAENEFVMLKKDVDAAYMNKVELEAKVDALMDEINFMKMFFDAELSQMQTHVSDTSVVLSMDNNRSLDLDSIIAEVKAQYEDIANRSRTEAESWYQTKYEELQQTAGRHGDDLRNTKHEISEMNRMIQRLRS…	2053	2572	1	1	0	621.786	2	0.0018	356	365	0	41.8	0.1	R	TEAESWYQTK	Y						File: ~Z:\CORE\RAW_DATA_2020_QE\P780_Sigrun_Lange\P780_R_EV.raw~; SpectrumID: ~2681~; PrecursorID: ~0~; scans: ~6445~
8	2::tr|A0A5N3XZ04|A0A5N3XZ04_MUNRE	IF rod domain-containing protein OS=Muntiacus reevesi OX=9886 GN=FD755_010529 PE=3 SV=1	1282	72	5.4e-123	62910	44	26	25	14	35.5	7.62	MSRQSTVSFRSGGSRSFSTASAITPSVSRTSFTSVSRSGGGGGGGFGRVSLGGAYGAGGFGSRSLYNLGGSKRISISASGGGFRNRFGAGAGGGYGFGGGAGSGFGFGGGAGGGGFGLGGGAGFGGGFGGAGFPVCPPGGIQEVTVNQSLLTPLNLQIDPTIQRVRTEEREQIKTLNNKFASFIDKVRFLEQQNKVLDTKWTLLQEQGTKTVRQNLEPLFEQYINNLRRQLDSIVGERGRLDSELRNMQDLVEDFKNKYEDEINKRTTAENEFVMLKKDVDAAYMNKVELEAKVDALMDEINFMKMFFDAELSQMQTHVSDTSVVLSMDNNRSLDLDSIIAEVKAQYEDIANRSRTEAESWYQTKYEELQQTAGRHGDDLRNTKHEISEMNRMIQRLRS…	2141	4980	1	0	0	632.351	2	-0.0002	462	472	0	73.18	0.00011	K	LALDVEIATYR	K						File: ~Z:\CORE\RAW_DATA_2020_QE\P780_Sigrun_Lange\P780_R_EV.raw~; SpectrumID: ~5097~; PrecursorID: ~0~; scans: ~9177~
8	2::tr|A0A5N3XZ04|A0A5N3XZ04_MUNRE	IF rod domain-containing protein OS=Muntiacus reevesi OX=9886 GN=FD755_010529 PE=3 SV=1	1282	72	5.4e-123	62910	44	26	25	14	35.5	7.62	MSRQSTVSFRSGGSRSFSTASAITPSVSRTSFTSVSRSGGGGGGGFGRVSLGGAYGAGGFGSRSLYNLGGSKRISISASGGGFRNRFGAGAGGGYGFGGGAGSGFGFGGGAGGGGFGLGGGAGFGGGFGGAGFPVCPPGGIQEVTVNQSLLTPLNLQIDPTIQRVRTEEREQIKTLNNKFASFIDKVRFLEQQNKVLDTKWTLLQEQGTKTVRQNLEPLFEQYINNLRRQLDSIVGERGRLDSELRNMQDLVEDFKNKYEDEINKRTTAENEFVMLKKDVDAAYMNKVELEAKVDALMDEINFMKMFFDAELSQMQTHVSDTSVVLSMDNNRSLDLDSIIAEVKAQYEDIANRSRTEAESWYQTKYEELQQTAGRHGDDLRNTKHEISEMNRMIQRLRS…	2296	3446	1	1	0	649.818	2	-0.0011	267	277	0	74.29	9.9e-05	R	TTAENEFVMLK	K		Oxidation (M)	0.00000000300.0			File: ~Z:\CORE\RAW_DATA_2020_QE\P780_Sigrun_Lange\P780_R_EV.raw~; SpectrumID: ~3559~; PrecursorID: ~0~; scans: ~7518~
8	2::tr|A0A5N3XZ04|A0A5N3XZ04_MUNRE	IF rod domain-containing protein OS=Muntiacus reevesi OX=9886 GN=FD755_010529 PE=3 SV=1	1282	72	5.4e-123	62910	44	26	25	14	35.5	7.62	MSRQSTVSFRSGGSRSFSTASAITPSVSRTSFTSVSRSGGGGGGGFGRVSLGGAYGAGGFGSRSLYNLGGSKRISISASGGGFRNRFGAGAGGGYGFGGGAGSGFGFGGGAGGGGFGLGGGAGFGGGFGGAGFPVCPPGGIQEVTVNQSLLTPLNLQIDPTIQRVRTEEREQIKTLNNKFASFIDKVRFLEQQNKVLDTKWTLLQEQGTKTVRQNLEPLFEQYINNLRRQLDSIVGERGRLDSELRNMQDLVEDFKNKYEDEINKRTTAENEFVMLKKDVDAAYMNKVELEAKVDALMDEINFMKMFFDAELSQMQTHVSDTSVVLSMDNNRSLDLDSIIAEVKAQYEDIANRSRTEAESWYQTKYEELQQTAGRHGDDLRNTKHEISEMNRMIQRLRS…	2327	6570	1	0	0	434.91	3	-0.0004	333	344	0	65.36	0.00097	R	SLDLDSIIAEVK	A						File: ~Z:\CORE\RAW_DATA_2020_QE\P780_Sigrun_Lange\P780_R_EV.raw~; SpectrumID: ~6746~; PrecursorID: ~0~; scans: ~10922~
8	2::tr|A0A5N3XZ04|A0A5N3XZ04_MUNRE	IF rod domain-containing protein OS=Muntiacus reevesi OX=9886 GN=FD755_010529 PE=3 SV=1	1282	72	5.4e-123	62910	44	26	25	14	35.5	7.62	MSRQSTVSFRSGGSRSFSTASAITPSVSRTSFTSVSRSGGGGGGGFGRVSLGGAYGAGGFGSRSLYNLGGSKRISISASGGGFRNRFGAGAGGGYGFGGGAGSGFGFGGGAGGGGFGLGGGAGFGGGFGGAGFPVCPPGGIQEVTVNQSLLTPLNLQIDPTIQRVRTEEREQIKTLNNKFASFIDKVRFLEQQNKVLDTKWTLLQEQGTKTVRQNLEPLFEQYINNLRRQLDSIVGERGRLDSELRNMQDLVEDFKNKYEDEINKRTTAENEFVMLKKDVDAAYMNKVELEAKVDALMDEINFMKMFFDAELSQMQTHVSDTSVVLSMDNNRSLDLDSIIAEVKAQYEDIANRSRTEAESWYQTKYEELQQTAGRHGDDLRNTKHEISEMNRMIQRLRS…	2328	6566	1	0	0	651.861	2	0.0002	333	344	0	97.59	5.8e-07	R	SLDLDSIIAEVK	A						File: ~Z:\CORE\RAW_DATA_2020_QE\P780_Sigrun_Lange\P780_R_EV.raw~; SpectrumID: ~6742~; PrecursorID: ~0~; scans: ~10918~
8	2::tr|A0A5N3XZ04|A0A5N3XZ04_MUNRE	IF rod domain-containing protein OS=Muntiacus reevesi OX=9886 GN=FD755_010529 PE=3 SV=1	1282	72	5.4e-123	62910	44	26	25	14	35.5	7.62	MSRQSTVSFRSGGSRSFSTASAITPSVSRTSFTSVSRSGGGGGGGFGRVSLGGAYGAGGFGSRSLYNLGGSKRISISASGGGFRNRFGAGAGGGYGFGGGAGSGFGFGGGAGGGGFGLGGGAGFGGGFGGAGFPVCPPGGIQEVTVNQSLLTPLNLQIDPTIQRVRTEEREQIKTLNNKFASFIDKVRFLEQQNKVLDTKWTLLQEQGTKTVRQNLEPLFEQYINNLRRQLDSIVGERGRLDSELRNMQDLVEDFKNKYEDEINKRTTAENEFVMLKKDVDAAYMNKVELEAKVDALMDEINFMKMFFDAELSQMQTHVSDTSVVLSMDNNRSLDLDSIIAEVKAQYEDIANRSRTEAESWYQTKYEELQQTAGRHGDDLRNTKHEISEMNRMIQRLRS…	2355	864	1	0	0	436.889	3	-0.0003	257	266	2	58.1	0.0054	K	NKYEDEINKR	T						File: ~Z:\CORE\RAW_DATA_2020_QE\P780_Sigrun_Lange\P780_R_EV.raw~; SpectrumID: ~937~; PrecursorID: ~0~; scans: ~4419~
8	2::tr|A0A5N3XZ04|A0A5N3XZ04_MUNRE	IF rod domain-containing protein OS=Muntiacus reevesi OX=9886 GN=FD755_010529 PE=3 SV=1	1282	72	5.4e-123	62910	44	26	25	14	35.5	7.62	MSRQSTVSFRSGGSRSFSTASAITPSVSRTSFTSVSRSGGGGGGGFGRVSLGGAYGAGGFGSRSLYNLGGSKRISISASGGGFRNRFGAGAGGGYGFGGGAGSGFGFGGGAGGGGFGLGGGAGFGGGFGGAGFPVCPPGGIQEVTVNQSLLTPLNLQIDPTIQRVRTEEREQIKTLNNKFASFIDKVRFLEQQNKVLDTKWTLLQEQGTKTVRQNLEPLFEQYINNLRRQLDSIVGERGRLDSELRNMQDLVEDFKNKYEDEINKRTTAENEFVMLKKDVDAAYMNKVELEAKVDALMDEINFMKMFFDAELSQMQTHVSDTSVVLSMDNNRSLDLDSIIAEVKAQYEDIANRSRTEAESWYQTKYEELQQTAGRHGDDLRNTKHEISEMNRMIQRLRS…	2851	3082	1	1	0	705.864	2	-0.0013	16	29	0	62.81	0.0017	R	SFSTASAITPSVSR	T						File: ~Z:\CORE\RAW_DATA_2020_QE\P780_Sigrun_Lange\P780_R_EV.raw~; SpectrumID: ~3194~; PrecursorID: ~0~; scans: ~7119~
8	2::tr|A0A5N3XZ04|A0A5N3XZ04_MUNRE	IF rod domain-containing protein OS=Muntiacus reevesi OX=9886 GN=FD755_010529 PE=3 SV=1	1282	72	5.4e-123	62910	44	26	25	14	35.5	7.62	MSRQSTVSFRSGGSRSFSTASAITPSVSRTSFTSVSRSGGGGGGGFGRVSLGGAYGAGGFGSRSLYNLGGSKRISISASGGGFRNRFGAGAGGGYGFGGGAGSGFGFGGGAGGGGFGLGGGAGFGGGFGGAGFPVCPPGGIQEVTVNQSLLTPLNLQIDPTIQRVRTEEREQIKTLNNKFASFIDKVRFLEQQNKVLDTKWTLLQEQGTKTVRQNLEPLFEQYINNLRRQLDSIVGERGRLDSELRNMQDLVEDFKNKYEDEINKRTTAENEFVMLKKDVDAAYMNKVELEAKVDALMDEINFMKMFFDAELSQMQTHVSDTSVVLSMDNNRSLDLDSIIAEVKAQYEDIANRSRTEAESWYQTKYEELQQTAGRHGDDLRNTKHEISEMNRMIQRLRS…	2917	6104	1	1	0	713.34	2	-0.0028	294	305	0	88.07	4.5e-06	K	VDALMDEINFMK	M						File: ~Z:\CORE\RAW_DATA_2020_QE\P780_Sigrun_Lange\P780_R_EV.raw~; SpectrumID: ~6235~; PrecursorID: ~0~; scans: ~10384~
8	2::tr|A0A5N3XZ04|A0A5N3XZ04_MUNRE	IF rod domain-containing protein OS=Muntiacus reevesi OX=9886 GN=FD755_010529 PE=3 SV=1	1282	72	5.4e-123	62910	44	26	25	14	35.5	7.62	MSRQSTVSFRSGGSRSFSTASAITPSVSRTSFTSVSRSGGGGGGGFGRVSLGGAYGAGGFGSRSLYNLGGSKRISISASGGGFRNRFGAGAGGGYGFGGGAGSGFGFGGGAGGGGFGLGGGAGFGGGFGGAGFPVCPPGGIQEVTVNQSLLTPLNLQIDPTIQRVRTEEREQIKTLNNKFASFIDKVRFLEQQNKVLDTKWTLLQEQGTKTVRQNLEPLFEQYINNLRRQLDSIVGERGRLDSELRNMQDLVEDFKNKYEDEINKRTTAENEFVMLKKDVDAAYMNKVELEAKVDALMDEINFMKMFFDAELSQMQTHVSDTSVVLSMDNNRSLDLDSIIAEVKAQYEDIANRSRTEAESWYQTKYEELQQTAGRHGDDLRNTKHEISEMNRMIQRLRS…	4524	6730	1	1	0	630.995	3	0	214	228	0	59.54	0.0049	R	QNLEPLFEQYINNLR	R						File: ~Z:\CORE\RAW_DATA_2020_QE\P780_Sigrun_Lange\P780_R_EV.raw~; SpectrumID: ~7010~; PrecursorID: ~0~; scans: ~11199~	emPAI	1.9
9	2::tr|A0A212DF80|A0A212DF80_CEREH	KRT5 OS=Cervus elaphus hippelaphus OX=46360 GN=Celaphus_00011453 PE=3 SV=1	1275	72	2.5e-122	62686	44	26	25	14	35.7	7.62	MSRQSTVSFRSGGSRSFSTASAITPSVSRTSFTSVSRSGGGGGGGFGRVSLGGAYGAGGFGSRSLYNLGGSKRISISASGGGFRNRFGAGAGGGYGFGGGAGSGFGFGGGAGGGGFGLGGGAGFGGGFGGAGFPVCPPGGIQEVTVNQSLLTPLNLQIDPTIQRVRTEEREQIKTLNNKFASFIDKVRFLEQQNKVLDTKWTLLQEQGTKTVRQNLEPLFEQYINNLRRQLDSILGERGRLDSELRNMQDLVEDFKNKYEDEINKRTTAENEFVMLKKDVDAAYMNKVELEAKVDALMDEINFMKMFFDAELSQMQTHVSDTSVVLSMDNNRSLDLDSIIAEVKAQYEDIANRSRTEAESWYQTKYEELQQTAGRHGDDLRNTKHEISEMNRMIQRLRS…	128	1105	1	0	0	402.708	2	-0.0005	399	405	0	36.79	0.43	R	SEIDNVK	K						File: ~Z:\CORE\RAW_DATA_2020_QE\P780_Sigrun_Lange\P780_R_EV.raw~; SpectrumID: ~1189~; PrecursorID: ~0~; scans: ~4714~
9	2::tr|A0A212DF80|A0A212DF80_CEREH	KRT5 OS=Cervus elaphus hippelaphus OX=46360 GN=Celaphus_00011453 PE=3 SV=1	1275	72	2.5e-122	62686	44	26	25	14	35.7	7.62	MSRQSTVSFRSGGSRSFSTASAITPSVSRTSFTSVSRSGGGGGGGFGRVSLGGAYGAGGFGSRSLYNLGGSKRISISASGGGFRNRFGAGAGGGYGFGGGAGSGFGFGGGAGGGGFGLGGGAGFGGGFGGAGFPVCPPGGIQEVTVNQSLLTPLNLQIDPTIQRVRTEEREQIKTLNNKFASFIDKVRFLEQQNKVLDTKWTLLQEQGTKTVRQNLEPLFEQYINNLRRQLDSILGERGRLDSELRNMQDLVEDFKNKYEDEINKRTTAENEFVMLKKDVDAAYMNKVELEAKVDALMDEINFMKMFFDAELSQMQTHVSDTSVVLSMDNNRSLDLDSIIAEVKAQYEDIANRSRTEAESWYQTKYEELQQTAGRHGDDLRNTKHEISEMNRMIQRLRS…	266	3412	1	0	0	414.219	2	0	180	186	0	47.8	0.011	K	FASFIDK	V						File: ~Z:\CORE\RAW_DATA_2020_QE\P780_Sigrun_Lange\P780_R_EV.raw~; SpectrumID: ~3524~; PrecursorID: ~0~; scans: ~7477~
9	2::tr|A0A212DF80|A0A212DF80_CEREH	KRT5 OS=Cervus elaphus hippelaphus OX=46360 GN=Celaphus_00011453 PE=3 SV=1	1275	72	2.5e-122	62686	44	26	25	14	35.7	7.62	MSRQSTVSFRSGGSRSFSTASAITPSVSRTSFTSVSRSGGGGGGGFGRVSLGGAYGAGGFGSRSLYNLGGSKRISISASGGGFRNRFGAGAGGGYGFGGGAGSGFGFGGGAGGGGFGLGGGAGFGGGFGGAGFPVCPPGGIQEVTVNQSLLTPLNLQIDPTIQRVRTEEREQIKTLNNKFASFIDKVRFLEQQNKVLDTKWTLLQEQGTKTVRQNLEPLFEQYINNLRRQLDSILGERGRLDSELRNMQDLVEDFKNKYEDEINKRTTAENEFVMLKKDVDAAYMNKVELEAKVDALMDEINFMKMFFDAELSQMQTHVSDTSVVLSMDNNRSLDLDSIIAEVKAQYEDIANRSRTEAESWYQTKYEELQQTAGRHGDDLRNTKHEISEMNRMIQRLRS…	461	736	1	0	0	433.199	2	-0.0001	38	48	0	75.31	3.1e-05	R	SGGGGGGGFGR	V						File: ~Z:\CORE\RAW_DATA_2020_QE\P780_Sigrun_Lange\P780_R_EV.raw~; SpectrumID: ~798~; PrecursorID: ~0~; scans: ~4248~
9	2::tr|A0A212DF80|A0A212DF80_CEREH	KRT5 OS=Cervus elaphus hippelaphus OX=46360 GN=Celaphus_00011453 PE=3 SV=1	1275	72	2.5e-122	62686	44	26	25	14	35.7	7.62	MSRQSTVSFRSGGSRSFSTASAITPSVSRTSFTSVSRSGGGGGGGFGRVSLGGAYGAGGFGSRSLYNLGGSKRISISASGGGFRNRFGAGAGGGYGFGGGAGSGFGFGGGAGGGGFGLGGGAGFGGGFGGAGFPVCPPGGIQEVTVNQSLLTPLNLQIDPTIQRVRTEEREQIKTLNNKFASFIDKVRFLEQQNKVLDTKWTLLQEQGTKTVRQNLEPLFEQYINNLRRQLDSILGERGRLDSELRNMQDLVEDFKNKYEDEINKRTTAENEFVMLKKDVDAAYMNKVELEAKVDALMDEINFMKMFFDAELSQMQTHVSDTSVVLSMDNNRSLDLDSIIAEVKAQYEDIANRSRTEAESWYQTKYEELQQTAGRHGDDLRNTKHEISEMNRMIQRLRS…	626	1734	1	0	0	442.727	2	-0.0005	30	37	0	56.26	0.003	R	TSFTSVSR	S						File: ~Z:\CORE\RAW_DATA_2020_QE\P780_Sigrun_Lange\P780_R_EV.raw~; SpectrumID: ~1836~; PrecursorID: ~0~; scans: ~5451~
9	2::tr|A0A212DF80|A0A212DF80_CEREH	KRT5 OS=Cervus elaphus hippelaphus OX=46360 GN=Celaphus_00011453 PE=3 SV=1	1275	72	2.5e-122	62686	44	26	25	14	35.7	7.62	MSRQSTVSFRSGGSRSFSTASAITPSVSRTSFTSVSRSGGGGGGGFGRVSLGGAYGAGGFGSRSLYNLGGSKRISISASGGGFRNRFGAGAGGGYGFGGGAGSGFGFGGGAGGGGFGLGGGAGFGGGFGGAGFPVCPPGGIQEVTVNQSLLTPLNLQIDPTIQRVRTEEREQIKTLNNKFASFIDKVRFLEQQNKVLDTKWTLLQEQGTKTVRQNLEPLFEQYINNLRRQLDSILGERGRLDSELRNMQDLVEDFKNKYEDEINKRTTAENEFVMLKKDVDAAYMNKVELEAKVDALMDEINFMKMFFDAELSQMQTHVSDTSVVLSMDNNRSLDLDSIIAEVKAQYEDIANRSRTEAESWYQTKYEELQQTAGRHGDDLRNTKHEISEMNRMIQRLRS…	781	590	1	0	0	466.756	2	-0.0001	399	406	1	46.55	0.079	R	SEIDNVKK	Q						File: ~Z:\CORE\RAW_DATA_2020_QE\P780_Sigrun_Lange\P780_R_EV.raw~; SpectrumID: ~631~; PrecursorID: ~0~; scans: ~4045~
9	2::tr|A0A212DF80|A0A212DF80_CEREH	KRT5 OS=Cervus elaphus hippelaphus OX=46360 GN=Celaphus_00011453 PE=3 SV=1	1275	72	2.5e-122	62686	44	26	25	14	35.7	7.62	MSRQSTVSFRSGGSRSFSTASAITPSVSRTSFTSVSRSGGGGGGGFGRVSLGGAYGAGGFGSRSLYNLGGSKRISISASGGGFRNRFGAGAGGGYGFGGGAGSGFGFGGGAGGGGFGLGGGAGFGGGFGGAGFPVCPPGGIQEVTVNQSLLTPLNLQIDPTIQRVRTEEREQIKTLNNKFASFIDKVRFLEQQNKVLDTKWTLLQEQGTKTVRQNLEPLFEQYINNLRRQLDSILGERGRLDSELRNMQDLVEDFKNKYEDEINKRTTAENEFVMLKKDVDAAYMNKVELEAKVDALMDEINFMKMFFDAELSQMQTHVSDTSVVLSMDNNRSLDLDSIIAEVKAQYEDIANRSRTEAESWYQTKYEELQQTAGRHGDDLRNTKHEISEMNRMIQRLRS…	812	2660	1	0	0	469.752	2	0.0019	64	72	0	20.6	13	R	SLYNLGGSK	R						File: ~Z:\CORE\RAW_DATA_2020_QE\P780_Sigrun_Lange\P780_R_EV.raw~; SpectrumID: ~2769~; PrecursorID: ~0~; scans: ~6581~
9	2::tr|A0A212DF80|A0A212DF80_CEREH	KRT5 OS=Cervus elaphus hippelaphus OX=46360 GN=Celaphus_00011453 PE=3 SV=1	1275	72	2.5e-122	62686	44	26	25	14	35.7	7.62	MSRQSTVSFRSGGSRSFSTASAITPSVSRTSFTSVSRSGGGGGGGFGRVSLGGAYGAGGFGSRSLYNLGGSKRISISASGGGFRNRFGAGAGGGYGFGGGAGSGFGFGGGAGGGGFGLGGGAGFGGGFGGAGFPVCPPGGIQEVTVNQSLLTPLNLQIDPTIQRVRTEEREQIKTLNNKFASFIDKVRFLEQQNKVLDTKWTLLQEQGTKTVRQNLEPLFEQYINNLRRQLDSILGERGRLDSELRNMQDLVEDFKNKYEDEINKRTTAENEFVMLKKDVDAAYMNKVELEAKVDALMDEINFMKMFFDAELSQMQTHVSDTSVVLSMDNNRSLDLDSIIAEVKAQYEDIANRSRTEAESWYQTKYEELQQTAGRHGDDLRNTKHEISEMNRMIQRLRS…	1076	1621	1	0	0	503.237	2	-0.0005	474	481	0	59.08	0.0034	K	LLEGEECR	L						File: ~Z:\CORE\RAW_DATA_2020_QE\P780_Sigrun_Lange\P780_R_EV.raw~; SpectrumID: ~1722~; PrecursorID: ~0~; scans: ~5327~
9	2::tr|A0A212DF80|A0A212DF80_CEREH	KRT5 OS=Cervus elaphus hippelaphus OX=46360 GN=Celaphus_00011453 PE=3 SV=1	1275	72	2.5e-122	62686	44	26	25	14	35.7	7.62	MSRQSTVSFRSGGSRSFSTASAITPSVSRTSFTSVSRSGGGGGGGFGRVSLGGAYGAGGFGSRSLYNLGGSKRISISASGGGFRNRFGAGAGGGYGFGGGAGSGFGFGGGAGGGGFGLGGGAGFGGGFGGAGFPVCPPGGIQEVTVNQSLLTPLNLQIDPTIQRVRTEEREQIKTLNNKFASFIDKVRFLEQQNKVLDTKWTLLQEQGTKTVRQNLEPLFEQYINNLRRQLDSILGERGRLDSELRNMQDLVEDFKNKYEDEINKRTTAENEFVMLKKDVDAAYMNKVELEAKVDALMDEINFMKMFFDAELSQMQTHVSDTSVVLSMDNNRSLDLDSIIAEVKAQYEDIANRSRTEAESWYQTKYEELQQTAGRHGDDLRNTKHEISEMNRMIQRLRS…	1180	2273	1	0	0	513.732	2	0.0002	279	287	0	44.94	0.04	K	DVDAAYMNK	V						File: ~Z:\CORE\RAW_DATA_2020_QE\P780_Sigrun_Lange\P780_R_EV.raw~; SpectrumID: ~2381~; PrecursorID: ~0~; scans: ~6110~
9	2::tr|A0A212DF80|A0A212DF80_CEREH	KRT5 OS=Cervus elaphus hippelaphus OX=46360 GN=Celaphus_00011453 PE=3 SV=1	1275	72	2.5e-122	62686	44	26	25	14	35.7	7.62	MSRQSTVSFRSGGSRSFSTASAITPSVSRTSFTSVSRSGGGGGGGFGRVSLGGAYGAGGFGSRSLYNLGGSKRISISASGGGFRNRFGAGAGGGYGFGGGAGSGFGFGGGAGGGGFGLGGGAGFGGGFGGAGFPVCPPGGIQEVTVNQSLLTPLNLQIDPTIQRVRTEEREQIKTLNNKFASFIDKVRFLEQQNKVLDTKWTLLQEQGTKTVRQNLEPLFEQYINNLRRQLDSILGERGRLDSELRNMQDLVEDFKNKYEDEINKRTTAENEFVMLKKDVDAAYMNKVELEAKVDALMDEINFMKMFFDAELSQMQTHVSDTSVVLSMDNNRSLDLDSIIAEVKAQYEDIANRSRTEAESWYQTKYEELQQTAGRHGDDLRNTKHEISEMNRMIQRLRS…	1202	3689	1	1	0	515.779	2	-0.001	230	238	0	28.51	5.2	R	QLDSILGER	G						File: ~Z:\CORE\RAW_DATA_2020_QE\P780_Sigrun_Lange\P780_R_EV.raw~; SpectrumID: ~3803~; PrecursorID: ~0~; scans: ~7786~
9	2::tr|A0A212DF80|A0A212DF80_CEREH	KRT5 OS=Cervus elaphus hippelaphus OX=46360 GN=Celaphus_00011453 PE=3 SV=1	1275	72	2.5e-122	62686	44	26	25	14	35.7	7.62	MSRQSTVSFRSGGSRSFSTASAITPSVSRTSFTSVSRSGGGGGGGFGRVSLGGAYGAGGFGSRSLYNLGGSKRISISASGGGFRNRFGAGAGGGYGFGGGAGSGFGFGGGAGGGGFGLGGGAGFGGGFGGAGFPVCPPGGIQEVTVNQSLLTPLNLQIDPTIQRVRTEEREQIKTLNNKFASFIDKVRFLEQQNKVLDTKWTLLQEQGTKTVRQNLEPLFEQYINNLRRQLDSILGERGRLDSELRNMQDLVEDFKNKYEDEINKRTTAENEFVMLKKDVDAAYMNKVELEAKVDALMDEINFMKMFFDAELSQMQTHVSDTSVVLSMDNNRSLDLDSIIAEVKAQYEDIANRSRTEAESWYQTKYEELQQTAGRHGDDLRNTKHEISEMNRMIQRLRS…	1203	171	1	0	0	516.232	2	-0.0016	385	392	0	20.95	6.2	K	HEISEMNR	M		Oxidation (M)	0.00000300.0			File: ~Z:\CORE\RAW_DATA_2020_QE\P780_Sigrun_Lange\P780_R_EV.raw~; SpectrumID: ~173~; PrecursorID: ~0~; scans: ~3506~
9	2::tr|A0A212DF80|A0A212DF80_CEREH	KRT5 OS=Cervus elaphus hippelaphus OX=46360 GN=Celaphus_00011453 PE=3 SV=1	1275	72	2.5e-122	62686	44	26	25	14	35.7	7.62	MSRQSTVSFRSGGSRSFSTASAITPSVSRTSFTSVSRSGGGGGGGFGRVSLGGAYGAGGFGSRSLYNLGGSKRISISASGGGFRNRFGAGAGGGYGFGGGAGSGFGFGGGAGGGGFGLGGGAGFGGGFGGAGFPVCPPGGIQEVTVNQSLLTPLNLQIDPTIQRVRTEEREQIKTLNNKFASFIDKVRFLEQQNKVLDTKWTLLQEQGTKTVRQNLEPLFEQYINNLRRQLDSILGERGRLDSELRNMQDLVEDFKNKYEDEINKRTTAENEFVMLKKDVDAAYMNKVELEAKVDALMDEINFMKMFFDAELSQMQTHVSDTSVVLSMDNNRSLDLDSIIAEVKAQYEDIANRSRTEAESWYQTKYEELQQTAGRHGDDLRNTKHEISEMNRMIQRLRS…	1350	802	1	0	0	533.762	2	0	259	266	1	45.53	0.069	K	YEDEINKR	T						File: ~Z:\CORE\RAW_DATA_2020_QE\P780_Sigrun_Lange\P780_R_EV.raw~; SpectrumID: ~869~; PrecursorID: ~0~; scans: ~4338~
9	2::tr|A0A212DF80|A0A212DF80_CEREH	KRT5 OS=Cervus elaphus hippelaphus OX=46360 GN=Celaphus_00011453 PE=3 SV=1	1275	72	2.5e-122	62686	44	26	25	14	35.7	7.62	MSRQSTVSFRSGGSRSFSTASAITPSVSRTSFTSVSRSGGGGGGGFGRVSLGGAYGAGGFGSRSLYNLGGSKRISISASGGGFRNRFGAGAGGGYGFGGGAGSGFGFGGGAGGGGFGLGGGAGFGGGFGGAGFPVCPPGGIQEVTVNQSLLTPLNLQIDPTIQRVRTEEREQIKTLNNKFASFIDKVRFLEQQNKVLDTKWTLLQEQGTKTVRQNLEPLFEQYINNLRRQLDSILGERGRLDSELRNMQDLVEDFKNKYEDEINKRTTAENEFVMLKKDVDAAYMNKVELEAKVDALMDEINFMKMFFDAELSQMQTHVSDTSVVLSMDNNRSLDLDSIIAEVKAQYEDIANRSRTEAESWYQTKYEELQQTAGRHGDDLRNTKHEISEMNRMIQRLRS…	1632	1045	1	0	0	567.284	2	-0.0019	473	481	1	29.89	3.6	R	KLLEGEECR	L						File: ~Z:\CORE\RAW_DATA_2020_QE\P780_Sigrun_Lange\P780_R_EV.raw~; SpectrumID: ~1126~; PrecursorID: ~0~; scans: ~4640~
9	2::tr|A0A212DF80|A0A212DF80_CEREH	KRT5 OS=Cervus elaphus hippelaphus OX=46360 GN=Celaphus_00011453 PE=3 SV=1	1275	72	2.5e-122	62686	44	26	25	14	35.7	7.62	MSRQSTVSFRSGGSRSFSTASAITPSVSRTSFTSVSRSGGGGGGGFGRVSLGGAYGAGGFGSRSLYNLGGSKRISISASGGGFRNRFGAGAGGGYGFGGGAGSGFGFGGGAGGGGFGLGGGAGFGGGFGGAGFPVCPPGGIQEVTVNQSLLTPLNLQIDPTIQRVRTEEREQIKTLNNKFASFIDKVRFLEQQNKVLDTKWTLLQEQGTKTVRQNLEPLFEQYINNLRRQLDSILGERGRLDSELRNMQDLVEDFKNKYEDEINKRTTAENEFVMLKKDVDAAYMNKVELEAKVDALMDEINFMKMFFDAELSQMQTHVSDTSVVLSMDNNRSLDLDSIIAEVKAQYEDIANRSRTEAESWYQTKYEELQQTAGRHGDDLRNTKHEISEMNRMIQRLRS…	1722	1026	1	0	0	576.78	2	-0.0008	257	265	1	24.87	7.7	K	NKYEDEINK	R						File: ~Z:\CORE\RAW_DATA_2020_QE\P780_Sigrun_Lange\P780_R_EV.raw~; SpectrumID: ~1106~; PrecursorID: ~0~; scans: ~4617~
9	2::tr|A0A212DF80|A0A212DF80_CEREH	KRT5 OS=Cervus elaphus hippelaphus OX=46360 GN=Celaphus_00011453 PE=3 SV=1	1275	72	2.5e-122	62686	44	26	25	14	35.7	7.62	MSRQSTVSFRSGGSRSFSTASAITPSVSRTSFTSVSRSGGGGGGGFGRVSLGGAYGAGGFGSRSLYNLGGSKRISISASGGGFRNRFGAGAGGGYGFGGGAGSGFGFGGGAGGGGFGLGGGAGFGGGFGGAGFPVCPPGGIQEVTVNQSLLTPLNLQIDPTIQRVRTEEREQIKTLNNKFASFIDKVRFLEQQNKVLDTKWTLLQEQGTKTVRQNLEPLFEQYINNLRRQLDSILGERGRLDSELRNMQDLVEDFKNKYEDEINKRTTAENEFVMLKKDVDAAYMNKVELEAKVDALMDEINFMKMFFDAELSQMQTHVSDTSVVLSMDNNRSLDLDSIIAEVKAQYEDIANRSRTEAESWYQTKYEELQQTAGRHGDDLRNTKHEISEMNRMIQRLRS…	1733	2507	1	0	0	578.27	2	-0.0017	453	461	0	48.32	0.025	R	EYQELMNTK	L						File: ~Z:\CORE\RAW_DATA_2020_QE\P780_Sigrun_Lange\P780_R_EV.raw~; SpectrumID: ~2615~; PrecursorID: ~0~; scans: ~6374~
9	2::tr|A0A212DF80|A0A212DF80_CEREH	KRT5 OS=Cervus elaphus hippelaphus OX=46360 GN=Celaphus_00011453 PE=3 SV=1	1275	72	2.5e-122	62686	44	26	25	14	35.7	7.62	MSRQSTVSFRSGGSRSFSTASAITPSVSRTSFTSVSRSGGGGGGGFGRVSLGGAYGAGGFGSRSLYNLGGSKRISISASGGGFRNRFGAGAGGGYGFGGGAGSGFGFGGGAGGGGFGLGGGAGFGGGFGGAGFPVCPPGGIQEVTVNQSLLTPLNLQIDPTIQRVRTEEREQIKTLNNKFASFIDKVRFLEQQNKVLDTKWTLLQEQGTKTVRQNLEPLFEQYINNLRRQLDSILGERGRLDSELRNMQDLVEDFKNKYEDEINKRTTAENEFVMLKKDVDAAYMNKVELEAKVDALMDEINFMKMFFDAELSQMQTHVSDTSVVLSMDNNRSLDLDSIIAEVKAQYEDIANRSRTEAESWYQTKYEELQQTAGRHGDDLRNTKHEISEMNRMIQRLRS…	1889	1727	1	0	0	597.791	2	0.0001	366	375	0	37.03	0.53	K	YEELQQTAGR	H						File: ~Z:\CORE\RAW_DATA_2020_QE\P780_Sigrun_Lange\P780_R_EV.raw~; SpectrumID: ~1829~; PrecursorID: ~0~; scans: ~5443~
9	2::tr|A0A212DF80|A0A212DF80_CEREH	KRT5 OS=Cervus elaphus hippelaphus OX=46360 GN=Celaphus_00011453 PE=3 SV=1	1275	72	2.5e-122	62686	44	26	25	14	35.7	7.62	MSRQSTVSFRSGGSRSFSTASAITPSVSRTSFTSVSRSGGGGGGGFGRVSLGGAYGAGGFGSRSLYNLGGSKRISISASGGGFRNRFGAGAGGGYGFGGGAGSGFGFGGGAGGGGFGLGGGAGFGGGFGGAGFPVCPPGGIQEVTVNQSLLTPLNLQIDPTIQRVRTEEREQIKTLNNKFASFIDKVRFLEQQNKVLDTKWTLLQEQGTKTVRQNLEPLFEQYINNLRRQLDSILGERGRLDSELRNMQDLVEDFKNKYEDEINKRTTAENEFVMLKKDVDAAYMNKVELEAKVDALMDEINFMKMFFDAELSQMQTHVSDTSVVLSMDNNRSLDLDSIIAEVKAQYEDIANRSRTEAESWYQTKYEELQQTAGRHGDDLRNTKHEISEMNRMIQRLRS…	1926	3786	1	0	0	602.322	2	0.0007	201	210	0	57.71	0.0063	K	WTLLQEQGTK	T						File: ~Z:\CORE\RAW_DATA_2020_QE\P780_Sigrun_Lange\P780_R_EV.raw~; SpectrumID: ~3901~; PrecursorID: ~0~; scans: ~7890~
9	2::tr|A0A212DF80|A0A212DF80_CEREH	KRT5 OS=Cervus elaphus hippelaphus OX=46360 GN=Celaphus_00011453 PE=3 SV=1	1275	72	2.5e-122	62686	44	26	25	14	35.7	7.62	MSRQSTVSFRSGGSRSFSTASAITPSVSRTSFTSVSRSGGGGGGGFGRVSLGGAYGAGGFGSRSLYNLGGSKRISISASGGGFRNRFGAGAGGGYGFGGGAGSGFGFGGGAGGGGFGLGGGAGFGGGFGGAGFPVCPPGGIQEVTVNQSLLTPLNLQIDPTIQRVRTEEREQIKTLNNKFASFIDKVRFLEQQNKVLDTKWTLLQEQGTKTVRQNLEPLFEQYINNLRRQLDSILGERGRLDSELRNMQDLVEDFKNKYEDEINKRTTAENEFVMLKKDVDAAYMNKVELEAKVDALMDEINFMKMFFDAELSQMQTHVSDTSVVLSMDNNRSLDLDSIIAEVKAQYEDIANRSRTEAESWYQTKYEELQQTAGRHGDDLRNTKHEISEMNRMIQRLRS…	2040	4997	1	0	0	619.789	2	-0.0006	247	256	0	43.07	0.11	R	NMQDLVEDFK	N						File: ~Z:\CORE\RAW_DATA_2020_QE\P780_Sigrun_Lange\P780_R_EV.raw~; SpectrumID: ~5114~; PrecursorID: ~0~; scans: ~9195~
9	2::tr|A0A212DF80|A0A212DF80_CEREH	KRT5 OS=Cervus elaphus hippelaphus OX=46360 GN=Celaphus_00011453 PE=3 SV=1	1275	72	2.5e-122	62686	44	26	25	14	35.7	7.62	MSRQSTVSFRSGGSRSFSTASAITPSVSRTSFTSVSRSGGGGGGGFGRVSLGGAYGAGGFGSRSLYNLGGSKRISISASGGGFRNRFGAGAGGGYGFGGGAGSGFGFGGGAGGGGFGLGGGAGFGGGFGGAGFPVCPPGGIQEVTVNQSLLTPLNLQIDPTIQRVRTEEREQIKTLNNKFASFIDKVRFLEQQNKVLDTKWTLLQEQGTKTVRQNLEPLFEQYINNLRRQLDSILGERGRLDSELRNMQDLVEDFKNKYEDEINKRTTAENEFVMLKKDVDAAYMNKVELEAKVDALMDEINFMKMFFDAELSQMQTHVSDTSVVLSMDNNRSLDLDSIIAEVKAQYEDIANRSRTEAESWYQTKYEELQQTAGRHGDDLRNTKHEISEMNRMIQRLRS…	2053	2572	1	0	0	621.786	2	0.0018	356	365	0	41.8	0.1	R	TEAESWYQTK	Y						File: ~Z:\CORE\RAW_DATA_2020_QE\P780_Sigrun_Lange\P780_R_EV.raw~; SpectrumID: ~2681~; PrecursorID: ~0~; scans: ~6445~
9	2::tr|A0A212DF80|A0A212DF80_CEREH	KRT5 OS=Cervus elaphus hippelaphus OX=46360 GN=Celaphus_00011453 PE=3 SV=1	1275	72	2.5e-122	62686	44	26	25	14	35.7	7.62	MSRQSTVSFRSGGSRSFSTASAITPSVSRTSFTSVSRSGGGGGGGFGRVSLGGAYGAGGFGSRSLYNLGGSKRISISASGGGFRNRFGAGAGGGYGFGGGAGSGFGFGGGAGGGGFGLGGGAGFGGGFGGAGFPVCPPGGIQEVTVNQSLLTPLNLQIDPTIQRVRTEEREQIKTLNNKFASFIDKVRFLEQQNKVLDTKWTLLQEQGTKTVRQNLEPLFEQYINNLRRQLDSILGERGRLDSELRNMQDLVEDFKNKYEDEINKRTTAENEFVMLKKDVDAAYMNKVELEAKVDALMDEINFMKMFFDAELSQMQTHVSDTSVVLSMDNNRSLDLDSIIAEVKAQYEDIANRSRTEAESWYQTKYEELQQTAGRHGDDLRNTKHEISEMNRMIQRLRS…	2141	4980	1	0	0	632.351	2	-0.0002	462	472	0	73.18	0.00011	K	LALDVEIATYR	K						File: ~Z:\CORE\RAW_DATA_2020_QE\P780_Sigrun_Lange\P780_R_EV.raw~; SpectrumID: ~5097~; PrecursorID: ~0~; scans: ~9177~
9	2::tr|A0A212DF80|A0A212DF80_CEREH	KRT5 OS=Cervus elaphus hippelaphus OX=46360 GN=Celaphus_00011453 PE=3 SV=1	1275	72	2.5e-122	62686	44	26	25	14	35.7	7.62	MSRQSTVSFRSGGSRSFSTASAITPSVSRTSFTSVSRSGGGGGGGFGRVSLGGAYGAGGFGSRSLYNLGGSKRISISASGGGFRNRFGAGAGGGYGFGGGAGSGFGFGGGAGGGGFGLGGGAGFGGGFGGAGFPVCPPGGIQEVTVNQSLLTPLNLQIDPTIQRVRTEEREQIKTLNNKFASFIDKVRFLEQQNKVLDTKWTLLQEQGTKTVRQNLEPLFEQYINNLRRQLDSILGERGRLDSELRNMQDLVEDFKNKYEDEINKRTTAENEFVMLKKDVDAAYMNKVELEAKVDALMDEINFMKMFFDAELSQMQTHVSDTSVVLSMDNNRSLDLDSIIAEVKAQYEDIANRSRTEAESWYQTKYEELQQTAGRHGDDLRNTKHEISEMNRMIQRLRS…	2296	3446	1	0	0	649.818	2	-0.0011	267	277	0	74.29	9.9e-05	R	TTAENEFVMLK	K		Oxidation (M)	0.00000000300.0			File: ~Z:\CORE\RAW_DATA_2020_QE\P780_Sigrun_Lange\P780_R_EV.raw~; SpectrumID: ~3559~; PrecursorID: ~0~; scans: ~7518~
9	2::tr|A0A212DF80|A0A212DF80_CEREH	KRT5 OS=Cervus elaphus hippelaphus OX=46360 GN=Celaphus_00011453 PE=3 SV=1	1275	72	2.5e-122	62686	44	26	25	14	35.7	7.62	MSRQSTVSFRSGGSRSFSTASAITPSVSRTSFTSVSRSGGGGGGGFGRVSLGGAYGAGGFGSRSLYNLGGSKRISISASGGGFRNRFGAGAGGGYGFGGGAGSGFGFGGGAGGGGFGLGGGAGFGGGFGGAGFPVCPPGGIQEVTVNQSLLTPLNLQIDPTIQRVRTEEREQIKTLNNKFASFIDKVRFLEQQNKVLDTKWTLLQEQGTKTVRQNLEPLFEQYINNLRRQLDSILGERGRLDSELRNMQDLVEDFKNKYEDEINKRTTAENEFVMLKKDVDAAYMNKVELEAKVDALMDEINFMKMFFDAELSQMQTHVSDTSVVLSMDNNRSLDLDSIIAEVKAQYEDIANRSRTEAESWYQTKYEELQQTAGRHGDDLRNTKHEISEMNRMIQRLRS…	2327	6570	1	0	0	434.91	3	-0.0004	333	344	0	65.36	0.00097	R	SLDLDSIIAEVK	A						File: ~Z:\CORE\RAW_DATA_2020_QE\P780_Sigrun_Lange\P780_R_EV.raw~; SpectrumID: ~6746~; PrecursorID: ~0~; scans: ~10922~
9	2::tr|A0A212DF80|A0A212DF80_CEREH	KRT5 OS=Cervus elaphus hippelaphus OX=46360 GN=Celaphus_00011453 PE=3 SV=1	1275	72	2.5e-122	62686	44	26	25	14	35.7	7.62	MSRQSTVSFRSGGSRSFSTASAITPSVSRTSFTSVSRSGGGGGGGFGRVSLGGAYGAGGFGSRSLYNLGGSKRISISASGGGFRNRFGAGAGGGYGFGGGAGSGFGFGGGAGGGGFGLGGGAGFGGGFGGAGFPVCPPGGIQEVTVNQSLLTPLNLQIDPTIQRVRTEEREQIKTLNNKFASFIDKVRFLEQQNKVLDTKWTLLQEQGTKTVRQNLEPLFEQYINNLRRQLDSILGERGRLDSELRNMQDLVEDFKNKYEDEINKRTTAENEFVMLKKDVDAAYMNKVELEAKVDALMDEINFMKMFFDAELSQMQTHVSDTSVVLSMDNNRSLDLDSIIAEVKAQYEDIANRSRTEAESWYQTKYEELQQTAGRHGDDLRNTKHEISEMNRMIQRLRS…	2328	6566	1	0	0	651.861	2	0.0002	333	344	0	97.59	5.8e-07	R	SLDLDSIIAEVK	A						File: ~Z:\CORE\RAW_DATA_2020_QE\P780_Sigrun_Lange\P780_R_EV.raw~; SpectrumID: ~6742~; PrecursorID: ~0~; scans: ~10918~
9	2::tr|A0A212DF80|A0A212DF80_CEREH	KRT5 OS=Cervus elaphus hippelaphus OX=46360 GN=Celaphus_00011453 PE=3 SV=1	1275	72	2.5e-122	62686	44	26	25	14	35.7	7.62	MSRQSTVSFRSGGSRSFSTASAITPSVSRTSFTSVSRSGGGGGGGFGRVSLGGAYGAGGFGSRSLYNLGGSKRISISASGGGFRNRFGAGAGGGYGFGGGAGSGFGFGGGAGGGGFGLGGGAGFGGGFGGAGFPVCPPGGIQEVTVNQSLLTPLNLQIDPTIQRVRTEEREQIKTLNNKFASFIDKVRFLEQQNKVLDTKWTLLQEQGTKTVRQNLEPLFEQYINNLRRQLDSILGERGRLDSELRNMQDLVEDFKNKYEDEINKRTTAENEFVMLKKDVDAAYMNKVELEAKVDALMDEINFMKMFFDAELSQMQTHVSDTSVVLSMDNNRSLDLDSIIAEVKAQYEDIANRSRTEAESWYQTKYEELQQTAGRHGDDLRNTKHEISEMNRMIQRLRS…	2355	864	1	0	0	436.889	3	-0.0003	257	266	2	58.1	0.0054	K	NKYEDEINKR	T						File: ~Z:\CORE\RAW_DATA_2020_QE\P780_Sigrun_Lange\P780_R_EV.raw~; SpectrumID: ~937~; PrecursorID: ~0~; scans: ~4419~
9	2::tr|A0A212DF80|A0A212DF80_CEREH	KRT5 OS=Cervus elaphus hippelaphus OX=46360 GN=Celaphus_00011453 PE=3 SV=1	1275	72	2.5e-122	62686	44	26	25	14	35.7	7.62	MSRQSTVSFRSGGSRSFSTASAITPSVSRTSFTSVSRSGGGGGGGFGRVSLGGAYGAGGFGSRSLYNLGGSKRISISASGGGFRNRFGAGAGGGYGFGGGAGSGFGFGGGAGGGGFGLGGGAGFGGGFGGAGFPVCPPGGIQEVTVNQSLLTPLNLQIDPTIQRVRTEEREQIKTLNNKFASFIDKVRFLEQQNKVLDTKWTLLQEQGTKTVRQNLEPLFEQYINNLRRQLDSILGERGRLDSELRNMQDLVEDFKNKYEDEINKRTTAENEFVMLKKDVDAAYMNKVELEAKVDALMDEINFMKMFFDAELSQMQTHVSDTSVVLSMDNNRSLDLDSIIAEVKAQYEDIANRSRTEAESWYQTKYEELQQTAGRHGDDLRNTKHEISEMNRMIQRLRS…	2851	3082	1	0	0	705.864	2	-0.0013	16	29	0	62.81	0.0017	R	SFSTASAITPSVSR	T						File: ~Z:\CORE\RAW_DATA_2020_QE\P780_Sigrun_Lange\P780_R_EV.raw~; SpectrumID: ~3194~; PrecursorID: ~0~; scans: ~7119~
9	2::tr|A0A212DF80|A0A212DF80_CEREH	KRT5 OS=Cervus elaphus hippelaphus OX=46360 GN=Celaphus_00011453 PE=3 SV=1	1275	72	2.5e-122	62686	44	26	25	14	35.7	7.62	MSRQSTVSFRSGGSRSFSTASAITPSVSRTSFTSVSRSGGGGGGGFGRVSLGGAYGAGGFGSRSLYNLGGSKRISISASGGGFRNRFGAGAGGGYGFGGGAGSGFGFGGGAGGGGFGLGGGAGFGGGFGGAGFPVCPPGGIQEVTVNQSLLTPLNLQIDPTIQRVRTEEREQIKTLNNKFASFIDKVRFLEQQNKVLDTKWTLLQEQGTKTVRQNLEPLFEQYINNLRRQLDSILGERGRLDSELRNMQDLVEDFKNKYEDEINKRTTAENEFVMLKKDVDAAYMNKVELEAKVDALMDEINFMKMFFDAELSQMQTHVSDTSVVLSMDNNRSLDLDSIIAEVKAQYEDIANRSRTEAESWYQTKYEELQQTAGRHGDDLRNTKHEISEMNRMIQRLRS…	2917	6104	1	0	0	713.34	2	-0.0028	294	305	0	88.07	4.5e-06	K	VDALMDEINFMK	M						File: ~Z:\CORE\RAW_DATA_2020_QE\P780_Sigrun_Lange\P780_R_EV.raw~; SpectrumID: ~6235~; PrecursorID: ~0~; scans: ~10384~
9	2::tr|A0A212DF80|A0A212DF80_CEREH	KRT5 OS=Cervus elaphus hippelaphus OX=46360 GN=Celaphus_00011453 PE=3 SV=1	1275	72	2.5e-122	62686	44	26	25	14	35.7	7.62	MSRQSTVSFRSGGSRSFSTASAITPSVSRTSFTSVSRSGGGGGGGFGRVSLGGAYGAGGFGSRSLYNLGGSKRISISASGGGFRNRFGAGAGGGYGFGGGAGSGFGFGGGAGGGGFGLGGGAGFGGGFGGAGFPVCPPGGIQEVTVNQSLLTPLNLQIDPTIQRVRTEEREQIKTLNNKFASFIDKVRFLEQQNKVLDTKWTLLQEQGTKTVRQNLEPLFEQYINNLRRQLDSILGERGRLDSELRNMQDLVEDFKNKYEDEINKRTTAENEFVMLKKDVDAAYMNKVELEAKVDALMDEINFMKMFFDAELSQMQTHVSDTSVVLSMDNNRSLDLDSIIAEVKAQYEDIANRSRTEAESWYQTKYEELQQTAGRHGDDLRNTKHEISEMNRMIQRLRS…	4524	6730	1	0	0	630.995	3	0	214	228	0	59.54	0.0049	R	QNLEPLFEQYINNLR	R						File: ~Z:\CORE\RAW_DATA_2020_QE\P780_Sigrun_Lange\P780_R_EV.raw~; SpectrumID: ~7010~; PrecursorID: ~0~; scans: ~11199~	emPAI	1.91
10	2::tr|A0A5N3VYY0|A0A5N3VYY0_MUNRE	Uncharacterized protein OS=Muntiacus reevesi OX=9886 GN=FD755_022752 PE=4 SV=1	1214	72	3.2e-116	71807	59	33	21	14	35.8	5.83	MDWLDFLAVQGTLKSLLQHHSSKASIFSPQLSLYPAFLMMYSAYKLNKLGDNIQVLIAFSQYLQQCPFDEHIKLVKELTDFAKECVADESHAGCEKSLHTLFGDELCKVASLRETYGDMADCCEKQEPERNECFLKHKDDNPDLPKLKPDPNTLCTEFKADEKKFWGKYLYEVARRHPYFYAPELLYYANKYNGVLQECCQADDKPACLLPKIETMREKVLGSSARQRFRCASIQKFGERALKAWAVARLSQKFPKADFAEVTKIVTDLTKVHKECCHGDLLECADDRADLAKYICDNQDTLSSKLKECCDKPLLEKSHCIAEIERDAVPENLPPITADFAEDKEVCKNYQEAKDVFLGTFLYEYSRRHPEYAVSVLLRVAKEYEATLEDCCAKADPHA…	67	2340	1	0	0	395.239	2	-0.0002	265	271	0	46.64	0.015	K	IVTDLTK	V						File: ~Z:\CORE\RAW_DATA_2020_QE\P780_Sigrun_Lange\P780_R_EV.raw~; SpectrumID: ~2448~; PrecursorID: ~0~; scans: ~6186~
10	2::tr|A0A5N3VYY0|A0A5N3VYY0_MUNRE	Uncharacterized protein OS=Muntiacus reevesi OX=9886 GN=FD755_022752 PE=4 SV=1	1214	72	3.2e-116	71807	59	33	21	14	35.8	5.83	MDWLDFLAVQGTLKSLLQHHSSKASIFSPQLSLYPAFLMMYSAYKLNKLGDNIQVLIAFSQYLQQCPFDEHIKLVKELTDFAKECVADESHAGCEKSLHTLFGDELCKVASLRETYGDMADCCEKQEPERNECFLKHKDDNPDLPKLKPDPNTLCTEFKADEKKFWGKYLYEVARRHPYFYAPELLYYANKYNGVLQECCQADDKPACLLPKIETMREKVLGSSARQRFRCASIQKFGERALKAWAVARLSQKFPKADFAEVTKIVTDLTKVHKECCHGDLLECADDRADLAKYICDNQDTLSSKLKECCDKPLLEKSHCIAEIERDAVPENLPPITADFAEDKEVCKNYQEAKDVFLGTFLYEYSRRHPEYAVSVLLRVAKEYEATLEDCCAKADPHA…	655	1264	1	0	0	449.744	2	0.0001	491	497	0	33.2	0.61	R	LCVLHEK	T						File: ~Z:\CORE\RAW_DATA_2020_QE\P780_Sigrun_Lange\P780_R_EV.raw~; SpectrumID: ~1356~; PrecursorID: ~0~; scans: ~4907~
10	2::tr|A0A5N3VYY0|A0A5N3VYY0_MUNRE	Uncharacterized protein OS=Muntiacus reevesi OX=9886 GN=FD755_022752 PE=4 SV=1	1214	72	3.2e-116	71807	59	33	21	14	35.8	5.83	MDWLDFLAVQGTLKSLLQHHSSKASIFSPQLSLYPAFLMMYSAYKLNKLGDNIQVLIAFSQYLQQCPFDEHIKLVKELTDFAKECVADESHAGCEKSLHTLFGDELCKVASLRETYGDMADCCEKQEPERNECFLKHKDDNPDLPKLKPDPNTLCTEFKADEKKFWGKYLYEVARRHPYFYAPELLYYANKYNGVLQECCQADDKPACLLPKIETMREKVLGSSARQRFRCASIQKFGERALKAWAVARLSQKFPKADFAEVTKIVTDLTKVHKECCHGDLLECADDRADLAKYICDNQDTLSSKLKECCDKPLLEKSHCIAEIERDAVPENLPPITADFAEDKEVCKNYQEAKDVFLGTFLYEYSRRHPEYAVSVLLRVAKEYEATLEDCCAKADPHA…	1008	3150	1	1	0	495.777	2	-0.0005	606	615	0	26.6	5.7	K	LVASTQTSLA	-						File: ~Z:\CORE\RAW_DATA_2020_QE\P780_Sigrun_Lange\P780_R_EV.raw~; SpectrumID: ~3262~; PrecursorID: ~0~; scans: ~7191~
10	2::tr|A0A5N3VYY0|A0A5N3VYY0_MUNRE	Uncharacterized protein OS=Muntiacus reevesi OX=9886 GN=FD755_022752 PE=4 SV=1	1214	72	3.2e-116	71807	59	33	21	14	35.8	5.83	MDWLDFLAVQGTLKSLLQHHSSKASIFSPQLSLYPAFLMMYSAYKLNKLGDNIQVLIAFSQYLQQCPFDEHIKLVKELTDFAKECVADESHAGCEKSLHTLFGDELCKVASLRETYGDMADCCEKQEPERNECFLKHKDDNPDLPKLKPDPNTLCTEFKADEKKFWGKYLYEVARRHPYFYAPELLYYANKYNGVLQECCQADDKPACLLPKIETMREKVLGSSARQRFRCASIQKFGERALKAWAVARLSQKFPKADFAEVTKIVTDLTKVHKECCHGDLLECADDRADLAKYICDNQDTLSSKLKECCDKPLLEKSHCIAEIERDAVPENLPPITADFAEDKEVCKNYQEAKDVFLGTFLYEYSRRHPEYAVSVLLRVAKEYEATLEDCCAKADPHA…	1131	4792	1	0	0	507.813	2	0.0003	557	565	0	79.15	1.8e-05	K	QTALVELLK	H						File: ~Z:\CORE\RAW_DATA_2020_QE\P780_Sigrun_Lange\P780_R_EV.raw~; SpectrumID: ~4909~; PrecursorID: ~0~; scans: ~8980~
10	2::tr|A0A5N3VYY0|A0A5N3VYY0_MUNRE	Uncharacterized protein OS=Muntiacus reevesi OX=9886 GN=FD755_022752 PE=4 SV=1	1214	72	3.2e-116	71807	59	33	21	14	35.8	5.83	MDWLDFLAVQGTLKSLLQHHSSKASIFSPQLSLYPAFLMMYSAYKLNKLGDNIQVLIAFSQYLQQCPFDEHIKLVKELTDFAKECVADESHAGCEKSLHTLFGDELCKVASLRETYGDMADCCEKQEPERNECFLKHKDDNPDLPKLKPDPNTLCTEFKADEKKFWGKYLYEVARRHPYFYAPELLYYANKYNGVLQECCQADDKPACLLPKIETMREKVLGSSARQRFRCASIQKFGERALKAWAVARLSQKFPKADFAEVTKIVTDLTKVHKECCHGDLLECADDRADLAKYICDNQDTLSSKLKECCDKPLLEKSHCIAEIERDAVPENLPPITADFAEDKEVCKNYQEAKDVFLGTFLYEYSRRHPEYAVSVLLRVAKEYEATLEDCCAKADPHA…	1284	2526	1	1	0	527.237	2	0.0002	421	428	0	35	0.44	K	QNCDLFEK	V						File: ~Z:\CORE\RAW_DATA_2020_QE\P780_Sigrun_Lange\P780_R_EV.raw~; SpectrumID: ~2634~; PrecursorID: ~0~; scans: ~6394~
10	2::tr|A0A5N3VYY0|A0A5N3VYY0_MUNRE	Uncharacterized protein OS=Muntiacus reevesi OX=9886 GN=FD755_022752 PE=4 SV=1	1214	72	3.2e-116	71807	59	33	21	14	35.8	5.83	MDWLDFLAVQGTLKSLLQHHSSKASIFSPQLSLYPAFLMMYSAYKLNKLGDNIQVLIAFSQYLQQCPFDEHIKLVKELTDFAKECVADESHAGCEKSLHTLFGDELCKVASLRETYGDMADCCEKQEPERNECFLKHKDDNPDLPKLKPDPNTLCTEFKADEKKFWGKYLYEVARRHPYFYAPELLYYANKYNGVLQECCQADDKPACLLPKIETMREKVLGSSARQRFRCASIQKFGERALKAWAVARLSQKFPKADFAEVTKIVTDLTKVHKECCHGDLLECADDRADLAKYICDNQDTLSSKLKECCDKPLLEKSHCIAEIERDAVPENLPPITADFAEDKEVCKNYQEAKDVFLGTFLYEYSRRHPEYAVSVLLRVAKEYEATLEDCCAKADPHA…	1653	1813	1	0	0	569.752	2	-0.0007	507	515	0	64.17	0.00048	K	CCTESLVNR	R						File: ~Z:\CORE\RAW_DATA_2020_QE\P780_Sigrun_Lange\P780_R_EV.raw~; SpectrumID: ~1915~; PrecursorID: ~0~; scans: ~5544~
10	2::tr|A0A5N3VYY0|A0A5N3VYY0_MUNRE	Uncharacterized protein OS=Muntiacus reevesi OX=9886 GN=FD755_022752 PE=4 SV=1	1214	72	3.2e-116	71807	59	33	21	14	35.8	5.83	MDWLDFLAVQGTLKSLLQHHSSKASIFSPQLSLYPAFLMMYSAYKLNKLGDNIQVLIAFSQYLQQCPFDEHIKLVKELTDFAKECVADESHAGCEKSLHTLFGDELCKVASLRETYGDMADCCEKQEPERNECFLKHKDDNPDLPKLKPDPNTLCTEFKADEKKFWGKYLYEVARRHPYFYAPELLYYANKYNGVLQECCQADDKPACLLPKIETMREKVLGSSARQRFRCASIQKFGERALKAWAVARLSQKFPKADFAEVTKIVTDLTKVHKECCHGDLLECADDRADLAKYICDNQDTLSSKLKECCDKPLLEKSHCIAEIERDAVPENLPPITADFAEDKEVCKNYQEAKDVFLGTFLYEYSRRHPEYAVSVLLRVAKEYEATLEDCCAKADPHA…	1679	3529	1	0	0	381.576	3	-0.0007	556	565	1	50.24	0.0041	K	KQTALVELLK	H						File: ~Z:\CORE\RAW_DATA_2020_QE\P780_Sigrun_Lange\P780_R_EV.raw~; SpectrumID: ~3643~; PrecursorID: ~0~; scans: ~7610~
10	2::tr|A0A5N3VYY0|A0A5N3VYY0_MUNRE	Uncharacterized protein OS=Muntiacus reevesi OX=9886 GN=FD755_022752 PE=4 SV=1	1214	72	3.2e-116	71807	59	33	21	14	35.8	5.83	MDWLDFLAVQGTLKSLLQHHSSKASIFSPQLSLYPAFLMMYSAYKLNKLGDNIQVLIAFSQYLQQCPFDEHIKLVKELTDFAKECVADESHAGCEKSLHTLFGDELCKVASLRETYGDMADCCEKQEPERNECFLKHKDDNPDLPKLKPDPNTLCTEFKADEKKFWGKYLYEVARRHPYFYAPELLYYANKYNGVLQECCQADDKPACLLPKIETMREKVLGSSARQRFRCASIQKFGERALKAWAVARLSQKFPKADFAEVTKIVTDLTKVHKECCHGDLLECADDRADLAKYICDNQDTLSSKLKECCDKPLLEKSHCIAEIERDAVPENLPPITADFAEDKEVCKNYQEAKDVFLGTFLYEYSRRHPEYAVSVLLRVAKEYEATLEDCCAKADPHA…	1680	3527	1	0	0	571.861	2	-0.0005	556	565	1	75.93	1.1e-05	K	KQTALVELLK	H						File: ~Z:\CORE\RAW_DATA_2020_QE\P780_Sigrun_Lange\P780_R_EV.raw~; SpectrumID: ~3641~; PrecursorID: ~0~; scans: ~7608~
10	2::tr|A0A5N3VYY0|A0A5N3VYY0_MUNRE	Uncharacterized protein OS=Muntiacus reevesi OX=9886 GN=FD755_022752 PE=4 SV=1	1214	72	3.2e-116	71807	59	33	21	14	35.8	5.83	MDWLDFLAVQGTLKSLLQHHSSKASIFSPQLSLYPAFLMMYSAYKLNKLGDNIQVLIAFSQYLQQCPFDEHIKLVKELTDFAKECVADESHAGCEKSLHTLFGDELCKVASLRETYGDMADCCEKQEPERNECFLKHKDDNPDLPKLKPDPNTLCTEFKADEKKFWGKYLYEVARRHPYFYAPELLYYANKYNGVLQECCQADDKPACLLPKIETMREKVLGSSARQRFRCASIQKFGERALKAWAVARLSQKFPKADFAEVTKIVTDLTKVHKECCHGDLLECADDRADLAKYICDNQDTLSSKLKECCDKPLLEKSHCIAEIERDAVPENLPPITADFAEDKEVCKNYQEAKDVFLGTFLYEYSRRHPEYAVSVLLRVAKEYEATLEDCCAKADPHA…	1789	146	1	0	0	389.502	3	-0.001	468	476	0	37.09	0.17	K	CCTKPESER	M						File: ~Z:\CORE\RAW_DATA_2020_QE\P780_Sigrun_Lange\P780_R_EV.raw~; SpectrumID: ~148~; PrecursorID: ~0~; scans: ~3476~
10	2::tr|A0A5N3VYY0|A0A5N3VYY0_MUNRE	Uncharacterized protein OS=Muntiacus reevesi OX=9886 GN=FD755_022752 PE=4 SV=1	1214	72	3.2e-116	71807	59	33	21	14	35.8	5.83	MDWLDFLAVQGTLKSLLQHHSSKASIFSPQLSLYPAFLMMYSAYKLNKLGDNIQVLIAFSQYLQQCPFDEHIKLVKELTDFAKECVADESHAGCEKSLHTLFGDELCKVASLRETYGDMADCCEKQEPERNECFLKHKDDNPDLPKLKPDPNTLCTEFKADEKKFWGKYLYEVARRHPYFYAPELLYYANKYNGVLQECCQADDKPACLLPKIETMREKVLGSSARQRFRCASIQKFGERALKAWAVARLSQKFPKADFAEVTKIVTDLTKVHKECCHGDLLECADDRADLAKYICDNQDTLSSKLKECCDKPLLEKSHCIAEIERDAVPENLPPITADFAEDKEVCKNYQEAKDVFLGTFLYEYSRRHPEYAVSVLLRVAKEYEATLEDCCAKADPHA…	2804	6009	1	0	0	700.348	2	-0.0035	577	588	0	56.74	0.0055	K	TVMENFVAFVDK	C						File: ~Z:\CORE\RAW_DATA_2020_QE\P780_Sigrun_Lange\P780_R_EV.raw~; SpectrumID: ~6138~; PrecursorID: ~0~; scans: ~10282~
10	2::tr|A0A5N3VYY0|A0A5N3VYY0_MUNRE	Uncharacterized protein OS=Muntiacus reevesi OX=9886 GN=FD755_022752 PE=4 SV=1	1214	72	3.2e-116	71807	59	33	21	14	35.8	5.83	MDWLDFLAVQGTLKSLLQHHSSKASIFSPQLSLYPAFLMMYSAYKLNKLGDNIQVLIAFSQYLQQCPFDEHIKLVKELTDFAKECVADESHAGCEKSLHTLFGDELCKVASLRETYGDMADCCEKQEPERNECFLKHKDDNPDLPKLKPDPNTLCTEFKADEKKFWGKYLYEVARRHPYFYAPELLYYANKYNGVLQECCQADDKPACLLPKIETMREKVLGSSARQRFRCASIQKFGERALKAWAVARLSQKFPKADFAEVTKIVTDLTKVHKECCHGDLLECADDRADLAKYICDNQDTLSSKLKECCDKPLLEKSHCIAEIERDAVPENLPPITADFAEDKEVCKNYQEAKDVFLGTFLYEYSRRHPEYAVSVLLRVAKEYEATLEDCCAKADPHA…	2872	4726	1	0	0	708.346	2	-0.0035	577	588	0	80.68	2.2e-05	K	TVMENFVAFVDK	C		Oxidation (M)	0.003000000000.0			File: ~Z:\CORE\RAW_DATA_2020_QE\P780_Sigrun_Lange\P780_R_EV.raw~; SpectrumID: ~4843~; PrecursorID: ~0~; scans: ~8910~
10	2::tr|A0A5N3VYY0|A0A5N3VYY0_MUNRE	Uncharacterized protein OS=Muntiacus reevesi OX=9886 GN=FD755_022752 PE=4 SV=1	1214	72	3.2e-116	71807	59	33	21	14	35.8	5.83	MDWLDFLAVQGTLKSLLQHHSSKASIFSPQLSLYPAFLMMYSAYKLNKLGDNIQVLIAFSQYLQQCPFDEHIKLVKELTDFAKECVADESHAGCEKSLHTLFGDELCKVASLRETYGDMADCCEKQEPERNECFLKHKDDNPDLPKLKPDPNTLCTEFKADEKKFWGKYLYEVARRHPYFYAPELLYYANKYNGVLQECCQADDKPACLLPKIETMREKVLGSSARQRFRCASIQKFGERALKAWAVARLSQKFPKADFAEVTKIVTDLTKVHKECCHGDLLECADDRADLAKYICDNQDTLSSKLKECCDKPLLEKSHCIAEIERDAVPENLPPITADFAEDKEVCKNYQEAKDVFLGTFLYEYSRRHPEYAVSVLLRVAKEYEATLEDCCAKADPHA…	2882	3886	1	0	0	710.35	2	-0.0006	97	108	0	75.54	0.00011	K	SLHTLFGDELCK	V						File: ~Z:\CORE\RAW_DATA_2020_QE\P780_Sigrun_Lange\P780_R_EV.raw~; SpectrumID: ~4002~; PrecursorID: ~0~; scans: ~7999~
10	2::tr|A0A5N3VYY0|A0A5N3VYY0_MUNRE	Uncharacterized protein OS=Muntiacus reevesi OX=9886 GN=FD755_022752 PE=4 SV=1	1214	72	3.2e-116	71807	59	33	21	14	35.8	5.83	MDWLDFLAVQGTLKSLLQHHSSKASIFSPQLSLYPAFLMMYSAYKLNKLGDNIQVLIAFSQYLQQCPFDEHIKLVKELTDFAKECVADESHAGCEKSLHTLFGDELCKVASLRETYGDMADCCEKQEPERNECFLKHKDDNPDLPKLKPDPNTLCTEFKADEKKFWGKYLYEVARRHPYFYAPELLYYANKYNGVLQECCQADDKPACLLPKIETMREKVLGSSARQRFRCASIQKFGERALKAWAVARLSQKFPKADFAEVTKIVTDLTKVHKECCHGDLLECADDRADLAKYICDNQDTLSSKLKECCDKPLLEKSHCIAEIERDAVPENLPPITADFAEDKEVCKNYQEAKDVFLGTFLYEYSRRHPEYAVSVLLRVAKEYEATLEDCCAKADPHA…	2885	3884	1	0	0	473.903	3	-0.0004	97	108	0	58.43	0.0055	K	SLHTLFGDELCK	V						File: ~Z:\CORE\RAW_DATA_2020_QE\P780_Sigrun_Lange\P780_R_EV.raw~; SpectrumID: ~4000~; PrecursorID: ~0~; scans: ~7997~
10	2::tr|A0A5N3VYY0|A0A5N3VYY0_MUNRE	Uncharacterized protein OS=Muntiacus reevesi OX=9886 GN=FD755_022752 PE=4 SV=1	1214	72	3.2e-116	71807	59	33	21	14	35.8	5.83	MDWLDFLAVQGTLKSLLQHHSSKASIFSPQLSLYPAFLMMYSAYKLNKLGDNIQVLIAFSQYLQQCPFDEHIKLVKELTDFAKECVADESHAGCEKSLHTLFGDELCKVASLRETYGDMADCCEKQEPERNECFLKHKDDNPDLPKLKPDPNTLCTEFKADEKKFWGKYLYEVARRHPYFYAPELLYYANKYNGVLQECCQADDKPACLLPKIETMREKVLGSSARQRFRCASIQKFGERALKAWAVARLSQKFPKADFAEVTKIVTDLTKVHKECCHGDLLECADDRADLAKYICDNQDTLSSKLKECCDKPLLEKSHCIAEIERDAVPENLPPITADFAEDKEVCKNYQEAKDVFLGTFLYEYSRRHPEYAVSVLLRVAKEYEATLEDCCAKADPHA…	2981	3081	1	0	0	480.608	3	-0.0008	368	379	1	62.65	0.00076	R	RHPEYAVSVLLR	V						File: ~Z:\CORE\RAW_DATA_2020_QE\P780_Sigrun_Lange\P780_R_EV.raw~; SpectrumID: ~3193~; PrecursorID: ~0~; scans: ~7118~
10	2::tr|A0A5N3VYY0|A0A5N3VYY0_MUNRE	Uncharacterized protein OS=Muntiacus reevesi OX=9886 GN=FD755_022752 PE=4 SV=1	1214	72	3.2e-116	71807	59	33	21	14	35.8	5.83	MDWLDFLAVQGTLKSLLQHHSSKASIFSPQLSLYPAFLMMYSAYKLNKLGDNIQVLIAFSQYLQQCPFDEHIKLVKELTDFAKECVADESHAGCEKSLHTLFGDELCKVASLRETYGDMADCCEKQEPERNECFLKHKDDNPDLPKLKPDPNTLCTEFKADEKKFWGKYLYEVARRHPYFYAPELLYYANKYNGVLQECCQADDKPACLLPKIETMREKVLGSSARQRFRCASIQKFGERALKAWAVARLSQKFPKADFAEVTKIVTDLTKVHKECCHGDLLECADDRADLAKYICDNQDTLSSKLKECCDKPLLEKSHCIAEIERDAVPENLPPITADFAEDKEVCKNYQEAKDVFLGTFLYEYSRRHPEYAVSVLLRVAKEYEATLEDCCAKADPHA…	2999	2030	1	0	0	722.323	2	-0.0038	294	305	0	97.17	2.7e-07	K	YICDNQDTLSSK	L						File: ~Z:\CORE\RAW_DATA_2020_QE\P780_Sigrun_Lange\P780_R_EV.raw~; SpectrumID: ~2138~; PrecursorID: ~0~; scans: ~5822~
10	2::tr|A0A5N3VYY0|A0A5N3VYY0_MUNRE	Uncharacterized protein OS=Muntiacus reevesi OX=9886 GN=FD755_022752 PE=4 SV=1	1214	72	3.2e-116	71807	59	33	21	14	35.8	5.83	MDWLDFLAVQGTLKSLLQHHSSKASIFSPQLSLYPAFLMMYSAYKLNKLGDNIQVLIAFSQYLQQCPFDEHIKLVKELTDFAKECVADESHAGCEKSLHTLFGDELCKVASLRETYGDMADCCEKQEPERNECFLKHKDDNPDLPKLKPDPNTLCTEFKADEKKFWGKYLYEVARRHPYFYAPELLYYANKYNGVLQECCQADDKPACLLPKIETMREKVLGSSARQRFRCASIQKFGERALKAWAVARLSQKFPKADFAEVTKIVTDLTKVHKECCHGDLLECADDRADLAKYICDNQDTLSSKLKECCDKPLLEKSHCIAEIERDAVPENLPPITADFAEDKEVCKNYQEAKDVFLGTFLYEYSRRHPEYAVSVLLRVAKEYEATLEDCCAKADPHA…	3007	2212	1	0	0	722.817	2	-0.0001	294	305	0	45.77	0.029	K	YICDNQDTLSSK	L		Deamidated (NQ)	0.000010000000.0			File: ~Z:\CORE\RAW_DATA_2020_QE\P780_Sigrun_Lange\P780_R_EV.raw~; SpectrumID: ~2320~; PrecursorID: ~0~; scans: ~6040~
10	2::tr|A0A5N3VYY0|A0A5N3VYY0_MUNRE	Uncharacterized protein OS=Muntiacus reevesi OX=9886 GN=FD755_022752 PE=4 SV=1	1214	72	3.2e-116	71807	59	33	21	14	35.8	5.83	MDWLDFLAVQGTLKSLLQHHSSKASIFSPQLSLYPAFLMMYSAYKLNKLGDNIQVLIAFSQYLQQCPFDEHIKLVKELTDFAKECVADESHAGCEKSLHTLFGDELCKVASLRETYGDMADCCEKQEPERNECFLKHKDDNPDLPKLKPDPNTLCTEFKADEKKFWGKYLYEVARRHPYFYAPELLYYANKYNGVLQECCQADDKPACLLPKIETMREKVLGSSARQRFRCASIQKFGERALKAWAVARLSQKFPKADFAEVTKIVTDLTKVHKECCHGDLLECADDRADLAKYICDNQDTLSSKLKECCDKPLLEKSHCIAEIERDAVPENLPPITADFAEDKEVCKNYQEAKDVFLGTFLYEYSRRHPEYAVSVLLRVAKEYEATLEDCCAKADPHA…	3094	4879	1	1	0	733.394	2	0.0008	429	441	0	101.8	1.8e-07	K	VGEYGFQNALIVR	Y						File: ~Z:\CORE\RAW_DATA_2020_QE\P780_Sigrun_Lange\P780_R_EV.raw~; SpectrumID: ~4996~; PrecursorID: ~0~; scans: ~9071~
10	2::tr|A0A5N3VYY0|A0A5N3VYY0_MUNRE	Uncharacterized protein OS=Muntiacus reevesi OX=9886 GN=FD755_022752 PE=4 SV=1	1214	72	3.2e-116	71807	59	33	21	14	35.8	5.83	MDWLDFLAVQGTLKSLLQHHSSKASIFSPQLSLYPAFLMMYSAYKLNKLGDNIQVLIAFSQYLQQCPFDEHIKLVKELTDFAKECVADESHAGCEKSLHTLFGDELCKVASLRETYGDMADCCEKQEPERNECFLKHKDDNPDLPKLKPDPNTLCTEFKADEKKFWGKYLYEVARRHPYFYAPELLYYANKYNGVLQECCQADDKPACLLPKIETMREKVLGSSARQRFRCASIQKFGERALKAWAVARLSQKFPKADFAEVTKIVTDLTKVHKECCHGDLLECADDRADLAKYICDNQDTLSSKLKECCDKPLLEKSHCIAEIERDAVPENLPPITADFAEDKEVCKNYQEAKDVFLGTFLYEYSRRHPEYAVSVLLRVAKEYEATLEDCCAKADPHA…	3150	2013	1	0	0	739.766	2	0.0016	114	125	0	49.76	0.0003	R	ETYGDMADCCEK	Q						File: ~Z:\CORE\RAW_DATA_2020_QE\P780_Sigrun_Lange\P780_R_EV.raw~; SpectrumID: ~2121~; PrecursorID: ~0~; scans: ~5803~
10	2::tr|A0A5N3VYY0|A0A5N3VYY0_MUNRE	Uncharacterized protein OS=Muntiacus reevesi OX=9886 GN=FD755_022752 PE=4 SV=1	1214	72	3.2e-116	71807	59	33	21	14	35.8	5.83	MDWLDFLAVQGTLKSLLQHHSSKASIFSPQLSLYPAFLMMYSAYKLNKLGDNIQVLIAFSQYLQQCPFDEHIKLVKELTDFAKECVADESHAGCEKSLHTLFGDELCKVASLRETYGDMADCCEKQEPERNECFLKHKDDNPDLPKLKPDPNTLCTEFKADEKKFWGKYLYEVARRHPYFYAPELLYYANKYNGVLQECCQADDKPACLLPKIETMREKVLGSSARQRFRCASIQKFGERALKAWAVARLSQKFPKADFAEVTKIVTDLTKVHKECCHGDLLECADDRADLAKYICDNQDTLSSKLKECCDKPLLEKSHCIAEIERDAVPENLPPITADFAEDKEVCKNYQEAKDVFLGTFLYEYSRRHPEYAVSVLLRVAKEYEATLEDCCAKADPHA…	3219	2350	1	1	0	744.802	2	-0.0013	383	394	0	64.55	0.00013	K	EYEATLEDCCAK	A						File: ~Z:\CORE\RAW_DATA_2020_QE\P780_Sigrun_Lange\P780_R_EV.raw~; SpectrumID: ~2458~; PrecursorID: ~0~; scans: ~6198~
10	2::tr|A0A5N3VYY0|A0A5N3VYY0_MUNRE	Uncharacterized protein OS=Muntiacus reevesi OX=9886 GN=FD755_022752 PE=4 SV=1	1214	72	3.2e-116	71807	59	33	21	14	35.8	5.83	MDWLDFLAVQGTLKSLLQHHSSKASIFSPQLSLYPAFLMMYSAYKLNKLGDNIQVLIAFSQYLQQCPFDEHIKLVKELTDFAKECVADESHAGCEKSLHTLFGDELCKVASLRETYGDMADCCEKQEPERNECFLKHKDDNPDLPKLKPDPNTLCTEFKADEKKFWGKYLYEVARRHPYFYAPELLYYANKYNGVLQECCQADDKPACLLPKIETMREKVLGSSARQRFRCASIQKFGERALKAWAVARLSQKFPKADFAEVTKIVTDLTKVHKECCHGDLLECADDRADLAKYICDNQDTLSSKLKECCDKPLLEKSHCIAEIERDAVPENLPPITADFAEDKEVCKNYQEAKDVFLGTFLYEYSRRHPEYAVSVLLRVAKEYEATLEDCCAKADPHA…	3231	612	1	1	0	497.866	3	0.0002	84	96	0	40.01	0.021	K	ECVADESHAGCEK	S						File: ~Z:\CORE\RAW_DATA_2020_QE\P780_Sigrun_Lange\P780_R_EV.raw~; SpectrumID: ~660~; PrecursorID: ~0~; scans: ~4079~
10	2::tr|A0A5N3VYY0|A0A5N3VYY0_MUNRE	Uncharacterized protein OS=Muntiacus reevesi OX=9886 GN=FD755_022752 PE=4 SV=1	1214	72	3.2e-116	71807	59	33	21	14	35.8	5.83	MDWLDFLAVQGTLKSLLQHHSSKASIFSPQLSLYPAFLMMYSAYKLNKLGDNIQVLIAFSQYLQQCPFDEHIKLVKELTDFAKECVADESHAGCEKSLHTLFGDELCKVASLRETYGDMADCCEKQEPERNECFLKHKDDNPDLPKLKPDPNTLCTEFKADEKKFWGKYLYEVARRHPYFYAPELLYYANKYNGVLQECCQADDKPACLLPKIETMREKVLGSSARQRFRCASIQKFGERALKAWAVARLSQKFPKADFAEVTKIVTDLTKVHKECCHGDLLECADDRADLAKYICDNQDTLSSKLKECCDKPLLEKSHCIAEIERDAVPENLPPITADFAEDKEVCKNYQEAKDVFLGTFLYEYSRRHPEYAVSVLLRVAKEYEATLEDCCAKADPHA…	3260	1113	1	0	0	747.762	2	-0.001	114	125	0	77.36	7.1e-08	R	ETYGDMADCCEK	Q		Oxidation (M)	0.000003000000.0			File: ~Z:\CORE\RAW_DATA_2020_QE\P780_Sigrun_Lange\P780_R_EV.raw~; SpectrumID: ~1197~; PrecursorID: ~0~; scans: ~4725~
10	2::tr|A0A5N3VYY0|A0A5N3VYY0_MUNRE	Uncharacterized protein OS=Muntiacus reevesi OX=9886 GN=FD755_022752 PE=4 SV=1	1214	72	3.2e-116	71807	59	33	21	14	35.8	5.83	MDWLDFLAVQGTLKSLLQHHSSKASIFSPQLSLYPAFLMMYSAYKLNKLGDNIQVLIAFSQYLQQCPFDEHIKLVKELTDFAKECVADESHAGCEKSLHTLFGDELCKVASLRETYGDMADCCEKQEPERNECFLKHKDDNPDLPKLKPDPNTLCTEFKADEKKFWGKYLYEVARRHPYFYAPELLYYANKYNGVLQECCQADDKPACLLPKIETMREKVLGSSARQRFRCASIQKFGERALKAWAVARLSQKFPKADFAEVTKIVTDLTKVHKECCHGDLLECADDRADLAKYICDNQDTLSSKLKECCDKPLLEKSHCIAEIERDAVPENLPPITADFAEDKEVCKNYQEAKDVFLGTFLYEYSRRHPEYAVSVLLRVAKEYEATLEDCCAKADPHA…	3429	1433	1	0	0	511.599	3	-0.0002	306	317	1	32.32	2.6	K	LKECCDKPLLEK	S						File: ~Z:\CORE\RAW_DATA_2020_QE\P780_Sigrun_Lange\P780_R_EV.raw~; SpectrumID: ~1533~; PrecursorID: ~0~; scans: ~5116~
10	2::tr|A0A5N3VYY0|A0A5N3VYY0_MUNRE	Uncharacterized protein OS=Muntiacus reevesi OX=9886 GN=FD755_022752 PE=4 SV=1	1214	72	3.2e-116	71807	59	33	21	14	35.8	5.83	MDWLDFLAVQGTLKSLLQHHSSKASIFSPQLSLYPAFLMMYSAYKLNKLGDNIQVLIAFSQYLQQCPFDEHIKLVKELTDFAKECVADESHAGCEKSLHTLFGDELCKVASLRETYGDMADCCEKQEPERNECFLKHKDDNPDLPKLKPDPNTLCTEFKADEKKFWGKYLYEVARRHPYFYAPELLYYANKYNGVLQECCQADDKPACLLPKIETMREKVLGSSARQRFRCASIQKFGERALKAWAVARLSQKFPKADFAEVTKIVTDLTKVHKECCHGDLLECADDRADLAKYICDNQDTLSSKLKECCDKPLLEKSHCIAEIERDAVPENLPPITADFAEDKEVCKNYQEAKDVFLGTFLYEYSRRHPEYAVSVLLRVAKEYEATLEDCCAKADPHA…	3704	3059	1	0	0	820.47	2	-0.0052	445	459	1	41.34	0.093	K	KVPQVSTPTLVEVSR	S						File: ~Z:\CORE\RAW_DATA_2020_QE\P780_Sigrun_Lange\P780_R_EV.raw~; SpectrumID: ~3171~; PrecursorID: ~0~; scans: ~7092~
10	2::tr|A0A5N3VYY0|A0A5N3VYY0_MUNRE	Uncharacterized protein OS=Muntiacus reevesi OX=9886 GN=FD755_022752 PE=4 SV=1	1214	72	3.2e-116	71807	59	33	21	14	35.8	5.83	MDWLDFLAVQGTLKSLLQHHSSKASIFSPQLSLYPAFLMMYSAYKLNKLGDNIQVLIAFSQYLQQCPFDEHIKLVKELTDFAKECVADESHAGCEKSLHTLFGDELCKVASLRETYGDMADCCEKQEPERNECFLKHKDDNPDLPKLKPDPNTLCTEFKADEKKFWGKYLYEVARRHPYFYAPELLYYANKYNGVLQECCQADDKPACLLPKIETMREKVLGSSARQRFRCASIQKFGERALKAWAVARLSQKFPKADFAEVTKIVTDLTKVHKECCHGDLLECADDRADLAKYICDNQDTLSSKLKECCDKPLLEKSHCIAEIERDAVPENLPPITADFAEDKEVCKNYQEAKDVFLGTFLYEYSRRHPEYAVSVLLRVAKEYEATLEDCCAKADPHA…	3710	3172	1	0	0	547.318	3	0.0004	445	459	1	90.91	8.3e-07	K	KVPQVSTPTLVEVSR	S						File: ~Z:\CORE\RAW_DATA_2020_QE\P780_Sigrun_Lange\P780_R_EV.raw~; SpectrumID: ~3284~; PrecursorID: ~0~; scans: ~7217~
10	2::tr|A0A5N3VYY0|A0A5N3VYY0_MUNRE	Uncharacterized protein OS=Muntiacus reevesi OX=9886 GN=FD755_022752 PE=4 SV=1	1214	72	3.2e-116	71807	59	33	21	14	35.8	5.83	MDWLDFLAVQGTLKSLLQHHSSKASIFSPQLSLYPAFLMMYSAYKLNKLGDNIQVLIAFSQYLQQCPFDEHIKLVKELTDFAKECVADESHAGCEKSLHTLFGDELCKVASLRETYGDMADCCEKQEPERNECFLKHKDDNPDLPKLKPDPNTLCTEFKADEKKFWGKYLYEVARRHPYFYAPELLYYANKYNGVLQECCQADDKPACLLPKIETMREKVLGSSARQRFRCASIQKFGERALKAWAVARLSQKFPKADFAEVTKIVTDLTKVHKECCHGDLLECADDRADLAKYICDNQDTLSSKLKECCDKPLLEKSHCIAEIERDAVPENLPPITADFAEDKEVCKNYQEAKDVFLGTFLYEYSRRHPEYAVSVLLRVAKEYEATLEDCCAKADPHA…	4063	2253	1	0	0	584.226	3	0.0155	275	288	0	31.9	0.044	K	ECCHGDLLECADDR	A		Deamidated (R)	0.00000000000002.0			File: ~Z:\CORE\RAW_DATA_2020_QE\P780_Sigrun_Lange\P780_R_EV.raw~; SpectrumID: ~2361~; PrecursorID: ~0~; scans: ~6087~
10	2::tr|A0A5N3VYY0|A0A5N3VYY0_MUNRE	Uncharacterized protein OS=Muntiacus reevesi OX=9886 GN=FD755_022752 PE=4 SV=1	1214	72	3.2e-116	71807	59	33	21	14	35.8	5.83	MDWLDFLAVQGTLKSLLQHHSSKASIFSPQLSLYPAFLMMYSAYKLNKLGDNIQVLIAFSQYLQQCPFDEHIKLVKELTDFAKECVADESHAGCEKSLHTLFGDELCKVASLRETYGDMADCCEKQEPERNECFLKHKDDNPDLPKLKPDPNTLCTEFKADEKKFWGKYLYEVARRHPYFYAPELLYYANKYNGVLQECCQADDKPACLLPKIETMREKVLGSSARQRFRCASIQKFGERALKAWAVARLSQKFPKADFAEVTKIVTDLTKVHKECCHGDLLECADDRADLAKYICDNQDTLSSKLKECCDKPLLEKSHCIAEIERDAVPENLPPITADFAEDKEVCKNYQEAKDVFLGTFLYEYSRRHPEYAVSVLLRVAKEYEATLEDCCAKADPHA…	4904	5629	1	0	0	512.013	4	0.0011	176	191	1	39.44	0.51	R	RHPYFYAPELLYYANK	Y						File: ~Z:\CORE\RAW_DATA_2020_QE\P780_Sigrun_Lange\P780_R_EV.raw~; SpectrumID: ~5746~; PrecursorID: ~0~; scans: ~9869~
10	2::tr|A0A5N3VYY0|A0A5N3VYY0_MUNRE	Uncharacterized protein OS=Muntiacus reevesi OX=9886 GN=FD755_022752 PE=4 SV=1	1214	72	3.2e-116	71807	59	33	21	14	35.8	5.83	MDWLDFLAVQGTLKSLLQHHSSKASIFSPQLSLYPAFLMMYSAYKLNKLGDNIQVLIAFSQYLQQCPFDEHIKLVKELTDFAKECVADESHAGCEKSLHTLFGDELCKVASLRETYGDMADCCEKQEPERNECFLKHKDDNPDLPKLKPDPNTLCTEFKADEKKFWGKYLYEVARRHPYFYAPELLYYANKYNGVLQECCQADDKPACLLPKIETMREKVLGSSARQRFRCASIQKFGERALKAWAVARLSQKFPKADFAEVTKIVTDLTKVHKECCHGDLLECADDRADLAKYICDNQDTLSSKLKECCDKPLLEKSHCIAEIERDAVPENLPPITADFAEDKEVCKNYQEAKDVFLGTFLYEYSRRHPEYAVSVLLRVAKEYEATLEDCCAKADPHA…	5420	2981	1	0	0	562.741	4	0.0008	275	293	1	22.08	6	K	ECCHGDLLECADDRADLAK	Y						File: ~Z:\CORE\RAW_DATA_2020_QE\P780_Sigrun_Lange\P780_R_EV.raw~; SpectrumID: ~3093~; PrecursorID: ~0~; scans: ~7004~	emPAI	2.1
11	2::tr|A0A6J0WT46|A0A6J0WT46_ODOVR	serum albumin OS=Odocoileus virginianus texanus OX=9880 GN=ALB PE=4 SV=1	1177	72	1.7e-112	71127	52	28	22	13	41.4	5.7	MKWVTFISLLLLFSSAYSRGVFRRDTHKSEIAHRFKDLGEDNFQGLVLIAFSQYLQQCPFDEHVKLVKELTDFAKECVADESHAGCEKSLHTLFGDELCKVASLRETYGDMADCCEKQEPERNECFLKHKDDNPDLPKLKPDPNTLCGEFKADEKKFWGKYLYEVARRHPYFYAPELLYYANKYNGVFQECCQADDKAACLLPKLENVREEVLASSARQRLKCASIQKFGERALKAWSVALLSQRFPKADFAEITKIVTDVTKVHKECCHGDLLECADDRADLVKYICDNQDTLSSKLKECCDKPLLEKSHCIAEVEKDAVPENLPPLTADFAEDKEVCKNYHEAKDVFLGTFLYEYARRHPEYAVSVLLRVAKEYETTLEDCCAKDDPHACYATVFDK…	33	2338	1	1	0	386.723	2	-0.0006	198	204	0	41.3	0.047	K	AACLLPK	L						File: ~Z:\CORE\RAW_DATA_2020_QE\P780_Sigrun_Lange\P780_R_EV.raw~; SpectrumID: ~2446~; PrecursorID: ~0~; scans: ~6184~
11	2::tr|A0A6J0WT46|A0A6J0WT46_ODOVR	serum albumin OS=Odocoileus virginianus texanus OX=9880 GN=ALB PE=4 SV=1	1177	72	1.7e-112	71127	52	28	22	13	41.4	5.7	MKWVTFISLLLLFSSAYSRGVFRRDTHKSEIAHRFKDLGEDNFQGLVLIAFSQYLQQCPFDEHVKLVKELTDFAKECVADESHAGCEKSLHTLFGDELCKVASLRETYGDMADCCEKQEPERNECFLKHKDDNPDLPKLKPDPNTLCGEFKADEKKFWGKYLYEVARRHPYFYAPELLYYANKYNGVFQECCQADDKAACLLPKLENVREEVLASSARQRLKCASIQKFGERALKAWSVALLSQRFPKADFAEITKIVTDVTKVHKECCHGDLLECADDRADLVKYICDNQDTLSSKLKECCDKPLLEKSHCIAEVEKDAVPENLPPLTADFAEDKEVCKNYHEAKDVFLGTFLYEYARRHPEYAVSVLLRVAKEYETTLEDCCAKDDPHACYATVFDK…	39	1415	1	1	1	388.231	2	-0.0005	257	263	0	41.74	0.046	K	IVTDVTK	V						File: ~Z:\CORE\RAW_DATA_2020_QE\P780_Sigrun_Lange\P780_R_EV.raw~; SpectrumID: ~1513~; PrecursorID: ~0~; scans: ~5093~
11	2::tr|A0A6J0WT46|A0A6J0WT46_ODOVR	serum albumin OS=Odocoileus virginianus texanus OX=9880 GN=ALB PE=4 SV=1	1177	72	1.7e-112	71127	52	28	22	13	41.4	5.7	MKWVTFISLLLLFSSAYSRGVFRRDTHKSEIAHRFKDLGEDNFQGLVLIAFSQYLQQCPFDEHVKLVKELTDFAKECVADESHAGCEKSLHTLFGDELCKVASLRETYGDMADCCEKQEPERNECFLKHKDDNPDLPKLKPDPNTLCGEFKADEKKFWGKYLYEVARRHPYFYAPELLYYANKYNGVFQECCQADDKAACLLPKLENVREEVLASSARQRLKCASIQKFGERALKAWSVALLSQRFPKADFAEITKIVTDVTKVHKECCHGDLLECADDRADLVKYICDNQDTLSSKLKECCDKPLLEKSHCIAEVEKDAVPENLPPLTADFAEDKEVCKNYHEAKDVFLGTFLYEYARRHPEYAVSVLLRVAKEYETTLEDCCAKDDPHACYATVFDK…	655	1264	1	0	0	449.744	2	0.0001	483	489	0	33.2	0.61	R	LCVLHEK	T						File: ~Z:\CORE\RAW_DATA_2020_QE\P780_Sigrun_Lange\P780_R_EV.raw~; SpectrumID: ~1356~; PrecursorID: ~0~; scans: ~4907~
11	2::tr|A0A6J0WT46|A0A6J0WT46_ODOVR	serum albumin OS=Odocoileus virginianus texanus OX=9880 GN=ALB PE=4 SV=1	1177	72	1.7e-112	71127	52	28	22	13	41.4	5.7	MKWVTFISLLLLFSSAYSRGVFRRDTHKSEIAHRFKDLGEDNFQGLVLIAFSQYLQQCPFDEHVKLVKELTDFAKECVADESHAGCEKSLHTLFGDELCKVASLRETYGDMADCCEKQEPERNECFLKHKDDNPDLPKLKPDPNTLCGEFKADEKKFWGKYLYEVARRHPYFYAPELLYYANKYNGVFQECCQADDKAACLLPKLENVREEVLASSARQRLKCASIQKFGERALKAWSVALLSQRFPKADFAEITKIVTDVTKVHKECCHGDLLECADDRADLVKYICDNQDTLSSKLKECCDKPLLEKSHCIAEVEKDAVPENLPPLTADFAEDKEVCKNYHEAKDVFLGTFLYEYARRHPEYAVSVLLRVAKEYETTLEDCCAKDDPHACYATVFDK…	915	1536	1	1	0	481.252	2	0.0015	210	218	0	35.58	1.1	R	EEVLASSAR	Q						File: ~Z:\CORE\RAW_DATA_2020_QE\P780_Sigrun_Lange\P780_R_EV.raw~; SpectrumID: ~1637~; PrecursorID: ~0~; scans: ~5237~
11	2::tr|A0A6J0WT46|A0A6J0WT46_ODOVR	serum albumin OS=Odocoileus virginianus texanus OX=9880 GN=ALB PE=4 SV=1	1177	72	1.7e-112	71127	52	28	22	13	41.4	5.7	MKWVTFISLLLLFSSAYSRGVFRRDTHKSEIAHRFKDLGEDNFQGLVLIAFSQYLQQCPFDEHVKLVKELTDFAKECVADESHAGCEKSLHTLFGDELCKVASLRETYGDMADCCEKQEPERNECFLKHKDDNPDLPKLKPDPNTLCGEFKADEKKFWGKYLYEVARRHPYFYAPELLYYANKYNGVFQECCQADDKAACLLPKLENVREEVLASSARQRLKCASIQKFGERALKAWSVALLSQRFPKADFAEITKIVTDVTKVHKECCHGDLLECADDRADLVKYICDNQDTLSSKLKECCDKPLLEKSHCIAEVEKDAVPENLPPLTADFAEDKEVCKNYHEAKDVFLGTFLYEYARRHPEYAVSVLLRVAKEYETTLEDCCAKDDPHACYATVFDK…	1008	3150	1	0	0	495.777	2	-0.0005	598	607	0	26.6	5.7	K	LVASTQTSLA	-						File: ~Z:\CORE\RAW_DATA_2020_QE\P780_Sigrun_Lange\P780_R_EV.raw~; SpectrumID: ~3262~; PrecursorID: ~0~; scans: ~7191~
11	2::tr|A0A6J0WT46|A0A6J0WT46_ODOVR	serum albumin OS=Odocoileus virginianus texanus OX=9880 GN=ALB PE=4 SV=1	1177	72	1.7e-112	71127	52	28	22	13	41.4	5.7	MKWVTFISLLLLFSSAYSRGVFRRDTHKSEIAHRFKDLGEDNFQGLVLIAFSQYLQQCPFDEHVKLVKELTDFAKECVADESHAGCEKSLHTLFGDELCKVASLRETYGDMADCCEKQEPERNECFLKHKDDNPDLPKLKPDPNTLCGEFKADEKKFWGKYLYEVARRHPYFYAPELLYYANKYNGVFQECCQADDKAACLLPKLENVREEVLASSARQRLKCASIQKFGERALKAWSVALLSQRFPKADFAEITKIVTDVTKVHKECCHGDLLECADDRADLVKYICDNQDTLSSKLKECCDKPLLEKSHCIAEVEKDAVPENLPPLTADFAEDKEVCKNYHEAKDVFLGTFLYEYARRHPEYAVSVLLRVAKEYETTLEDCCAKDDPHACYATVFDK…	1131	4792	1	0	0	507.813	2	0.0003	549	557	0	79.15	1.8e-05	K	QTALVELLK	H						File: ~Z:\CORE\RAW_DATA_2020_QE\P780_Sigrun_Lange\P780_R_EV.raw~; SpectrumID: ~4909~; PrecursorID: ~0~; scans: ~8980~
11	2::tr|A0A6J0WT46|A0A6J0WT46_ODOVR	serum albumin OS=Odocoileus virginianus texanus OX=9880 GN=ALB PE=4 SV=1	1177	72	1.7e-112	71127	52	28	22	13	41.4	5.7	MKWVTFISLLLLFSSAYSRGVFRRDTHKSEIAHRFKDLGEDNFQGLVLIAFSQYLQQCPFDEHVKLVKELTDFAKECVADESHAGCEKSLHTLFGDELCKVASLRETYGDMADCCEKQEPERNECFLKHKDDNPDLPKLKPDPNTLCGEFKADEKKFWGKYLYEVARRHPYFYAPELLYYANKYNGVFQECCQADDKAACLLPKLENVREEVLASSARQRLKCASIQKFGERALKAWSVALLSQRFPKADFAEITKIVTDVTKVHKECCHGDLLECADDRADLVKYICDNQDTLSSKLKECCDKPLLEKSHCIAEVEKDAVPENLPPLTADFAEDKEVCKNYHEAKDVFLGTFLYEYARRHPEYAVSVLLRVAKEYETTLEDCCAKDDPHACYATVFDK…	1284	2526	1	0	0	527.237	2	0.0002	413	420	0	35	0.44	K	QNCDLFEK	V						File: ~Z:\CORE\RAW_DATA_2020_QE\P780_Sigrun_Lange\P780_R_EV.raw~; SpectrumID: ~2634~; PrecursorID: ~0~; scans: ~6394~
11	2::tr|A0A6J0WT46|A0A6J0WT46_ODOVR	serum albumin OS=Odocoileus virginianus texanus OX=9880 GN=ALB PE=4 SV=1	1177	72	1.7e-112	71127	52	28	22	13	41.4	5.7	MKWVTFISLLLLFSSAYSRGVFRRDTHKSEIAHRFKDLGEDNFQGLVLIAFSQYLQQCPFDEHVKLVKELTDFAKECVADESHAGCEKSLHTLFGDELCKVASLRETYGDMADCCEKQEPERNECFLKHKDDNPDLPKLKPDPNTLCGEFKADEKKFWGKYLYEVARRHPYFYAPELLYYANKYNGVFQECCQADDKAACLLPKLENVREEVLASSARQRLKCASIQKFGERALKAWSVALLSQRFPKADFAEITKIVTDVTKVHKECCHGDLLECADDRADLVKYICDNQDTLSSKLKECCDKPLLEKSHCIAEVEKDAVPENLPPLTADFAEDKEVCKNYHEAKDVFLGTFLYEYARRHPEYAVSVLLRVAKEYETTLEDCCAKDDPHACYATVFDK…	1653	1813	1	0	0	569.752	2	-0.0007	499	507	0	64.17	0.00048	K	CCTESLVNR	R						File: ~Z:\CORE\RAW_DATA_2020_QE\P780_Sigrun_Lange\P780_R_EV.raw~; SpectrumID: ~1915~; PrecursorID: ~0~; scans: ~5544~
11	2::tr|A0A6J0WT46|A0A6J0WT46_ODOVR	serum albumin OS=Odocoileus virginianus texanus OX=9880 GN=ALB PE=4 SV=1	1177	72	1.7e-112	71127	52	28	22	13	41.4	5.7	MKWVTFISLLLLFSSAYSRGVFRRDTHKSEIAHRFKDLGEDNFQGLVLIAFSQYLQQCPFDEHVKLVKELTDFAKECVADESHAGCEKSLHTLFGDELCKVASLRETYGDMADCCEKQEPERNECFLKHKDDNPDLPKLKPDPNTLCGEFKADEKKFWGKYLYEVARRHPYFYAPELLYYANKYNGVFQECCQADDKAACLLPKLENVREEVLASSARQRLKCASIQKFGERALKAWSVALLSQRFPKADFAEITKIVTDVTKVHKECCHGDLLECADDRADLVKYICDNQDTLSSKLKECCDKPLLEKSHCIAEVEKDAVPENLPPLTADFAEDKEVCKNYHEAKDVFLGTFLYEYARRHPEYAVSVLLRVAKEYETTLEDCCAKDDPHACYATVFDK…	1679	3529	1	0	0	381.576	3	-0.0007	548	557	1	50.24	0.0041	K	KQTALVELLK	H						File: ~Z:\CORE\RAW_DATA_2020_QE\P780_Sigrun_Lange\P780_R_EV.raw~; SpectrumID: ~3643~; PrecursorID: ~0~; scans: ~7610~
11	2::tr|A0A6J0WT46|A0A6J0WT46_ODOVR	serum albumin OS=Odocoileus virginianus texanus OX=9880 GN=ALB PE=4 SV=1	1177	72	1.7e-112	71127	52	28	22	13	41.4	5.7	MKWVTFISLLLLFSSAYSRGVFRRDTHKSEIAHRFKDLGEDNFQGLVLIAFSQYLQQCPFDEHVKLVKELTDFAKECVADESHAGCEKSLHTLFGDELCKVASLRETYGDMADCCEKQEPERNECFLKHKDDNPDLPKLKPDPNTLCGEFKADEKKFWGKYLYEVARRHPYFYAPELLYYANKYNGVFQECCQADDKAACLLPKLENVREEVLASSARQRLKCASIQKFGERALKAWSVALLSQRFPKADFAEITKIVTDVTKVHKECCHGDLLECADDRADLVKYICDNQDTLSSKLKECCDKPLLEKSHCIAEVEKDAVPENLPPLTADFAEDKEVCKNYHEAKDVFLGTFLYEYARRHPEYAVSVLLRVAKEYETTLEDCCAKDDPHACYATVFDK…	1680	3527	1	0	0	571.861	2	-0.0005	548	557	1	75.93	1.1e-05	K	KQTALVELLK	H						File: ~Z:\CORE\RAW_DATA_2020_QE\P780_Sigrun_Lange\P780_R_EV.raw~; SpectrumID: ~3641~; PrecursorID: ~0~; scans: ~7608~
11	2::tr|A0A6J0WT46|A0A6J0WT46_ODOVR	serum albumin OS=Odocoileus virginianus texanus OX=9880 GN=ALB PE=4 SV=1	1177	72	1.7e-112	71127	52	28	22	13	41.4	5.7	MKWVTFISLLLLFSSAYSRGVFRRDTHKSEIAHRFKDLGEDNFQGLVLIAFSQYLQQCPFDEHVKLVKELTDFAKECVADESHAGCEKSLHTLFGDELCKVASLRETYGDMADCCEKQEPERNECFLKHKDDNPDLPKLKPDPNTLCGEFKADEKKFWGKYLYEVARRHPYFYAPELLYYANKYNGVFQECCQADDKAACLLPKLENVREEVLASSARQRLKCASIQKFGERALKAWSVALLSQRFPKADFAEITKIVTDVTKVHKECCHGDLLECADDRADLVKYICDNQDTLSSKLKECCDKPLLEKSHCIAEVEKDAVPENLPPLTADFAEDKEVCKNYHEAKDVFLGTFLYEYARRHPEYAVSVLLRVAKEYETTLEDCCAKDDPHACYATVFDK…	1789	146	1	0	0	389.502	3	-0.001	460	468	0	37.09	0.17	K	CCTKPESER	M						File: ~Z:\CORE\RAW_DATA_2020_QE\P780_Sigrun_Lange\P780_R_EV.raw~; SpectrumID: ~148~; PrecursorID: ~0~; scans: ~3476~
11	2::tr|A0A6J0WT46|A0A6J0WT46_ODOVR	serum albumin OS=Odocoileus virginianus texanus OX=9880 GN=ALB PE=4 SV=1	1177	72	1.7e-112	71127	52	28	22	13	41.4	5.7	MKWVTFISLLLLFSSAYSRGVFRRDTHKSEIAHRFKDLGEDNFQGLVLIAFSQYLQQCPFDEHVKLVKELTDFAKECVADESHAGCEKSLHTLFGDELCKVASLRETYGDMADCCEKQEPERNECFLKHKDDNPDLPKLKPDPNTLCGEFKADEKKFWGKYLYEVARRHPYFYAPELLYYANKYNGVFQECCQADDKAACLLPKLENVREEVLASSARQRLKCASIQKFGERALKAWSVALLSQRFPKADFAEITKIVTDVTKVHKECCHGDLLECADDRADLVKYICDNQDTLSSKLKECCDKPLLEKSHCIAEVEKDAVPENLPPLTADFAEDKEVCKNYHEAKDVFLGTFLYEYARRHPEYAVSVLLRVAKEYETTLEDCCAKDDPHACYATVFDK…	2804	6009	1	0	0	700.348	2	-0.0035	569	580	0	56.74	0.0055	K	TVMENFVAFVDK	C						File: ~Z:\CORE\RAW_DATA_2020_QE\P780_Sigrun_Lange\P780_R_EV.raw~; SpectrumID: ~6138~; PrecursorID: ~0~; scans: ~10282~
11	2::tr|A0A6J0WT46|A0A6J0WT46_ODOVR	serum albumin OS=Odocoileus virginianus texanus OX=9880 GN=ALB PE=4 SV=1	1177	72	1.7e-112	71127	52	28	22	13	41.4	5.7	MKWVTFISLLLLFSSAYSRGVFRRDTHKSEIAHRFKDLGEDNFQGLVLIAFSQYLQQCPFDEHVKLVKELTDFAKECVADESHAGCEKSLHTLFGDELCKVASLRETYGDMADCCEKQEPERNECFLKHKDDNPDLPKLKPDPNTLCGEFKADEKKFWGKYLYEVARRHPYFYAPELLYYANKYNGVFQECCQADDKAACLLPKLENVREEVLASSARQRLKCASIQKFGERALKAWSVALLSQRFPKADFAEITKIVTDVTKVHKECCHGDLLECADDRADLVKYICDNQDTLSSKLKECCDKPLLEKSHCIAEVEKDAVPENLPPLTADFAEDKEVCKNYHEAKDVFLGTFLYEYARRHPEYAVSVLLRVAKEYETTLEDCCAKDDPHACYATVFDK…	2872	4726	1	0	0	708.346	2	-0.0035	569	580	0	80.68	2.2e-05	K	TVMENFVAFVDK	C		Oxidation (M)	0.003000000000.0			File: ~Z:\CORE\RAW_DATA_2020_QE\P780_Sigrun_Lange\P780_R_EV.raw~; SpectrumID: ~4843~; PrecursorID: ~0~; scans: ~8910~
11	2::tr|A0A6J0WT46|A0A6J0WT46_ODOVR	serum albumin OS=Odocoileus virginianus texanus OX=9880 GN=ALB PE=4 SV=1	1177	72	1.7e-112	71127	52	28	22	13	41.4	5.7	MKWVTFISLLLLFSSAYSRGVFRRDTHKSEIAHRFKDLGEDNFQGLVLIAFSQYLQQCPFDEHVKLVKELTDFAKECVADESHAGCEKSLHTLFGDELCKVASLRETYGDMADCCEKQEPERNECFLKHKDDNPDLPKLKPDPNTLCGEFKADEKKFWGKYLYEVARRHPYFYAPELLYYANKYNGVFQECCQADDKAACLLPKLENVREEVLASSARQRLKCASIQKFGERALKAWSVALLSQRFPKADFAEITKIVTDVTKVHKECCHGDLLECADDRADLVKYICDNQDTLSSKLKECCDKPLLEKSHCIAEVEKDAVPENLPPLTADFAEDKEVCKNYHEAKDVFLGTFLYEYARRHPEYAVSVLLRVAKEYETTLEDCCAKDDPHACYATVFDK…	2882	3886	1	0	0	710.35	2	-0.0006	89	100	0	75.54	0.00011	K	SLHTLFGDELCK	V						File: ~Z:\CORE\RAW_DATA_2020_QE\P780_Sigrun_Lange\P780_R_EV.raw~; SpectrumID: ~4002~; PrecursorID: ~0~; scans: ~7999~
11	2::tr|A0A6J0WT46|A0A6J0WT46_ODOVR	serum albumin OS=Odocoileus virginianus texanus OX=9880 GN=ALB PE=4 SV=1	1177	72	1.7e-112	71127	52	28	22	13	41.4	5.7	MKWVTFISLLLLFSSAYSRGVFRRDTHKSEIAHRFKDLGEDNFQGLVLIAFSQYLQQCPFDEHVKLVKELTDFAKECVADESHAGCEKSLHTLFGDELCKVASLRETYGDMADCCEKQEPERNECFLKHKDDNPDLPKLKPDPNTLCGEFKADEKKFWGKYLYEVARRHPYFYAPELLYYANKYNGVFQECCQADDKAACLLPKLENVREEVLASSARQRLKCASIQKFGERALKAWSVALLSQRFPKADFAEITKIVTDVTKVHKECCHGDLLECADDRADLVKYICDNQDTLSSKLKECCDKPLLEKSHCIAEVEKDAVPENLPPLTADFAEDKEVCKNYHEAKDVFLGTFLYEYARRHPEYAVSVLLRVAKEYETTLEDCCAKDDPHACYATVFDK…	2885	3884	1	0	0	473.903	3	-0.0004	89	100	0	58.43	0.0055	K	SLHTLFGDELCK	V						File: ~Z:\CORE\RAW_DATA_2020_QE\P780_Sigrun_Lange\P780_R_EV.raw~; SpectrumID: ~4000~; PrecursorID: ~0~; scans: ~7997~
11	2::tr|A0A6J0WT46|A0A6J0WT46_ODOVR	serum albumin OS=Odocoileus virginianus texanus OX=9880 GN=ALB PE=4 SV=1	1177	72	1.7e-112	71127	52	28	22	13	41.4	5.7	MKWVTFISLLLLFSSAYSRGVFRRDTHKSEIAHRFKDLGEDNFQGLVLIAFSQYLQQCPFDEHVKLVKELTDFAKECVADESHAGCEKSLHTLFGDELCKVASLRETYGDMADCCEKQEPERNECFLKHKDDNPDLPKLKPDPNTLCGEFKADEKKFWGKYLYEVARRHPYFYAPELLYYANKYNGVFQECCQADDKAACLLPKLENVREEVLASSARQRLKCASIQKFGERALKAWSVALLSQRFPKADFAEITKIVTDVTKVHKECCHGDLLECADDRADLVKYICDNQDTLSSKLKECCDKPLLEKSHCIAEVEKDAVPENLPPLTADFAEDKEVCKNYHEAKDVFLGTFLYEYARRHPEYAVSVLLRVAKEYETTLEDCCAKDDPHACYATVFDK…	2981	3081	1	0	0	480.608	3	-0.0008	360	371	1	62.65	0.00076	R	RHPEYAVSVLLR	V						File: ~Z:\CORE\RAW_DATA_2020_QE\P780_Sigrun_Lange\P780_R_EV.raw~; SpectrumID: ~3193~; PrecursorID: ~0~; scans: ~7118~
11	2::tr|A0A6J0WT46|A0A6J0WT46_ODOVR	serum albumin OS=Odocoileus virginianus texanus OX=9880 GN=ALB PE=4 SV=1	1177	72	1.7e-112	71127	52	28	22	13	41.4	5.7	MKWVTFISLLLLFSSAYSRGVFRRDTHKSEIAHRFKDLGEDNFQGLVLIAFSQYLQQCPFDEHVKLVKELTDFAKECVADESHAGCEKSLHTLFGDELCKVASLRETYGDMADCCEKQEPERNECFLKHKDDNPDLPKLKPDPNTLCGEFKADEKKFWGKYLYEVARRHPYFYAPELLYYANKYNGVFQECCQADDKAACLLPKLENVREEVLASSARQRLKCASIQKFGERALKAWSVALLSQRFPKADFAEITKIVTDVTKVHKECCHGDLLECADDRADLVKYICDNQDTLSSKLKECCDKPLLEKSHCIAEVEKDAVPENLPPLTADFAEDKEVCKNYHEAKDVFLGTFLYEYARRHPEYAVSVLLRVAKEYETTLEDCCAKDDPHACYATVFDK…	2999	2030	1	0	0	722.323	2	-0.0038	286	297	0	97.17	2.7e-07	K	YICDNQDTLSSK	L						File: ~Z:\CORE\RAW_DATA_2020_QE\P780_Sigrun_Lange\P780_R_EV.raw~; SpectrumID: ~2138~; PrecursorID: ~0~; scans: ~5822~
11	2::tr|A0A6J0WT46|A0A6J0WT46_ODOVR	serum albumin OS=Odocoileus virginianus texanus OX=9880 GN=ALB PE=4 SV=1	1177	72	1.7e-112	71127	52	28	22	13	41.4	5.7	MKWVTFISLLLLFSSAYSRGVFRRDTHKSEIAHRFKDLGEDNFQGLVLIAFSQYLQQCPFDEHVKLVKELTDFAKECVADESHAGCEKSLHTLFGDELCKVASLRETYGDMADCCEKQEPERNECFLKHKDDNPDLPKLKPDPNTLCGEFKADEKKFWGKYLYEVARRHPYFYAPELLYYANKYNGVFQECCQADDKAACLLPKLENVREEVLASSARQRLKCASIQKFGERALKAWSVALLSQRFPKADFAEITKIVTDVTKVHKECCHGDLLECADDRADLVKYICDNQDTLSSKLKECCDKPLLEKSHCIAEVEKDAVPENLPPLTADFAEDKEVCKNYHEAKDVFLGTFLYEYARRHPEYAVSVLLRVAKEYETTLEDCCAKDDPHACYATVFDK…	3007	2212	1	0	0	722.817	2	-0.0001	286	297	0	45.77	0.029	K	YICDNQDTLSSK	L		Deamidated (NQ)	0.000010000000.0			File: ~Z:\CORE\RAW_DATA_2020_QE\P780_Sigrun_Lange\P780_R_EV.raw~; SpectrumID: ~2320~; PrecursorID: ~0~; scans: ~6040~
11	2::tr|A0A6J0WT46|A0A6J0WT46_ODOVR	serum albumin OS=Odocoileus virginianus texanus OX=9880 GN=ALB PE=4 SV=1	1177	72	1.7e-112	71127	52	28	22	13	41.4	5.7	MKWVTFISLLLLFSSAYSRGVFRRDTHKSEIAHRFKDLGEDNFQGLVLIAFSQYLQQCPFDEHVKLVKELTDFAKECVADESHAGCEKSLHTLFGDELCKVASLRETYGDMADCCEKQEPERNECFLKHKDDNPDLPKLKPDPNTLCGEFKADEKKFWGKYLYEVARRHPYFYAPELLYYANKYNGVFQECCQADDKAACLLPKLENVREEVLASSARQRLKCASIQKFGERALKAWSVALLSQRFPKADFAEITKIVTDVTKVHKECCHGDLLECADDRADLVKYICDNQDTLSSKLKECCDKPLLEKSHCIAEVEKDAVPENLPPLTADFAEDKEVCKNYHEAKDVFLGTFLYEYARRHPEYAVSVLLRVAKEYETTLEDCCAKDDPHACYATVFDK…	3094	4879	1	0	0	733.394	2	0.0008	421	433	0	101.8	1.8e-07	K	VGEYGFQNALIVR	Y						File: ~Z:\CORE\RAW_DATA_2020_QE\P780_Sigrun_Lange\P780_R_EV.raw~; SpectrumID: ~4996~; PrecursorID: ~0~; scans: ~9071~
11	2::tr|A0A6J0WT46|A0A6J0WT46_ODOVR	serum albumin OS=Odocoileus virginianus texanus OX=9880 GN=ALB PE=4 SV=1	1177	72	1.7e-112	71127	52	28	22	13	41.4	5.7	MKWVTFISLLLLFSSAYSRGVFRRDTHKSEIAHRFKDLGEDNFQGLVLIAFSQYLQQCPFDEHVKLVKELTDFAKECVADESHAGCEKSLHTLFGDELCKVASLRETYGDMADCCEKQEPERNECFLKHKDDNPDLPKLKPDPNTLCGEFKADEKKFWGKYLYEVARRHPYFYAPELLYYANKYNGVFQECCQADDKAACLLPKLENVREEVLASSARQRLKCASIQKFGERALKAWSVALLSQRFPKADFAEITKIVTDVTKVHKECCHGDLLECADDRADLVKYICDNQDTLSSKLKECCDKPLLEKSHCIAEVEKDAVPENLPPLTADFAEDKEVCKNYHEAKDVFLGTFLYEYARRHPEYAVSVLLRVAKEYETTLEDCCAKDDPHACYATVFDK…	3150	2013	1	0	0	739.766	2	0.0016	106	117	0	49.76	0.0003	R	ETYGDMADCCEK	Q						File: ~Z:\CORE\RAW_DATA_2020_QE\P780_Sigrun_Lange\P780_R_EV.raw~; SpectrumID: ~2121~; PrecursorID: ~0~; scans: ~5803~
11	2::tr|A0A6J0WT46|A0A6J0WT46_ODOVR	serum albumin OS=Odocoileus virginianus texanus OX=9880 GN=ALB PE=4 SV=1	1177	72	1.7e-112	71127	52	28	22	13	41.4	5.7	MKWVTFISLLLLFSSAYSRGVFRRDTHKSEIAHRFKDLGEDNFQGLVLIAFSQYLQQCPFDEHVKLVKELTDFAKECVADESHAGCEKSLHTLFGDELCKVASLRETYGDMADCCEKQEPERNECFLKHKDDNPDLPKLKPDPNTLCGEFKADEKKFWGKYLYEVARRHPYFYAPELLYYANKYNGVFQECCQADDKAACLLPKLENVREEVLASSARQRLKCASIQKFGERALKAWSVALLSQRFPKADFAEITKIVTDVTKVHKECCHGDLLECADDRADLVKYICDNQDTLSSKLKECCDKPLLEKSHCIAEVEKDAVPENLPPLTADFAEDKEVCKNYHEAKDVFLGTFLYEYARRHPEYAVSVLLRVAKEYETTLEDCCAKDDPHACYATVFDK…	3231	612	1	0	0	497.866	3	0.0002	76	88	0	40.01	0.021	K	ECVADESHAGCEK	S						File: ~Z:\CORE\RAW_DATA_2020_QE\P780_Sigrun_Lange\P780_R_EV.raw~; SpectrumID: ~660~; PrecursorID: ~0~; scans: ~4079~
11	2::tr|A0A6J0WT46|A0A6J0WT46_ODOVR	serum albumin OS=Odocoileus virginianus texanus OX=9880 GN=ALB PE=4 SV=1	1177	72	1.7e-112	71127	52	28	22	13	41.4	5.7	MKWVTFISLLLLFSSAYSRGVFRRDTHKSEIAHRFKDLGEDNFQGLVLIAFSQYLQQCPFDEHVKLVKELTDFAKECVADESHAGCEKSLHTLFGDELCKVASLRETYGDMADCCEKQEPERNECFLKHKDDNPDLPKLKPDPNTLCGEFKADEKKFWGKYLYEVARRHPYFYAPELLYYANKYNGVFQECCQADDKAACLLPKLENVREEVLASSARQRLKCASIQKFGERALKAWSVALLSQRFPKADFAEITKIVTDVTKVHKECCHGDLLECADDRADLVKYICDNQDTLSSKLKECCDKPLLEKSHCIAEVEKDAVPENLPPLTADFAEDKEVCKNYHEAKDVFLGTFLYEYARRHPEYAVSVLLRVAKEYETTLEDCCAKDDPHACYATVFDK…	3260	1113	1	0	0	747.762	2	-0.001	106	117	0	77.36	7.1e-08	R	ETYGDMADCCEK	Q		Oxidation (M)	0.000003000000.0			File: ~Z:\CORE\RAW_DATA_2020_QE\P780_Sigrun_Lange\P780_R_EV.raw~; SpectrumID: ~1197~; PrecursorID: ~0~; scans: ~4725~
11	2::tr|A0A6J0WT46|A0A6J0WT46_ODOVR	serum albumin OS=Odocoileus virginianus texanus OX=9880 GN=ALB PE=4 SV=1	1177	72	1.7e-112	71127	52	28	22	13	41.4	5.7	MKWVTFISLLLLFSSAYSRGVFRRDTHKSEIAHRFKDLGEDNFQGLVLIAFSQYLQQCPFDEHVKLVKELTDFAKECVADESHAGCEKSLHTLFGDELCKVASLRETYGDMADCCEKQEPERNECFLKHKDDNPDLPKLKPDPNTLCGEFKADEKKFWGKYLYEVARRHPYFYAPELLYYANKYNGVFQECCQADDKAACLLPKLENVREEVLASSARQRLKCASIQKFGERALKAWSVALLSQRFPKADFAEITKIVTDVTKVHKECCHGDLLECADDRADLVKYICDNQDTLSSKLKECCDKPLLEKSHCIAEVEKDAVPENLPPLTADFAEDKEVCKNYHEAKDVFLGTFLYEYARRHPEYAVSVLLRVAKEYETTLEDCCAKDDPHACYATVFDK…	3429	1433	1	0	0	511.599	3	-0.0002	298	309	1	32.32	2.6	K	LKECCDKPLLEK	S						File: ~Z:\CORE\RAW_DATA_2020_QE\P780_Sigrun_Lange\P780_R_EV.raw~; SpectrumID: ~1533~; PrecursorID: ~0~; scans: ~5116~
11	2::tr|A0A6J0WT46|A0A6J0WT46_ODOVR	serum albumin OS=Odocoileus virginianus texanus OX=9880 GN=ALB PE=4 SV=1	1177	72	1.7e-112	71127	52	28	22	13	41.4	5.7	MKWVTFISLLLLFSSAYSRGVFRRDTHKSEIAHRFKDLGEDNFQGLVLIAFSQYLQQCPFDEHVKLVKELTDFAKECVADESHAGCEKSLHTLFGDELCKVASLRETYGDMADCCEKQEPERNECFLKHKDDNPDLPKLKPDPNTLCGEFKADEKKFWGKYLYEVARRHPYFYAPELLYYANKYNGVFQECCQADDKAACLLPKLENVREEVLASSARQRLKCASIQKFGERALKAWSVALLSQRFPKADFAEITKIVTDVTKVHKECCHGDLLECADDRADLVKYICDNQDTLSSKLKECCDKPLLEKSHCIAEVEKDAVPENLPPLTADFAEDKEVCKNYHEAKDVFLGTFLYEYARRHPEYAVSVLLRVAKEYETTLEDCCAKDDPHACYATVFDK…	4063	2253	1	0	0	584.226	3	0.0155	267	280	0	31.9	0.044	K	ECCHGDLLECADDR	A		Deamidated (R)	0.00000000000002.0			File: ~Z:\CORE\RAW_DATA_2020_QE\P780_Sigrun_Lange\P780_R_EV.raw~; SpectrumID: ~2361~; PrecursorID: ~0~; scans: ~6087~
11	2::tr|A0A6J0WT46|A0A6J0WT46_ODOVR	serum albumin OS=Odocoileus virginianus texanus OX=9880 GN=ALB PE=4 SV=1	1177	72	1.7e-112	71127	52	28	22	13	41.4	5.7	MKWVTFISLLLLFSSAYSRGVFRRDTHKSEIAHRFKDLGEDNFQGLVLIAFSQYLQQCPFDEHVKLVKELTDFAKECVADESHAGCEKSLHTLFGDELCKVASLRETYGDMADCCEKQEPERNECFLKHKDDNPDLPKLKPDPNTLCGEFKADEKKFWGKYLYEVARRHPYFYAPELLYYANKYNGVFQECCQADDKAACLLPKLENVREEVLASSARQRLKCASIQKFGERALKAWSVALLSQRFPKADFAEITKIVTDVTKVHKECCHGDLLECADDRADLVKYICDNQDTLSSKLKECCDKPLLEKSHCIAEVEKDAVPENLPPLTADFAEDKEVCKNYHEAKDVFLGTFLYEYARRHPEYAVSVLLRVAKEYETTLEDCCAKDDPHACYATVFDK…	4473	4639	1	1	1	626.641	3	-0.0003	529	544	0	48.19	0.068	K	LFTFHADICTLPDAEK	Q						File: ~Z:\CORE\RAW_DATA_2020_QE\P780_Sigrun_Lange\P780_R_EV.raw~; SpectrumID: ~4756~; PrecursorID: ~0~; scans: ~8819~
11	2::tr|A0A6J0WT46|A0A6J0WT46_ODOVR	serum albumin OS=Odocoileus virginianus texanus OX=9880 GN=ALB PE=4 SV=1	1177	72	1.7e-112	71127	52	28	22	13	41.4	5.7	MKWVTFISLLLLFSSAYSRGVFRRDTHKSEIAHRFKDLGEDNFQGLVLIAFSQYLQQCPFDEHVKLVKELTDFAKECVADESHAGCEKSLHTLFGDELCKVASLRETYGDMADCCEKQEPERNECFLKHKDDNPDLPKLKPDPNTLCGEFKADEKKFWGKYLYEVARRHPYFYAPELLYYANKYNGVFQECCQADDKAACLLPKLENVREEVLASSARQRLKCASIQKFGERALKAWSVALLSQRFPKADFAEITKIVTDVTKVHKECCHGDLLECADDRADLVKYICDNQDTLSSKLKECCDKPLLEKSHCIAEVEKDAVPENLPPLTADFAEDKEVCKNYHEAKDVFLGTFLYEYARRHPEYAVSVLLRVAKEYETTLEDCCAKDDPHACYATVFDK…	4904	5629	1	0	0	512.013	4	0.0011	168	183	1	39.44	0.51	R	RHPYFYAPELLYYANK	Y						File: ~Z:\CORE\RAW_DATA_2020_QE\P780_Sigrun_Lange\P780_R_EV.raw~; SpectrumID: ~5746~; PrecursorID: ~0~; scans: ~9869~
11	2::tr|A0A6J0WT46|A0A6J0WT46_ODOVR	serum albumin OS=Odocoileus virginianus texanus OX=9880 GN=ALB PE=4 SV=1	1177	72	1.7e-112	71127	52	28	22	13	41.4	5.7	MKWVTFISLLLLFSSAYSRGVFRRDTHKSEIAHRFKDLGEDNFQGLVLIAFSQYLQQCPFDEHVKLVKELTDFAKECVADESHAGCEKSLHTLFGDELCKVASLRETYGDMADCCEKQEPERNECFLKHKDDNPDLPKLKPDPNTLCGEFKADEKKFWGKYLYEVARRHPYFYAPELLYYANKYNGVFQECCQADDKAACLLPKLENVREEVLASSARQRLKCASIQKFGERALKAWSVALLSQRFPKADFAEITKIVTDVTKVHKECCHGDLLECADDRADLVKYICDNQDTLSSKLKECCDKPLLEKSHCIAEVEKDAVPENLPPLTADFAEDKEVCKNYHEAKDVFLGTFLYEYARRHPEYAVSVLLRVAKEYETTLEDCCAKDDPHACYATVFDK…	7902	4462	2	0	1	878.922	4	0.0092	310	340	2	20.2	40	K	SHCIAEVEKDAVPENLPPLTADFAEDKEVCK	N		Deamidated (NQ)	0.0000000000000010000000000000000.0			File: ~Z:\CORE\RAW_DATA_2020_QE\P780_Sigrun_Lange\P780_R_EV.raw~; SpectrumID: ~4579~; PrecursorID: ~0~; scans: ~8625~	emPAI	1.93
12	2::tr|A0A5N4DHW9|A0A5N4DHW9_CAMDR	Keratin OS=Camelus dromedarius OX=9838 GN=Cadr_000016796 PE=3 SV=1	1116	72	2.3e-106	62347	40	25	21	13	30.5	7.59	MEQAIMSRQSSVSFRSGGSRSFSTASAITPSISRTSFTTVSRSGGGGGGGFGRVSLGGACGAGGFGSRSLYNLGSSKRISFSAGGGGFRSRFGAGAGGGYGFGGGAGSGFGFGGGAGGGFGLGGGAGFGGGFGGPGFPVCPPGGIQEVTVNQSLLTPLNLQIDPAIQRVRTEEREQIKTLNNKFASFIDKVRFLEQQNKVLDTKWTLLQEQGTKTVRQNLEPLFEQYINNLRRQLDGILGERGRLDSELRNMQDLVEDFKNKYEDEINKRTTAENEFVMLKKDVDAAYMNKVELEAKVDALMDEINFMKMFFDATHVSDTSVVLSMDNNRSLDLDSIIAEVKAQYEEIANRSRTEAESWYQTKYEELQQTAGRHGDDLRNTKHEISEMNRMIQRLRAEI…	146	1523	1	1	0	405.709	2	0	9	15	0	38.97	0.073	R	QSSVSFR	S						File: ~Z:\CORE\RAW_DATA_2020_QE\P780_Sigrun_Lange\P780_R_EV.raw~; SpectrumID: ~1624~; PrecursorID: ~0~; scans: ~5223~
12	2::tr|A0A5N4DHW9|A0A5N4DHW9_CAMDR	Keratin OS=Camelus dromedarius OX=9838 GN=Cadr_000016796 PE=3 SV=1	1116	72	2.3e-106	62347	40	25	21	13	30.5	7.59	MEQAIMSRQSSVSFRSGGSRSFSTASAITPSISRTSFTTVSRSGGGGGGGFGRVSLGGACGAGGFGSRSLYNLGSSKRISFSAGGGGFRSRFGAGAGGGYGFGGGAGSGFGFGGGAGGGFGLGGGAGFGGGFGGPGFPVCPPGGIQEVTVNQSLLTPLNLQIDPAIQRVRTEEREQIKTLNNKFASFIDKVRFLEQQNKVLDTKWTLLQEQGTKTVRQNLEPLFEQYINNLRRQLDGILGERGRLDSELRNMQDLVEDFKNKYEDEINKRTTAENEFVMLKKDVDAAYMNKVELEAKVDALMDEINFMKMFFDATHVSDTSVVLSMDNNRSLDLDSIIAEVKAQYEEIANRSRTEAESWYQTKYEELQQTAGRHGDDLRNTKHEISEMNRMIQRLRAEI…	266	3412	1	0	0	414.219	2	0	184	190	0	47.8	0.011	K	FASFIDK	V						File: ~Z:\CORE\RAW_DATA_2020_QE\P780_Sigrun_Lange\P780_R_EV.raw~; SpectrumID: ~3524~; PrecursorID: ~0~; scans: ~7477~
12	2::tr|A0A5N4DHW9|A0A5N4DHW9_CAMDR	Keratin OS=Camelus dromedarius OX=9838 GN=Cadr_000016796 PE=3 SV=1	1116	72	2.3e-106	62347	40	25	21	13	30.5	7.59	MEQAIMSRQSSVSFRSGGSRSFSTASAITPSISRTSFTTVSRSGGGGGGGFGRVSLGGACGAGGFGSRSLYNLGSSKRISFSAGGGGFRSRFGAGAGGGYGFGGGAGSGFGFGGGAGGGFGLGGGAGFGGGFGGPGFPVCPPGGIQEVTVNQSLLTPLNLQIDPAIQRVRTEEREQIKTLNNKFASFIDKVRFLEQQNKVLDTKWTLLQEQGTKTVRQNLEPLFEQYINNLRRQLDGILGERGRLDSELRNMQDLVEDFKNKYEDEINKRTTAENEFVMLKKDVDAAYMNKVELEAKVDALMDEINFMKMFFDATHVSDTSVVLSMDNNRSLDLDSIIAEVKAQYEEIANRSRTEAESWYQTKYEELQQTAGRHGDDLRNTKHEISEMNRMIQRLRAEI…	461	736	1	0	0	433.199	2	-0.0001	43	53	0	75.31	3.1e-05	R	SGGGGGGGFGR	V						File: ~Z:\CORE\RAW_DATA_2020_QE\P780_Sigrun_Lange\P780_R_EV.raw~; SpectrumID: ~798~; PrecursorID: ~0~; scans: ~4248~
12	2::tr|A0A5N4DHW9|A0A5N4DHW9_CAMDR	Keratin OS=Camelus dromedarius OX=9838 GN=Cadr_000016796 PE=3 SV=1	1116	72	2.3e-106	62347	40	25	21	13	30.5	7.59	MEQAIMSRQSSVSFRSGGSRSFSTASAITPSISRTSFTTVSRSGGGGGGGFGRVSLGGACGAGGFGSRSLYNLGSSKRISFSAGGGGFRSRFGAGAGGGYGFGGGAGSGFGFGGGAGGGFGLGGGAGFGGGFGGPGFPVCPPGGIQEVTVNQSLLTPLNLQIDPAIQRVRTEEREQIKTLNNKFASFIDKVRFLEQQNKVLDTKWTLLQEQGTKTVRQNLEPLFEQYINNLRRQLDGILGERGRLDSELRNMQDLVEDFKNKYEDEINKRTTAENEFVMLKKDVDAAYMNKVELEAKVDALMDEINFMKMFFDATHVSDTSVVLSMDNNRSLDLDSIIAEVKAQYEEIANRSRTEAESWYQTKYEELQQTAGRHGDDLRNTKHEISEMNRMIQRLRAEI…	1076	1621	1	0	0	503.237	2	-0.0005	472	479	0	59.08	0.0034	K	LLEGEECR	L						File: ~Z:\CORE\RAW_DATA_2020_QE\P780_Sigrun_Lange\P780_R_EV.raw~; SpectrumID: ~1722~; PrecursorID: ~0~; scans: ~5327~
12	2::tr|A0A5N4DHW9|A0A5N4DHW9_CAMDR	Keratin OS=Camelus dromedarius OX=9838 GN=Cadr_000016796 PE=3 SV=1	1116	72	2.3e-106	62347	40	25	21	13	30.5	7.59	MEQAIMSRQSSVSFRSGGSRSFSTASAITPSISRTSFTTVSRSGGGGGGGFGRVSLGGACGAGGFGSRSLYNLGSSKRISFSAGGGGFRSRFGAGAGGGYGFGGGAGSGFGFGGGAGGGFGLGGGAGFGGGFGGPGFPVCPPGGIQEVTVNQSLLTPLNLQIDPAIQRVRTEEREQIKTLNNKFASFIDKVRFLEQQNKVLDTKWTLLQEQGTKTVRQNLEPLFEQYINNLRRQLDGILGERGRLDSELRNMQDLVEDFKNKYEDEINKRTTAENEFVMLKKDVDAAYMNKVELEAKVDALMDEINFMKMFFDATHVSDTSVVLSMDNNRSLDLDSIIAEVKAQYEEIANRSRTEAESWYQTKYEELQQTAGRHGDDLRNTKHEISEMNRMIQRLRAEI…	1180	2273	1	0	0	513.732	2	0.0002	283	291	0	44.94	0.04	K	DVDAAYMNK	V						File: ~Z:\CORE\RAW_DATA_2020_QE\P780_Sigrun_Lange\P780_R_EV.raw~; SpectrumID: ~2381~; PrecursorID: ~0~; scans: ~6110~
12	2::tr|A0A5N4DHW9|A0A5N4DHW9_CAMDR	Keratin OS=Camelus dromedarius OX=9838 GN=Cadr_000016796 PE=3 SV=1	1116	72	2.3e-106	62347	40	25	21	13	30.5	7.59	MEQAIMSRQSSVSFRSGGSRSFSTASAITPSISRTSFTTVSRSGGGGGGGFGRVSLGGACGAGGFGSRSLYNLGSSKRISFSAGGGGFRSRFGAGAGGGYGFGGGAGSGFGFGGGAGGGFGLGGGAGFGGGFGGPGFPVCPPGGIQEVTVNQSLLTPLNLQIDPAIQRVRTEEREQIKTLNNKFASFIDKVRFLEQQNKVLDTKWTLLQEQGTKTVRQNLEPLFEQYINNLRRQLDGILGERGRLDSELRNMQDLVEDFKNKYEDEINKRTTAENEFVMLKKDVDAAYMNKVELEAKVDALMDEINFMKMFFDATHVSDTSVVLSMDNNRSLDLDSIIAEVKAQYEEIANRSRTEAESWYQTKYEELQQTAGRHGDDLRNTKHEISEMNRMIQRLRAEI…	1203	171	1	0	0	516.232	2	-0.0016	383	390	0	20.95	6.2	K	HEISEMNR	M		Oxidation (M)	0.00000300.0			File: ~Z:\CORE\RAW_DATA_2020_QE\P780_Sigrun_Lange\P780_R_EV.raw~; SpectrumID: ~173~; PrecursorID: ~0~; scans: ~3506~
12	2::tr|A0A5N4DHW9|A0A5N4DHW9_CAMDR	Keratin OS=Camelus dromedarius OX=9838 GN=Cadr_000016796 PE=3 SV=1	1116	72	2.3e-106	62347	40	25	21	13	30.5	7.59	MEQAIMSRQSSVSFRSGGSRSFSTASAITPSISRTSFTTVSRSGGGGGGGFGRVSLGGACGAGGFGSRSLYNLGSSKRISFSAGGGGFRSRFGAGAGGGYGFGGGAGSGFGFGGGAGGGFGLGGGAGFGGGFGGPGFPVCPPGGIQEVTVNQSLLTPLNLQIDPAIQRVRTEEREQIKTLNNKFASFIDKVRFLEQQNKVLDTKWTLLQEQGTKTVRQNLEPLFEQYINNLRRQLDGILGERGRLDSELRNMQDLVEDFKNKYEDEINKRTTAENEFVMLKKDVDAAYMNKVELEAKVDALMDEINFMKMFFDATHVSDTSVVLSMDNNRSLDLDSIIAEVKAQYEEIANRSRTEAESWYQTKYEELQQTAGRHGDDLRNTKHEISEMNRMIQRLRAEI…	1350	802	1	0	0	533.762	2	0	263	270	1	45.53	0.069	K	YEDEINKR	T						File: ~Z:\CORE\RAW_DATA_2020_QE\P780_Sigrun_Lange\P780_R_EV.raw~; SpectrumID: ~869~; PrecursorID: ~0~; scans: ~4338~
12	2::tr|A0A5N4DHW9|A0A5N4DHW9_CAMDR	Keratin OS=Camelus dromedarius OX=9838 GN=Cadr_000016796 PE=3 SV=1	1116	72	2.3e-106	62347	40	25	21	13	30.5	7.59	MEQAIMSRQSSVSFRSGGSRSFSTASAITPSISRTSFTTVSRSGGGGGGGFGRVSLGGACGAGGFGSRSLYNLGSSKRISFSAGGGGFRSRFGAGAGGGYGFGGGAGSGFGFGGGAGGGFGLGGGAGFGGGFGGPGFPVCPPGGIQEVTVNQSLLTPLNLQIDPAIQRVRTEEREQIKTLNNKFASFIDKVRFLEQQNKVLDTKWTLLQEQGTKTVRQNLEPLFEQYINNLRRQLDGILGERGRLDSELRNMQDLVEDFKNKYEDEINKRTTAENEFVMLKKDVDAAYMNKVELEAKVDALMDEINFMKMFFDATHVSDTSVVLSMDNNRSLDLDSIIAEVKAQYEEIANRSRTEAESWYQTKYEELQQTAGRHGDDLRNTKHEISEMNRMIQRLRAEI…	1448	1805	1	1	0	547.267	2	0.0002	343	351	0	51.6	0.019	K	AQYEEIANR	S						File: ~Z:\CORE\RAW_DATA_2020_QE\P780_Sigrun_Lange\P780_R_EV.raw~; SpectrumID: ~1907~; PrecursorID: ~0~; scans: ~5535~
12	2::tr|A0A5N4DHW9|A0A5N4DHW9_CAMDR	Keratin OS=Camelus dromedarius OX=9838 GN=Cadr_000016796 PE=3 SV=1	1116	72	2.3e-106	62347	40	25	21	13	30.5	7.59	MEQAIMSRQSSVSFRSGGSRSFSTASAITPSISRTSFTTVSRSGGGGGGGFGRVSLGGACGAGGFGSRSLYNLGSSKRISFSAGGGGFRSRFGAGAGGGYGFGGGAGSGFGFGGGAGGGFGLGGGAGFGGGFGGPGFPVCPPGGIQEVTVNQSLLTPLNLQIDPAIQRVRTEEREQIKTLNNKFASFIDKVRFLEQQNKVLDTKWTLLQEQGTKTVRQNLEPLFEQYINNLRRQLDGILGERGRLDSELRNMQDLVEDFKNKYEDEINKRTTAENEFVMLKKDVDAAYMNKVELEAKVDALMDEINFMKMFFDATHVSDTSVVLSMDNNRSLDLDSIIAEVKAQYEEIANRSRTEAESWYQTKYEELQQTAGRHGDDLRNTKHEISEMNRMIQRLRAEI…	1632	1045	1	0	0	567.284	2	-0.0019	471	479	1	29.89	3.6	R	KLLEGEECR	L						File: ~Z:\CORE\RAW_DATA_2020_QE\P780_Sigrun_Lange\P780_R_EV.raw~; SpectrumID: ~1126~; PrecursorID: ~0~; scans: ~4640~
12	2::tr|A0A5N4DHW9|A0A5N4DHW9_CAMDR	Keratin OS=Camelus dromedarius OX=9838 GN=Cadr_000016796 PE=3 SV=1	1116	72	2.3e-106	62347	40	25	21	13	30.5	7.59	MEQAIMSRQSSVSFRSGGSRSFSTASAITPSISRTSFTTVSRSGGGGGGGFGRVSLGGACGAGGFGSRSLYNLGSSKRISFSAGGGGFRSRFGAGAGGGYGFGGGAGSGFGFGGGAGGGFGLGGGAGFGGGFGGPGFPVCPPGGIQEVTVNQSLLTPLNLQIDPAIQRVRTEEREQIKTLNNKFASFIDKVRFLEQQNKVLDTKWTLLQEQGTKTVRQNLEPLFEQYINNLRRQLDGILGERGRLDSELRNMQDLVEDFKNKYEDEINKRTTAENEFVMLKKDVDAAYMNKVELEAKVDALMDEINFMKMFFDATHVSDTSVVLSMDNNRSLDLDSIIAEVKAQYEEIANRSRTEAESWYQTKYEELQQTAGRHGDDLRNTKHEISEMNRMIQRLRAEI…	1722	1026	1	0	0	576.78	2	-0.0008	261	269	1	24.87	7.7	K	NKYEDEINK	R						File: ~Z:\CORE\RAW_DATA_2020_QE\P780_Sigrun_Lange\P780_R_EV.raw~; SpectrumID: ~1106~; PrecursorID: ~0~; scans: ~4617~
12	2::tr|A0A5N4DHW9|A0A5N4DHW9_CAMDR	Keratin OS=Camelus dromedarius OX=9838 GN=Cadr_000016796 PE=3 SV=1	1116	72	2.3e-106	62347	40	25	21	13	30.5	7.59	MEQAIMSRQSSVSFRSGGSRSFSTASAITPSISRTSFTTVSRSGGGGGGGFGRVSLGGACGAGGFGSRSLYNLGSSKRISFSAGGGGFRSRFGAGAGGGYGFGGGAGSGFGFGGGAGGGFGLGGGAGFGGGFGGPGFPVCPPGGIQEVTVNQSLLTPLNLQIDPAIQRVRTEEREQIKTLNNKFASFIDKVRFLEQQNKVLDTKWTLLQEQGTKTVRQNLEPLFEQYINNLRRQLDGILGERGRLDSELRNMQDLVEDFKNKYEDEINKRTTAENEFVMLKKDVDAAYMNKVELEAKVDALMDEINFMKMFFDATHVSDTSVVLSMDNNRSLDLDSIIAEVKAQYEEIANRSRTEAESWYQTKYEELQQTAGRHGDDLRNTKHEISEMNRMIQRLRAEI…	1733	2507	1	0	0	578.27	2	-0.0017	451	459	0	48.32	0.025	R	EYQELMNTK	L						File: ~Z:\CORE\RAW_DATA_2020_QE\P780_Sigrun_Lange\P780_R_EV.raw~; SpectrumID: ~2615~; PrecursorID: ~0~; scans: ~6374~
12	2::tr|A0A5N4DHW9|A0A5N4DHW9_CAMDR	Keratin OS=Camelus dromedarius OX=9838 GN=Cadr_000016796 PE=3 SV=1	1116	72	2.3e-106	62347	40	25	21	13	30.5	7.59	MEQAIMSRQSSVSFRSGGSRSFSTASAITPSISRTSFTTVSRSGGGGGGGFGRVSLGGACGAGGFGSRSLYNLGSSKRISFSAGGGGFRSRFGAGAGGGYGFGGGAGSGFGFGGGAGGGFGLGGGAGFGGGFGGPGFPVCPPGGIQEVTVNQSLLTPLNLQIDPAIQRVRTEEREQIKTLNNKFASFIDKVRFLEQQNKVLDTKWTLLQEQGTKTVRQNLEPLFEQYINNLRRQLDGILGERGRLDSELRNMQDLVEDFKNKYEDEINKRTTAENEFVMLKKDVDAAYMNKVELEAKVDALMDEINFMKMFFDATHVSDTSVVLSMDNNRSLDLDSIIAEVKAQYEEIANRSRTEAESWYQTKYEELQQTAGRHGDDLRNTKHEISEMNRMIQRLRAEI…	1889	1727	1	0	0	597.791	2	0.0001	364	373	0	37.03	0.53	K	YEELQQTAGR	H						File: ~Z:\CORE\RAW_DATA_2020_QE\P780_Sigrun_Lange\P780_R_EV.raw~; SpectrumID: ~1829~; PrecursorID: ~0~; scans: ~5443~
12	2::tr|A0A5N4DHW9|A0A5N4DHW9_CAMDR	Keratin OS=Camelus dromedarius OX=9838 GN=Cadr_000016796 PE=3 SV=1	1116	72	2.3e-106	62347	40	25	21	13	30.5	7.59	MEQAIMSRQSSVSFRSGGSRSFSTASAITPSISRTSFTTVSRSGGGGGGGFGRVSLGGACGAGGFGSRSLYNLGSSKRISFSAGGGGFRSRFGAGAGGGYGFGGGAGSGFGFGGGAGGGFGLGGGAGFGGGFGGPGFPVCPPGGIQEVTVNQSLLTPLNLQIDPAIQRVRTEEREQIKTLNNKFASFIDKVRFLEQQNKVLDTKWTLLQEQGTKTVRQNLEPLFEQYINNLRRQLDGILGERGRLDSELRNMQDLVEDFKNKYEDEINKRTTAENEFVMLKKDVDAAYMNKVELEAKVDALMDEINFMKMFFDATHVSDTSVVLSMDNNRSLDLDSIIAEVKAQYEEIANRSRTEAESWYQTKYEELQQTAGRHGDDLRNTKHEISEMNRMIQRLRAEI…	1926	3786	1	0	0	602.322	2	0.0007	205	214	0	57.71	0.0063	K	WTLLQEQGTK	T						File: ~Z:\CORE\RAW_DATA_2020_QE\P780_Sigrun_Lange\P780_R_EV.raw~; SpectrumID: ~3901~; PrecursorID: ~0~; scans: ~7890~
12	2::tr|A0A5N4DHW9|A0A5N4DHW9_CAMDR	Keratin OS=Camelus dromedarius OX=9838 GN=Cadr_000016796 PE=3 SV=1	1116	72	2.3e-106	62347	40	25	21	13	30.5	7.59	MEQAIMSRQSSVSFRSGGSRSFSTASAITPSISRTSFTTVSRSGGGGGGGFGRVSLGGACGAGGFGSRSLYNLGSSKRISFSAGGGGFRSRFGAGAGGGYGFGGGAGSGFGFGGGAGGGFGLGGGAGFGGGFGGPGFPVCPPGGIQEVTVNQSLLTPLNLQIDPAIQRVRTEEREQIKTLNNKFASFIDKVRFLEQQNKVLDTKWTLLQEQGTKTVRQNLEPLFEQYINNLRRQLDGILGERGRLDSELRNMQDLVEDFKNKYEDEINKRTTAENEFVMLKKDVDAAYMNKVELEAKVDALMDEINFMKMFFDATHVSDTSVVLSMDNNRSLDLDSIIAEVKAQYEEIANRSRTEAESWYQTKYEELQQTAGRHGDDLRNTKHEISEMNRMIQRLRAEI…	2040	4997	1	0	0	619.789	2	-0.0006	251	260	0	43.07	0.11	R	NMQDLVEDFK	N						File: ~Z:\CORE\RAW_DATA_2020_QE\P780_Sigrun_Lange\P780_R_EV.raw~; SpectrumID: ~5114~; PrecursorID: ~0~; scans: ~9195~
12	2::tr|A0A5N4DHW9|A0A5N4DHW9_CAMDR	Keratin OS=Camelus dromedarius OX=9838 GN=Cadr_000016796 PE=3 SV=1	1116	72	2.3e-106	62347	40	25	21	13	30.5	7.59	MEQAIMSRQSSVSFRSGGSRSFSTASAITPSISRTSFTTVSRSGGGGGGGFGRVSLGGACGAGGFGSRSLYNLGSSKRISFSAGGGGFRSRFGAGAGGGYGFGGGAGSGFGFGGGAGGGFGLGGGAGFGGGFGGPGFPVCPPGGIQEVTVNQSLLTPLNLQIDPAIQRVRTEEREQIKTLNNKFASFIDKVRFLEQQNKVLDTKWTLLQEQGTKTVRQNLEPLFEQYINNLRRQLDGILGERGRLDSELRNMQDLVEDFKNKYEDEINKRTTAENEFVMLKKDVDAAYMNKVELEAKVDALMDEINFMKMFFDATHVSDTSVVLSMDNNRSLDLDSIIAEVKAQYEEIANRSRTEAESWYQTKYEELQQTAGRHGDDLRNTKHEISEMNRMIQRLRAEI…	2053	2572	1	0	0	621.786	2	0.0018	354	363	0	41.8	0.1	R	TEAESWYQTK	Y						File: ~Z:\CORE\RAW_DATA_2020_QE\P780_Sigrun_Lange\P780_R_EV.raw~; SpectrumID: ~2681~; PrecursorID: ~0~; scans: ~6445~
12	2::tr|A0A5N4DHW9|A0A5N4DHW9_CAMDR	Keratin OS=Camelus dromedarius OX=9838 GN=Cadr_000016796 PE=3 SV=1	1116	72	2.3e-106	62347	40	25	21	13	30.5	7.59	MEQAIMSRQSSVSFRSGGSRSFSTASAITPSISRTSFTTVSRSGGGGGGGFGRVSLGGACGAGGFGSRSLYNLGSSKRISFSAGGGGFRSRFGAGAGGGYGFGGGAGSGFGFGGGAGGGFGLGGGAGFGGGFGGPGFPVCPPGGIQEVTVNQSLLTPLNLQIDPAIQRVRTEEREQIKTLNNKFASFIDKVRFLEQQNKVLDTKWTLLQEQGTKTVRQNLEPLFEQYINNLRRQLDGILGERGRLDSELRNMQDLVEDFKNKYEDEINKRTTAENEFVMLKKDVDAAYMNKVELEAKVDALMDEINFMKMFFDATHVSDTSVVLSMDNNRSLDLDSIIAEVKAQYEEIANRSRTEAESWYQTKYEELQQTAGRHGDDLRNTKHEISEMNRMIQRLRAEI…	2141	4980	1	0	0	632.351	2	-0.0002	460	470	0	73.18	0.00011	K	LALDVEIATYR	K						File: ~Z:\CORE\RAW_DATA_2020_QE\P780_Sigrun_Lange\P780_R_EV.raw~; SpectrumID: ~5097~; PrecursorID: ~0~; scans: ~9177~
12	2::tr|A0A5N4DHW9|A0A5N4DHW9_CAMDR	Keratin OS=Camelus dromedarius OX=9838 GN=Cadr_000016796 PE=3 SV=1	1116	72	2.3e-106	62347	40	25	21	13	30.5	7.59	MEQAIMSRQSSVSFRSGGSRSFSTASAITPSISRTSFTTVSRSGGGGGGGFGRVSLGGACGAGGFGSRSLYNLGSSKRISFSAGGGGFRSRFGAGAGGGYGFGGGAGSGFGFGGGAGGGFGLGGGAGFGGGFGGPGFPVCPPGGIQEVTVNQSLLTPLNLQIDPAIQRVRTEEREQIKTLNNKFASFIDKVRFLEQQNKVLDTKWTLLQEQGTKTVRQNLEPLFEQYINNLRRQLDGILGERGRLDSELRNMQDLVEDFKNKYEDEINKRTTAENEFVMLKKDVDAAYMNKVELEAKVDALMDEINFMKMFFDATHVSDTSVVLSMDNNRSLDLDSIIAEVKAQYEEIANRSRTEAESWYQTKYEELQQTAGRHGDDLRNTKHEISEMNRMIQRLRAEI…	2296	3446	1	0	0	649.818	2	-0.0011	271	281	0	74.29	9.9e-05	R	TTAENEFVMLK	K		Oxidation (M)	0.00000000300.0			File: ~Z:\CORE\RAW_DATA_2020_QE\P780_Sigrun_Lange\P780_R_EV.raw~; SpectrumID: ~3559~; PrecursorID: ~0~; scans: ~7518~
12	2::tr|A0A5N4DHW9|A0A5N4DHW9_CAMDR	Keratin OS=Camelus dromedarius OX=9838 GN=Cadr_000016796 PE=3 SV=1	1116	72	2.3e-106	62347	40	25	21	13	30.5	7.59	MEQAIMSRQSSVSFRSGGSRSFSTASAITPSISRTSFTTVSRSGGGGGGGFGRVSLGGACGAGGFGSRSLYNLGSSKRISFSAGGGGFRSRFGAGAGGGYGFGGGAGSGFGFGGGAGGGFGLGGGAGFGGGFGGPGFPVCPPGGIQEVTVNQSLLTPLNLQIDPAIQRVRTEEREQIKTLNNKFASFIDKVRFLEQQNKVLDTKWTLLQEQGTKTVRQNLEPLFEQYINNLRRQLDGILGERGRLDSELRNMQDLVEDFKNKYEDEINKRTTAENEFVMLKKDVDAAYMNKVELEAKVDALMDEINFMKMFFDATHVSDTSVVLSMDNNRSLDLDSIIAEVKAQYEEIANRSRTEAESWYQTKYEELQQTAGRHGDDLRNTKHEISEMNRMIQRLRAEI…	2327	6570	1	0	0	434.91	3	-0.0004	331	342	0	65.36	0.00097	R	SLDLDSIIAEVK	A						File: ~Z:\CORE\RAW_DATA_2020_QE\P780_Sigrun_Lange\P780_R_EV.raw~; SpectrumID: ~6746~; PrecursorID: ~0~; scans: ~10922~
12	2::tr|A0A5N4DHW9|A0A5N4DHW9_CAMDR	Keratin OS=Camelus dromedarius OX=9838 GN=Cadr_000016796 PE=3 SV=1	1116	72	2.3e-106	62347	40	25	21	13	30.5	7.59	MEQAIMSRQSSVSFRSGGSRSFSTASAITPSISRTSFTTVSRSGGGGGGGFGRVSLGGACGAGGFGSRSLYNLGSSKRISFSAGGGGFRSRFGAGAGGGYGFGGGAGSGFGFGGGAGGGFGLGGGAGFGGGFGGPGFPVCPPGGIQEVTVNQSLLTPLNLQIDPAIQRVRTEEREQIKTLNNKFASFIDKVRFLEQQNKVLDTKWTLLQEQGTKTVRQNLEPLFEQYINNLRRQLDGILGERGRLDSELRNMQDLVEDFKNKYEDEINKRTTAENEFVMLKKDVDAAYMNKVELEAKVDALMDEINFMKMFFDATHVSDTSVVLSMDNNRSLDLDSIIAEVKAQYEEIANRSRTEAESWYQTKYEELQQTAGRHGDDLRNTKHEISEMNRMIQRLRAEI…	2328	6566	1	0	0	651.861	2	0.0002	331	342	0	97.59	5.8e-07	R	SLDLDSIIAEVK	A						File: ~Z:\CORE\RAW_DATA_2020_QE\P780_Sigrun_Lange\P780_R_EV.raw~; SpectrumID: ~6742~; PrecursorID: ~0~; scans: ~10918~
12	2::tr|A0A5N4DHW9|A0A5N4DHW9_CAMDR	Keratin OS=Camelus dromedarius OX=9838 GN=Cadr_000016796 PE=3 SV=1	1116	72	2.3e-106	62347	40	25	21	13	30.5	7.59	MEQAIMSRQSSVSFRSGGSRSFSTASAITPSISRTSFTTVSRSGGGGGGGFGRVSLGGACGAGGFGSRSLYNLGSSKRISFSAGGGGFRSRFGAGAGGGYGFGGGAGSGFGFGGGAGGGFGLGGGAGFGGGFGGPGFPVCPPGGIQEVTVNQSLLTPLNLQIDPAIQRVRTEEREQIKTLNNKFASFIDKVRFLEQQNKVLDTKWTLLQEQGTKTVRQNLEPLFEQYINNLRRQLDGILGERGRLDSELRNMQDLVEDFKNKYEDEINKRTTAENEFVMLKKDVDAAYMNKVELEAKVDALMDEINFMKMFFDATHVSDTSVVLSMDNNRSLDLDSIIAEVKAQYEEIANRSRTEAESWYQTKYEELQQTAGRHGDDLRNTKHEISEMNRMIQRLRAEI…	2355	864	1	0	0	436.889	3	-0.0003	261	270	2	58.1	0.0054	K	NKYEDEINKR	T						File: ~Z:\CORE\RAW_DATA_2020_QE\P780_Sigrun_Lange\P780_R_EV.raw~; SpectrumID: ~937~; PrecursorID: ~0~; scans: ~4419~
12	2::tr|A0A5N4DHW9|A0A5N4DHW9_CAMDR	Keratin OS=Camelus dromedarius OX=9838 GN=Cadr_000016796 PE=3 SV=1	1116	72	2.3e-106	62347	40	25	21	13	30.5	7.59	MEQAIMSRQSSVSFRSGGSRSFSTASAITPSISRTSFTTVSRSGGGGGGGFGRVSLGGACGAGGFGSRSLYNLGSSKRISFSAGGGGFRSRFGAGAGGGYGFGGGAGSGFGFGGGAGGGFGLGGGAGFGGGFGGPGFPVCPPGGIQEVTVNQSLLTPLNLQIDPAIQRVRTEEREQIKTLNNKFASFIDKVRFLEQQNKVLDTKWTLLQEQGTKTVRQNLEPLFEQYINNLRRQLDGILGERGRLDSELRNMQDLVEDFKNKYEDEINKRTTAENEFVMLKKDVDAAYMNKVELEAKVDALMDEINFMKMFFDATHVSDTSVVLSMDNNRSLDLDSIIAEVKAQYEEIANRSRTEAESWYQTKYEELQQTAGRHGDDLRNTKHEISEMNRMIQRLRAEI…	2917	6104	1	0	0	713.34	2	-0.0028	298	309	0	88.07	4.5e-06	K	VDALMDEINFMK	M						File: ~Z:\CORE\RAW_DATA_2020_QE\P780_Sigrun_Lange\P780_R_EV.raw~; SpectrumID: ~6235~; PrecursorID: ~0~; scans: ~10384~
12	2::tr|A0A5N4DHW9|A0A5N4DHW9_CAMDR	Keratin OS=Camelus dromedarius OX=9838 GN=Cadr_000016796 PE=3 SV=1	1116	72	2.3e-106	62347	40	25	21	13	30.5	7.59	MEQAIMSRQSSVSFRSGGSRSFSTASAITPSISRTSFTTVSRSGGGGGGGFGRVSLGGACGAGGFGSRSLYNLGSSKRISFSAGGGGFRSRFGAGAGGGYGFGGGAGSGFGFGGGAGGGFGLGGGAGFGGGFGGPGFPVCPPGGIQEVTVNQSLLTPLNLQIDPAIQRVRTEEREQIKTLNNKFASFIDKVRFLEQQNKVLDTKWTLLQEQGTKTVRQNLEPLFEQYINNLRRQLDGILGERGRLDSELRNMQDLVEDFKNKYEDEINKRTTAENEFVMLKKDVDAAYMNKVELEAKVDALMDEINFMKMFFDATHVSDTSVVLSMDNNRSLDLDSIIAEVKAQYEEIANRSRTEAESWYQTKYEELQQTAGRHGDDLRNTKHEISEMNRMIQRLRAEI…	4524	6730	1	0	0	630.995	3	0	218	232	0	59.54	0.0049	R	QNLEPLFEQYINNLR	R						File: ~Z:\CORE\RAW_DATA_2020_QE\P780_Sigrun_Lange\P780_R_EV.raw~; SpectrumID: ~7010~; PrecursorID: ~0~; scans: ~11199~	emPAI	1.71
13	2::tr|A0A4W2C021|A0A4W2C021_BOBOX	Uncharacterized protein OS=Bos indicus x Bos taurus OX=30522 GN=COL1A1 PE=4 SV=1	1080	72	8.1e-103	151190	34	17	20	14	17.7	7.7	MFSFVDLRLLLLLAATALLTHGQEEGQEEGQEEDIPPVTCVQNGLRYHDRDVWKPVPCQICVCDNGNVLCDDVICDELKDCPNAKVPTDECCPVCPEGQESPTDQETTGVEGPKGDTGPRGPRGPAGPPGRDGIPGQPGLPGPPGPPGPPGPPGLGGNFAPQLSYGYDEKSTGISVPGPMGPSGPRGLPGPPGAPGPQGFQGPPGEPGEPGASGPMGPRGPPGPPGKNGDDGEAGKPGRPGERGPPGPQGARGLPGTAGLPGMKGHRGFSGLDGAKGDAGPAGPKGEPGSPGENGAPGQMGPRGLPGERGRPGAPGPAGARGNDGATGAAGPPGPTGPAGPPGFPGAVGAKGEGGPQGPRGSEGPQGVRGEPGPPGPAGAAGPAGNPGADGQPGAKGAN…	289	582	1	1	0	418.722	2	-0.0006	1048	1056	0	49.16	0.016	R	GPAGPQGPR	G						File: ~Z:\CORE\RAW_DATA_2020_QE\P780_Sigrun_Lange\P780_R_EV.raw~; SpectrumID: ~622~; PrecursorID: ~0~; scans: ~4032~
13	2::tr|A0A4W2C021|A0A4W2C021_BOBOX	Uncharacterized protein OS=Bos indicus x Bos taurus OX=30522 GN=COL1A1 PE=4 SV=1	1080	72	8.1e-103	151190	34	17	20	14	17.7	7.7	MFSFVDLRLLLLLAATALLTHGQEEGQEEGQEEDIPPVTCVQNGLRYHDRDVWKPVPCQICVCDNGNVLCDDVICDELKDCPNAKVPTDECCPVCPEGQESPTDQETTGVEGPKGDTGPRGPRGPAGPPGRDGIPGQPGLPGPPGPPGPPGPPGLGGNFAPQLSYGYDEKSTGISVPGPMGPSGPRGLPGPPGAPGPQGFQGPPGEPGEPGASGPMGPRGPPGPPGKNGDDGEAGKPGRPGERGPPGPQGARGLPGTAGLPGMKGHRGFSGLDGAKGDAGPAGPKGEPGSPGENGAPGQMGPRGLPGERGRPGAPGPAGARGNDGATGAAGPPGPTGPAGPPGFPGAVGAKGEGGPQGPRGSEGPQGVRGEPGPPGPAGAAGPAGNPGADGQPGAKGAN…	291	707	1	1	0	419.214	2	-0.0014	1048	1056	0	35.34	0.37	R	GPAGPQGPR	G		Deamidated (NQ)	0.000001000.0			File: ~Z:\CORE\RAW_DATA_2020_QE\P780_Sigrun_Lange\P780_R_EV.raw~; SpectrumID: ~768~; PrecursorID: ~0~; scans: ~4213~
13	2::tr|A0A4W2C021|A0A4W2C021_BOBOX	Uncharacterized protein OS=Bos indicus x Bos taurus OX=30522 GN=COL1A1 PE=4 SV=1	1080	72	8.1e-103	151190	34	17	20	14	17.7	7.7	MFSFVDLRLLLLLAATALLTHGQEEGQEEGQEEDIPPVTCVQNGLRYHDRDVWKPVPCQICVCDNGNVLCDDVICDELKDCPNAKVPTDECCPVCPEGQESPTDQETTGVEGPKGDTGPRGPRGPAGPPGRDGIPGQPGLPGPPGPPGPPGPPGLGGNFAPQLSYGYDEKSTGISVPGPMGPSGPRGLPGPPGAPGPQGFQGPPGEPGEPGASGPMGPRGPPGPPGKNGDDGEAGKPGRPGERGPPGPQGARGLPGTAGLPGMKGHRGFSGLDGAKGDAGPAGPKGEPGSPGENGAPGQMGPRGLPGERGRPGAPGPAGARGNDGATGAAGPPGPTGPAGPPGFPGAVGAKGEGGPQGPRGSEGPQGVRGEPGPPGPAGAAGPAGNPGADGQPGAKGAN…	395	2398	1	1	0	426.216	2	-0.0006	268	276	0	50.94	0.013	R	GFSGLDGAK	G						File: ~Z:\CORE\RAW_DATA_2020_QE\P780_Sigrun_Lange\P780_R_EV.raw~; SpectrumID: ~2506~; PrecursorID: ~0~; scans: ~6254~
13	2::tr|A0A4W2C021|A0A4W2C021_BOBOX	Uncharacterized protein OS=Bos indicus x Bos taurus OX=30522 GN=COL1A1 PE=4 SV=1	1080	72	8.1e-103	151190	34	17	20	14	17.7	7.7	MFSFVDLRLLLLLAATALLTHGQEEGQEEGQEEDIPPVTCVQNGLRYHDRDVWKPVPCQICVCDNGNVLCDDVICDELKDCPNAKVPTDECCPVCPEGQESPTDQETTGVEGPKGDTGPRGPRGPAGPPGRDGIPGQPGLPGPPGPPGPPGPPGLGGNFAPQLSYGYDEKSTGISVPGPMGPSGPRGLPGPPGAPGPQGFQGPPGEPGEPGASGPMGPRGPPGPPGKNGDDGEAGKPGRPGERGPPGPQGARGLPGTAGLPGMKGHRGFSGLDGAKGDAGPAGPKGEPGSPGENGAPGQMGPRGLPGERGRPGAPGPAGARGNDGATGAAGPPGPTGPAGPPGFPGAVGAKGEGGPQGPRGSEGPQGVRGEPGPPGPAGAAGPAGNPGADGQPGAKGAN…	406	391	1	1	1	427.709	2	-0.0001	352	360	0	39.34	0.09	K	GEGGPQGPR	G						File: ~Z:\CORE\RAW_DATA_2020_QE\P780_Sigrun_Lange\P780_R_EV.raw~; SpectrumID: ~401~; PrecursorID: ~0~; scans: ~3780~
13	2::tr|A0A4W2C021|A0A4W2C021_BOBOX	Uncharacterized protein OS=Bos indicus x Bos taurus OX=30522 GN=COL1A1 PE=4 SV=1	1080	72	8.1e-103	151190	34	17	20	14	17.7	7.7	MFSFVDLRLLLLLAATALLTHGQEEGQEEGQEEDIPPVTCVQNGLRYHDRDVWKPVPCQICVCDNGNVLCDDVICDELKDCPNAKVPTDECCPVCPEGQESPTDQETTGVEGPKGDTGPRGPRGPAGPPGRDGIPGQPGLPGPPGPPGPPGPPGLGGNFAPQLSYGYDEKSTGISVPGPMGPSGPRGLPGPPGAPGPQGFQGPPGEPGEPGASGPMGPRGPPGPPGKNGDDGEAGKPGRPGERGPPGPQGARGLPGTAGLPGMKGHRGFSGLDGAKGDAGPAGPKGEPGSPGENGAPGQMGPRGLPGERGRPGAPGPAGARGNDGATGAAGPPGPTGPAGPPGFPGAVGAKGEGGPQGPRGSEGPQGVRGEPGPPGPAGAAGPAGNPGADGQPGAKGAN…	629	606	1	1	0	443.722	2	-0.0003	361	369	0	51.96	0.0069	R	GSEGPQGVR	G						File: ~Z:\CORE\RAW_DATA_2020_QE\P780_Sigrun_Lange\P780_R_EV.raw~; SpectrumID: ~653~; PrecursorID: ~0~; scans: ~4071~
13	2::tr|A0A4W2C021|A0A4W2C021_BOBOX	Uncharacterized protein OS=Bos indicus x Bos taurus OX=30522 GN=COL1A1 PE=4 SV=1	1080	72	8.1e-103	151190	34	17	20	14	17.7	7.7	MFSFVDLRLLLLLAATALLTHGQEEGQEEGQEEDIPPVTCVQNGLRYHDRDVWKPVPCQICVCDNGNVLCDDVICDELKDCPNAKVPTDECCPVCPEGQESPTDQETTGVEGPKGDTGPRGPRGPAGPPGRDGIPGQPGLPGPPGPPGPPGPPGLGGNFAPQLSYGYDEKSTGISVPGPMGPSGPRGLPGPPGAPGPQGFQGPPGEPGEPGASGPMGPRGPPGPPGKNGDDGEAGKPGRPGERGPPGPQGARGLPGTAGLPGMKGHRGFSGLDGAKGDAGPAGPKGEPGSPGENGAPGQMGPRGLPGERGRPGAPGPAGARGNDGATGAAGPPGPTGPAGPPGFPGAVGAKGEGGPQGPRGSEGPQGVRGEPGPPGPAGAAGPAGNPGADGQPGAKGAN…	719	454	1	1	0	456.233	2	-0.0003	1105	1115	0	68.42	0.00021	R	GPPGSAGSPGK	D						File: ~Z:\CORE\RAW_DATA_2020_QE\P780_Sigrun_Lange\P780_R_EV.raw~; SpectrumID: ~473~; PrecursorID: ~0~; scans: ~3861~
13	2::tr|A0A4W2C021|A0A4W2C021_BOBOX	Uncharacterized protein OS=Bos indicus x Bos taurus OX=30522 GN=COL1A1 PE=4 SV=1	1080	72	8.1e-103	151190	34	17	20	14	17.7	7.7	MFSFVDLRLLLLLAATALLTHGQEEGQEEGQEEDIPPVTCVQNGLRYHDRDVWKPVPCQICVCDNGNVLCDDVICDELKDCPNAKVPTDECCPVCPEGQESPTDQETTGVEGPKGDTGPRGPRGPAGPPGRDGIPGQPGLPGPPGPPGPPGPPGLGGNFAPQLSYGYDEKSTGISVPGPMGPSGPRGLPGPPGAPGPQGFQGPPGEPGEPGASGPMGPRGPPGPPGKNGDDGEAGKPGRPGERGPPGPQGARGLPGTAGLPGMKGHRGFSGLDGAKGDAGPAGPKGEPGSPGENGAPGQMGPRGLPGERGRPGAPGPAGARGNDGATGAAGPPGPTGPAGPPGFPGAVGAKGEGGPQGPRGSEGPQGVRGEPGPPGPAGAAGPAGNPGADGQPGAKGAN…	863	160	1	1	0	473.223	2	-0.0008	948	957	0	60.87	0.00076	K	QGPSGASGER	G						File: ~Z:\CORE\RAW_DATA_2020_QE\P780_Sigrun_Lange\P780_R_EV.raw~; SpectrumID: ~162~; PrecursorID: ~0~; scans: ~3494~
13	2::tr|A0A4W2C021|A0A4W2C021_BOBOX	Uncharacterized protein OS=Bos indicus x Bos taurus OX=30522 GN=COL1A1 PE=4 SV=1	1080	72	8.1e-103	151190	34	17	20	14	17.7	7.7	MFSFVDLRLLLLLAATALLTHGQEEGQEEGQEEDIPPVTCVQNGLRYHDRDVWKPVPCQICVCDNGNVLCDDVICDELKDCPNAKVPTDECCPVCPEGQESPTDQETTGVEGPKGDTGPRGPRGPAGPPGRDGIPGQPGLPGPPGPPGPPGPPGLGGNFAPQLSYGYDEKSTGISVPGPMGPSGPRGLPGPPGAPGPQGFQGPPGEPGEPGASGPMGPRGPPGPPGKNGDDGEAGKPGRPGERGPPGPQGARGLPGTAGLPGMKGHRGFSGLDGAKGDAGPAGPKGEPGSPGENGAPGQMGPRGLPGERGRPGAPGPAGARGNDGATGAAGPPGPTGPAGPPGFPGAVGAKGEGGPQGPRGSEGPQGVRGEPGPPGPAGAAGPAGNPGADGQPGAKGAN…	865	174	1	1	0	473.709	2	-0.0118	948	957	0	22.87	2.7	K	QGPSGASGER	G		Deamidated (NQ)	0.1000000000.0			File: ~Z:\CORE\RAW_DATA_2020_QE\P780_Sigrun_Lange\P780_R_EV.raw~; SpectrumID: ~176~; PrecursorID: ~0~; scans: ~3509~
[truncated: 692 more rows]
