# Supplementary material for: Post-Translational Protein Deimination Signatures in Plasma and Plasma EVs of Reindeer (Rangifer tarandus)
Source: Biology (Basel). 2021 Mar 13;10(3):222. doi: 10.3390/biology10030222 (PMC7998281; doi:10.3390/biology10030222)
Supplement: Supplementary file 1 [file biology-10-00222-s001.zip › Supp Table S2 Proteomics F95 Reindeer_Plasma.xlsx]

## Sheet: P780_R_S
Supp Table S2. Full LC-MS/MS analysis of F95-enriched proteins identified in reindeer (R. tarandus) whole plasma.
Peak list format	Mascot generic
Search type	MIS
Mascot version	2.7.0
Database	1::cRAP 2::CCP_Artiodactyla
Fasta file	1::cRAP_20190401.fasta 2::CCP_Artiodactyla_20201013.fasta
Total sequences	840237
Total residues	473239748
Sequences after taxonomy filter	840237
Number of queries	8941
Decoy	--------------------------------------------------------
Number of matches above identity threshold in search of real database	1388
Number of matches above identity threshold in search of decoy database	0
Number of matches above homology threshold in search of real database	1894
Number of matches above homology threshold in search of decoy database	0
Fixed modifications	--------------------------------------------------------
Identifier	Name	Delta	Neutral loss
1	Carbamidomethyl (C)	57.0215
Variable modifications	--------------------------------------------------------
Identifier	Name	Delta	Neutral loss(es)
1	Deamidated (NQ)	0.984016
2	Deamidated (R)	0.984016	0	43.0058
3	Oxidation (M)	15.9949	0	63.9983
Search Parameters	--------------------------------------------------------
Taxonomy filter	All entries
Enzyme	Trypsin
Maximum Missed Cleavages	2
Fixed modifications	Carbamidomethyl (C)
Variable modifications	Deamidated (NQ),Deamidated (R),Oxidation (M)
Peptide Mass Tolerance	20
Peptide Mass Tolerance Units	ppm
Fragment Mass Tolerance	0.1
Fragment Mass Tolerance Units	Da
Mass values	Monoisotopic
Instrument type	ESI-ORBITRAP-HCD
Format parameters	--------------------------------------------------------
Significance threshold	0.05
Max. number of hits	0
Min. number of sig. unique sequences	1
Use MudPIT protein scoring	0
Ions score cut-off	20
Include same-set proteins	0
Include sub-set proteins	0
Include unassigned	0
Require bold red	1
Use homology threshold	0
Group protein families	0
Show duplicate peptides	0
Protein hits	--------------------------------------------------------
prot_hit_num	prot_acc	prot_desc	prot_score	prot_thresh	prot_expect	prot_mass	prot_matches	prot_matches_sig	prot_sequences	prot_sequences_sig	prot_cover	prot_pi	prot_seq	pep_query	pep_index	pep_rank	pep_isbold	pep_isunique	pep_exp_mz	pep_exp_z	pep_delta	pep_start	pep_end	pep_miss	pep_score	pep_expect	pep_res_before	pep_seq	pep_res_after	pep_frame	pep_var_mod	pep_var_mod_pos	pep_summed_mod_pos	pep_local_mod_pos	pep_scan_title
1	2::tr|A0A6J0ZEI2|A0A6J0ZEI2_ODOVR	complement C3 OS=Odocoileus virginianus texanus OX=9880 GN=C3 PE=4 SV=1	3535	72	0	188348	71	52	60	46	44.9	6.05	MRPTSGPSLLLLLLLASLPMALGSPMYSMITPNILRLESEETVVLEAHGGQGDIPVSVTVHDFPAKRQVLSNENTQLNNGNGYLATVTIKIPASKELKSDKGHKFVTILATFGGVQVEKVVLISLQSGYLFIQTDKTIYTPGSTVLYRVFTVDHKLLPVGQTVIVSIETPDGIPVKRDSQSSHNQFGILALSWNIPELVNMGVWKIKAHYEDSPQQVFSADFEVKEYVLPSFEVQLEPEEKFYYVDDPDGLKINIIARFLYGEHVDGTAFVIFGVQDGDRRISLTHSLTRVPIIDGNGEAILRRQVLLNGVQPSRADALVGKSIYVSATVILQSGSDMVEAERTGIPIVTSPYQIHFTKTPKFFKPAMPFDLMVYVTNPDGSPARHIPVVTQGSNVQSL…	35	2112	1	1	0	385.232	2	-0.0007	931	937	0	37.25	0.052	K	VVPEGIR	V						File: ~Z:\CORE\RAW_DATA_2020_QE\P780_Sigrun_Lange\P780_R_S.raw~; SpectrumID: ~2178~; PrecursorID: ~0~; scans: ~5618~
1	2::tr|A0A6J0ZEI2|A0A6J0ZEI2_ODOVR	complement C3 OS=Odocoileus virginianus texanus OX=9880 GN=C3 PE=4 SV=1	3535	72	0	188348	71	52	60	46	44.9	6.05	MRPTSGPSLLLLLLLASLPMALGSPMYSMITPNILRLESEETVVLEAHGGQGDIPVSVTVHDFPAKRQVLSNENTQLNNGNGYLATVTIKIPASKELKSDKGHKFVTILATFGGVQVEKVVLISLQSGYLFIQTDKTIYTPGSTVLYRVFTVDHKLLPVGQTVIVSIETPDGIPVKRDSQSSHNQFGILALSWNIPELVNMGVWKIKAHYEDSPQQVFSADFEVKEYVLPSFEVQLEPEEKFYYVDDPDGLKINIIARFLYGEHVDGTAFVIFGVQDGDRRISLTHSLTRVPIIDGNGEAILRRQVLLNGVQPSRADALVGKSIYVSATVILQSGSDMVEAERTGIPIVTSPYQIHFTKTPKFFKPAMPFDLMVYVTNPDGSPARHIPVVTQGSNVQSL…	50	3779	1	1	0	388.737	2	0.0002	600	606	0	29.08	0.48	K	GVFVLNK	K						File: ~Z:\CORE\RAW_DATA_2020_QE\P780_Sigrun_Lange\P780_R_S.raw~; SpectrumID: ~3847~; PrecursorID: ~0~; scans: ~7401~
1	2::tr|A0A6J0ZEI2|A0A6J0ZEI2_ODOVR	complement C3 OS=Odocoileus virginianus texanus OX=9880 GN=C3 PE=4 SV=1	3535	72	0	188348	71	52	60	46	44.9	6.05	MRPTSGPSLLLLLLLASLPMALGSPMYSMITPNILRLESEETVVLEAHGGQGDIPVSVTVHDFPAKRQVLSNENTQLNNGNGYLATVTIKIPASKELKSDKGHKFVTILATFGGVQVEKVVLISLQSGYLFIQTDKTIYTPGSTVLYRVFTVDHKLLPVGQTVIVSIETPDGIPVKRDSQSSHNQFGILALSWNIPELVNMGVWKIKAHYEDSPQQVFSADFEVKEYVLPSFEVQLEPEEKFYYVDDPDGLKINIIARFLYGEHVDGTAFVIFGVQDGDRRISLTHSLTRVPIIDGNGEAILRRQVLLNGVQPSRADALVGKSIYVSATVILQSGSDMVEAERTGIPIVTSPYQIHFTKTPKFFKPAMPFDLMVYVTNPDGSPARHIPVVTQGSNVQSL…	162	3048	1	1	0	400.748	2	0.0002	592	599	0	55.8	0.0031	R	VGLVAVDK	G						File: ~Z:\CORE\RAW_DATA_2020_QE\P780_Sigrun_Lange\P780_R_S.raw~; SpectrumID: ~3115~; PrecursorID: ~0~; scans: ~6609~
1	2::tr|A0A6J0ZEI2|A0A6J0ZEI2_ODOVR	complement C3 OS=Odocoileus virginianus texanus OX=9880 GN=C3 PE=4 SV=1	3535	72	0	188348	71	52	60	46	44.9	6.05	MRPTSGPSLLLLLLLASLPMALGSPMYSMITPNILRLESEETVVLEAHGGQGDIPVSVTVHDFPAKRQVLSNENTQLNNGNGYLATVTIKIPASKELKSDKGHKFVTILATFGGVQVEKVVLISLQSGYLFIQTDKTIYTPGSTVLYRVFTVDHKLLPVGQTVIVSIETPDGIPVKRDSQSSHNQFGILALSWNIPELVNMGVWKIKAHYEDSPQQVFSADFEVKEYVLPSFEVQLEPEEKFYYVDDPDGLKINIIARFLYGEHVDGTAFVIFGVQDGDRRISLTHSLTRVPIIDGNGEAILRRQVLLNGVQPSRADALVGKSIYVSATVILQSGSDMVEAERTGIPIVTSPYQIHFTKTPKFFKPAMPFDLMVYVTNPDGSPARHIPVVTQGSNVQSL…	349	2313	1	1	0	417.723	2	0.0006	671	677	0	42.54	0.11	R	SVQLMEK	R						File: ~Z:\CORE\RAW_DATA_2020_QE\P780_Sigrun_Lange\P780_R_S.raw~; SpectrumID: ~2379~; PrecursorID: ~0~; scans: ~5833~
1	2::tr|A0A6J0ZEI2|A0A6J0ZEI2_ODOVR	complement C3 OS=Odocoileus virginianus texanus OX=9880 GN=C3 PE=4 SV=1	3535	72	0	188348	71	52	60	46	44.9	6.05	MRPTSGPSLLLLLLLASLPMALGSPMYSMITPNILRLESEETVVLEAHGGQGDIPVSVTVHDFPAKRQVLSNENTQLNNGNGYLATVTIKIPASKELKSDKGHKFVTILATFGGVQVEKVVLISLQSGYLFIQTDKTIYTPGSTVLYRVFTVDHKLLPVGQTVIVSIETPDGIPVKRDSQSSHNQFGILALSWNIPELVNMGVWKIKAHYEDSPQQVFSADFEVKEYVLPSFEVQLEPEEKFYYVDDPDGLKINIIARFLYGEHVDGTAFVIFGVQDGDRRISLTHSLTRVPIIDGNGEAILRRQVLLNGVQPSRADALVGKSIYVSATVILQSGSDMVEAERTGIPIVTSPYQIHFTKTPKFFKPAMPFDLMVYVTNPDGSPARHIPVVTQGSNVQSL…	350	4229	1	1	0	417.758	2	-0.0004	790	796	0	40.33	0.036	K	LTNVFLK	D						File: ~Z:\CORE\RAW_DATA_2020_QE\P780_Sigrun_Lange\P780_R_S.raw~; SpectrumID: ~4297~; PrecursorID: ~0~; scans: ~7874~
1	2::tr|A0A6J0ZEI2|A0A6J0ZEI2_ODOVR	complement C3 OS=Odocoileus virginianus texanus OX=9880 GN=C3 PE=4 SV=1	3535	72	0	188348	71	52	60	46	44.9	6.05	MRPTSGPSLLLLLLLASLPMALGSPMYSMITPNILRLESEETVVLEAHGGQGDIPVSVTVHDFPAKRQVLSNENTQLNNGNGYLATVTIKIPASKELKSDKGHKFVTILATFGGVQVEKVVLISLQSGYLFIQTDKTIYTPGSTVLYRVFTVDHKLLPVGQTVIVSIETPDGIPVKRDSQSSHNQFGILALSWNIPELVNMGVWKIKAHYEDSPQQVFSADFEVKEYVLPSFEVQLEPEEKFYYVDDPDGLKINIIARFLYGEHVDGTAFVIFGVQDGDRRISLTHSLTRVPIIDGNGEAILRRQVLLNGVQPSRADALVGKSIYVSATVILQSGSDMVEAERTGIPIVTSPYQIHFTKTPKFFKPAMPFDLMVYVTNPDGSPARHIPVVTQGSNVQSL…	481	1987	1	1	0	423.737	2	-0.0004	1420	1427	0	47.22	0.058	K	LLSSGVDR	Y						File: ~Z:\CORE\RAW_DATA_2020_QE\P780_Sigrun_Lange\P780_R_S.raw~; SpectrumID: ~2053~; PrecursorID: ~0~; scans: ~5487~
1	2::tr|A0A6J0ZEI2|A0A6J0ZEI2_ODOVR	complement C3 OS=Odocoileus virginianus texanus OX=9880 GN=C3 PE=4 SV=1	3535	72	0	188348	71	52	60	46	44.9	6.05	MRPTSGPSLLLLLLLASLPMALGSPMYSMITPNILRLESEETVVLEAHGGQGDIPVSVTVHDFPAKRQVLSNENTQLNNGNGYLATVTIKIPASKELKSDKGHKFVTILATFGGVQVEKVVLISLQSGYLFIQTDKTIYTPGSTVLYRVFTVDHKLLPVGQTVIVSIETPDGIPVKRDSQSSHNQFGILALSWNIPELVNMGVWKIKAHYEDSPQQVFSADFEVKEYVLPSFEVQLEPEEKFYYVDDPDGLKINIIARFLYGEHVDGTAFVIFGVQDGDRRISLTHSLTRVPIIDGNGEAILRRQVLLNGVQPSRADALVGKSIYVSATVILQSGSDMVEAERTGIPIVTSPYQIHFTKTPKFFKPAMPFDLMVYVTNPDGSPARHIPVVTQGSNVQSL…	658	672	1	1	0	436.771	2	-0.0006	1582	1588	1	36.92	0.43	R	KFISHIK	C						File: ~Z:\CORE\RAW_DATA_2020_QE\P780_Sigrun_Lange\P780_R_S.raw~; SpectrumID: ~690~; PrecursorID: ~0~; scans: ~4008~
1	2::tr|A0A6J0ZEI2|A0A6J0ZEI2_ODOVR	complement C3 OS=Odocoileus virginianus texanus OX=9880 GN=C3 PE=4 SV=1	3535	72	0	188348	71	52	60	46	44.9	6.05	MRPTSGPSLLLLLLLASLPMALGSPMYSMITPNILRLESEETVVLEAHGGQGDIPVSVTVHDFPAKRQVLSNENTQLNNGNGYLATVTIKIPASKELKSDKGHKFVTILATFGGVQVEKVVLISLQSGYLFIQTDKTIYTPGSTVLYRVFTVDHKLLPVGQTVIVSIETPDGIPVKRDSQSSHNQFGILALSWNIPELVNMGVWKIKAHYEDSPQQVFSADFEVKEYVLPSFEVQLEPEEKFYYVDDPDGLKINIIARFLYGEHVDGTAFVIFGVQDGDRRISLTHSLTRVPIIDGNGEAILRRQVLLNGVQPSRADALVGKSIYVSATVILQSGSDMVEAERTGIPIVTSPYQIHFTKTPKFFKPAMPFDLMVYVTNPDGSPARHIPVVTQGSNVQSL…	665	3568	1	1	1	437.735	2	-0.0008	740	747	0	60.09	0.0038	R	DSALELAR	S						File: ~Z:\CORE\RAW_DATA_2020_QE\P780_Sigrun_Lange\P780_R_S.raw~; SpectrumID: ~3636~; PrecursorID: ~0~; scans: ~7179~
1	2::tr|A0A6J0ZEI2|A0A6J0ZEI2_ODOVR	complement C3 OS=Odocoileus virginianus texanus OX=9880 GN=C3 PE=4 SV=1	3535	72	0	188348	71	52	60	46	44.9	6.05	MRPTSGPSLLLLLLLASLPMALGSPMYSMITPNILRLESEETVVLEAHGGQGDIPVSVTVHDFPAKRQVLSNENTQLNNGNGYLATVTIKIPASKELKSDKGHKFVTILATFGGVQVEKVVLISLQSGYLFIQTDKTIYTPGSTVLYRVFTVDHKLLPVGQTVIVSIETPDGIPVKRDSQSSHNQFGILALSWNIPELVNMGVWKIKAHYEDSPQQVFSADFEVKEYVLPSFEVQLEPEEKFYYVDDPDGLKINIIARFLYGEHVDGTAFVIFGVQDGDRRISLTHSLTRVPIIDGNGEAILRRQVLLNGVQPSRADALVGKSIYVSATVILQSGSDMVEAERTGIPIVTSPYQIHFTKTPKFFKPAMPFDLMVYVTNPDGSPARHIPVVTQGSNVQSL…	778	2949	1	1	0	449.742	2	-0.0006	849	855	0	32.18	0.78	R	AVLYNYR	E						File: ~Z:\CORE\RAW_DATA_2020_QE\P780_Sigrun_Lange\P780_R_S.raw~; SpectrumID: ~3016~; PrecursorID: ~0~; scans: ~6505~
1	2::tr|A0A6J0ZEI2|A0A6J0ZEI2_ODOVR	complement C3 OS=Odocoileus virginianus texanus OX=9880 GN=C3 PE=4 SV=1	3535	72	0	188348	71	52	60	46	44.9	6.05	MRPTSGPSLLLLLLLASLPMALGSPMYSMITPNILRLESEETVVLEAHGGQGDIPVSVTVHDFPAKRQVLSNENTQLNNGNGYLATVTIKIPASKELKSDKGHKFVTILATFGGVQVEKVVLISLQSGYLFIQTDKTIYTPGSTVLYRVFTVDHKLLPVGQTVIVSIETPDGIPVKRDSQSSHNQFGILALSWNIPELVNMGVWKIKAHYEDSPQQVFSADFEVKEYVLPSFEVQLEPEEKFYYVDDPDGLKINIIARFLYGEHVDGTAFVIFGVQDGDRRISLTHSLTRVPIIDGNGEAILRRQVLLNGVQPSRADALVGKSIYVSATVILQSGSDMVEAERTGIPIVTSPYQIHFTKTPKFFKPAMPFDLMVYVTNPDGSPARHIPVVTQGSNVQSL…	871	4471	1	1	0	457.769	2	0	417	424	0	56.02	0.0044	R	DPLTITVR	T						File: ~Z:\CORE\RAW_DATA_2020_QE\P780_Sigrun_Lange\P780_R_S.raw~; SpectrumID: ~4540~; PrecursorID: ~0~; scans: ~8129~
1	2::tr|A0A6J0ZEI2|A0A6J0ZEI2_ODOVR	complement C3 OS=Odocoileus virginianus texanus OX=9880 GN=C3 PE=4 SV=1	3535	72	0	188348	71	52	60	46	44.9	6.05	MRPTSGPSLLLLLLLASLPMALGSPMYSMITPNILRLESEETVVLEAHGGQGDIPVSVTVHDFPAKRQVLSNENTQLNNGNGYLATVTIKIPASKELKSDKGHKFVTILATFGGVQVEKVVLISLQSGYLFIQTDKTIYTPGSTVLYRVFTVDHKLLPVGQTVIVSIETPDGIPVKRDSQSSHNQFGILALSWNIPELVNMGVWKIKAHYEDSPQQVFSADFEVKEYVLPSFEVQLEPEEKFYYVDDPDGLKINIIARFLYGEHVDGTAFVIFGVQDGDRRISLTHSLTRVPIIDGNGEAILRRQVLLNGVQPSRADALVGKSIYVSATVILQSGSDMVEAERTGIPIVTSPYQIHFTKTPKFFKPAMPFDLMVYVTNPDGSPARHIPVVTQGSNVQSL…	887	1703	1	1	0	459.256	2	-0.0003	408	415	0	45.62	0.11	K	LSINTQNK	R						File: ~Z:\CORE\RAW_DATA_2020_QE\P780_Sigrun_Lange\P780_R_S.raw~; SpectrumID: ~1769~; PrecursorID: ~0~; scans: ~5186~
1	2::tr|A0A6J0ZEI2|A0A6J0ZEI2_ODOVR	complement C3 OS=Odocoileus virginianus texanus OX=9880 GN=C3 PE=4 SV=1	3535	72	0	188348	71	52	60	46	44.9	6.05	MRPTSGPSLLLLLLLASLPMALGSPMYSMITPNILRLESEETVVLEAHGGQGDIPVSVTVHDFPAKRQVLSNENTQLNNGNGYLATVTIKIPASKELKSDKGHKFVTILATFGGVQVEKVVLISLQSGYLFIQTDKTIYTPGSTVLYRVFTVDHKLLPVGQTVIVSIETPDGIPVKRDSQSSHNQFGILALSWNIPELVNMGVWKIKAHYEDSPQQVFSADFEVKEYVLPSFEVQLEPEEKFYYVDDPDGLKINIIARFLYGEHVDGTAFVIFGVQDGDRRISLTHSLTRVPIIDGNGEAILRRQVLLNGVQPSRADALVGKSIYVSATVILQSGSDMVEAERTGIPIVTSPYQIHFTKTPKFFKPAMPFDLMVYVTNPDGSPARHIPVVTQGSNVQSL…	924	1520	1	1	0	465.72	2	0.0018	1220	1226	0	26.64	1.8	R	WEEPNQK	L						File: ~Z:\CORE\RAW_DATA_2020_QE\P780_Sigrun_Lange\P780_R_S.raw~; SpectrumID: ~1581~; PrecursorID: ~0~; scans: ~4982~
1	2::tr|A0A6J0ZEI2|A0A6J0ZEI2_ODOVR	complement C3 OS=Odocoileus virginianus texanus OX=9880 GN=C3 PE=4 SV=1	3535	72	0	188348	71	52	60	46	44.9	6.05	MRPTSGPSLLLLLLLASLPMALGSPMYSMITPNILRLESEETVVLEAHGGQGDIPVSVTVHDFPAKRQVLSNENTQLNNGNGYLATVTIKIPASKELKSDKGHKFVTILATFGGVQVEKVVLISLQSGYLFIQTDKTIYTPGSTVLYRVFTVDHKLLPVGQTVIVSIETPDGIPVKRDSQSSHNQFGILALSWNIPELVNMGVWKIKAHYEDSPQQVFSADFEVKEYVLPSFEVQLEPEEKFYYVDDPDGLKINIIARFLYGEHVDGTAFVIFGVQDGDRRISLTHSLTRVPIIDGNGEAILRRQVLLNGVQPSRADALVGKSIYVSATVILQSGSDMVEAERTGIPIVTSPYQIHFTKTPKFFKPAMPFDLMVYVTNPDGSPARHIPVVTQGSNVQSL…	1170	3765	1	1	1	493.785	2	0.0007	1043	1050	0	51.89	0.018	R	QQSLELIR	K						File: ~Z:\CORE\RAW_DATA_2020_QE\P780_Sigrun_Lange\P780_R_S.raw~; SpectrumID: ~3833~; PrecursorID: ~0~; scans: ~7386~
1	2::tr|A0A6J0ZEI2|A0A6J0ZEI2_ODOVR	complement C3 OS=Odocoileus virginianus texanus OX=9880 GN=C3 PE=4 SV=1	3535	72	0	188348	71	52	60	46	44.9	6.05	MRPTSGPSLLLLLLLASLPMALGSPMYSMITPNILRLESEETVVLEAHGGQGDIPVSVTVHDFPAKRQVLSNENTQLNNGNGYLATVTIKIPASKELKSDKGHKFVTILATFGGVQVEKVVLISLQSGYLFIQTDKTIYTPGSTVLYRVFTVDHKLLPVGQTVIVSIETPDGIPVKRDSQSSHNQFGILALSWNIPELVNMGVWKIKAHYEDSPQQVFSADFEVKEYVLPSFEVQLEPEEKFYYVDDPDGLKINIIARFLYGEHVDGTAFVIFGVQDGDRRISLTHSLTRVPIIDGNGEAILRRQVLLNGVQPSRADALVGKSIYVSATVILQSGSDMVEAERTGIPIVTSPYQIHFTKTPKFFKPAMPFDLMVYVTNPDGSPARHIPVVTQGSNVQSL…	1182	1146	1	1	0	495.267	2	0.0002	1202	1209	1	45.61	0.11	K	LEDDRLTK	F						File: ~Z:\CORE\RAW_DATA_2020_QE\P780_Sigrun_Lange\P780_R_S.raw~; SpectrumID: ~1202~; PrecursorID: ~0~; scans: ~4575~
1	2::tr|A0A6J0ZEI2|A0A6J0ZEI2_ODOVR	complement C3 OS=Odocoileus virginianus texanus OX=9880 GN=C3 PE=4 SV=1	3535	72	0	188348	71	52	60	46	44.9	6.05	MRPTSGPSLLLLLLLASLPMALGSPMYSMITPNILRLESEETVVLEAHGGQGDIPVSVTVHDFPAKRQVLSNENTQLNNGNGYLATVTIKIPASKELKSDKGHKFVTILATFGGVQVEKVVLISLQSGYLFIQTDKTIYTPGSTVLYRVFTVDHKLLPVGQTVIVSIETPDGIPVKRDSQSSHNQFGILALSWNIPELVNMGVWKIKAHYEDSPQQVFSADFEVKEYVLPSFEVQLEPEEKFYYVDDPDGLKINIIARFLYGEHVDGTAFVIFGVQDGDRRISLTHSLTRVPIIDGNGEAILRRQVLLNGVQPSRADALVGKSIYVSATVILQSGSDMVEAERTGIPIVTSPYQIHFTKTPKFFKPAMPFDLMVYVTNPDGSPARHIPVVTQGSNVQSL…	1211	2039	1	1	0	497.751	2	-0.0004	682	690	0	60.22	0.0022	K	VGQYSGDLR	K						File: ~Z:\CORE\RAW_DATA_2020_QE\P780_Sigrun_Lange\P780_R_S.raw~; SpectrumID: ~2105~; PrecursorID: ~0~; scans: ~5541~
1	2::tr|A0A6J0ZEI2|A0A6J0ZEI2_ODOVR	complement C3 OS=Odocoileus virginianus texanus OX=9880 GN=C3 PE=4 SV=1	3535	72	0	188348	71	52	60	46	44.9	6.05	MRPTSGPSLLLLLLLASLPMALGSPMYSMITPNILRLESEETVVLEAHGGQGDIPVSVTVHDFPAKRQVLSNENTQLNNGNGYLATVTIKIPASKELKSDKGHKFVTILATFGGVQVEKVVLISLQSGYLFIQTDKTIYTPGSTVLYRVFTVDHKLLPVGQTVIVSIETPDGIPVKRDSQSSHNQFGILALSWNIPELVNMGVWKIKAHYEDSPQQVFSADFEVKEYVLPSFEVQLEPEEKFYYVDDPDGLKINIIARFLYGEHVDGTAFVIFGVQDGDRRISLTHSLTRVPIIDGNGEAILRRQVLLNGVQPSRADALVGKSIYVSATVILQSGSDMVEAERTGIPIVTSPYQIHFTKTPKFFKPAMPFDLMVYVTNPDGSPARHIPVVTQGSNVQSL…	1289	2035	1	1	0	505.287	2	-0.0002	905	913	0	21.08	8.6	K	VGLHEVEVK	A						File: ~Z:\CORE\RAW_DATA_2020_QE\P780_Sigrun_Lange\P780_R_S.raw~; SpectrumID: ~2101~; PrecursorID: ~0~; scans: ~5537~
1	2::tr|A0A6J0ZEI2|A0A6J0ZEI2_ODOVR	complement C3 OS=Odocoileus virginianus texanus OX=9880 GN=C3 PE=4 SV=1	3535	72	0	188348	71	52	60	46	44.9	6.05	MRPTSGPSLLLLLLLASLPMALGSPMYSMITPNILRLESEETVVLEAHGGQGDIPVSVTVHDFPAKRQVLSNENTQLNNGNGYLATVTIKIPASKELKSDKGHKFVTILATFGGVQVEKVVLISLQSGYLFIQTDKTIYTPGSTVLYRVFTVDHKLLPVGQTVIVSIETPDGIPVKRDSQSSHNQFGILALSWNIPELVNMGVWKIKAHYEDSPQQVFSADFEVKEYVLPSFEVQLEPEEKFYYVDDPDGLKINIIARFLYGEHVDGTAFVIFGVQDGDRRISLTHSLTRVPIIDGNGEAILRRQVLLNGVQPSRADALVGKSIYVSATVILQSGSDMVEAERTGIPIVTSPYQIHFTKTPKFFKPAMPFDLMVYVTNPDGSPARHIPVVTQGSNVQSL…	1616	3670	1	1	0	542.283	2	-0.0001	1052	1060	0	56.73	0.004	K	GYTQQLAFR	Q						File: ~Z:\CORE\RAW_DATA_2020_QE\P780_Sigrun_Lange\P780_R_S.raw~; SpectrumID: ~3738~; PrecursorID: ~0~; scans: ~7287~
1	2::tr|A0A6J0ZEI2|A0A6J0ZEI2_ODOVR	complement C3 OS=Odocoileus virginianus texanus OX=9880 GN=C3 PE=4 SV=1	3535	72	0	188348	71	52	60	46	44.9	6.05	MRPTSGPSLLLLLLLASLPMALGSPMYSMITPNILRLESEETVVLEAHGGQGDIPVSVTVHDFPAKRQVLSNENTQLNNGNGYLATVTIKIPASKELKSDKGHKFVTILATFGGVQVEKVVLISLQSGYLFIQTDKTIYTPGSTVLYRVFTVDHKLLPVGQTVIVSIETPDGIPVKRDSQSSHNQFGILALSWNIPELVNMGVWKIKAHYEDSPQQVFSADFEVKEYVLPSFEVQLEPEEKFYYVDDPDGLKINIIARFLYGEHVDGTAFVIFGVQDGDRRISLTHSLTRVPIIDGNGEAILRRQVLLNGVQPSRADALVGKSIYVSATVILQSGSDMVEAERTGIPIVTSPYQIHFTKTPKFFKPAMPFDLMVYVTNPDGSPARHIPVVTQGSNVQSL…	1639	1482	1	1	0	545.751	2	-0.0005	622	632	0	46.26	0.043	K	ADIGCTPGSGR	D						File: ~Z:\CORE\RAW_DATA_2020_QE\P780_Sigrun_Lange\P780_R_S.raw~; SpectrumID: ~1543~; PrecursorID: ~0~; scans: ~4942~
1	2::tr|A0A6J0ZEI2|A0A6J0ZEI2_ODOVR	complement C3 OS=Odocoileus virginianus texanus OX=9880 GN=C3 PE=4 SV=1	3535	72	0	188348	71	52	60	46	44.9	6.05	MRPTSGPSLLLLLLLASLPMALGSPMYSMITPNILRLESEETVVLEAHGGQGDIPVSVTVHDFPAKRQVLSNENTQLNNGNGYLATVTIKIPASKELKSDKGHKFVTILATFGGVQVEKVVLISLQSGYLFIQTDKTIYTPGSTVLYRVFTVDHKLLPVGQTVIVSIETPDGIPVKRDSQSSHNQFGILALSWNIPELVNMGVWKIKAHYEDSPQQVFSADFEVKEYVLPSFEVQLEPEEKFYYVDDPDGLKINIIARFLYGEHVDGTAFVIFGVQDGDRRISLTHSLTRVPIIDGNGEAILRRQVLLNGVQPSRADALVGKSIYVSATVILQSGSDMVEAERTGIPIVTSPYQIHFTKTPKFFKPAMPFDLMVYVTNPDGSPARHIPVVTQGSNVQSL…	1652	5464	1	1	0	546.819	2	0.0004	1441	1449	0	53.64	0.0039	K	NTLIIYLDK	V						File: ~Z:\CORE\RAW_DATA_2020_QE\P780_Sigrun_Lange\P780_R_S.raw~; SpectrumID: ~5537~; PrecursorID: ~0~; scans: ~9176~
1	2::tr|A0A6J0ZEI2|A0A6J0ZEI2_ODOVR	complement C3 OS=Odocoileus virginianus texanus OX=9880 GN=C3 PE=4 SV=1	3535	72	0	188348	71	52	60	46	44.9	6.05	MRPTSGPSLLLLLLLASLPMALGSPMYSMITPNILRLESEETVVLEAHGGQGDIPVSVTVHDFPAKRQVLSNENTQLNNGNGYLATVTIKIPASKELKSDKGHKFVTILATFGGVQVEKVVLISLQSGYLFIQTDKTIYTPGSTVLYRVFTVDHKLLPVGQTVIVSIETPDGIPVKRDSQSSHNQFGILALSWNIPELVNMGVWKIKAHYEDSPQQVFSADFEVKEYVLPSFEVQLEPEEKFYYVDDPDGLKINIIARFLYGEHVDGTAFVIFGVQDGDRRISLTHSLTRVPIIDGNGEAILRRQVLLNGVQPSRADALVGKSIYVSATVILQSGSDMVEAERTGIPIVTSPYQIHFTKTPKFFKPAMPFDLMVYVTNPDGSPARHIPVVTQGSNVQSL…	1731	4012	1	1	0	555.27	2	-0.0004	556	565	0	47.23	0.047	K	DSCMGTLVVK	S						File: ~Z:\CORE\RAW_DATA_2020_QE\P780_Sigrun_Lange\P780_R_S.raw~; SpectrumID: ~4080~; PrecursorID: ~0~; scans: ~7646~
1	2::tr|A0A6J0ZEI2|A0A6J0ZEI2_ODOVR	complement C3 OS=Odocoileus virginianus texanus OX=9880 GN=C3 PE=4 SV=1	3535	72	0	188348	71	52	60	46	44.9	6.05	MRPTSGPSLLLLLLLASLPMALGSPMYSMITPNILRLESEETVVLEAHGGQGDIPVSVTVHDFPAKRQVLSNENTQLNNGNGYLATVTIKIPASKELKSDKGHKFVTILATFGGVQVEKVVLISLQSGYLFIQTDKTIYTPGSTVLYRVFTVDHKLLPVGQTVIVSIETPDGIPVKRDSQSSHNQFGILALSWNIPELVNMGVWKIKAHYEDSPQQVFSADFEVKEYVLPSFEVQLEPEEKFYYVDDPDGLKINIIARFLYGEHVDGTAFVIFGVQDGDRRISLTHSLTRVPIIDGNGEAILRRQVLLNGVQPSRADALVGKSIYVSATVILQSGSDMVEAERTGIPIVTSPYQIHFTKTPKFFKPAMPFDLMVYVTNPDGSPARHIPVVTQGSNVQSL…	1996	2336	1	1	0	388.228	3	-0.001	882	891	0	29.14	1.5	R	HQQTLVIPAR	S						File: ~Z:\CORE\RAW_DATA_2020_QE\P780_Sigrun_Lange\P780_R_S.raw~; SpectrumID: ~2402~; PrecursorID: ~0~; scans: ~5858~
1	2::tr|A0A6J0ZEI2|A0A6J0ZEI2_ODOVR	complement C3 OS=Odocoileus virginianus texanus OX=9880 GN=C3 PE=4 SV=1	3535	72	0	188348	71	52	60	46	44.9	6.05	MRPTSGPSLLLLLLLASLPMALGSPMYSMITPNILRLESEETVVLEAHGGQGDIPVSVTVHDFPAKRQVLSNENTQLNNGNGYLATVTIKIPASKELKSDKGHKFVTILATFGGVQVEKVVLISLQSGYLFIQTDKTIYTPGSTVLYRVFTVDHKLLPVGQTVIVSIETPDGIPVKRDSQSSHNQFGILALSWNIPELVNMGVWKIKAHYEDSPQQVFSADFEVKEYVLPSFEVQLEPEEKFYYVDDPDGLKINIIARFLYGEHVDGTAFVIFGVQDGDRRISLTHSLTRVPIIDGNGEAILRRQVLLNGVQPSRADALVGKSIYVSATVILQSGSDMVEAERTGIPIVTSPYQIHFTKTPKFFKPAMPFDLMVYVTNPDGSPARHIPVVTQGSNVQSL…	2008	5091	1	1	0	583.289	2	0.0005	1382	1391	0	53.16	0.016	K	GSMILDICTR	Y						File: ~Z:\CORE\RAW_DATA_2020_QE\P780_Sigrun_Lange\P780_R_S.raw~; SpectrumID: ~5162~; PrecursorID: ~0~; scans: ~8782~
1	2::tr|A0A6J0ZEI2|A0A6J0ZEI2_ODOVR	complement C3 OS=Odocoileus virginianus texanus OX=9880 GN=C3 PE=4 SV=1	3535	72	0	188348	71	52	60	46	44.9	6.05	MRPTSGPSLLLLLLLASLPMALGSPMYSMITPNILRLESEETVVLEAHGGQGDIPVSVTVHDFPAKRQVLSNENTQLNNGNGYLATVTIKIPASKELKSDKGHKFVTILATFGGVQVEKVVLISLQSGYLFIQTDKTIYTPGSTVLYRVFTVDHKLLPVGQTVIVSIETPDGIPVKRDSQSSHNQFGILALSWNIPELVNMGVWKIKAHYEDSPQQVFSADFEVKEYVLPSFEVQLEPEEKFYYVDDPDGLKINIIARFLYGEHVDGTAFVIFGVQDGDRRISLTHSLTRVPIIDGNGEAILRRQVLLNGVQPSRADALVGKSIYVSATVILQSGSDMVEAERTGIPIVTSPYQIHFTKTPKFFKPAMPFDLMVYVTNPDGSPARHIPVVTQGSNVQSL…	2091	4185	1	1	0	591.286	2	-0.0014	1382	1391	0	45.65	0.073	K	GSMILDICTR	Y		Oxidation (M)	0.0030000000.0			File: ~Z:\CORE\RAW_DATA_2020_QE\P780_Sigrun_Lange\P780_R_S.raw~; SpectrumID: ~4253~; PrecursorID: ~0~; scans: ~7827~
1	2::tr|A0A6J0ZEI2|A0A6J0ZEI2_ODOVR	complement C3 OS=Odocoileus virginianus texanus OX=9880 GN=C3 PE=4 SV=1	3535	72	0	188348	71	52	60	46	44.9	6.05	MRPTSGPSLLLLLLLASLPMALGSPMYSMITPNILRLESEETVVLEAHGGQGDIPVSVTVHDFPAKRQVLSNENTQLNNGNGYLATVTIKIPASKELKSDKGHKFVTILATFGGVQVEKVVLISLQSGYLFIQTDKTIYTPGSTVLYRVFTVDHKLLPVGQTVIVSIETPDGIPVKRDSQSSHNQFGILALSWNIPELVNMGVWKIKAHYEDSPQQVFSADFEVKEYVLPSFEVQLEPEEKFYYVDDPDGLKINIIARFLYGEHVDGTAFVIFGVQDGDRRISLTHSLTRVPIIDGNGEAILRRQVLLNGVQPSRADALVGKSIYVSATVILQSGSDMVEAERTGIPIVTSPYQIHFTKTPKFFKPAMPFDLMVYVTNPDGSPARHIPVVTQGSNVQSL…	2241	2554	1	1	0	606.33	2	0.0001	1051	1060	1	76.8	3.8e-05	R	KGYTQQLAFR	Q						File: ~Z:\CORE\RAW_DATA_2020_QE\P780_Sigrun_Lange\P780_R_S.raw~; SpectrumID: ~2620~; PrecursorID: ~0~; scans: ~6088~
1	2::tr|A0A6J0ZEI2|A0A6J0ZEI2_ODOVR	complement C3 OS=Odocoileus virginianus texanus OX=9880 GN=C3 PE=4 SV=1	3535	72	0	188348	71	52	60	46	44.9	6.05	MRPTSGPSLLLLLLLASLPMALGSPMYSMITPNILRLESEETVVLEAHGGQGDIPVSVTVHDFPAKRQVLSNENTQLNNGNGYLATVTIKIPASKELKSDKGHKFVTILATFGGVQVEKVVLISLQSGYLFIQTDKTIYTPGSTVLYRVFTVDHKLLPVGQTVIVSIETPDGIPVKRDSQSSHNQFGILALSWNIPELVNMGVWKIKAHYEDSPQQVFSADFEVKEYVLPSFEVQLEPEEKFYYVDDPDGLKINIIARFLYGEHVDGTAFVIFGVQDGDRRISLTHSLTRVPIIDGNGEAILRRQVLLNGVQPSRADALVGKSIYVSATVILQSGSDMVEAERTGIPIVTSPYQIHFTKTPKFFKPAMPFDLMVYVTNPDGSPARHIPVVTQGSNVQSL…	2242	2542	1	1	0	404.556	3	0.0004	1051	1060	1	36.57	0.4	R	KGYTQQLAFR	Q						File: ~Z:\CORE\RAW_DATA_2020_QE\P780_Sigrun_Lange\P780_R_S.raw~; SpectrumID: ~2608~; PrecursorID: ~0~; scans: ~6075~
1	2::tr|A0A6J0ZEI2|A0A6J0ZEI2_ODOVR	complement C3 OS=Odocoileus virginianus texanus OX=9880 GN=C3 PE=4 SV=1	3535	72	0	188348	71	52	60	46	44.9	6.05	MRPTSGPSLLLLLLLASLPMALGSPMYSMITPNILRLESEETVVLEAHGGQGDIPVSVTVHDFPAKRQVLSNENTQLNNGNGYLATVTIKIPASKELKSDKGHKFVTILATFGGVQVEKVVLISLQSGYLFIQTDKTIYTPGSTVLYRVFTVDHKLLPVGQTVIVSIETPDGIPVKRDSQSSHNQFGILALSWNIPELVNMGVWKIKAHYEDSPQQVFSADFEVKEYVLPSFEVQLEPEEKFYYVDDPDGLKINIIARFLYGEHVDGTAFVIFGVQDGDRRISLTHSLTRVPIIDGNGEAILRRQVLLNGVQPSRADALVGKSIYVSATVILQSGSDMVEAERTGIPIVTSPYQIHFTKTPKFFKPAMPFDLMVYVTNPDGSPARHIPVVTQGSNVQSL…	2245	3843	1	1	0	606.341	2	0.0006	305	315	0	69.89	0.00014	R	QVLLNGVQPSR	A		Deamidated (NQ)	0.00001000000.0			File: ~Z:\CORE\RAW_DATA_2020_QE\P780_Sigrun_Lange\P780_R_S.raw~; SpectrumID: ~3911~; PrecursorID: ~0~; scans: ~7468~
1	2::tr|A0A6J0ZEI2|A0A6J0ZEI2_ODOVR	complement C3 OS=Odocoileus virginianus texanus OX=9880 GN=C3 PE=4 SV=1	3535	72	0	188348	71	52	60	46	44.9	6.05	MRPTSGPSLLLLLLLASLPMALGSPMYSMITPNILRLESEETVVLEAHGGQGDIPVSVTVHDFPAKRQVLSNENTQLNNGNGYLATVTIKIPASKELKSDKGHKFVTILATFGGVQVEKVVLISLQSGYLFIQTDKTIYTPGSTVLYRVFTVDHKLLPVGQTVIVSIETPDGIPVKRDSQSSHNQFGILALSWNIPELVNMGVWKIKAHYEDSPQQVFSADFEVKEYVLPSFEVQLEPEEKFYYVDDPDGLKINIIARFLYGEHVDGTAFVIFGVQDGDRRISLTHSLTRVPIIDGNGEAILRRQVLLNGVQPSRADALVGKSIYVSATVILQSGSDMVEAERTGIPIVTSPYQIHFTKTPKFFKPAMPFDLMVYVTNPDGSPARHIPVVTQGSNVQSL…	2295	2774	1	1	0	611.284	2	-0.003	1172	1181	0	69.94	0.00025	K	AGDFLENHYR	E						File: ~Z:\CORE\RAW_DATA_2020_QE\P780_Sigrun_Lange\P780_R_S.raw~; SpectrumID: ~2841~; PrecursorID: ~0~; scans: ~6321~
1	2::tr|A0A6J0ZEI2|A0A6J0ZEI2_ODOVR	complement C3 OS=Odocoileus virginianus texanus OX=9880 GN=C3 PE=4 SV=1	3535	72	0	188348	71	52	60	46	44.9	6.05	MRPTSGPSLLLLLLLASLPMALGSPMYSMITPNILRLESEETVVLEAHGGQGDIPVSVTVHDFPAKRQVLSNENTQLNNGNGYLATVTIKIPASKELKSDKGHKFVTILATFGGVQVEKVVLISLQSGYLFIQTDKTIYTPGSTVLYRVFTVDHKLLPVGQTVIVSIETPDGIPVKRDSQSSHNQFGILALSWNIPELVNMGVWKIKAHYEDSPQQVFSADFEVKEYVLPSFEVQLEPEEKFYYVDDPDGLKINIIARFLYGEHVDGTAFVIFGVQDGDRRISLTHSLTRVPIIDGNGEAILRRQVLLNGVQPSRADALVGKSIYVSATVILQSGSDMVEAERTGIPIVTSPYQIHFTKTPKFFKPAMPFDLMVYVTNPDGSPARHIPVVTQGSNVQSL…	2296	2771	1	1	0	407.859	3	-0.0022	1172	1181	0	48.56	0.035	K	AGDFLENHYR	E						File: ~Z:\CORE\RAW_DATA_2020_QE\P780_Sigrun_Lange\P780_R_S.raw~; SpectrumID: ~2838~; PrecursorID: ~0~; scans: ~6318~
1	2::tr|A0A6J0ZEI2|A0A6J0ZEI2_ODOVR	complement C3 OS=Odocoileus virginianus texanus OX=9880 GN=C3 PE=4 SV=1	3535	72	0	188348	71	52	60	46	44.9	6.05	MRPTSGPSLLLLLLLASLPMALGSPMYSMITPNILRLESEETVVLEAHGGQGDIPVSVTVHDFPAKRQVLSNENTQLNNGNGYLATVTIKIPASKELKSDKGHKFVTILATFGGVQVEKVVLISLQSGYLFIQTDKTIYTPGSTVLYRVFTVDHKLLPVGQTVIVSIETPDGIPVKRDSQSSHNQFGILALSWNIPELVNMGVWKIKAHYEDSPQQVFSADFEVKEYVLPSFEVQLEPEEKFYYVDDPDGLKINIIARFLYGEHVDGTAFVIFGVQDGDRRISLTHSLTRVPIIDGNGEAILRRQVLLNGVQPSRADALVGKSIYVSATVILQSGSDMVEAERTGIPIVTSPYQIHFTKTPKFFKPAMPFDLMVYVTNPDGSPARHIPVVTQGSNVQSL…	2642	3469	1	1	0	650.797	2	-0.0005	1535	1545	0	44.13	0.054	K	ACEPGVDYVYK	T						File: ~Z:\CORE\RAW_DATA_2020_QE\P780_Sigrun_Lange\P780_R_S.raw~; SpectrumID: ~3536~; PrecursorID: ~0~; scans: ~7074~
1	2::tr|A0A6J0ZEI2|A0A6J0ZEI2_ODOVR	complement C3 OS=Odocoileus virginianus texanus OX=9880 GN=C3 PE=4 SV=1	3535	72	0	188348	71	52	60	46	44.9	6.05	MRPTSGPSLLLLLLLASLPMALGSPMYSMITPNILRLESEETVVLEAHGGQGDIPVSVTVHDFPAKRQVLSNENTQLNNGNGYLATVTIKIPASKELKSDKGHKFVTILATFGGVQVEKVVLISLQSGYLFIQTDKTIYTPGSTVLYRVFTVDHKLLPVGQTVIVSIETPDGIPVKRDSQSSHNQFGILALSWNIPELVNMGVWKIKAHYEDSPQQVFSADFEVKEYVLPSFEVQLEPEEKFYYVDDPDGLKINIIARFLYGEHVDGTAFVIFGVQDGDRRISLTHSLTRVPIIDGNGEAILRRQVLLNGVQPSRADALVGKSIYVSATVILQSGSDMVEAERTGIPIVTSPYQIHFTKTPKFFKPAMPFDLMVYVTNPDGSPARHIPVVTQGSNVQSL…	2731	627	1	1	0	438.918	3	-0.0009	573	583	0	23.09	14	K	HHRPGQQITLK	I						File: ~Z:\CORE\RAW_DATA_2020_QE\P780_Sigrun_Lange\P780_R_S.raw~; SpectrumID: ~643~; PrecursorID: ~0~; scans: ~3958~
1	2::tr|A0A6J0ZEI2|A0A6J0ZEI2_ODOVR	complement C3 OS=Odocoileus virginianus texanus OX=9880 GN=C3 PE=4 SV=1	3535	72	0	188348	71	52	60	46	44.9	6.05	MRPTSGPSLLLLLLLASLPMALGSPMYSMITPNILRLESEETVVLEAHGGQGDIPVSVTVHDFPAKRQVLSNENTQLNNGNGYLATVTIKIPASKELKSDKGHKFVTILATFGGVQVEKVVLISLQSGYLFIQTDKTIYTPGSTVLYRVFTVDHKLLPVGQTVIVSIETPDGIPVKRDSQSSHNQFGILALSWNIPELVNMGVWKIKAHYEDSPQQVFSADFEVKEYVLPSFEVQLEPEEKFYYVDDPDGLKINIIARFLYGEHVDGTAFVIFGVQDGDRRISLTHSLTRVPIIDGNGEAILRRQVLLNGVQPSRADALVGKSIYVSATVILQSGSDMVEAERTGIPIVTSPYQIHFTKTPKFFKPAMPFDLMVYVTNPDGSPARHIPVVTQGSNVQSL…	2831	4836	1	1	0	666.311	2	-0.0003	242	252	0	62.18	0.0013	K	FYYVDDPDGLK	I						File: ~Z:\CORE\RAW_DATA_2020_QE\P780_Sigrun_Lange\P780_R_S.raw~; SpectrumID: ~4905~; PrecursorID: ~0~; scans: ~8512~
1	2::tr|A0A6J0ZEI2|A0A6J0ZEI2_ODOVR	complement C3 OS=Odocoileus virginianus texanus OX=9880 GN=C3 PE=4 SV=1	3535	72	0	188348	71	52	60	46	44.9	6.05	MRPTSGPSLLLLLLLASLPMALGSPMYSMITPNILRLESEETVVLEAHGGQGDIPVSVTVHDFPAKRQVLSNENTQLNNGNGYLATVTIKIPASKELKSDKGHKFVTILATFGGVQVEKVVLISLQSGYLFIQTDKTIYTPGSTVLYRVFTVDHKLLPVGQTVIVSIETPDGIPVKRDSQSSHNQFGILALSWNIPELVNMGVWKIKAHYEDSPQQVFSADFEVKEYVLPSFEVQLEPEEKFYYVDDPDGLKINIIARFLYGEHVDGTAFVIFGVQDGDRRISLTHSLTRVPIIDGNGEAILRRQVLLNGVQPSRADALVGKSIYVSATVILQSGSDMVEAERTGIPIVTSPYQIHFTKTPKFFKPAMPFDLMVYVTNPDGSPARHIPVVTQGSNVQSL…	2908	5466	1	1	0	673.354	2	-0.0001	544	555	0	66.95	0.00083	R	EVVADSVWVDVK	D						File: ~Z:\CORE\RAW_DATA_2020_QE\P780_Sigrun_Lange\P780_R_S.raw~; SpectrumID: ~5539~; PrecursorID: ~0~; scans: ~9178~
1	2::tr|A0A6J0ZEI2|A0A6J0ZEI2_ODOVR	complement C3 OS=Odocoileus virginianus texanus OX=9880 GN=C3 PE=4 SV=1	3535	72	0	188348	71	52	60	46	44.9	6.05	MRPTSGPSLLLLLLLASLPMALGSPMYSMITPNILRLESEETVVLEAHGGQGDIPVSVTVHDFPAKRQVLSNENTQLNNGNGYLATVTIKIPASKELKSDKGHKFVTILATFGGVQVEKVVLISLQSGYLFIQTDKTIYTPGSTVLYRVFTVDHKLLPVGQTVIVSIETPDGIPVKRDSQSSHNQFGILALSWNIPELVNMGVWKIKAHYEDSPQQVFSADFEVKEYVLPSFEVQLEPEEKFYYVDDPDGLKINIIARFLYGEHVDGTAFVIFGVQDGDRRISLTHSLTRVPIIDGNGEAILRRQVLLNGVQPSRADALVGKSIYVSATVILQSGSDMVEAERTGIPIVTSPYQIHFTKTPKFFKPAMPFDLMVYVTNPDGSPARHIPVVTQGSNVQSL…	2923	1381	1	1	0	674.31	2	-0.0007	1570	1581	0	75.58	6.1e-05	K	SGSDEVQVNQER	K						File: ~Z:\CORE\RAW_DATA_2020_QE\P780_Sigrun_Lange\P780_R_S.raw~; SpectrumID: ~1442~; PrecursorID: ~0~; scans: ~4834~
1	2::tr|A0A6J0ZEI2|A0A6J0ZEI2_ODOVR	complement C3 OS=Odocoileus virginianus texanus OX=9880 GN=C3 PE=4 SV=1	3535	72	0	188348	71	52	60	46	44.9	6.05	MRPTSGPSLLLLLLLASLPMALGSPMYSMITPNILRLESEETVVLEAHGGQGDIPVSVTVHDFPAKRQVLSNENTQLNNGNGYLATVTIKIPASKELKSDKGHKFVTILATFGGVQVEKVVLISLQSGYLFIQTDKTIYTPGSTVLYRVFTVDHKLLPVGQTVIVSIETPDGIPVKRDSQSSHNQFGILALSWNIPELVNMGVWKIKAHYEDSPQQVFSADFEVKEYVLPSFEVQLEPEEKFYYVDDPDGLKINIIARFLYGEHVDGTAFVIFGVQDGDRRISLTHSLTRVPIIDGNGEAILRRQVLLNGVQPSRADALVGKSIYVSATVILQSGSDMVEAERTGIPIVTSPYQIHFTKTPKFFKPAMPFDLMVYVTNPDGSPARHIPVVTQGSNVQSL…	2934	4348	1	1	0	675.348	2	-0.0002	710	721	0	62.22	0.0023	R	AQFILQGDACVK	A						File: ~Z:\CORE\RAW_DATA_2020_QE\P780_Sigrun_Lange\P780_R_S.raw~; SpectrumID: ~4417~; PrecursorID: ~0~; scans: ~8000~
1	2::tr|A0A6J0ZEI2|A0A6J0ZEI2_ODOVR	complement C3 OS=Odocoileus virginianus texanus OX=9880 GN=C3 PE=4 SV=1	3535	72	0	188348	71	52	60	46	44.9	6.05	MRPTSGPSLLLLLLLASLPMALGSPMYSMITPNILRLESEETVVLEAHGGQGDIPVSVTVHDFPAKRQVLSNENTQLNNGNGYLATVTIKIPASKELKSDKGHKFVTILATFGGVQVEKVVLISLQSGYLFIQTDKTIYTPGSTVLYRVFTVDHKLLPVGQTVIVSIETPDGIPVKRDSQSSHNQFGILALSWNIPELVNMGVWKIKAHYEDSPQQVFSADFEVKEYVLPSFEVQLEPEEKFYYVDDPDGLKINIIARFLYGEHVDGTAFVIFGVQDGDRRISLTHSLTRVPIIDGNGEAILRRQVLLNGVQPSRADALVGKSIYVSATVILQSGSDMVEAERTGIPIVTSPYQIHFTKTPKFFKPAMPFDLMVYVTNPDGSPARHIPVVTQGSNVQSL…	3010	3612	1	1	0	681.327	2	-0.0008	1156	1167	0	70.79	0.00027	K	DICEAQVNSLGR	S						File: ~Z:\CORE\RAW_DATA_2020_QE\P780_Sigrun_Lange\P780_R_S.raw~; SpectrumID: ~3680~; PrecursorID: ~0~; scans: ~7226~
1	2::tr|A0A6J0ZEI2|A0A6J0ZEI2_ODOVR	complement C3 OS=Odocoileus virginianus texanus OX=9880 GN=C3 PE=4 SV=1	3535	72	0	188348	71	52	60	46	44.9	6.05	MRPTSGPSLLLLLLLASLPMALGSPMYSMITPNILRLESEETVVLEAHGGQGDIPVSVTVHDFPAKRQVLSNENTQLNNGNGYLATVTIKIPASKELKSDKGHKFVTILATFGGVQVEKVVLISLQSGYLFIQTDKTIYTPGSTVLYRVFTVDHKLLPVGQTVIVSIETPDGIPVKRDSQSSHNQFGILALSWNIPELVNMGVWKIKAHYEDSPQQVFSADFEVKEYVLPSFEVQLEPEEKFYYVDDPDGLKINIIARFLYGEHVDGTAFVIFGVQDGDRRISLTHSLTRVPIIDGNGEAILRRQVLLNGVQPSRADALVGKSIYVSATVILQSGSDMVEAERTGIPIVTSPYQIHFTKTPKFFKPAMPFDLMVYVTNPDGSPARHIPVVTQGSNVQSL…	3040	5345	1	1	1	683.888	2	-0.0001	291	303	0	87.85	2.4e-06	R	VPIIDGNGEAILR	R						File: ~Z:\CORE\RAW_DATA_2020_QE\P780_Sigrun_Lange\P780_R_S.raw~; SpectrumID: ~5418~; PrecursorID: ~0~; scans: ~9051~
1	2::tr|A0A6J0ZEI2|A0A6J0ZEI2_ODOVR	complement C3 OS=Odocoileus virginianus texanus OX=9880 GN=C3 PE=4 SV=1	3535	72	0	188348	71	52	60	46	44.9	6.05	MRPTSGPSLLLLLLLASLPMALGSPMYSMITPNILRLESEETVVLEAHGGQGDIPVSVTVHDFPAKRQVLSNENTQLNNGNGYLATVTIKIPASKELKSDKGHKFVTILATFGGVQVEKVVLISLQSGYLFIQTDKTIYTPGSTVLYRVFTVDHKLLPVGQTVIVSIETPDGIPVKRDSQSSHNQFGILALSWNIPELVNMGVWKIKAHYEDSPQQVFSADFEVKEYVLPSFEVQLEPEEKFYYVDDPDGLKINIIARFLYGEHVDGTAFVIFGVQDGDRRISLTHSLTRVPIIDGNGEAILRRQVLLNGVQPSRADALVGKSIYVSATVILQSGSDMVEAERTGIPIVTSPYQIHFTKTPKFFKPAMPFDLMVYVTNPDGSPARHIPVVTQGSNVQSL…	3053	6010	1	1	1	684.38	2	-0.0008	291	303	0	81.94	1.3e-05	R	VPIIDGNGEAILR	R		Deamidated (NQ)	0.0000001000000.0			File: ~Z:\CORE\RAW_DATA_2020_QE\P780_Sigrun_Lange\P780_R_S.raw~; SpectrumID: ~6086~; PrecursorID: ~0~; scans: ~9752~
1	2::tr|A0A6J0ZEI2|A0A6J0ZEI2_ODOVR	complement C3 OS=Odocoileus virginianus texanus OX=9880 GN=C3 PE=4 SV=1	3535	72	0	188348	71	52	60	46	44.9	6.05	MRPTSGPSLLLLLLLASLPMALGSPMYSMITPNILRLESEETVVLEAHGGQGDIPVSVTVHDFPAKRQVLSNENTQLNNGNGYLATVTIKIPASKELKSDKGHKFVTILATFGGVQVEKVVLISLQSGYLFIQTDKTIYTPGSTVLYRVFTVDHKLLPVGQTVIVSIETPDGIPVKRDSQSSHNQFGILALSWNIPELVNMGVWKIKAHYEDSPQQVFSADFEVKEYVLPSFEVQLEPEEKFYYVDDPDGLKINIIARFLYGEHVDGTAFVIFGVQDGDRRISLTHSLTRVPIIDGNGEAILRRQVLLNGVQPSRADALVGKSIYVSATVILQSGSDMVEAERTGIPIVTSPYQIHFTKTPKFFKPAMPFDLMVYVTNPDGSPARHIPVVTQGSNVQSL…	3063	4551	1	1	0	685.869	2	-0.001	137	148	0	63.5	0.0012	K	TIYTPGSTVLYR	V						File: ~Z:\CORE\RAW_DATA_2020_QE\P780_Sigrun_Lange\P780_R_S.raw~; SpectrumID: ~4620~; PrecursorID: ~0~; scans: ~8213~
1	2::tr|A0A6J0ZEI2|A0A6J0ZEI2_ODOVR	complement C3 OS=Odocoileus virginianus texanus OX=9880 GN=C3 PE=4 SV=1	3535	72	0	188348	71	52	60	46	44.9	6.05	MRPTSGPSLLLLLLLASLPMALGSPMYSMITPNILRLESEETVVLEAHGGQGDIPVSVTVHDFPAKRQVLSNENTQLNNGNGYLATVTIKIPASKELKSDKGHKFVTILATFGGVQVEKVVLISLQSGYLFIQTDKTIYTPGSTVLYRVFTVDHKLLPVGQTVIVSIETPDGIPVKRDSQSSHNQFGILALSWNIPELVNMGVWKIKAHYEDSPQQVFSADFEVKEYVLPSFEVQLEPEEKFYYVDDPDGLKINIIARFLYGEHVDGTAFVIFGVQDGDRRISLTHSLTRVPIIDGNGEAILRRQVLLNGVQPSRADALVGKSIYVSATVILQSGSDMVEAERTGIPIVTSPYQIHFTKTPKFFKPAMPFDLMVYVTNPDGSPARHIPVVTQGSNVQSL…	3132	6835	1	1	0	693.423	2	-0.0005	892	904	0	60.95	0.00029	R	SSLAVPYVIVPLK	V						File: ~Z:\CORE\RAW_DATA_2020_QE\P780_Sigrun_Lange\P780_R_S.raw~; SpectrumID: ~6915~; PrecursorID: ~0~; scans: ~10623~
1	2::tr|A0A6J0ZEI2|A0A6J0ZEI2_ODOVR	complement C3 OS=Odocoileus virginianus texanus OX=9880 GN=C3 PE=4 SV=1	3535	72	0	188348	71	52	60	46	44.9	6.05	MRPTSGPSLLLLLLLASLPMALGSPMYSMITPNILRLESEETVVLEAHGGQGDIPVSVTVHDFPAKRQVLSNENTQLNNGNGYLATVTIKIPASKELKSDKGHKFVTILATFGGVQVEKVVLISLQSGYLFIQTDKTIYTPGSTVLYRVFTVDHKLLPVGQTVIVSIETPDGIPVKRDSQSSHNQFGILALSWNIPELVNMGVWKIKAHYEDSPQQVFSADFEVKEYVLPSFEVQLEPEEKFYYVDDPDGLKINIIARFLYGEHVDGTAFVIFGVQDGDRRISLTHSLTRVPIIDGNGEAILRRQVLLNGVQPSRADALVGKSIYVSATVILQSGSDMVEAERTGIPIVTSPYQIHFTKTPKFFKPAMPFDLMVYVTNPDGSPARHIPVVTQGSNVQSL…	3333	3272	1	1	0	474.245	3	-0.0006	914	926	0	48.71	0.051	K	AAVYNHFISDGVK	K						File: ~Z:\CORE\RAW_DATA_2020_QE\P780_Sigrun_Lange\P780_R_S.raw~; SpectrumID: ~3339~; PrecursorID: ~0~; scans: ~6857~
1	2::tr|A0A6J0ZEI2|A0A6J0ZEI2_ODOVR	complement C3 OS=Odocoileus virginianus texanus OX=9880 GN=C3 PE=4 SV=1	3535	72	0	188348	71	52	60	46	44.9	6.05	MRPTSGPSLLLLLLLASLPMALGSPMYSMITPNILRLESEETVVLEAHGGQGDIPVSVTVHDFPAKRQVLSNENTQLNNGNGYLATVTIKIPASKELKSDKGHKFVTILATFGGVQVEKVVLISLQSGYLFIQTDKTIYTPGSTVLYRVFTVDHKLLPVGQTVIVSIETPDGIPVKRDSQSSHNQFGILALSWNIPELVNMGVWKIKAHYEDSPQQVFSADFEVKEYVLPSFEVQLEPEEKFYYVDDPDGLKINIIARFLYGEHVDGTAFVIFGVQDGDRRISLTHSLTRVPIIDGNGEAILRRQVLLNGVQPSRADALVGKSIYVSATVILQSGSDMVEAERTGIPIVTSPYQIHFTKTPKFFKPAMPFDLMVYVTNPDGSPARHIPVVTQGSNVQSL…	3340	3195	1	1	0	711.339	2	-0.0025	1450	1461	0	43.25	0.14	K	VSHTVEDCLSFK	V						File: ~Z:\CORE\RAW_DATA_2020_QE\P780_Sigrun_Lange\P780_R_S.raw~; SpectrumID: ~3262~; PrecursorID: ~0~; scans: ~6772~
1	2::tr|A0A6J0ZEI2|A0A6J0ZEI2_ODOVR	complement C3 OS=Odocoileus virginianus texanus OX=9880 GN=C3 PE=4 SV=1	3535	72	0	188348	71	52	60	46	44.9	6.05	MRPTSGPSLLLLLLLASLPMALGSPMYSMITPNILRLESEETVVLEAHGGQGDIPVSVTVHDFPAKRQVLSNENTQLNNGNGYLATVTIKIPASKELKSDKGHKFVTILATFGGVQVEKVVLISLQSGYLFIQTDKTIYTPGSTVLYRVFTVDHKLLPVGQTVIVSIETPDGIPVKRDSQSSHNQFGILALSWNIPELVNMGVWKIKAHYEDSPQQVFSADFEVKEYVLPSFEVQLEPEEKFYYVDDPDGLKINIIARFLYGEHVDGTAFVIFGVQDGDRRISLTHSLTRVPIIDGNGEAILRRQVLLNGVQPSRADALVGKSIYVSATVILQSGSDMVEAERTGIPIVTSPYQIHFTKTPKFFKPAMPFDLMVYVTNPDGSPARHIPVVTQGSNVQSL…	3341	3183	1	1	0	474.562	3	-0.0009	1450	1461	0	93.75	1.3e-06	K	VSHTVEDCLSFK	V						File: ~Z:\CORE\RAW_DATA_2020_QE\P780_Sigrun_Lange\P780_R_S.raw~; SpectrumID: ~3250~; PrecursorID: ~0~; scans: ~6758~
1	2::tr|A0A6J0ZEI2|A0A6J0ZEI2_ODOVR	complement C3 OS=Odocoileus virginianus texanus OX=9880 GN=C3 PE=4 SV=1	3535	72	0	188348	71	52	60	46	44.9	6.05	MRPTSGPSLLLLLLLASLPMALGSPMYSMITPNILRLESEETVVLEAHGGQGDIPVSVTVHDFPAKRQVLSNENTQLNNGNGYLATVTIKIPASKELKSDKGHKFVTILATFGGVQVEKVVLISLQSGYLFIQTDKTIYTPGSTVLYRVFTVDHKLLPVGQTVIVSIETPDGIPVKRDSQSSHNQFGILALSWNIPELVNMGVWKIKAHYEDSPQQVFSADFEVKEYVLPSFEVQLEPEEKFYYVDDPDGLKINIIARFLYGEHVDGTAFVIFGVQDGDRRISLTHSLTRVPIIDGNGEAILRRQVLLNGVQPSRADALVGKSIYVSATVILQSGSDMVEAERTGIPIVTSPYQIHFTKTPKFFKPAMPFDLMVYVTNPDGSPARHIPVVTQGSNVQSL…	3451	6972	1	1	0	720.872	2	-0.0002	633	646	0	77.14	5.6e-05	R	DYAGVFTDAGLALK	T						File: ~Z:\CORE\RAW_DATA_2020_QE\P780_Sigrun_Lange\P780_R_S.raw~; SpectrumID: ~7057~; PrecursorID: ~0~; scans: ~10772~
1	2::tr|A0A6J0ZEI2|A0A6J0ZEI2_ODOVR	complement C3 OS=Odocoileus virginianus texanus OX=9880 GN=C3 PE=4 SV=1	3535	72	0	188348	71	52	60	46	44.9	6.05	MRPTSGPSLLLLLLLASLPMALGSPMYSMITPNILRLESEETVVLEAHGGQGDIPVSVTVHDFPAKRQVLSNENTQLNNGNGYLATVTIKIPASKELKSDKGHKFVTILATFGGVQVEKVVLISLQSGYLFIQTDKTIYTPGSTVLYRVFTVDHKLLPVGQTVIVSIETPDGIPVKRDSQSSHNQFGILALSWNIPELVNMGVWKIKAHYEDSPQQVFSADFEVKEYVLPSFEVQLEPEEKFYYVDDPDGLKINIIARFLYGEHVDGTAFVIFGVQDGDRRISLTHSLTRVPIIDGNGEAILRRQVLLNGVQPSRADALVGKSIYVSATVILQSGSDMVEAERTGIPIVTSPYQIHFTKTPKFFKPAMPFDLMVYVTNPDGSPARHIPVVTQGSNVQSL…	3552	3213	1	1	0	730.399	2	-0.0004	1338	1351	0	90.93	2.6e-06	K	GQGTLSVVTVYHAK	L						File: ~Z:\CORE\RAW_DATA_2020_QE\P780_Sigrun_Lange\P780_R_S.raw~; SpectrumID: ~3280~; PrecursorID: ~0~; scans: ~6794~
1	2::tr|A0A6J0ZEI2|A0A6J0ZEI2_ODOVR	complement C3 OS=Odocoileus virginianus texanus OX=9880 GN=C3 PE=4 SV=1	3535	72	0	188348	71	52	60	46	44.9	6.05	MRPTSGPSLLLLLLLASLPMALGSPMYSMITPNILRLESEETVVLEAHGGQGDIPVSVTVHDFPAKRQVLSNENTQLNNGNGYLATVTIKIPASKELKSDKGHKFVTILATFGGVQVEKVVLISLQSGYLFIQTDKTIYTPGSTVLYRVFTVDHKLLPVGQTVIVSIETPDGIPVKRDSQSSHNQFGILALSWNIPELVNMGVWKIKAHYEDSPQQVFSADFEVKEYVLPSFEVQLEPEEKFYYVDDPDGLKINIIARFLYGEHVDGTAFVIFGVQDGDRRISLTHSLTRVPIIDGNGEAILRRQVLLNGVQPSRADALVGKSIYVSATVILQSGSDMVEAERTGIPIVTSPYQIHFTKTPKFFKPAMPFDLMVYVTNPDGSPARHIPVVTQGSNVQSL…	3553	3210	1	1	0	487.268	3	0.0002	1338	1351	0	71.26	0.00024	K	GQGTLSVVTVYHAK	L						File: ~Z:\CORE\RAW_DATA_2020_QE\P780_Sigrun_Lange\P780_R_S.raw~; SpectrumID: ~3277~; PrecursorID: ~0~; scans: ~6791~
1	2::tr|A0A6J0ZEI2|A0A6J0ZEI2_ODOVR	complement C3 OS=Odocoileus virginianus texanus OX=9880 GN=C3 PE=4 SV=1	3535	72	0	188348	71	52	60	46	44.9	6.05	MRPTSGPSLLLLLLLASLPMALGSPMYSMITPNILRLESEETVVLEAHGGQGDIPVSVTVHDFPAKRQVLSNENTQLNNGNGYLATVTIKIPASKELKSDKGHKFVTILATFGGVQVEKVVLISLQSGYLFIQTDKTIYTPGSTVLYRVFTVDHKLLPVGQTVIVSIETPDGIPVKRDSQSSHNQFGILALSWNIPELVNMGVWKIKAHYEDSPQQVFSADFEVKEYVLPSFEVQLEPEEKFYYVDDPDGLKINIIARFLYGEHVDGTAFVIFGVQDGDRRISLTHSLTRVPIIDGNGEAILRRQVLLNGVQPSRADALVGKSIYVSATVILQSGSDMVEAERTGIPIVTSPYQIHFTKTPKFFKPAMPFDLMVYVTNPDGSPARHIPVVTQGSNVQSL…	3562	6779	1	1	0	731.419	2	0.0003	1085	1098	0	112.75	6.7e-09	K	VFALSANLIAIDSK	D						File: ~Z:\CORE\RAW_DATA_2020_QE\P780_Sigrun_Lange\P780_R_S.raw~; SpectrumID: ~6859~; PrecursorID: ~0~; scans: ~10564~
1	2::tr|A0A6J0ZEI2|A0A6J0ZEI2_ODOVR	complement C3 OS=Odocoileus virginianus texanus OX=9880 GN=C3 PE=4 SV=1	3535	72	0	188348	71	52	60	46	44.9	6.05	MRPTSGPSLLLLLLLASLPMALGSPMYSMITPNILRLESEETVVLEAHGGQGDIPVSVTVHDFPAKRQVLSNENTQLNNGNGYLATVTIKIPASKELKSDKGHKFVTILATFGGVQVEKVVLISLQSGYLFIQTDKTIYTPGSTVLYRVFTVDHKLLPVGQTVIVSIETPDGIPVKRDSQSSHNQFGILALSWNIPELVNMGVWKIKAHYEDSPQQVFSADFEVKEYVLPSFEVQLEPEEKFYYVDDPDGLKINIIARFLYGEHVDGTAFVIFGVQDGDRRISLTHSLTRVPIIDGNGEAILRRQVLLNGVQPSRADALVGKSIYVSATVILQSGSDMVEAERTGIPIVTSPYQIHFTKTPKFFKPAMPFDLMVYVTNPDGSPARHIPVVTQGSNVQSL…	3619	6916	1	1	0	735.401	2	-0.0006	1291	1303	0	85.56	6.8e-06	K	DLNLDVSIQLPSR	N						File: ~Z:\CORE\RAW_DATA_2020_QE\P780_Sigrun_Lange\P780_R_S.raw~; SpectrumID: ~6999~; PrecursorID: ~0~; scans: ~10711~
1	2::tr|A0A6J0ZEI2|A0A6J0ZEI2_ODOVR	complement C3 OS=Odocoileus virginianus texanus OX=9880 GN=C3 PE=4 SV=1	3535	72	0	188348	71	52	60	46	44.9	6.05	MRPTSGPSLLLLLLLASLPMALGSPMYSMITPNILRLESEETVVLEAHGGQGDIPVSVTVHDFPAKRQVLSNENTQLNNGNGYLATVTIKIPASKELKSDKGHKFVTILATFGGVQVEKVVLISLQSGYLFIQTDKTIYTPGSTVLYRVFTVDHKLLPVGQTVIVSIETPDGIPVKRDSQSSHNQFGILALSWNIPELVNMGVWKIKAHYEDSPQQVFSADFEVKEYVLPSFEVQLEPEEKFYYVDDPDGLKINIIARFLYGEHVDGTAFVIFGVQDGDRRISLTHSLTRVPIIDGNGEAILRRQVLLNGVQPSRADALVGKSIYVSATVILQSGSDMVEAERTGIPIVTSPYQIHFTKTPKFFKPAMPFDLMVYVTNPDGSPARHIPVVTQGSNVQSL…	4488	6083	1	1	0	829.887	2	-0.0005	722	734	0	72.26	0.00015	K	AFLDCCEYIAQLR	Q						File: ~Z:\CORE\RAW_DATA_2020_QE\P780_Sigrun_Lange\P780_R_S.raw~; SpectrumID: ~6161~; PrecursorID: ~0~; scans: ~9831~
1	2::tr|A0A6J0ZEI2|A0A6J0ZEI2_ODOVR	complement C3 OS=Odocoileus virginianus texanus OX=9880 GN=C3 PE=4 SV=1	3535	72	0	188348	71	52	60	46	44.9	6.05	MRPTSGPSLLLLLLLASLPMALGSPMYSMITPNILRLESEETVVLEAHGGQGDIPVSVTVHDFPAKRQVLSNENTQLNNGNGYLATVTIKIPASKELKSDKGHKFVTILATFGGVQVEKVVLISLQSGYLFIQTDKTIYTPGSTVLYRVFTVDHKLLPVGQTVIVSIETPDGIPVKRDSQSSHNQFGILALSWNIPELVNMGVWKIKAHYEDSPQQVFSADFEVKEYVLPSFEVQLEPEEKFYYVDDPDGLKINIIARFLYGEHVDGTAFVIFGVQDGDRRISLTHSLTRVPIIDGNGEAILRRQVLLNGVQPSRADALVGKSIYVSATVILQSGSDMVEAERTGIPIVTSPYQIHFTKTPKFFKPAMPFDLMVYVTNPDGSPARHIPVVTQGSNVQSL…	4646	4928	1	1	0	848.387	2	-0.001	1478	1490	0	74.75	8.1e-05	K	VYSYYNLDETCIR	F						File: ~Z:\CORE\RAW_DATA_2020_QE\P780_Sigrun_Lange\P780_R_S.raw~; SpectrumID: ~4997~; PrecursorID: ~0~; scans: ~8609~
1	2::tr|A0A6J0ZEI2|A0A6J0ZEI2_ODOVR	complement C3 OS=Odocoileus virginianus texanus OX=9880 GN=C3 PE=4 SV=1	3535	72	0	188348	71	52	60	46	44.9	6.05	MRPTSGPSLLLLLLLASLPMALGSPMYSMITPNILRLESEETVVLEAHGGQGDIPVSVTVHDFPAKRQVLSNENTQLNNGNGYLATVTIKIPASKELKSDKGHKFVTILATFGGVQVEKVVLISLQSGYLFIQTDKTIYTPGSTVLYRVFTVDHKLLPVGQTVIVSIETPDGIPVKRDSQSSHNQFGILALSWNIPELVNMGVWKIKAHYEDSPQQVFSADFEVKEYVLPSFEVQLEPEEKFYYVDDPDGLKINIIARFLYGEHVDGTAFVIFGVQDGDRRISLTHSLTRVPIIDGNGEAILRRQVLLNGVQPSRADALVGKSIYVSATVILQSGSDMVEAERTGIPIVTSPYQIHFTKTPKFFKPAMPFDLMVYVTNPDGSPARHIPVVTQGSNVQSL…	4930	4810	1	1	0	590.661	3	-0.0003	1462	1477	0	68.14	0.00033	K	VHQYFNVGLIQPGAVK	V						File: ~Z:\CORE\RAW_DATA_2020_QE\P780_Sigrun_Lange\P780_R_S.raw~; SpectrumID: ~4879~; PrecursorID: ~0~; scans: ~8485~
1	2::tr|A0A6J0ZEI2|A0A6J0ZEI2_ODOVR	complement C3 OS=Odocoileus virginianus texanus OX=9880 GN=C3 PE=4 SV=1	3535	72	0	188348	71	52	60	46	44.9	6.05	MRPTSGPSLLLLLLLASLPMALGSPMYSMITPNILRLESEETVVLEAHGGQGDIPVSVTVHDFPAKRQVLSNENTQLNNGNGYLATVTIKIPASKELKSDKGHKFVTILATFGGVQVEKVVLISLQSGYLFIQTDKTIYTPGSTVLYRVFTVDHKLLPVGQTVIVSIETPDGIPVKRDSQSSHNQFGILALSWNIPELVNMGVWKIKAHYEDSPQQVFSADFEVKEYVLPSFEVQLEPEEKFYYVDDPDGLKINIIARFLYGEHVDGTAFVIFGVQDGDRRISLTHSLTRVPIIDGNGEAILRRQVLLNGVQPSRADALVGKSIYVSATVILQSGSDMVEAERTGIPIVTSPYQIHFTKTPKFFKPAMPFDLMVYVTNPDGSPARHIPVVTQGSNVQSL…	5039	6620	1	1	0	599.647	3	0.0005	864	879	0	47.12	0.068	R	VELLYNPAFCSLATAK	K						File: ~Z:\CORE\RAW_DATA_2020_QE\P780_Sigrun_Lange\P780_R_S.raw~; SpectrumID: ~6700~; PrecursorID: ~0~; scans: ~10397~
1	2::tr|A0A6J0ZEI2|A0A6J0ZEI2_ODOVR	complement C3 OS=Odocoileus virginianus texanus OX=9880 GN=C3 PE=4 SV=1	3535	72	0	188348	71	52	60	46	44.9	6.05	MRPTSGPSLLLLLLLASLPMALGSPMYSMITPNILRLESEETVVLEAHGGQGDIPVSVTVHDFPAKRQVLSNENTQLNNGNGYLATVTIKIPASKELKSDKGHKFVTILATFGGVQVEKVVLISLQSGYLFIQTDKTIYTPGSTVLYRVFTVDHKLLPVGQTVIVSIETPDGIPVKRDSQSSHNQFGILALSWNIPELVNMGVWKIKAHYEDSPQQVFSADFEVKEYVLPSFEVQLEPEEKFYYVDDPDGLKINIIARFLYGEHVDGTAFVIFGVQDGDRRISLTHSLTRVPIIDGNGEAILRRQVLLNGVQPSRADALVGKSIYVSATVILQSGSDMVEAERTGIPIVTSPYQIHFTKTPKFFKPAMPFDLMVYVTNPDGSPARHIPVVTQGSNVQSL…	5040	6600	1	1	0	898.968	2	0.0033	864	879	0	69.22	0.00041	R	VELLYNPAFCSLATAK	K						File: ~Z:\CORE\RAW_DATA_2020_QE\P780_Sigrun_Lange\P780_R_S.raw~; SpectrumID: ~6680~; PrecursorID: ~0~; scans: ~10376~
1	2::tr|A0A6J0ZEI2|A0A6J0ZEI2_ODOVR	complement C3 OS=Odocoileus virginianus texanus OX=9880 GN=C3 PE=4 SV=1	3535	72	0	188348	71	52	60	46	44.9	6.05	MRPTSGPSLLLLLLLASLPMALGSPMYSMITPNILRLESEETVVLEAHGGQGDIPVSVTVHDFPAKRQVLSNENTQLNNGNGYLATVTIKIPASKELKSDKGHKFVTILATFGGVQVEKVVLISLQSGYLFIQTDKTIYTPGSTVLYRVFTVDHKLLPVGQTVIVSIETPDGIPVKRDSQSSHNQFGILALSWNIPELVNMGVWKIKAHYEDSPQQVFSADFEVKEYVLPSFEVQLEPEEKFYYVDDPDGLKINIIARFLYGEHVDGTAFVIFGVQDGDRRISLTHSLTRVPIIDGNGEAILRRQVLLNGVQPSRADALVGKSIYVSATVILQSGSDMVEAERTGIPIVTSPYQIHFTKTPKFFKPAMPFDLMVYVTNPDGSPARHIPVVTQGSNVQSL…	5065	5444	1	1	0	601.333	3	-0.0012	344	359	0	64.27	0.001	R	TGIPIVTSPYQIHFTK	T						File: ~Z:\CORE\RAW_DATA_2020_QE\P780_Sigrun_Lange\P780_R_S.raw~; SpectrumID: ~5517~; PrecursorID: ~0~; scans: ~9155~
1	2::tr|A0A6J0ZEI2|A0A6J0ZEI2_ODOVR	complement C3 OS=Odocoileus virginianus texanus OX=9880 GN=C3 PE=4 SV=1	3535	72	0	188348	71	52	60	46	44.9	6.05	MRPTSGPSLLLLLLLASLPMALGSPMYSMITPNILRLESEETVVLEAHGGQGDIPVSVTVHDFPAKRQVLSNENTQLNNGNGYLATVTIKIPASKELKSDKGHKFVTILATFGGVQVEKVVLISLQSGYLFIQTDKTIYTPGSTVLYRVFTVDHKLLPVGQTVIVSIETPDGIPVKRDSQSSHNQFGILALSWNIPELVNMGVWKIKAHYEDSPQQVFSADFEVKEYVLPSFEVQLEPEEKFYYVDDPDGLKINIIARFLYGEHVDGTAFVIFGVQDGDRRISLTHSLTRVPIIDGNGEAILRRQVLLNGVQPSRADALVGKSIYVSATVILQSGSDMVEAERTGIPIVTSPYQIHFTKTPKFFKPAMPFDLMVYVTNPDGSPARHIPVVTQGSNVQSL…	5250	6596	1	1	0	929.949	2	-0.0008	748	763	0	82.05	2.3e-05	R	SDLDDEIIPEEDIISR	S						File: ~Z:\CORE\RAW_DATA_2020_QE\P780_Sigrun_Lange\P780_R_S.raw~; SpectrumID: ~6676~; PrecursorID: ~0~; scans: ~10372~
1	2::tr|A0A6J0ZEI2|A0A6J0ZEI2_ODOVR	complement C3 OS=Odocoileus virginianus texanus OX=9880 GN=C3 PE=4 SV=1	3535	72	0	188348	71	52	60	46	44.9	6.05	MRPTSGPSLLLLLLLASLPMALGSPMYSMITPNILRLESEETVVLEAHGGQGDIPVSVTVHDFPAKRQVLSNENTQLNNGNGYLATVTIKIPASKELKSDKGHKFVTILATFGGVQVEKVVLISLQSGYLFIQTDKTIYTPGSTVLYRVFTVDHKLLPVGQTVIVSIETPDGIPVKRDSQSSHNQFGILALSWNIPELVNMGVWKIKAHYEDSPQQVFSADFEVKEYVLPSFEVQLEPEEKFYYVDDPDGLKINIIARFLYGEHVDGTAFVIFGVQDGDRRISLTHSLTRVPIIDGNGEAILRRQVLLNGVQPSRADALVGKSIYVSATVILQSGSDMVEAERTGIPIVTSPYQIHFTKTPKFFKPAMPFDLMVYVTNPDGSPARHIPVVTQGSNVQSL…	5260	4370	1	1	0	467.261	4	-0.0005	462	477	0	59.35	0.0022	R	VELKPGETLNVNFHLR	T						File: ~Z:\CORE\RAW_DATA_2020_QE\P780_Sigrun_Lange\P780_R_S.raw~; SpectrumID: ~4439~; PrecursorID: ~0~; scans: ~8023~
1	2::tr|A0A6J0ZEI2|A0A6J0ZEI2_ODOVR	complement C3 OS=Odocoileus virginianus texanus OX=9880 GN=C3 PE=4 SV=1	3535	72	0	188348	71	52	60	46	44.9	6.05	MRPTSGPSLLLLLLLASLPMALGSPMYSMITPNILRLESEETVVLEAHGGQGDIPVSVTVHDFPAKRQVLSNENTQLNNGNGYLATVTIKIPASKELKSDKGHKFVTILATFGGVQVEKVVLISLQSGYLFIQTDKTIYTPGSTVLYRVFTVDHKLLPVGQTVIVSIETPDGIPVKRDSQSSHNQFGILALSWNIPELVNMGVWKIKAHYEDSPQQVFSADFEVKEYVLPSFEVQLEPEEKFYYVDDPDGLKINIIARFLYGEHVDGTAFVIFGVQDGDRRISLTHSLTRVPIIDGNGEAILRRQVLLNGVQPSRADALVGKSIYVSATVILQSGSDMVEAERTGIPIVTSPYQIHFTKTPKFFKPAMPFDLMVYVTNPDGSPARHIPVVTQGSNVQSL…	5395	7394	1	1	0	636.01	3	0.0002	797	813	1	78.78	3.8e-05	K	DSITTWEILAVSLSDKK	G						File: ~Z:\CORE\RAW_DATA_2020_QE\P780_Sigrun_Lange\P780_R_S.raw~; SpectrumID: ~7645~; PrecursorID: ~0~; scans: ~11389~
1	2::tr|A0A6J0ZEI2|A0A6J0ZEI2_ODOVR	complement C3 OS=Odocoileus virginianus texanus OX=9880 GN=C3 PE=4 SV=1	3535	72	0	188348	71	52	60	46	44.9	6.05	MRPTSGPSLLLLLLLASLPMALGSPMYSMITPNILRLESEETVVLEAHGGQGDIPVSVTVHDFPAKRQVLSNENTQLNNGNGYLATVTIKIPASKELKSDKGHKFVTILATFGGVQVEKVVLISLQSGYLFIQTDKTIYTPGSTVLYRVFTVDHKLLPVGQTVIVSIETPDGIPVKRDSQSSHNQFGILALSWNIPELVNMGVWKIKAHYEDSPQQVFSADFEVKEYVLPSFEVQLEPEEKFYYVDDPDGLKINIIARFLYGEHVDGTAFVIFGVQDGDRRISLTHSLTRVPIIDGNGEAILRRQVLLNGVQPSRADALVGKSIYVSATVILQSGSDMVEAERTGIPIVTSPYQIHFTKTPKFFKPAMPFDLMVYVTNPDGSPARHIPVVTQGSNVQSL…	5645	7157	1	1	0	662.042	3	-0.0012	1138	1155	1	84.36	5.5e-06	R	EKDVSLTAFVLIALHEAK	D						File: ~Z:\CORE\RAW_DATA_2020_QE\P780_Sigrun_Lange\P780_R_S.raw~; SpectrumID: ~7266~; PrecursorID: ~0~; scans: ~10991~
1	2::tr|A0A6J0ZEI2|A0A6J0ZEI2_ODOVR	complement C3 OS=Odocoileus virginianus texanus OX=9880 GN=C3 PE=4 SV=1	3535	72	0	188348	71	52	60	46	44.9	6.05	MRPTSGPSLLLLLLLASLPMALGSPMYSMITPNILRLESEETVVLEAHGGQGDIPVSVTVHDFPAKRQVLSNENTQLNNGNGYLATVTIKIPASKELKSDKGHKFVTILATFGGVQVEKVVLISLQSGYLFIQTDKTIYTPGSTVLYRVFTVDHKLLPVGQTVIVSIETPDGIPVKRDSQSSHNQFGILALSWNIPELVNMGVWKIKAHYEDSPQQVFSADFEVKEYVLPSFEVQLEPEEKFYYVDDPDGLKINIIARFLYGEHVDGTAFVIFGVQDGDRRISLTHSLTRVPIIDGNGEAILRRQVLLNGVQPSRADALVGKSIYVSATVILQSGSDMVEAERTGIPIVTSPYQIHFTKTPKFFKPAMPFDLMVYVTNPDGSPARHIPVVTQGSNVQSL…	5886	4953	1	1	0	699.657	3	0.0004	208	225	0	68.03	0.00047	K	AHYEDSPQQVFSADFEVK	E						File: ~Z:\CORE\RAW_DATA_2020_QE\P780_Sigrun_Lange\P780_R_S.raw~; SpectrumID: ~5022~; PrecursorID: ~0~; scans: ~8635~
1	2::tr|A0A6J0ZEI2|A0A6J0ZEI2_ODOVR	complement C3 OS=Odocoileus virginianus texanus OX=9880 GN=C3 PE=4 SV=1	3535	72	0	188348	71	52	60	46	44.9	6.05	MRPTSGPSLLLLLLLASLPMALGSPMYSMITPNILRLESEETVVLEAHGGQGDIPVSVTVHDFPAKRQVLSNENTQLNNGNGYLATVTIKIPASKELKSDKGHKFVTILATFGGVQVEKVVLISLQSGYLFIQTDKTIYTPGSTVLYRVFTVDHKLLPVGQTVIVSIETPDGIPVKRDSQSSHNQFGILALSWNIPELVNMGVWKIKAHYEDSPQQVFSADFEVKEYVLPSFEVQLEPEEKFYYVDDPDGLKINIIARFLYGEHVDGTAFVIFGVQDGDRRISLTHSLTRVPIIDGNGEAILRRQVLLNGVQPSRADALVGKSIYVSATVILQSGSDMVEAERTGIPIVTSPYQIHFTKTPKFFKPAMPFDLMVYVTNPDGSPARHIPVVTQGSNVQSL…	5967	4595	1	1	0	710.674	3	-0.0017	960	979	0	49.1	0.046	R	VEVPAADLSDQVPDTESETK	I						File: ~Z:\CORE\RAW_DATA_2020_QE\P780_Sigrun_Lange\P780_R_S.raw~; SpectrumID: ~4664~; PrecursorID: ~0~; scans: ~8259~
1	2::tr|A0A6J0ZEI2|A0A6J0ZEI2_ODOVR	complement C3 OS=Odocoileus virginianus texanus OX=9880 GN=C3 PE=4 SV=1	3535	72	0	188348	71	52	60	46	44.9	6.05	MRPTSGPSLLLLLLLASLPMALGSPMYSMITPNILRLESEETVVLEAHGGQGDIPVSVTVHDFPAKRQVLSNENTQLNNGNGYLATVTIKIPASKELKSDKGHKFVTILATFGGVQVEKVVLISLQSGYLFIQTDKTIYTPGSTVLYRVFTVDHKLLPVGQTVIVSIETPDGIPVKRDSQSSHNQFGILALSWNIPELVNMGVWKIKAHYEDSPQQVFSADFEVKEYVLPSFEVQLEPEEKFYYVDDPDGLKINIIARFLYGEHVDGTAFVIFGVQDGDRRISLTHSLTRVPIIDGNGEAILRRQVLLNGVQPSRADALVGKSIYVSATVILQSGSDMVEAERTGIPIVTSPYQIHFTKTPKFFKPAMPFDLMVYVTNPDGSPARHIPVVTQGSNVQSL…	5968	4593	1	1	0	1065.51	2	-0.0008	960	979	0	88.13	5.9e-06	R	VEVPAADLSDQVPDTESETK	I						File: ~Z:\CORE\RAW_DATA_2020_QE\P780_Sigrun_Lange\P780_R_S.raw~; SpectrumID: ~4662~; PrecursorID: ~0~; scans: ~8257~
1	2::tr|A0A6J0ZEI2|A0A6J0ZEI2_ODOVR	complement C3 OS=Odocoileus virginianus texanus OX=9880 GN=C3 PE=4 SV=1	3535	72	0	188348	71	52	60	46	44.9	6.05	MRPTSGPSLLLLLLLASLPMALGSPMYSMITPNILRLESEETVVLEAHGGQGDIPVSVTVHDFPAKRQVLSNENTQLNNGNGYLATVTIKIPASKELKSDKGHKFVTILATFGGVQVEKVVLISLQSGYLFIQTDKTIYTPGSTVLYRVFTVDHKLLPVGQTVIVSIETPDGIPVKRDSQSSHNQFGILALSWNIPELVNMGVWKIKAHYEDSPQQVFSADFEVKEYVLPSFEVQLEPEEKFYYVDDPDGLKINIIARFLYGEHVDGTAFVIFGVQDGDRRISLTHSLTRVPIIDGNGEAILRRQVLLNGVQPSRADALVGKSIYVSATVILQSGSDMVEAERTGIPIVTSPYQIHFTKTPKFFKPAMPFDLMVYVTNPDGSPARHIPVVTQGSNVQSL…	6013	6986	1	1	0	1079.05	2	0.0001	980	999	0	51.39	0.035	K	ILLQGTPVAQMTEDAIDGER	L						File: ~Z:\CORE\RAW_DATA_2020_QE\P780_Sigrun_Lange\P780_R_S.raw~; SpectrumID: ~7071~; PrecursorID: ~0~; scans: ~10786~
1	2::tr|A0A6J0ZEI2|A0A6J0ZEI2_ODOVR	complement C3 OS=Odocoileus virginianus texanus OX=9880 GN=C3 PE=4 SV=1	3535	72	0	188348	71	52	60	46	44.9	6.05	MRPTSGPSLLLLLLLASLPMALGSPMYSMITPNILRLESEETVVLEAHGGQGDIPVSVTVHDFPAKRQVLSNENTQLNNGNGYLATVTIKIPASKELKSDKGHKFVTILATFGGVQVEKVVLISLQSGYLFIQTDKTIYTPGSTVLYRVFTVDHKLLPVGQTVIVSIETPDGIPVKRDSQSSHNQFGILALSWNIPELVNMGVWKIKAHYEDSPQQVFSADFEVKEYVLPSFEVQLEPEEKFYYVDDPDGLKINIIARFLYGEHVDGTAFVIFGVQDGDRRISLTHSLTRVPIIDGNGEAILRRQVLLNGVQPSRADALVGKSIYVSATVILQSGSDMVEAERTGIPIVTSPYQIHFTKTPKFFKPAMPFDLMVYVTNPDGSPARHIPVVTQGSNVQSL…	6067	7218	1	1	0	1088.13	2	-0.0057	156	176	0	52.15	0.0025	K	LLPVGQTVIVSIETPDGIPVK	R						File: ~Z:\CORE\RAW_DATA_2020_QE\P780_Sigrun_Lange\P780_R_S.raw~; SpectrumID: ~7365~; PrecursorID: ~0~; scans: ~11095~
1	2::tr|A0A6J0ZEI2|A0A6J0ZEI2_ODOVR	complement C3 OS=Odocoileus virginianus texanus OX=9880 GN=C3 PE=4 SV=1	3535	72	0	188348	71	52	60	46	44.9	6.05	MRPTSGPSLLLLLLLASLPMALGSPMYSMITPNILRLESEETVVLEAHGGQGDIPVSVTVHDFPAKRQVLSNENTQLNNGNGYLATVTIKIPASKELKSDKGHKFVTILATFGGVQVEKVVLISLQSGYLFIQTDKTIYTPGSTVLYRVFTVDHKLLPVGQTVIVSIETPDGIPVKRDSQSSHNQFGILALSWNIPELVNMGVWKIKAHYEDSPQQVFSADFEVKEYVLPSFEVQLEPEEKFYYVDDPDGLKINIIARFLYGEHVDGTAFVIFGVQDGDRRISLTHSLTRVPIIDGNGEAILRRQVLLNGVQPSRADALVGKSIYVSATVILQSGSDMVEAERTGIPIVTSPYQIHFTKTPKFFKPAMPFDLMVYVTNPDGSPARHIPVVTQGSNVQSL…	6068	7213	1	1	0	725.759	3	-0.0013	156	176	0	65.7	9.8e-05	K	LLPVGQTVIVSIETPDGIPVK	R						File: ~Z:\CORE\RAW_DATA_2020_QE\P780_Sigrun_Lange\P780_R_S.raw~; SpectrumID: ~7359~; PrecursorID: ~0~; scans: ~11089~
1	2::tr|A0A6J0ZEI2|A0A6J0ZEI2_ODOVR	complement C3 OS=Odocoileus virginianus texanus OX=9880 GN=C3 PE=4 SV=1	3535	72	0	188348	71	52	60	46	44.9	6.05	MRPTSGPSLLLLLLLASLPMALGSPMYSMITPNILRLESEETVVLEAHGGQGDIPVSVTVHDFPAKRQVLSNENTQLNNGNGYLATVTIKIPASKELKSDKGHKFVTILATFGGVQVEKVVLISLQSGYLFIQTDKTIYTPGSTVLYRVFTVDHKLLPVGQTVIVSIETPDGIPVKRDSQSSHNQFGILALSWNIPELVNMGVWKIKAHYEDSPQQVFSADFEVKEYVLPSFEVQLEPEEKFYYVDDPDGLKINIIARFLYGEHVDGTAFVIFGVQDGDRRISLTHSLTRVPIIDGNGEAILRRQVLLNGVQPSRADALVGKSIYVSATVILQSGSDMVEAERTGIPIVTSPYQIHFTKTPKFFKPAMPFDLMVYVTNPDGSPARHIPVVTQGSNVQSL…	6494	3690	1	1	0	765.064	3	-0.0011	386	407	0	116.38	9.3e-09	R	HIPVVTQGSNVQSLTQDDGVAK	L						File: ~Z:\CORE\RAW_DATA_2020_QE\P780_Sigrun_Lange\P780_R_S.raw~; SpectrumID: ~3758~; PrecursorID: ~0~; scans: ~7308~
1	2::tr|A0A6J0ZEI2|A0A6J0ZEI2_ODOVR	complement C3 OS=Odocoileus virginianus texanus OX=9880 GN=C3 PE=4 SV=1	3535	72	0	188348	71	52	60	46	44.9	6.05	MRPTSGPSLLLLLLLASLPMALGSPMYSMITPNILRLESEETVVLEAHGGQGDIPVSVTVHDFPAKRQVLSNENTQLNNGNGYLATVTIKIPASKELKSDKGHKFVTILATFGGVQVEKVVLISLQSGYLFIQTDKTIYTPGSTVLYRVFTVDHKLLPVGQTVIVSIETPDGIPVKRDSQSSHNQFGILALSWNIPELVNMGVWKIKAHYEDSPQQVFSADFEVKEYVLPSFEVQLEPEEKFYYVDDPDGLKINIIARFLYGEHVDGTAFVIFGVQDGDRRISLTHSLTRVPIIDGNGEAILRRQVLLNGVQPSRADALVGKSIYVSATVILQSGSDMVEAERTGIPIVTSPYQIHFTKTPKFFKPAMPFDLMVYVTNPDGSPARHIPVVTQGSNVQSL…	6630	6261	1	1	0	777.795	3	0.0047	156	177	1	36.29	0.049	K	LLPVGQTVIVSIETPDGIPVKR	D						File: ~Z:\CORE\RAW_DATA_2020_QE\P780_Sigrun_Lange\P780_R_S.raw~; SpectrumID: ~6339~; PrecursorID: ~0~; scans: ~10018~
1	2::tr|A0A6J0ZEI2|A0A6J0ZEI2_ODOVR	complement C3 OS=Odocoileus virginianus texanus OX=9880 GN=C3 PE=4 SV=1	3535	72	0	188348	71	52	60	46	44.9	6.05	MRPTSGPSLLLLLLLASLPMALGSPMYSMITPNILRLESEETVVLEAHGGQGDIPVSVTVHDFPAKRQVLSNENTQLNNGNGYLATVTIKIPASKELKSDKGHKFVTILATFGGVQVEKVVLISLQSGYLFIQTDKTIYTPGSTVLYRVFTVDHKLLPVGQTVIVSIETPDGIPVKRDSQSSHNQFGILALSWNIPELVNMGVWKIKAHYEDSPQQVFSADFEVKEYVLPSFEVQLEPEEKFYYVDDPDGLKINIIARFLYGEHVDGTAFVIFGVQDGDRRISLTHSLTRVPIIDGNGEAILRRQVLLNGVQPSRADALVGKSIYVSATVILQSGSDMVEAERTGIPIVTSPYQIHFTKTPKFFKPAMPFDLMVYVTNPDGSPARHIPVVTQGSNVQSL…	6929	7072	1	1	1	815.421	3	-0.0129	1063	1084	0	44.16	0.17	K	NSAYAAFLNRPASTWLTAYVVK	V		Deamidated (R)	0.0000000002000000000000.0			File: ~Z:\CORE\RAW_DATA_2020_QE\P780_Sigrun_Lange\P780_R_S.raw~; SpectrumID: ~7158~; PrecursorID: ~0~; scans: ~10878~
1	2::tr|A0A6J0ZEI2|A0A6J0ZEI2_ODOVR	complement C3 OS=Odocoileus virginianus texanus OX=9880 GN=C3 PE=4 SV=1	3535	72	0	188348	71	52	60	46	44.9	6.05	MRPTSGPSLLLLLLLASLPMALGSPMYSMITPNILRLESEETVVLEAHGGQGDIPVSVTVHDFPAKRQVLSNENTQLNNGNGYLATVTIKIPASKELKSDKGHKFVTILATFGGVQVEKVVLISLQSGYLFIQTDKTIYTPGSTVLYRVFTVDHKLLPVGQTVIVSIETPDGIPVKRDSQSSHNQFGILALSWNIPELVNMGVWKIKAHYEDSPQQVFSADFEVKEYVLPSFEVQLEPEEKFYYVDDPDGLKINIIARFLYGEHVDGTAFVIFGVQDGDRRISLTHSLTRVPIIDGNGEAILRRQVLLNGVQPSRADALVGKSIYVSATVILQSGSDMVEAERTGIPIVTSPYQIHFTKTPKFFKPAMPFDLMVYVTNPDGSPARHIPVVTQGSNVQSL…	6962	3638	1	1	1	615.755	4	-0.0028	1512	1531	0	35.09	0.13	R	CAEENCFMHHPDEEITLDGR	L						File: ~Z:\CORE\RAW_DATA_2020_QE\P780_Sigrun_Lange\P780_R_S.raw~; SpectrumID: ~3706~; PrecursorID: ~0~; scans: ~7253~
1	2::tr|A0A6J0ZEI2|A0A6J0ZEI2_ODOVR	complement C3 OS=Odocoileus virginianus texanus OX=9880 GN=C3 PE=4 SV=1	3535	72	0	188348	71	52	60	46	44.9	6.05	MRPTSGPSLLLLLLLASLPMALGSPMYSMITPNILRLESEETVVLEAHGGQGDIPVSVTVHDFPAKRQVLSNENTQLNNGNGYLATVTIKIPASKELKSDKGHKFVTILATFGGVQVEKVVLISLQSGYLFIQTDKTIYTPGSTVLYRVFTVDHKLLPVGQTVIVSIETPDGIPVKRDSQSSHNQFGILALSWNIPELVNMGVWKIKAHYEDSPQQVFSADFEVKEYVLPSFEVQLEPEEKFYYVDDPDGLKINIIARFLYGEHVDGTAFVIFGVQDGDRRISLTHSLTRVPIIDGNGEAILRRQVLLNGVQPSRADALVGKSIYVSATVILQSGSDMVEAERTGIPIVTSPYQIHFTKTPKFFKPAMPFDLMVYVTNPDGSPARHIPVVTQGSNVQSL…	7193	4952	1	1	0	643.323	4	-0.0006	1112	1134	0	46.43	0.11	K	QKPDGIFQEDGPVIHQEMIGGFK	D						File: ~Z:\CORE\RAW_DATA_2020_QE\P780_Sigrun_Lange\P780_R_S.raw~; SpectrumID: ~5021~; PrecursorID: ~0~; scans: ~8634~
1	2::tr|A0A6J0ZEI2|A0A6J0ZEI2_ODOVR	complement C3 OS=Odocoileus virginianus texanus OX=9880 GN=C3 PE=4 SV=1	3535	72	0	188348	71	52	60	46	44.9	6.05	MRPTSGPSLLLLLLLASLPMALGSPMYSMITPNILRLESEETVVLEAHGGQGDIPVSVTVHDFPAKRQVLSNENTQLNNGNGYLATVTIKIPASKELKSDKGHKFVTILATFGGVQVEKVVLISLQSGYLFIQTDKTIYTPGSTVLYRVFTVDHKLLPVGQTVIVSIETPDGIPVKRDSQSSHNQFGILALSWNIPELVNMGVWKIKAHYEDSPQQVFSADFEVKEYVLPSFEVQLEPEEKFYYVDDPDGLKINIIARFLYGEHVDGTAFVIFGVQDGDRRISLTHSLTRVPIIDGNGEAILRRQVLLNGVQPSRADALVGKSIYVSATVILQSGSDMVEAERTGIPIVTSPYQIHFTKTPKFFKPAMPFDLMVYVTNPDGSPARHIPVVTQGSNVQSL…	8706	7049	1	1	0	1001.73	4	0.0338	1002	1036	0	27.95	5.6	K	HLIQTPSGCGEQNMIGMTPTVIAVHYLDSTEQWEK	F		Deamidated (NQ); 2 Oxidation (M)	0.00000000000103003000000000000000000.0			File: ~Z:\CORE\RAW_DATA_2020_QE\P780_Sigrun_Lange\P780_R_S.raw~; SpectrumID: ~7134~; PrecursorID: ~0~; scans: ~10853~	emPAI	2.31
2	2::tr|A0A6J0Y2W1|A0A6J0Y2W1_ODOVR	fibronectin isoform X5 OS=Odocoileus virginianus texanus OX=9880 GN=FN1 PE=4 SV=1	3454	72	0	265603	70	52	55	44	35.2	5.51	MLGGPGPGLLLLLLAVLSGVPSAGASKSRRQAQQIVQPQSPLTVSQSKPGCYDNGKHYQINQQWERTYLGSALVCTCYGGSRGFNCESKPEPEETCFDKYTGNTYRVGDTYERPKDSMIWDCTCIGAGRGRISCTIANRCHEGGQSYKIGDTWRRPHETGGYMLECVCLGNGKGEWTCKPIAEKCFDQAAGTSYVVGETWEKPYQGWMMVDCTCLGEGSGRITCTSRNRCNDQDTRTSYRIGDTWSKKDNRGNLLQCICTGNGRGEWKCERHSSVQTTSAGSGSFTDVRTAIYQPQPHPQPPPYGHCVTDSGVVYSVGMQWLKTQGNKQMLCTCLGNGVSCQETAVTQTYGGNSNGEPCVLPFTYNGRTFYSCTTEGRQDGHLWCSTTSNYEQDQKYSF…	7	3128	1	1	0	380.241	2	0.0017	1028	1034	0	50.27	0.0046	R	LTVGLTR	G						File: ~Z:\CORE\RAW_DATA_2020_QE\P780_Sigrun_Lange\P780_R_S.raw~; SpectrumID: ~3195~; PrecursorID: ~0~; scans: ~6700~
2	2::tr|A0A6J0Y2W1|A0A6J0Y2W1_ODOVR	fibronectin isoform X5 OS=Odocoileus virginianus texanus OX=9880 GN=FN1 PE=4 SV=1	3454	72	0	265603	70	52	55	44	35.2	5.51	MLGGPGPGLLLLLLAVLSGVPSAGASKSRRQAQQIVQPQSPLTVSQSKPGCYDNGKHYQINQQWERTYLGSALVCTCYGGSRGFNCESKPEPEETCFDKYTGNTYRVGDTYERPKDSMIWDCTCIGAGRGRISCTIANRCHEGGQSYKIGDTWRRPHETGGYMLECVCLGNGKGEWTCKPIAEKCFDQAAGTSYVVGETWEKPYQGWMMVDCTCLGEGSGRITCTSRNRCNDQDTRTSYRIGDTWSKKDNRGNLLQCICTGNGRGEWKCERHSSVQTTSAGSGSFTDVRTAIYQPQPHPQPPPYGHCVTDSGVVYSVGMQWLKTQGNKQMLCTCLGNGVSCQETAVTQTYGGNSNGEPCVLPFTYNGRTFYSCTTEGRQDGHLWCSTTSNYEQDQKYSF…	29	1778	1	1	1	384.206	2	-0.0001	1382	1388	0	37.7	0.047	R	ASITGYR	I						File: ~Z:\CORE\RAW_DATA_2020_QE\P780_Sigrun_Lange\P780_R_S.raw~; SpectrumID: ~1844~; PrecursorID: ~0~; scans: ~5265~
2	2::tr|A0A6J0Y2W1|A0A6J0Y2W1_ODOVR	fibronectin isoform X5 OS=Odocoileus virginianus texanus OX=9880 GN=FN1 PE=4 SV=1	3454	72	0	265603	70	52	55	44	35.2	5.51	MLGGPGPGLLLLLLAVLSGVPSAGASKSRRQAQQIVQPQSPLTVSQSKPGCYDNGKHYQINQQWERTYLGSALVCTCYGGSRGFNCESKPEPEETCFDKYTGNTYRVGDTYERPKDSMIWDCTCIGAGRGRISCTIANRCHEGGQSYKIGDTWRRPHETGGYMLECVCLGNGKGEWTCKPIAEKCFDQAAGTSYVVGETWEKPYQGWMMVDCTCLGEGSGRITCTSRNRCNDQDTRTSYRIGDTWSKKDNRGNLLQCICTGNGRGEWKCERHSSVQTTSAGSGSFTDVRTAIYQPQPHPQPPPYGHCVTDSGVVYSVGMQWLKTQGNKQMLCTCLGNGVSCQETAVTQTYGGNSNGEPCVLPFTYNGRTFYSCTTEGRQDGHLWCSTTSNYEQDQKYSF…	189	2275	1	1	0	403.705	2	-0.0018	241	247	0	36.74	0.3	R	IGDTWSK	K						File: ~Z:\CORE\RAW_DATA_2020_QE\P780_Sigrun_Lange\P780_R_S.raw~; SpectrumID: ~2341~; PrecursorID: ~0~; scans: ~5789~
2	2::tr|A0A6J0Y2W1|A0A6J0Y2W1_ODOVR	fibronectin isoform X5 OS=Odocoileus virginianus texanus OX=9880 GN=FN1 PE=4 SV=1	3454	72	0	265603	70	52	55	44	35.2	5.51	MLGGPGPGLLLLLLAVLSGVPSAGASKSRRQAQQIVQPQSPLTVSQSKPGCYDNGKHYQINQQWERTYLGSALVCTCYGGSRGFNCESKPEPEETCFDKYTGNTYRVGDTYERPKDSMIWDCTCIGAGRGRISCTIANRCHEGGQSYKIGDTWRRPHETGGYMLECVCLGNGKGEWTCKPIAEKCFDQAAGTSYVVGETWEKPYQGWMMVDCTCLGEGSGRITCTSRNRCNDQDTRTSYRIGDTWSKKDNRGNLLQCICTGNGRGEWKCERHSSVQTTSAGSGSFTDVRTAIYQPQPHPQPPPYGHCVTDSGVVYSVGMQWLKTQGNKQMLCTCLGNGVSCQETAVTQTYGGNSNGEPCVLPFTYNGRTFYSCTTEGRQDGHLWCSTTSNYEQDQKYSF…	200	3387	1	1	0	404.252	2	-0.0002	1929	1935	0	41.3	0.0075	R	ITGYIIK	Y						File: ~Z:\CORE\RAW_DATA_2020_QE\P780_Sigrun_Lange\P780_R_S.raw~; SpectrumID: ~3454~; PrecursorID: ~0~; scans: ~6988~
2	2::tr|A0A6J0Y2W1|A0A6J0Y2W1_ODOVR	fibronectin isoform X5 OS=Odocoileus virginianus texanus OX=9880 GN=FN1 PE=4 SV=1	3454	72	0	265603	70	52	55	44	35.2	5.51	MLGGPGPGLLLLLLAVLSGVPSAGASKSRRQAQQIVQPQSPLTVSQSKPGCYDNGKHYQINQQWERTYLGSALVCTCYGGSRGFNCESKPEPEETCFDKYTGNTYRVGDTYERPKDSMIWDCTCIGAGRGRISCTIANRCHEGGQSYKIGDTWRRPHETGGYMLECVCLGNGKGEWTCKPIAEKCFDQAAGTSYVVGETWEKPYQGWMMVDCTCLGEGSGRITCTSRNRCNDQDTRTSYRIGDTWSKKDNRGNLLQCICTGNGRGEWKCERHSSVQTTSAGSGSFTDVRTAIYQPQPHPQPPPYGHCVTDSGVVYSVGMQWLKTQGNKQMLCTCLGNGVSCQETAVTQTYGGNSNGEPCVLPFTYNGRTFYSCTTEGRQDGHLWCSTTSNYEQDQKYSF…	523	988	1	1	0	428.753	2	-0.0005	1859	1865	0	29.94	0.95	R	TIRPDVR	S						File: ~Z:\CORE\RAW_DATA_2020_QE\P780_Sigrun_Lange\P780_R_S.raw~; SpectrumID: ~1036~; PrecursorID: ~0~; scans: ~4390~
2	2::tr|A0A6J0Y2W1|A0A6J0Y2W1_ODOVR	fibronectin isoform X5 OS=Odocoileus virginianus texanus OX=9880 GN=FN1 PE=4 SV=1	3454	72	0	265603	70	52	55	44	35.2	5.51	MLGGPGPGLLLLLLAVLSGVPSAGASKSRRQAQQIVQPQSPLTVSQSKPGCYDNGKHYQINQQWERTYLGSALVCTCYGGSRGFNCESKPEPEETCFDKYTGNTYRVGDTYERPKDSMIWDCTCIGAGRGRISCTIANRCHEGGQSYKIGDTWRRPHETGGYMLECVCLGNGKGEWTCKPIAEKCFDQAAGTSYVVGETWEKPYQGWMMVDCTCLGEGSGRITCTSRNRCNDQDTRTSYRIGDTWSKKDNRGNLLQCICTGNGRGEWKCERHSSVQTTSAGSGSFTDVRTAIYQPQPHPQPPPYGHCVTDSGVVYSVGMQWLKTQGNKQMLCTCLGNGVSCQETAVTQTYGGNSNGEPCVLPFTYNGRTFYSCTTEGRQDGHLWCSTTSNYEQDQKYSF…	547	2412	1	1	0	431.208	2	-0.0007	479	485	0	43.47	0.089	R	IGDQWDK	Q						File: ~Z:\CORE\RAW_DATA_2020_QE\P780_Sigrun_Lange\P780_R_S.raw~; SpectrumID: ~2478~; PrecursorID: ~0~; scans: ~5939~
2	2::tr|A0A6J0Y2W1|A0A6J0Y2W1_ODOVR	fibronectin isoform X5 OS=Odocoileus virginianus texanus OX=9880 GN=FN1 PE=4 SV=1	3454	72	0	265603	70	52	55	44	35.2	5.51	MLGGPGPGLLLLLLAVLSGVPSAGASKSRRQAQQIVQPQSPLTVSQSKPGCYDNGKHYQINQQWERTYLGSALVCTCYGGSRGFNCESKPEPEETCFDKYTGNTYRVGDTYERPKDSMIWDCTCIGAGRGRISCTIANRCHEGGQSYKIGDTWRRPHETGGYMLECVCLGNGKGEWTCKPIAEKCFDQAAGTSYVVGETWEKPYQGWMMVDCTCLGEGSGRITCTSRNRCNDQDTRTSYRIGDTWSKKDNRGNLLQCICTGNGRGEWKCERHSSVQTTSAGSGSFTDVRTAIYQPQPHPQPPPYGHCVTDSGVVYSVGMQWLKTQGNKQMLCTCLGNGVSCQETAVTQTYGGNSNGEPCVLPFTYNGRTFYSCTTEGRQDGHLWCSTTSNYEQDQKYSF…	664	800	1	1	0	437.705	2	-0.0018	100	106	0	20.07	6.6	K	YTGNTYR	V						File: ~Z:\CORE\RAW_DATA_2020_QE\P780_Sigrun_Lange\P780_R_S.raw~; SpectrumID: ~842~; PrecursorID: ~0~; scans: ~4180~
2	2::tr|A0A6J0Y2W1|A0A6J0Y2W1_ODOVR	fibronectin isoform X5 OS=Odocoileus virginianus texanus OX=9880 GN=FN1 PE=4 SV=1	3454	72	0	265603	70	52	55	44	35.2	5.51	MLGGPGPGLLLLLLAVLSGVPSAGASKSRRQAQQIVQPQSPLTVSQSKPGCYDNGKHYQINQQWERTYLGSALVCTCYGGSRGFNCESKPEPEETCFDKYTGNTYRVGDTYERPKDSMIWDCTCIGAGRGRISCTIANRCHEGGQSYKIGDTWRRPHETGGYMLECVCLGNGKGEWTCKPIAEKCFDQAAGTSYVVGETWEKPYQGWMMVDCTCLGEGSGRITCTSRNRCNDQDTRTSYRIGDTWSKKDNRGNLLQCICTGNGRGEWKCERHSSVQTTSAGSGSFTDVRTAIYQPQPHPQPPPYGHCVTDSGVVYSVGMQWLKTQGNKQMLCTCLGNGVSCQETAVTQTYGGNSNGEPCVLPFTYNGRTFYSCTTEGRQDGHLWCSTTSNYEQDQKYSF…	859	1111	1	1	1	457.253	2	-0.0006	976	983	0	50.86	0.011	K	VFAVHQGR	E						File: ~Z:\CORE\RAW_DATA_2020_QE\P780_Sigrun_Lange\P780_R_S.raw~; SpectrumID: ~1166~; PrecursorID: ~0~; scans: ~4533~
2	2::tr|A0A6J0Y2W1|A0A6J0Y2W1_ODOVR	fibronectin isoform X5 OS=Odocoileus virginianus texanus OX=9880 GN=FN1 PE=4 SV=1	3454	72	0	265603	70	52	55	44	35.2	5.51	MLGGPGPGLLLLLLAVLSGVPSAGASKSRRQAQQIVQPQSPLTVSQSKPGCYDNGKHYQINQQWERTYLGSALVCTCYGGSRGFNCESKPEPEETCFDKYTGNTYRVGDTYERPKDSMIWDCTCIGAGRGRISCTIANRCHEGGQSYKIGDTWRRPHETGGYMLECVCLGNGKGEWTCKPIAEKCFDQAAGTSYVVGETWEKPYQGWMMVDCTCLGEGSGRITCTSRNRCNDQDTRTSYRIGDTWSKKDNRGNLLQCICTGNGRGEWKCERHSSVQTTSAGSGSFTDVRTAIYQPQPHPQPPPYGHCVTDSGVVYSVGMQWLKTQGNKQMLCTCLGNGVSCQETAVTQTYGGNSNGEPCVLPFTYNGRTFYSCTTEGRQDGHLWCSTTSNYEQDQKYSF…	936	1622	1	1	0	467.742	2	-0.0004	132	139	0	53.27	0.016	R	ISCTIANR	C						File: ~Z:\CORE\RAW_DATA_2020_QE\P780_Sigrun_Lange\P780_R_S.raw~; SpectrumID: ~1686~; PrecursorID: ~0~; scans: ~5097~
2	2::tr|A0A6J0Y2W1|A0A6J0Y2W1_ODOVR	fibronectin isoform X5 OS=Odocoileus virginianus texanus OX=9880 GN=FN1 PE=4 SV=1	3454	72	0	265603	70	52	55	44	35.2	5.51	MLGGPGPGLLLLLLAVLSGVPSAGASKSRRQAQQIVQPQSPLTVSQSKPGCYDNGKHYQINQQWERTYLGSALVCTCYGGSRGFNCESKPEPEETCFDKYTGNTYRVGDTYERPKDSMIWDCTCIGAGRGRISCTIANRCHEGGQSYKIGDTWRRPHETGGYMLECVCLGNGKGEWTCKPIAEKCFDQAAGTSYVVGETWEKPYQGWMMVDCTCLGEGSGRITCTSRNRCNDQDTRTSYRIGDTWSKKDNRGNLLQCICTGNGRGEWKCERHSSVQTTSAGSGSFTDVRTAIYQPQPHPQPPPYGHCVTDSGVVYSVGMQWLKTQGNKQMLCTCLGNGVSCQETAVTQTYGGNSNGEPCVLPFTYNGRTFYSCTTEGRQDGHLWCSTTSNYEQDQKYSF…	1398	674	1	1	0	515.77	2	0.0013	1936	1944	0	38.71	0.45	K	YEKPGSPPR	E						File: ~Z:\CORE\RAW_DATA_2020_QE\P780_Sigrun_Lange\P780_R_S.raw~; SpectrumID: ~693~; PrecursorID: ~0~; scans: ~4011~
2	2::tr|A0A6J0Y2W1|A0A6J0Y2W1_ODOVR	fibronectin isoform X5 OS=Odocoileus virginianus texanus OX=9880 GN=FN1 PE=4 SV=1	3454	72	0	265603	70	52	55	44	35.2	5.51	MLGGPGPGLLLLLLAVLSGVPSAGASKSRRQAQQIVQPQSPLTVSQSKPGCYDNGKHYQINQQWERTYLGSALVCTCYGGSRGFNCESKPEPEETCFDKYTGNTYRVGDTYERPKDSMIWDCTCIGAGRGRISCTIANRCHEGGQSYKIGDTWRRPHETGGYMLECVCLGNGKGEWTCKPIAEKCFDQAAGTSYVVGETWEKPYQGWMMVDCTCLGEGSGRITCTSRNRCNDQDTRTSYRIGDTWSKKDNRGNLLQCICTGNGRGEWKCERHSSVQTTSAGSGSFTDVRTAIYQPQPHPQPPPYGHCVTDSGVVYSVGMQWLKTQGNKQMLCTCLGNGVSCQETAVTQTYGGNSNGEPCVLPFTYNGRTFYSCTTEGRQDGHLWCSTTSNYEQDQKYSF…	1538	760	1	1	0	532.772	2	-0.0005	107	115	0	62.96	0.0017	R	VGDTYERPK	D						File: ~Z:\CORE\RAW_DATA_2020_QE\P780_Sigrun_Lange\P780_R_S.raw~; SpectrumID: ~796~; PrecursorID: ~0~; scans: ~4127~
2	2::tr|A0A6J0Y2W1|A0A6J0Y2W1_ODOVR	fibronectin isoform X5 OS=Odocoileus virginianus texanus OX=9880 GN=FN1 PE=4 SV=1	3454	72	0	265603	70	52	55	44	35.2	5.51	MLGGPGPGLLLLLLAVLSGVPSAGASKSRRQAQQIVQPQSPLTVSQSKPGCYDNGKHYQINQQWERTYLGSALVCTCYGGSRGFNCESKPEPEETCFDKYTGNTYRVGDTYERPKDSMIWDCTCIGAGRGRISCTIANRCHEGGQSYKIGDTWRRPHETGGYMLECVCLGNGKGEWTCKPIAEKCFDQAAGTSYVVGETWEKPYQGWMMVDCTCLGEGSGRITCTSRNRCNDQDTRTSYRIGDTWSKKDNRGNLLQCICTGNGRGEWKCERHSSVQTTSAGSGSFTDVRTAIYQPQPHPQPPPYGHCVTDSGVVYSVGMQWLKTQGNKQMLCTCLGNGVSCQETAVTQTYGGNSNGEPCVLPFTYNGRTFYSCTTEGRQDGHLWCSTTSNYEQDQKYSF…	1739	2990	1	1	0	555.775	2	0.0002	1197	1206	0	43.16	0.1	R	STTPDITGYR	I						File: ~Z:\CORE\RAW_DATA_2020_QE\P780_Sigrun_Lange\P780_R_S.raw~; SpectrumID: ~3057~; PrecursorID: ~0~; scans: ~6548~
2	2::tr|A0A6J0Y2W1|A0A6J0Y2W1_ODOVR	fibronectin isoform X5 OS=Odocoileus virginianus texanus OX=9880 GN=FN1 PE=4 SV=1	3454	72	0	265603	70	52	55	44	35.2	5.51	MLGGPGPGLLLLLLAVLSGVPSAGASKSRRQAQQIVQPQSPLTVSQSKPGCYDNGKHYQINQQWERTYLGSALVCTCYGGSRGFNCESKPEPEETCFDKYTGNTYRVGDTYERPKDSMIWDCTCIGAGRGRISCTIANRCHEGGQSYKIGDTWRRPHETGGYMLECVCLGNGKGEWTCKPIAEKCFDQAAGTSYVVGETWEKPYQGWMMVDCTCLGEGSGRITCTSRNRCNDQDTRTSYRIGDTWSKKDNRGNLLQCICTGNGRGEWKCERHSSVQTTSAGSGSFTDVRTAIYQPQPHPQPPPYGHCVTDSGVVYSVGMQWLKTQGNKQMLCTCLGNGVSCQETAVTQTYGGNSNGEPCVLPFTYNGRTFYSCTTEGRQDGHLWCSTTSNYEQDQKYSF…	2029	2155	1	1	0	585.229	2	-0.0004	584	591	0	44.99	0.0064	R	YQCYCYGR	G						File: ~Z:\CORE\RAW_DATA_2020_QE\P780_Sigrun_Lange\P780_R_S.raw~; SpectrumID: ~2221~; PrecursorID: ~0~; scans: ~5663~
2	2::tr|A0A6J0Y2W1|A0A6J0Y2W1_ODOVR	fibronectin isoform X5 OS=Odocoileus virginianus texanus OX=9880 GN=FN1 PE=4 SV=1	3454	72	0	265603	70	52	55	44	35.2	5.51	MLGGPGPGLLLLLLAVLSGVPSAGASKSRRQAQQIVQPQSPLTVSQSKPGCYDNGKHYQINQQWERTYLGSALVCTCYGGSRGFNCESKPEPEETCFDKYTGNTYRVGDTYERPKDSMIWDCTCIGAGRGRISCTIANRCHEGGQSYKIGDTWRRPHETGGYMLECVCLGNGKGEWTCKPIAEKCFDQAAGTSYVVGETWEKPYQGWMMVDCTCLGEGSGRITCTSRNRCNDQDTRTSYRIGDTWSKKDNRGNLLQCICTGNGRGEWKCERHSSVQTTSAGSGSFTDVRTAIYQPQPHPQPPPYGHCVTDSGVVYSVGMQWLKTQGNKQMLCTCLGNGVSCQETAVTQTYGGNSNGEPCVLPFTYNGRTFYSCTTEGRQDGHLWCSTTSNYEQDQKYSF…	2294	2355	1	1	0	611.264	2	-0.0008	369	378	0	61.33	0.00066	R	TFYSCTTEGR	Q						File: ~Z:\CORE\RAW_DATA_2020_QE\P780_Sigrun_Lange\P780_R_S.raw~; SpectrumID: ~2421~; PrecursorID: ~0~; scans: ~5878~
2	2::tr|A0A6J0Y2W1|A0A6J0Y2W1_ODOVR	fibronectin isoform X5 OS=Odocoileus virginianus texanus OX=9880 GN=FN1 PE=4 SV=1	3454	72	0	265603	70	52	55	44	35.2	5.51	MLGGPGPGLLLLLLAVLSGVPSAGASKSRRQAQQIVQPQSPLTVSQSKPGCYDNGKHYQINQQWERTYLGSALVCTCYGGSRGFNCESKPEPEETCFDKYTGNTYRVGDTYERPKDSMIWDCTCIGAGRGRISCTIANRCHEGGQSYKIGDTWRRPHETGGYMLECVCLGNGKGEWTCKPIAEKCFDQAAGTSYVVGETWEKPYQGWMMVDCTCLGEGSGRITCTSRNRCNDQDTRTSYRIGDTWSKKDNRGNLLQCICTGNGRGEWKCERHSSVQTTSAGSGSFTDVRTAIYQPQPHPQPPPYGHCVTDSGVVYSVGMQWLKTQGNKQMLCTCLGNGVSCQETAVTQTYGGNSNGEPCVLPFTYNGRTFYSCTTEGRQDGHLWCSTTSNYEQDQKYSF…	2524	2054	1	1	0	425.875	3	-0.0003	2300	2309	0	35.41	0.92	K	TYHVGEQWQK	E						File: ~Z:\CORE\RAW_DATA_2020_QE\P780_Sigrun_Lange\P780_R_S.raw~; SpectrumID: ~2120~; PrecursorID: ~0~; scans: ~5557~
2	2::tr|A0A6J0Y2W1|A0A6J0Y2W1_ODOVR	fibronectin isoform X5 OS=Odocoileus virginianus texanus OX=9880 GN=FN1 PE=4 SV=1	3454	72	0	265603	70	52	55	44	35.2	5.51	MLGGPGPGLLLLLLAVLSGVPSAGASKSRRQAQQIVQPQSPLTVSQSKPGCYDNGKHYQINQQWERTYLGSALVCTCYGGSRGFNCESKPEPEETCFDKYTGNTYRVGDTYERPKDSMIWDCTCIGAGRGRISCTIANRCHEGGQSYKIGDTWRRPHETGGYMLECVCLGNGKGEWTCKPIAEKCFDQAAGTSYVVGETWEKPYQGWMMVDCTCLGEGSGRITCTSRNRCNDQDTRTSYRIGDTWSKKDNRGNLLQCICTGNGRGEWKCERHSSVQTTSAGSGSFTDVRTAIYQPQPHPQPPPYGHCVTDSGVVYSVGMQWLKTQGNKQMLCTCLGNGVSCQETAVTQTYGGNSNGEPCVLPFTYNGRTFYSCTTEGRQDGHLWCSTTSNYEQDQKYSF…	2525	2058	1	1	0	638.309	2	-0.0003	2300	2309	0	38.82	0.42	K	TYHVGEQWQK	E						File: ~Z:\CORE\RAW_DATA_2020_QE\P780_Sigrun_Lange\P780_R_S.raw~; SpectrumID: ~2124~; PrecursorID: ~0~; scans: ~5561~
2	2::tr|A0A6J0Y2W1|A0A6J0Y2W1_ODOVR	fibronectin isoform X5 OS=Odocoileus virginianus texanus OX=9880 GN=FN1 PE=4 SV=1	3454	72	0	265603	70	52	55	44	35.2	5.51	MLGGPGPGLLLLLLAVLSGVPSAGASKSRRQAQQIVQPQSPLTVSQSKPGCYDNGKHYQINQQWERTYLGSALVCTCYGGSRGFNCESKPEPEETCFDKYTGNTYRVGDTYERPKDSMIWDCTCIGAGRGRISCTIANRCHEGGQSYKIGDTWRRPHETGGYMLECVCLGNGKGEWTCKPIAEKCFDQAAGTSYVVGETWEKPYQGWMMVDCTCLGEGSGRITCTSRNRCNDQDTRTSYRIGDTWSKKDNRGNLLQCICTGNGRGEWKCERHSSVQTTSAGSGSFTDVRTAIYQPQPHPQPPPYGHCVTDSGVVYSVGMQWLKTQGNKQMLCTCLGNGVSCQETAVTQTYGGNSNGEPCVLPFTYNGRTFYSCTTEGRQDGHLWCSTTSNYEQDQKYSF…	2613	5823	1	1	1	646.366	2	-0.0005	2164	2175	0	75.45	5.3e-05	R	GATYNIIVEAIK	D						File: ~Z:\CORE\RAW_DATA_2020_QE\P780_Sigrun_Lange\P780_R_S.raw~; SpectrumID: ~5898~; PrecursorID: ~0~; scans: ~9555~
2	2::tr|A0A6J0Y2W1|A0A6J0Y2W1_ODOVR	fibronectin isoform X5 OS=Odocoileus virginianus texanus OX=9880 GN=FN1 PE=4 SV=1	3454	72	0	265603	70	52	55	44	35.2	5.51	MLGGPGPGLLLLLLAVLSGVPSAGASKSRRQAQQIVQPQSPLTVSQSKPGCYDNGKHYQINQQWERTYLGSALVCTCYGGSRGFNCESKPEPEETCFDKYTGNTYRVGDTYERPKDSMIWDCTCIGAGRGRISCTIANRCHEGGQSYKIGDTWRRPHETGGYMLECVCLGNGKGEWTCKPIAEKCFDQAAGTSYVVGETWEKPYQGWMMVDCTCLGEGSGRITCTSRNRCNDQDTRTSYRIGDTWSKKDNRGNLLQCICTGNGRGEWKCERHSSVQTTSAGSGSFTDVRTAIYQPQPHPQPPPYGHCVTDSGVVYSVGMQWLKTQGNKQMLCTCLGNGVSCQETAVTQTYGGNSNGEPCVLPFTYNGRTFYSCTTEGRQDGHLWCSTTSNYEQDQKYSF…	2618	5904	1	1	0	646.84	2	-0.0003	911	921	0	66.78	0.0007	R	DLQFVEVTDVK	I						File: ~Z:\CORE\RAW_DATA_2020_QE\P780_Sigrun_Lange\P780_R_S.raw~; SpectrumID: ~5979~; PrecursorID: ~0~; scans: ~9640~
2	2::tr|A0A6J0Y2W1|A0A6J0Y2W1_ODOVR	fibronectin isoform X5 OS=Odocoileus virginianus texanus OX=9880 GN=FN1 PE=4 SV=1	3454	72	0	265603	70	52	55	44	35.2	5.51	MLGGPGPGLLLLLLAVLSGVPSAGASKSRRQAQQIVQPQSPLTVSQSKPGCYDNGKHYQINQQWERTYLGSALVCTCYGGSRGFNCESKPEPEETCFDKYTGNTYRVGDTYERPKDSMIWDCTCIGAGRGRISCTIANRCHEGGQSYKIGDTWRRPHETGGYMLECVCLGNGKGEWTCKPIAEKCFDQAAGTSYVVGETWEKPYQGWMMVDCTCLGEGSGRITCTSRNRCNDQDTRTSYRIGDTWSKKDNRGNLLQCICTGNGRGEWKCERHSSVQTTSAGSGSFTDVRTAIYQPQPHPQPPPYGHCVTDSGVVYSVGMQWLKTQGNKQMLCTCLGNGVSCQETAVTQTYGGNSNGEPCVLPFTYNGRTFYSCTTEGRQDGHLWCSTTSNYEQDQKYSF…	2653	656	1	1	0	651.357	2	0.001	984	995	0	78.03	5.4e-05	R	ESKPLTAQQATK	L						File: ~Z:\CORE\RAW_DATA_2020_QE\P780_Sigrun_Lange\P780_R_S.raw~; SpectrumID: ~673~; PrecursorID: ~0~; scans: ~3990~
2	2::tr|A0A6J0Y2W1|A0A6J0Y2W1_ODOVR	fibronectin isoform X5 OS=Odocoileus virginianus texanus OX=9880 GN=FN1 PE=4 SV=1	3454	72	0	265603	70	52	55	44	35.2	5.51	MLGGPGPGLLLLLLAVLSGVPSAGASKSRRQAQQIVQPQSPLTVSQSKPGCYDNGKHYQINQQWERTYLGSALVCTCYGGSRGFNCESKPEPEETCFDKYTGNTYRVGDTYERPKDSMIWDCTCIGAGRGRISCTIANRCHEGGQSYKIGDTWRRPHETGGYMLECVCLGNGKGEWTCKPIAEKCFDQAAGTSYVVGETWEKPYQGWMMVDCTCLGEGSGRITCTSRNRCNDQDTRTSYRIGDTWSKKDNRGNLLQCICTGNGRGEWKCERHSSVQTTSAGSGSFTDVRTAIYQPQPHPQPPPYGHCVTDSGVVYSVGMQWLKTQGNKQMLCTCLGNGVSCQETAVTQTYGGNSNGEPCVLPFTYNGRTFYSCTTEGRQDGHLWCSTTSNYEQDQKYSF…	2765	1991	1	1	0	440.22	3	-0.0009	174	184	0	34.88	1.3	K	GEWTCKPIAEK	C						File: ~Z:\CORE\RAW_DATA_2020_QE\P780_Sigrun_Lange\P780_R_S.raw~; SpectrumID: ~2057~; PrecursorID: ~0~; scans: ~5491~
2	2::tr|A0A6J0Y2W1|A0A6J0Y2W1_ODOVR	fibronectin isoform X5 OS=Odocoileus virginianus texanus OX=9880 GN=FN1 PE=4 SV=1	3454	72	0	265603	70	52	55	44	35.2	5.51	MLGGPGPGLLLLLLAVLSGVPSAGASKSRRQAQQIVQPQSPLTVSQSKPGCYDNGKHYQINQQWERTYLGSALVCTCYGGSRGFNCESKPEPEETCFDKYTGNTYRVGDTYERPKDSMIWDCTCIGAGRGRISCTIANRCHEGGQSYKIGDTWRRPHETGGYMLECVCLGNGKGEWTCKPIAEKCFDQAAGTSYVVGETWEKPYQGWMMVDCTCLGEGSGRITCTSRNRCNDQDTRTSYRIGDTWSKKDNRGNLLQCICTGNGRGEWKCERHSSVQTTSAGSGSFTDVRTAIYQPQPHPQPPPYGHCVTDSGVVYSVGMQWLKTQGNKQMLCTCLGNGVSCQETAVTQTYGGNSNGEPCVLPFTYNGRTFYSCTTEGRQDGHLWCSTTSNYEQDQKYSF…	2766	2002	1	1	0	659.827	2	0.0008	174	184	0	57.3	0.0075	K	GEWTCKPIAEK	C						File: ~Z:\CORE\RAW_DATA_2020_QE\P780_Sigrun_Lange\P780_R_S.raw~; SpectrumID: ~2068~; PrecursorID: ~0~; scans: ~5502~
2	2::tr|A0A6J0Y2W1|A0A6J0Y2W1_ODOVR	fibronectin isoform X5 OS=Odocoileus virginianus texanus OX=9880 GN=FN1 PE=4 SV=1	3454	72	0	265603	70	52	55	44	35.2	5.51	MLGGPGPGLLLLLLAVLSGVPSAGASKSRRQAQQIVQPQSPLTVSQSKPGCYDNGKHYQINQQWERTYLGSALVCTCYGGSRGFNCESKPEPEETCFDKYTGNTYRVGDTYERPKDSMIWDCTCIGAGRGRISCTIANRCHEGGQSYKIGDTWRRPHETGGYMLECVCLGNGKGEWTCKPIAEKCFDQAAGTSYVVGETWEKPYQGWMMVDCTCLGEGSGRITCTSRNRCNDQDTRTSYRIGDTWSKKDNRGNLLQCICTGNGRGEWKCERHSSVQTTSAGSGSFTDVRTAIYQPQPHPQPPPYGHCVTDSGVVYSVGMQWLKTQGNKQMLCTCLGNGVSCQETAVTQTYGGNSNGEPCVLPFTYNGRTFYSCTTEGRQDGHLWCSTTSNYEQDQKYSF…	2795	1197	1	1	0	441.909	3	-0.0007	1116	1128	0	62.34	0.0014	K	LGVRPSQGGEAPR	E						File: ~Z:\CORE\RAW_DATA_2020_QE\P780_Sigrun_Lange\P780_R_S.raw~; SpectrumID: ~1255~; PrecursorID: ~0~; scans: ~4635~
2	2::tr|A0A6J0Y2W1|A0A6J0Y2W1_ODOVR	fibronectin isoform X5 OS=Odocoileus virginianus texanus OX=9880 GN=FN1 PE=4 SV=1	3454	72	0	265603	70	52	55	44	35.2	5.51	MLGGPGPGLLLLLLAVLSGVPSAGASKSRRQAQQIVQPQSPLTVSQSKPGCYDNGKHYQINQQWERTYLGSALVCTCYGGSRGFNCESKPEPEETCFDKYTGNTYRVGDTYERPKDSMIWDCTCIGAGRGRISCTIANRCHEGGQSYKIGDTWRRPHETGGYMLECVCLGNGKGEWTCKPIAEKCFDQAAGTSYVVGETWEKPYQGWMMVDCTCLGEGSGRITCTSRNRCNDQDTRTSYRIGDTWSKKDNRGNLLQCICTGNGRGEWKCERHSSVQTTSAGSGSFTDVRTAIYQPQPHPQPPPYGHCVTDSGVVYSVGMQWLKTQGNKQMLCTCLGNGVSCQETAVTQTYGGNSNGEPCVLPFTYNGRTFYSCTTEGRQDGHLWCSTTSNYEQDQKYSF…	2796	1198	2	1	0	662.36	2	-0.0007	1116	1128	0	31.01	1.9	K	LGVRPSQGGEAPR	E						File: ~Z:\CORE\RAW_DATA_2020_QE\P780_Sigrun_Lange\P780_R_S.raw~; SpectrumID: ~1256~; PrecursorID: ~0~; scans: ~4636~
2	2::tr|A0A6J0Y2W1|A0A6J0Y2W1_ODOVR	fibronectin isoform X5 OS=Odocoileus virginianus texanus OX=9880 GN=FN1 PE=4 SV=1	3454	72	0	265603	70	52	55	44	35.2	5.51	MLGGPGPGLLLLLLAVLSGVPSAGASKSRRQAQQIVQPQSPLTVSQSKPGCYDNGKHYQINQQWERTYLGSALVCTCYGGSRGFNCESKPEPEETCFDKYTGNTYRVGDTYERPKDSMIWDCTCIGAGRGRISCTIANRCHEGGQSYKIGDTWRRPHETGGYMLECVCLGNGKGEWTCKPIAEKCFDQAAGTSYVVGETWEKPYQGWMMVDCTCLGEGSGRITCTSRNRCNDQDTRTSYRIGDTWSKKDNRGNLLQCICTGNGRGEWKCERHSSVQTTSAGSGSFTDVRTAIYQPQPHPQPPPYGHCVTDSGVVYSVGMQWLKTQGNKQMLCTCLGNGVSCQETAVTQTYGGNSNGEPCVLPFTYNGRTFYSCTTEGRQDGHLWCSTTSNYEQDQKYSF…	2827	3244	1	1	0	665.349	2	-0.0003	1880	1890	0	57.53	0.0066	K	IHLYTLNDNAR	S						File: ~Z:\CORE\RAW_DATA_2020_QE\P780_Sigrun_Lange\P780_R_S.raw~; SpectrumID: ~3311~; PrecursorID: ~0~; scans: ~6827~
2	2::tr|A0A6J0Y2W1|A0A6J0Y2W1_ODOVR	fibronectin isoform X5 OS=Odocoileus virginianus texanus OX=9880 GN=FN1 PE=4 SV=1	3454	72	0	265603	70	52	55	44	35.2	5.51	MLGGPGPGLLLLLLAVLSGVPSAGASKSRRQAQQIVQPQSPLTVSQSKPGCYDNGKHYQINQQWERTYLGSALVCTCYGGSRGFNCESKPEPEETCFDKYTGNTYRVGDTYERPKDSMIWDCTCIGAGRGRISCTIANRCHEGGQSYKIGDTWRRPHETGGYMLECVCLGNGKGEWTCKPIAEKCFDQAAGTSYVVGETWEKPYQGWMMVDCTCLGEGSGRITCTSRNRCNDQDTRTSYRIGDTWSKKDNRGNLLQCICTGNGRGEWKCERHSSVQTTSAGSGSFTDVRTAIYQPQPHPQPPPYGHCVTDSGVVYSVGMQWLKTQGNKQMLCTCLGNGVSCQETAVTQTYGGNSNGEPCVLPFTYNGRTFYSCTTEGRQDGHLWCSTTSNYEQDQKYSF…	2828	3252	1	1	0	443.902	3	-0.0002	1880	1890	0	57.47	0.0067	K	IHLYTLNDNAR	S						File: ~Z:\CORE\RAW_DATA_2020_QE\P780_Sigrun_Lange\P780_R_S.raw~; SpectrumID: ~3319~; PrecursorID: ~0~; scans: ~6836~
2	2::tr|A0A6J0Y2W1|A0A6J0Y2W1_ODOVR	fibronectin isoform X5 OS=Odocoileus virginianus texanus OX=9880 GN=FN1 PE=4 SV=1	3454	72	0	265603	70	52	55	44	35.2	5.51	MLGGPGPGLLLLLLAVLSGVPSAGASKSRRQAQQIVQPQSPLTVSQSKPGCYDNGKHYQINQQWERTYLGSALVCTCYGGSRGFNCESKPEPEETCFDKYTGNTYRVGDTYERPKDSMIWDCTCIGAGRGRISCTIANRCHEGGQSYKIGDTWRRPHETGGYMLECVCLGNGKGEWTCKPIAEKCFDQAAGTSYVVGETWEKPYQGWMMVDCTCLGEGSGRITCTSRNRCNDQDTRTSYRIGDTWSKKDNRGNLLQCICTGNGRGEWKCERHSSVQTTSAGSGSFTDVRTAIYQPQPHPQPPPYGHCVTDSGVVYSVGMQWLKTQGNKQMLCTCLGNGVSCQETAVTQTYGGNSNGEPCVLPFTYNGRTFYSCTTEGRQDGHLWCSTTSNYEQDQKYSF…	2933	4485	1	1	0	675.345	2	-0.0013	1561	1572	0	56.92	0.0081	R	WLPSSSPVTGYR	V						File: ~Z:\CORE\RAW_DATA_2020_QE\P780_Sigrun_Lange\P780_R_S.raw~; SpectrumID: ~4554~; PrecursorID: ~0~; scans: ~8144~
2	2::tr|A0A6J0Y2W1|A0A6J0Y2W1_ODOVR	fibronectin isoform X5 OS=Odocoileus virginianus texanus OX=9880 GN=FN1 PE=4 SV=1	3454	72	0	265603	70	52	55	44	35.2	5.51	MLGGPGPGLLLLLLAVLSGVPSAGASKSRRQAQQIVQPQSPLTVSQSKPGCYDNGKHYQINQQWERTYLGSALVCTCYGGSRGFNCESKPEPEETCFDKYTGNTYRVGDTYERPKDSMIWDCTCIGAGRGRISCTIANRCHEGGQSYKIGDTWRRPHETGGYMLECVCLGNGKGEWTCKPIAEKCFDQAAGTSYVVGETWEKPYQGWMMVDCTCLGEGSGRITCTSRNRCNDQDTRTSYRIGDTWSKKDNRGNLLQCICTGNGRGEWKCERHSSVQTTSAGSGSFTDVRTAIYQPQPHPQPPPYGHCVTDSGVVYSVGMQWLKTQGNKQMLCTCLGNGVSCQETAVTQTYGGNSNGEPCVLPFTYNGRTFYSCTTEGRQDGHLWCSTTSNYEQDQKYSF…	3223	2476	1	1	0	467.893	3	-0.001	57	66	0	23.55	10	K	HYQINQQWER	T						File: ~Z:\CORE\RAW_DATA_2020_QE\P780_Sigrun_Lange\P780_R_S.raw~; SpectrumID: ~2542~; PrecursorID: ~0~; scans: ~6006~
2	2::tr|A0A6J0Y2W1|A0A6J0Y2W1_ODOVR	fibronectin isoform X5 OS=Odocoileus virginianus texanus OX=9880 GN=FN1 PE=4 SV=1	3454	72	0	265603	70	52	55	44	35.2	5.51	MLGGPGPGLLLLLLAVLSGVPSAGASKSRRQAQQIVQPQSPLTVSQSKPGCYDNGKHYQINQQWERTYLGSALVCTCYGGSRGFNCESKPEPEETCFDKYTGNTYRVGDTYERPKDSMIWDCTCIGAGRGRISCTIANRCHEGGQSYKIGDTWRRPHETGGYMLECVCLGNGKGEWTCKPIAEKCFDQAAGTSYVVGETWEKPYQGWMMVDCTCLGEGSGRITCTSRNRCNDQDTRTSYRIGDTWSKKDNRGNLLQCICTGNGRGEWKCERHSSVQTTSAGSGSFTDVRTAIYQPQPHPQPPPYGHCVTDSGVVYSVGMQWLKTQGNKQMLCTCLGNGVSCQETAVTQTYGGNSNGEPCVLPFTYNGRTFYSCTTEGRQDGHLWCSTTSNYEQDQKYSF…	3224	2453	1	1	0	701.337	2	0.0005	57	66	0	57.88	0.0039	K	HYQINQQWER	T						File: ~Z:\CORE\RAW_DATA_2020_QE\P780_Sigrun_Lange\P780_R_S.raw~; SpectrumID: ~2519~; PrecursorID: ~0~; scans: ~5982~
2	2::tr|A0A6J0Y2W1|A0A6J0Y2W1_ODOVR	fibronectin isoform X5 OS=Odocoileus virginianus texanus OX=9880 GN=FN1 PE=4 SV=1	3454	72	0	265603	70	52	55	44	35.2	5.51	MLGGPGPGLLLLLLAVLSGVPSAGASKSRRQAQQIVQPQSPLTVSQSKPGCYDNGKHYQINQQWERTYLGSALVCTCYGGSRGFNCESKPEPEETCFDKYTGNTYRVGDTYERPKDSMIWDCTCIGAGRGRISCTIANRCHEGGQSYKIGDTWRRPHETGGYMLECVCLGNGKGEWTCKPIAEKCFDQAAGTSYVVGETWEKPYQGWMMVDCTCLGEGSGRITCTSRNRCNDQDTRTSYRIGDTWSKKDNRGNLLQCICTGNGRGEWKCERHSSVQTTSAGSGSFTDVRTAIYQPQPHPQPPPYGHCVTDSGVVYSVGMQWLKTQGNKQMLCTCLGNGVSCQETAVTQTYGGNSNGEPCVLPFTYNGRTFYSCTTEGRQDGHLWCSTTSNYEQDQKYSF…	3568	5015	1	1	0	732.342	2	0.0031	252	264	0	88.73	3.9e-06	R	GNLLQCICTGNGR	G		Deamidated (NQ)	0.0000000000100.0			File: ~Z:\CORE\RAW_DATA_2020_QE\P780_Sigrun_Lange\P780_R_S.raw~; SpectrumID: ~5084~; PrecursorID: ~0~; scans: ~8700~
2	2::tr|A0A6J0Y2W1|A0A6J0Y2W1_ODOVR	fibronectin isoform X5 OS=Odocoileus virginianus texanus OX=9880 GN=FN1 PE=4 SV=1	3454	72	0	265603	70	52	55	44	35.2	5.51	MLGGPGPGLLLLLLAVLSGVPSAGASKSRRQAQQIVQPQSPLTVSQSKPGCYDNGKHYQINQQWERTYLGSALVCTCYGGSRGFNCESKPEPEETCFDKYTGNTYRVGDTYERPKDSMIWDCTCIGAGRGRISCTIANRCHEGGQSYKIGDTWRRPHETGGYMLECVCLGNGKGEWTCKPIAEKCFDQAAGTSYVVGETWEKPYQGWMMVDCTCLGEGSGRITCTSRNRCNDQDTRTSYRIGDTWSKKDNRGNLLQCICTGNGRGEWKCERHSSVQTTSAGSGSFTDVRTAIYQPQPHPQPPPYGHCVTDSGVVYSVGMQWLKTQGNKQMLCTCLGNGVSCQETAVTQTYGGNSNGEPCVLPFTYNGRTFYSCTTEGRQDGHLWCSTTSNYEQDQKYSF…	4048	4395	1	1	0	772.385	2	-0.0006	1866	1879	0	87.18	6.3e-06	R	SYTITGLQPGTDYK	I						File: ~Z:\CORE\RAW_DATA_2020_QE\P780_Sigrun_Lange\P780_R_S.raw~; SpectrumID: ~4464~; PrecursorID: ~0~; scans: ~8049~
2	2::tr|A0A6J0Y2W1|A0A6J0Y2W1_ODOVR	fibronectin isoform X5 OS=Odocoileus virginianus texanus OX=9880 GN=FN1 PE=4 SV=1	3454	72	0	265603	70	52	55	44	35.2	5.51	MLGGPGPGLLLLLLAVLSGVPSAGASKSRRQAQQIVQPQSPLTVSQSKPGCYDNGKHYQINQQWERTYLGSALVCTCYGGSRGFNCESKPEPEETCFDKYTGNTYRVGDTYERPKDSMIWDCTCIGAGRGRISCTIANRCHEGGQSYKIGDTWRRPHETGGYMLECVCLGNGKGEWTCKPIAEKCFDQAAGTSYVVGETWEKPYQGWMMVDCTCLGEGSGRITCTSRNRCNDQDTRTSYRIGDTWSKKDNRGNLLQCICTGNGRGEWKCERHSSVQTTSAGSGSFTDVRTAIYQPQPHPQPPPYGHCVTDSGVVYSVGMQWLKTQGNKQMLCTCLGNGVSCQETAVTQTYGGNSNGEPCVLPFTYNGRTFYSCTTEGRQDGHLWCSTTSNYEQDQKYSF…	4049	3425	1	1	0	515.275	3	-0.0004	655	668	0	50.54	0.033	K	EATIPGHLNSYTIK	G						File: ~Z:\CORE\RAW_DATA_2020_QE\P780_Sigrun_Lange\P780_R_S.raw~; SpectrumID: ~3492~; PrecursorID: ~0~; scans: ~7028~
2	2::tr|A0A6J0Y2W1|A0A6J0Y2W1_ODOVR	fibronectin isoform X5 OS=Odocoileus virginianus texanus OX=9880 GN=FN1 PE=4 SV=1	3454	72	0	265603	70	52	55	44	35.2	5.51	MLGGPGPGLLLLLLAVLSGVPSAGASKSRRQAQQIVQPQSPLTVSQSKPGCYDNGKHYQINQQWERTYLGSALVCTCYGGSRGFNCESKPEPEETCFDKYTGNTYRVGDTYERPKDSMIWDCTCIGAGRGRISCTIANRCHEGGQSYKIGDTWRRPHETGGYMLECVCLGNGKGEWTCKPIAEKCFDQAAGTSYVVGETWEKPYQGWMMVDCTCLGEGSGRITCTSRNRCNDQDTRTSYRIGDTWSKKDNRGNLLQCICTGNGRGEWKCERHSSVQTTSAGSGSFTDVRTAIYQPQPHPQPPPYGHCVTDSGVVYSVGMQWLKTQGNKQMLCTCLGNGVSCQETAVTQTYGGNSNGEPCVLPFTYNGRTFYSCTTEGRQDGHLWCSTTSNYEQDQKYSF…	4127	1100	1	1	0	523.197	3	-0.0008	2287	2299	0	74.61	2.6e-06	K	CDPHEATCYDDGK	T						File: ~Z:\CORE\RAW_DATA_2020_QE\P780_Sigrun_Lange\P780_R_S.raw~; SpectrumID: ~1155~; PrecursorID: ~0~; scans: ~4520~
2	2::tr|A0A6J0Y2W1|A0A6J0Y2W1_ODOVR	fibronectin isoform X5 OS=Odocoileus virginianus texanus OX=9880 GN=FN1 PE=4 SV=1	3454	72	0	265603	70	52	55	44	35.2	5.51	MLGGPGPGLLLLLLAVLSGVPSAGASKSRRQAQQIVQPQSPLTVSQSKPGCYDNGKHYQINQQWERTYLGSALVCTCYGGSRGFNCESKPEPEETCFDKYTGNTYRVGDTYERPKDSMIWDCTCIGAGRGRISCTIANRCHEGGQSYKIGDTWRRPHETGGYMLECVCLGNGKGEWTCKPIAEKCFDQAAGTSYVVGETWEKPYQGWMMVDCTCLGEGSGRITCTSRNRCNDQDTRTSYRIGDTWSKKDNRGNLLQCICTGNGRGEWKCERHSSVQTTSAGSGSFTDVRTAIYQPQPHPQPPPYGHCVTDSGVVYSVGMQWLKTQGNKQMLCTCLGNGVSCQETAVTQTYGGNSNGEPCVLPFTYNGRTFYSCTTEGRQDGHLWCSTTSNYEQDQKYSF…	4177	2217	1	1	0	789.399	2	-0.0005	1524	1538	0	70.62	0.00036	R	GDSPASSKPVSINYR	T						File: ~Z:\CORE\RAW_DATA_2020_QE\P780_Sigrun_Lange\P780_R_S.raw~; SpectrumID: ~2283~; PrecursorID: ~0~; scans: ~5728~
2	2::tr|A0A6J0Y2W1|A0A6J0Y2W1_ODOVR	fibronectin isoform X5 OS=Odocoileus virginianus texanus OX=9880 GN=FN1 PE=4 SV=1	3454	72	0	265603	70	52	55	44	35.2	5.51	MLGGPGPGLLLLLLAVLSGVPSAGASKSRRQAQQIVQPQSPLTVSQSKPGCYDNGKHYQINQQWERTYLGSALVCTCYGGSRGFNCESKPEPEETCFDKYTGNTYRVGDTYERPKDSMIWDCTCIGAGRGRISCTIANRCHEGGQSYKIGDTWRRPHETGGYMLECVCLGNGKGEWTCKPIAEKCFDQAAGTSYVVGETWEKPYQGWMMVDCTCLGEGSGRITCTSRNRCNDQDTRTSYRIGDTWSKKDNRGNLLQCICTGNGRGEWKCERHSSVQTTSAGSGSFTDVRTAIYQPQPHPQPPPYGHCVTDSGVVYSVGMQWLKTQGNKQMLCTCLGNGVSCQETAVTQTYGGNSNGEPCVLPFTYNGRTFYSCTTEGRQDGHLWCSTTSNYEQDQKYSF…	4178	2211	1	1	0	526.602	3	0	1524	1538	0	48.85	0.054	R	GDSPASSKPVSINYR	T						File: ~Z:\CORE\RAW_DATA_2020_QE\P780_Sigrun_Lange\P780_R_S.raw~; SpectrumID: ~2277~; PrecursorID: ~0~; scans: ~5722~
2	2::tr|A0A6J0Y2W1|A0A6J0Y2W1_ODOVR	fibronectin isoform X5 OS=Odocoileus virginianus texanus OX=9880 GN=FN1 PE=4 SV=1	3454	72	0	265603	70	52	55	44	35.2	5.51	MLGGPGPGLLLLLLAVLSGVPSAGASKSRRQAQQIVQPQSPLTVSQSKPGCYDNGKHYQINQQWERTYLGSALVCTCYGGSRGFNCESKPEPEETCFDKYTGNTYRVGDTYERPKDSMIWDCTCIGAGRGRISCTIANRCHEGGQSYKIGDTWRRPHETGGYMLECVCLGNGKGEWTCKPIAEKCFDQAAGTSYVVGETWEKPYQGWMMVDCTCLGEGSGRITCTSRNRCNDQDTRTSYRIGDTWSKKDNRGNLLQCICTGNGRGEWKCERHSSVQTTSAGSGSFTDVRTAIYQPQPHPQPPPYGHCVTDSGVVYSVGMQWLKTQGNKQMLCTCLGNGVSCQETAVTQTYGGNSNGEPCVLPFTYNGRTFYSCTTEGRQDGHLWCSTTSNYEQDQKYSF…	4214	2280	1	1	0	793.828	2	-0.0044	444	456	0	72.13	2.9e-05	K	WCGTTQNYDADQK	F						File: ~Z:\CORE\RAW_DATA_2020_QE\P780_Sigrun_Lange\P780_R_S.raw~; SpectrumID: ~2346~; PrecursorID: ~0~; scans: ~5794~
2	2::tr|A0A6J0Y2W1|A0A6J0Y2W1_ODOVR	fibronectin isoform X5 OS=Odocoileus virginianus texanus OX=9880 GN=FN1 PE=4 SV=1	3454	72	0	265603	70	52	55	44	35.2	5.51	MLGGPGPGLLLLLLAVLSGVPSAGASKSRRQAQQIVQPQSPLTVSQSKPGCYDNGKHYQINQQWERTYLGSALVCTCYGGSRGFNCESKPEPEETCFDKYTGNTYRVGDTYERPKDSMIWDCTCIGAGRGRISCTIANRCHEGGQSYKIGDTWRRPHETGGYMLECVCLGNGKGEWTCKPIAEKCFDQAAGTSYVVGETWEKPYQGWMMVDCTCLGEGSGRITCTSRNRCNDQDTRTSYRIGDTWSKKDNRGNLLQCICTGNGRGEWKCERHSSVQTTSAGSGSFTDVRTAIYQPQPHPQPPPYGHCVTDSGVVYSVGMQWLKTQGNKQMLCTCLGNGVSCQETAVTQTYGGNSNGEPCVLPFTYNGRTFYSCTTEGRQDGHLWCSTTSNYEQDQKYSF…	4302	1567	1	1	0	805.315	2	0.0002	554	566	0	76.56	3.2e-06	K	CDPVDQCQDSETR	T						File: ~Z:\CORE\RAW_DATA_2020_QE\P780_Sigrun_Lange\P780_R_S.raw~; SpectrumID: ~1630~; PrecursorID: ~0~; scans: ~5035~
2	2::tr|A0A6J0Y2W1|A0A6J0Y2W1_ODOVR	fibronectin isoform X5 OS=Odocoileus virginianus texanus OX=9880 GN=FN1 PE=4 SV=1	3454	72	0	265603	70	52	55	44	35.2	5.51	MLGGPGPGLLLLLLAVLSGVPSAGASKSRRQAQQIVQPQSPLTVSQSKPGCYDNGKHYQINQQWERTYLGSALVCTCYGGSRGFNCESKPEPEETCFDKYTGNTYRVGDTYERPKDSMIWDCTCIGAGRGRISCTIANRCHEGGQSYKIGDTWRRPHETGGYMLECVCLGNGKGEWTCKPIAEKCFDQAAGTSYVVGETWEKPYQGWMMVDCTCLGEGSGRITCTSRNRCNDQDTRTSYRIGDTWSKKDNRGNLLQCICTGNGRGEWKCERHSSVQTTSAGSGSFTDVRTAIYQPQPHPQPPPYGHCVTDSGVVYSVGMQWLKTQGNKQMLCTCLGNGVSCQETAVTQTYGGNSNGEPCVLPFTYNGRTFYSCTTEGRQDGHLWCSTTSNYEQDQKYSF…	4353	3567	1	1	0	542.581	3	-0.0016	2230	2243	0	67.88	0.00034	K	LSCQCLGFGSGHFR	C						File: ~Z:\CORE\RAW_DATA_2020_QE\P780_Sigrun_Lange\P780_R_S.raw~; SpectrumID: ~3635~; PrecursorID: ~0~; scans: ~7178~
2	2::tr|A0A6J0Y2W1|A0A6J0Y2W1_ODOVR	fibronectin isoform X5 OS=Odocoileus virginianus texanus OX=9880 GN=FN1 PE=4 SV=1	3454	72	0	265603	70	52	55	44	35.2	5.51	MLGGPGPGLLLLLLAVLSGVPSAGASKSRRQAQQIVQPQSPLTVSQSKPGCYDNGKHYQINQQWERTYLGSALVCTCYGGSRGFNCESKPEPEETCFDKYTGNTYRVGDTYERPKDSMIWDCTCIGAGRGRISCTIANRCHEGGQSYKIGDTWRRPHETGGYMLECVCLGNGKGEWTCKPIAEKCFDQAAGTSYVVGETWEKPYQGWMMVDCTCLGEGSGRITCTSRNRCNDQDTRTSYRIGDTWSKKDNRGNLLQCICTGNGRGEWKCERHSSVQTTSAGSGSFTDVRTAIYQPQPHPQPPPYGHCVTDSGVVYSVGMQWLKTQGNKQMLCTCLGNGVSCQETAVTQTYGGNSNGEPCVLPFTYNGRTFYSCTTEGRQDGHLWCSTTSNYEQDQKYSF…	4373	4458	1	1	0	815.438	2	-0.0014	938	952	0	29.48	4.2	R	VDVIPVNLPGEHGQR	L						File: ~Z:\CORE\RAW_DATA_2020_QE\P780_Sigrun_Lange\P780_R_S.raw~; SpectrumID: ~4527~; PrecursorID: ~0~; scans: ~8115~
2	2::tr|A0A6J0Y2W1|A0A6J0Y2W1_ODOVR	fibronectin isoform X5 OS=Odocoileus virginianus texanus OX=9880 GN=FN1 PE=4 SV=1	3454	72	0	265603	70	52	55	44	35.2	5.51	MLGGPGPGLLLLLLAVLSGVPSAGASKSRRQAQQIVQPQSPLTVSQSKPGCYDNGKHYQINQQWERTYLGSALVCTCYGGSRGFNCESKPEPEETCFDKYTGNTYRVGDTYERPKDSMIWDCTCIGAGRGRISCTIANRCHEGGQSYKIGDTWRRPHETGGYMLECVCLGNGKGEWTCKPIAEKCFDQAAGTSYVVGETWEKPYQGWMMVDCTCLGEGSGRITCTSRNRCNDQDTRTSYRIGDTWSKKDNRGNLLQCICTGNGRGEWKCERHSSVQTTSAGSGSFTDVRTAIYQPQPHPQPPPYGHCVTDSGVVYSVGMQWLKTQGNKQMLCTCLGNGVSCQETAVTQTYGGNSNGEPCVLPFTYNGRTFYSCTTEGRQDGHLWCSTTSNYEQDQKYSF…	4374	4436	1	1	0	543.961	3	-0.0012	938	952	0	47.87	0.061	R	VDVIPVNLPGEHGQR	L						File: ~Z:\CORE\RAW_DATA_2020_QE\P780_Sigrun_Lange\P780_R_S.raw~; SpectrumID: ~4505~; PrecursorID: ~0~; scans: ~8092~
2	2::tr|A0A6J0Y2W1|A0A6J0Y2W1_ODOVR	fibronectin isoform X5 OS=Odocoileus virginianus texanus OX=9880 GN=FN1 PE=4 SV=1	3454	72	0	265603	70	52	55	44	35.2	5.51	MLGGPGPGLLLLLLAVLSGVPSAGASKSRRQAQQIVQPQSPLTVSQSKPGCYDNGKHYQINQQWERTYLGSALVCTCYGGSRGFNCESKPEPEETCFDKYTGNTYRVGDTYERPKDSMIWDCTCIGAGRGRISCTIANRCHEGGQSYKIGDTWRRPHETGGYMLECVCLGNGKGEWTCKPIAEKCFDQAAGTSYVVGETWEKPYQGWMMVDCTCLGEGSGRITCTSRNRCNDQDTRTSYRIGDTWSKKDNRGNLLQCICTGNGRGEWKCERHSSVQTTSAGSGSFTDVRTAIYQPQPHPQPPPYGHCVTDSGVVYSVGMQWLKTQGNKQMLCTCLGNGVSCQETAVTQTYGGNSNGEPCVLPFTYNGRTFYSCTTEGRQDGHLWCSTTSNYEQDQKYSF…	4573	5428	1	1	0	837.957	2	-0.0004	1054	1069	0	69.69	0.0003	R	NLQPGSEYAVSLVAVK	G						File: ~Z:\CORE\RAW_DATA_2020_QE\P780_Sigrun_Lange\P780_R_S.raw~; SpectrumID: ~5501~; PrecursorID: ~0~; scans: ~9138~
2	2::tr|A0A6J0Y2W1|A0A6J0Y2W1_ODOVR	fibronectin isoform X5 OS=Odocoileus virginianus texanus OX=9880 GN=FN1 PE=4 SV=1	3454	72	0	265603	70	52	55	44	35.2	5.51	MLGGPGPGLLLLLLAVLSGVPSAGASKSRRQAQQIVQPQSPLTVSQSKPGCYDNGKHYQINQQWERTYLGSALVCTCYGGSRGFNCESKPEPEETCFDKYTGNTYRVGDTYERPKDSMIWDCTCIGAGRGRISCTIANRCHEGGQSYKIGDTWRRPHETGGYMLECVCLGNGKGEWTCKPIAEKCFDQAAGTSYVVGETWEKPYQGWMMVDCTCLGEGSGRITCTSRNRCNDQDTRTSYRIGDTWSKKDNRGNLLQCICTGNGRGEWKCERHSSVQTTSAGSGSFTDVRTAIYQPQPHPQPPPYGHCVTDSGVVYSVGMQWLKTQGNKQMLCTCLGNGVSCQETAVTQTYGGNSNGEPCVLPFTYNGRTFYSCTTEGRQDGHLWCSTTSNYEQDQKYSF…	4913	4898	1	1	0	882.906	2	0.0004	67	82	0	69.98	0.00028	R	TYLGSALVCTCYGGSR	G						File: ~Z:\CORE\RAW_DATA_2020_QE\P780_Sigrun_Lange\P780_R_S.raw~; SpectrumID: ~4967~; PrecursorID: ~0~; scans: ~8577~
2	2::tr|A0A6J0Y2W1|A0A6J0Y2W1_ODOVR	fibronectin isoform X5 OS=Odocoileus virginianus texanus OX=9880 GN=FN1 PE=4 SV=1	3454	72	0	265603	70	52	55	44	35.2	5.51	MLGGPGPGLLLLLLAVLSGVPSAGASKSRRQAQQIVQPQSPLTVSQSKPGCYDNGKHYQINQQWERTYLGSALVCTCYGGSRGFNCESKPEPEETCFDKYTGNTYRVGDTYERPKDSMIWDCTCIGAGRGRISCTIANRCHEGGQSYKIGDTWRRPHETGGYMLECVCLGNGKGEWTCKPIAEKCFDQAAGTSYVVGETWEKPYQGWMMVDCTCLGEGSGRITCTSRNRCNDQDTRTSYRIGDTWSKKDNRGNLLQCICTGNGRGEWKCERHSSVQTTSAGSGSFTDVRTAIYQPQPHPQPPPYGHCVTDSGVVYSVGMQWLKTQGNKQMLCTCLGNGVSCQETAVTQTYGGNSNGEPCVLPFTYNGRTFYSCTTEGRQDGHLWCSTTSNYEQDQKYSF…	5153	2055	1	1	1	608.622	3	-0.0017	272	289	0	89.22	4.3e-06	R	HSSVQTTSAGSGSFTDVR	T						File: ~Z:\CORE\RAW_DATA_2020_QE\P780_Sigrun_Lange\P780_R_S.raw~; SpectrumID: ~2121~; PrecursorID: ~0~; scans: ~5558~
2	2::tr|A0A6J0Y2W1|A0A6J0Y2W1_ODOVR	fibronectin isoform X5 OS=Odocoileus virginianus texanus OX=9880 GN=FN1 PE=4 SV=1	3454	72	0	265603	70	52	55	44	35.2	5.51	MLGGPGPGLLLLLLAVLSGVPSAGASKSRRQAQQIVQPQSPLTVSQSKPGCYDNGKHYQINQQWERTYLGSALVCTCYGGSRGFNCESKPEPEETCFDKYTGNTYRVGDTYERPKDSMIWDCTCIGAGRGRISCTIANRCHEGGQSYKIGDTWRRPHETGGYMLECVCLGNGKGEWTCKPIAEKCFDQAAGTSYVVGETWEKPYQGWMMVDCTCLGEGSGRITCTSRNRCNDQDTRTSYRIGDTWSKKDNRGNLLQCICTGNGRGEWKCERHSSVQTTSAGSGSFTDVRTAIYQPQPHPQPPPYGHCVTDSGVVYSVGMQWLKTQGNKQMLCTCLGNGVSCQETAVTQTYGGNSNGEPCVLPFTYNGRTFYSCTTEGRQDGHLWCSTTSNYEQDQKYSF…	5220	6648	1	1	0	924.475	2	0.0067	922	937	0	52.92	0.022	K	ITIMWTPPESPVTGYR	V						File: ~Z:\CORE\RAW_DATA_2020_QE\P780_Sigrun_Lange\P780_R_S.raw~; SpectrumID: ~6728~; PrecursorID: ~0~; scans: ~10426~
2	2::tr|A0A6J0Y2W1|A0A6J0Y2W1_ODOVR	fibronectin isoform X5 OS=Odocoileus virginianus texanus OX=9880 GN=FN1 PE=4 SV=1	3454	72	0	265603	70	52	55	44	35.2	5.51	MLGGPGPGLLLLLLAVLSGVPSAGASKSRRQAQQIVQPQSPLTVSQSKPGCYDNGKHYQINQQWERTYLGSALVCTCYGGSRGFNCESKPEPEETCFDKYTGNTYRVGDTYERPKDSMIWDCTCIGAGRGRISCTIANRCHEGGQSYKIGDTWRRPHETGGYMLECVCLGNGKGEWTCKPIAEKCFDQAAGTSYVVGETWEKPYQGWMMVDCTCLGEGSGRITCTSRNRCNDQDTRTSYRIGDTWSKKDNRGNLLQCICTGNGRGEWKCERHSSVQTTSAGSGSFTDVRTAIYQPQPHPQPPPYGHCVTDSGVVYSVGMQWLKTQGNKQMLCTCLGNGVSCQETAVTQTYGGNSNGEPCVLPFTYNGRTFYSCTTEGRQDGHLWCSTTSNYEQDQKYSF…	5425	5412	1	1	0	957.002	2	-0.0006	1891	1909	0	111.69	2.3e-08	R	SSPVVIDASTAIDAPSNLR	F						File: ~Z:\CORE\RAW_DATA_2020_QE\P780_Sigrun_Lange\P780_R_S.raw~; SpectrumID: ~5485~; PrecursorID: ~0~; scans: ~9121~
2	2::tr|A0A6J0Y2W1|A0A6J0Y2W1_ODOVR	fibronectin isoform X5 OS=Odocoileus virginianus texanus OX=9880 GN=FN1 PE=4 SV=1	3454	72	0	265603	70	52	55	44	35.2	5.51	MLGGPGPGLLLLLLAVLSGVPSAGASKSRRQAQQIVQPQSPLTVSQSKPGCYDNGKHYQINQQWERTYLGSALVCTCYGGSRGFNCESKPEPEETCFDKYTGNTYRVGDTYERPKDSMIWDCTCIGAGRGRISCTIANRCHEGGQSYKIGDTWRRPHETGGYMLECVCLGNGKGEWTCKPIAEKCFDQAAGTSYVVGETWEKPYQGWMMVDCTCLGEGSGRITCTSRNRCNDQDTRTSYRIGDTWSKKDNRGNLLQCICTGNGRGEWKCERHSSVQTTSAGSGSFTDVRTAIYQPQPHPQPPPYGHCVTDSGVVYSVGMQWLKTQGNKQMLCTCLGNGVSCQETAVTQTYGGNSNGEPCVLPFTYNGRTFYSCTTEGRQDGHLWCSTTSNYEQDQKYSF…	5478	7858	1	1	1	963.545	2	-0.0015	1910	1926	0	100.63	1.1e-07	R	FLATTPNSLLISWLPPR	A						File: ~Z:\CORE\RAW_DATA_2020_QE\P780_Sigrun_Lange\P780_R_S.raw~; SpectrumID: ~8343~; PrecursorID: ~0~; scans: ~12122~
2	2::tr|A0A6J0Y2W1|A0A6J0Y2W1_ODOVR	fibronectin isoform X5 OS=Odocoileus virginianus texanus OX=9880 GN=FN1 PE=4 SV=1	3454	72	0	265603	70	52	55	44	35.2	5.51	MLGGPGPGLLLLLLAVLSGVPSAGASKSRRQAQQIVQPQSPLTVSQSKPGCYDNGKHYQINQQWERTYLGSALVCTCYGGSRGFNCESKPEPEETCFDKYTGNTYRVGDTYERPKDSMIWDCTCIGAGRGRISCTIANRCHEGGQSYKIGDTWRRPHETGGYMLECVCLGNGKGEWTCKPIAEKCFDQAAGTSYVVGETWEKPYQGWMMVDCTCLGEGSGRITCTSRNRCNDQDTRTSYRIGDTWSKKDNRGNLLQCICTGNGRGEWKCERHSSVQTTSAGSGSFTDVRTAIYQPQPHPQPPPYGHCVTDSGVVYSVGMQWLKTQGNKQMLCTCLGNGVSCQETAVTQTYGGNSNGEPCVLPFTYNGRTFYSCTTEGRQDGHLWCSTTSNYEQDQKYSF…	5479	7874	1	1	1	642.7	3	0.0002	1910	1926	0	35.43	0.35	R	FLATTPNSLLISWLPPR	A						File: ~Z:\CORE\RAW_DATA_2020_QE\P780_Sigrun_Lange\P780_R_S.raw~; SpectrumID: ~8368~; PrecursorID: ~0~; scans: ~12148~
2	2::tr|A0A6J0Y2W1|A0A6J0Y2W1_ODOVR	fibronectin isoform X5 OS=Odocoileus virginianus texanus OX=9880 GN=FN1 PE=4 SV=1	3454	72	0	265603	70	52	55	44	35.2	5.51	MLGGPGPGLLLLLLAVLSGVPSAGASKSRRQAQQIVQPQSPLTVSQSKPGCYDNGKHYQINQQWERTYLGSALVCTCYGGSRGFNCESKPEPEETCFDKYTGNTYRVGDTYERPKDSMIWDCTCIGAGRGRISCTIANRCHEGGQSYKIGDTWRRPHETGGYMLECVCLGNGKGEWTCKPIAEKCFDQAAGTSYVVGETWEKPYQGWMMVDCTCLGEGSGRITCTSRNRCNDQDTRTSYRIGDTWSKKDNRGNLLQCICTGNGRGEWKCERHSSVQTTSAGSGSFTDVRTAIYQPQPHPQPPPYGHCVTDSGVVYSVGMQWLKTQGNKQMLCTCLGNGVSCQETAVTQTYGGNSNGEPCVLPFTYNGRTFYSCTTEGRQDGHLWCSTTSNYEQDQKYSF…	5494	7636	1	1	1	644.019	3	-0.0007	1284	1300	0	73.55	0.00011	R	VTWAPPSSIELTNFLVR	Y						File: ~Z:\CORE\RAW_DATA_2020_QE\P780_Sigrun_Lange\P780_R_S.raw~; SpectrumID: ~8020~; PrecursorID: ~0~; scans: ~11783~
2	2::tr|A0A6J0Y2W1|A0A6J0Y2W1_ODOVR	fibronectin isoform X5 OS=Odocoileus virginianus texanus OX=9880 GN=FN1 PE=4 SV=1	3454	72	0	265603	70	52	55	44	35.2	5.51	MLGGPGPGLLLLLLAVLSGVPSAGASKSRRQAQQIVQPQSPLTVSQSKPGCYDNGKHYQINQQWERTYLGSALVCTCYGGSRGFNCESKPEPEETCFDKYTGNTYRVGDTYERPKDSMIWDCTCIGAGRGRISCTIANRCHEGGQSYKIGDTWRRPHETGGYMLECVCLGNGKGEWTCKPIAEKCFDQAAGTSYVVGETWEKPYQGWMMVDCTCLGEGSGRITCTSRNRCNDQDTRTSYRIGDTWSKKDNRGNLLQCICTGNGRGEWKCERHSSVQTTSAGSGSFTDVRTAIYQPQPHPQPPPYGHCVTDSGVVYSVGMQWLKTQGNKQMLCTCLGNGVSCQETAVTQTYGGNSNGEPCVLPFTYNGRTFYSCTTEGRQDGHLWCSTTSNYEQDQKYSF…	5495	7645	1	1	1	965.526	2	0.0023	1284	1300	0	77.9	3.9e-05	R	VTWAPPSSIELTNFLVR	Y						File: ~Z:\CORE\RAW_DATA_2020_QE\P780_Sigrun_Lange\P780_R_S.raw~; SpectrumID: ~8038~; PrecursorID: ~0~; scans: ~11802~
2	2::tr|A0A6J0Y2W1|A0A6J0Y2W1_ODOVR	fibronectin isoform X5 OS=Odocoileus virginianus texanus OX=9880 GN=FN1 PE=4 SV=1	3454	72	0	265603	70	52	55	44	35.2	5.51	MLGGPGPGLLLLLLAVLSGVPSAGASKSRRQAQQIVQPQSPLTVSQSKPGCYDNGKHYQINQQWERTYLGSALVCTCYGGSRGFNCESKPEPEETCFDKYTGNTYRVGDTYERPKDSMIWDCTCIGAGRGRISCTIANRCHEGGQSYKIGDTWRRPHETGGYMLECVCLGNGKGEWTCKPIAEKCFDQAAGTSYVVGETWEKPYQGWMMVDCTCLGEGSGRITCTSRNRCNDQDTRTSYRIGDTWSKKDNRGNLLQCICTGNGRGEWKCERHSSVQTTSAGSGSFTDVRTAIYQPQPHPQPPPYGHCVTDSGVVYSVGMQWLKTQGNKQMLCTCLGNGVSCQETAVTQTYGGNSNGEPCVLPFTYNGRTFYSCTTEGRQDGHLWCSTTSNYEQDQKYSF…	5583	3596	1	1	0	978.486	2	-0.0016	1434	1451	0	111.95	2.7e-08	K	EESQPLVGQQSTVSDVPR	D						File: ~Z:\CORE\RAW_DATA_2020_QE\P780_Sigrun_Lange\P780_R_S.raw~; SpectrumID: ~3664~; PrecursorID: ~0~; scans: ~7209~
2	2::tr|A0A6J0Y2W1|A0A6J0Y2W1_ODOVR	fibronectin isoform X5 OS=Odocoileus virginianus texanus OX=9880 GN=FN1 PE=4 SV=1	3454	72	0	265603	70	52	55	44	35.2	5.51	MLGGPGPGLLLLLLAVLSGVPSAGASKSRRQAQQIVQPQSPLTVSQSKPGCYDNGKHYQINQQWERTYLGSALVCTCYGGSRGFNCESKPEPEETCFDKYTGNTYRVGDTYERPKDSMIWDCTCIGAGRGRISCTIANRCHEGGQSYKIGDTWRRPHETGGYMLECVCLGNGKGEWTCKPIAEKCFDQAAGTSYVVGETWEKPYQGWMMVDCTCLGEGSGRITCTSRNRCNDQDTRTSYRIGDTWSKKDNRGNLLQCICTGNGRGEWKCERHSSVQTTSAGSGSFTDVRTAIYQPQPHPQPPPYGHCVTDSGVVYSVGMQWLKTQGNKQMLCTCLGNGVSCQETAVTQTYGGNSNGEPCVLPFTYNGRTFYSCTTEGRQDGHLWCSTTSNYEQDQKYSF…	5584	3597	1	1	0	652.66	3	-0.0006	1434	1451	0	71.29	0.00031	K	EESQPLVGQQSTVSDVPR	D						File: ~Z:\CORE\RAW_DATA_2020_QE\P780_Sigrun_Lange\P780_R_S.raw~; SpectrumID: ~3665~; PrecursorID: ~0~; scans: ~7210~
2	2::tr|A0A6J0Y2W1|A0A6J0Y2W1_ODOVR	fibronectin isoform X5 OS=Odocoileus virginianus texanus OX=9880 GN=FN1 PE=4 SV=1	3454	72	0	265603	70	52	55	44	35.2	5.51	MLGGPGPGLLLLLLAVLSGVPSAGASKSRRQAQQIVQPQSPLTVSQSKPGCYDNGKHYQINQQWERTYLGSALVCTCYGGSRGFNCESKPEPEETCFDKYTGNTYRVGDTYERPKDSMIWDCTCIGAGRGRISCTIANRCHEGGQSYKIGDTWRRPHETGGYMLECVCLGNGKGEWTCKPIAEKCFDQAAGTSYVVGETWEKPYQGWMMVDCTCLGEGSGRITCTSRNRCNDQDTRTSYRIGDTWSKKDNRGNLLQCICTGNGRGEWKCERHSSVQTTSAGSGSFTDVRTAIYQPQPHPQPPPYGHCVTDSGVVYSVGMQWLKTQGNKQMLCTCLGNGVSCQETAVTQTYGGNSNGEPCVLPFTYNGRTFYSCTTEGRQDGHLWCSTTSNYEQDQKYSF…	5607	5255	1	1	0	984.496	2	-0.0013	958	975	0	72.17	0.00027	R	NTFAEVTGLSPGVTYHFK	V						File: ~Z:\CORE\RAW_DATA_2020_QE\P780_Sigrun_Lange\P780_R_S.raw~; SpectrumID: ~5326~; PrecursorID: ~0~; scans: ~8954~
2	2::tr|A0A6J0Y2W1|A0A6J0Y2W1_ODOVR	fibronectin isoform X5 OS=Odocoileus virginianus texanus OX=9880 GN=FN1 PE=4 SV=1	3454	72	0	265603	70	52	55	44	35.2	5.51	MLGGPGPGLLLLLLAVLSGVPSAGASKSRRQAQQIVQPQSPLTVSQSKPGCYDNGKHYQINQQWERTYLGSALVCTCYGGSRGFNCESKPEPEETCFDKYTGNTYRVGDTYERPKDSMIWDCTCIGAGRGRISCTIANRCHEGGQSYKIGDTWRRPHETGGYMLECVCLGNGKGEWTCKPIAEKCFDQAAGTSYVVGETWEKPYQGWMMVDCTCLGEGSGRITCTSRNRCNDQDTRTSYRIGDTWSKKDNRGNLLQCICTGNGRGEWKCERHSSVQTTSAGSGSFTDVRTAIYQPQPHPQPPPYGHCVTDSGVVYSVGMQWLKTQGNKQMLCTCLGNGVSCQETAVTQTYGGNSNGEPCVLPFTYNGRTFYSCTTEGRQDGHLWCSTTSNYEQDQKYSF…	5608	5234	1	1	0	656.667	3	-0.0001	958	975	0	84.08	1.7e-05	R	NTFAEVTGLSPGVTYHFK	V						File: ~Z:\CORE\RAW_DATA_2020_QE\P780_Sigrun_Lange\P780_R_S.raw~; SpectrumID: ~5305~; PrecursorID: ~0~; scans: ~8932~
2	2::tr|A0A6J0Y2W1|A0A6J0Y2W1_ODOVR	fibronectin isoform X5 OS=Odocoileus virginianus texanus OX=9880 GN=FN1 PE=4 SV=1	3454	72	0	265603	70	52	55	44	35.2	5.51	MLGGPGPGLLLLLLAVLSGVPSAGASKSRRQAQQIVQPQSPLTVSQSKPGCYDNGKHYQINQQWERTYLGSALVCTCYGGSRGFNCESKPEPEETCFDKYTGNTYRVGDTYERPKDSMIWDCTCIGAGRGRISCTIANRCHEGGQSYKIGDTWRRPHETGGYMLECVCLGNGKGEWTCKPIAEKCFDQAAGTSYVVGETWEKPYQGWMMVDCTCLGEGSGRITCTSRNRCNDQDTRTSYRIGDTWSKKDNRGNLLQCICTGNGRGEWKCERHSSVQTTSAGSGSFTDVRTAIYQPQPHPQPPPYGHCVTDSGVVYSVGMQWLKTQGNKQMLCTCLGNGVSCQETAVTQTYGGNSNGEPCVLPFTYNGRTFYSCTTEGRQDGHLWCSTTSNYEQDQKYSF…	5942	7076	1	1	0	1059.06	2	0.0004	1766	1786	0	99.29	3.9e-07	K	EINLAPDSSSVVVSGLMVATK	Y						File: ~Z:\CORE\RAW_DATA_2020_QE\P780_Sigrun_Lange\P780_R_S.raw~; SpectrumID: ~7165~; PrecursorID: ~0~; scans: ~10885~
2	2::tr|A0A6J0Y2W1|A0A6J0Y2W1_ODOVR	fibronectin isoform X5 OS=Odocoileus virginianus texanus OX=9880 GN=FN1 PE=4 SV=1	3454	72	0	265603	70	52	55	44	35.2	5.51	MLGGPGPGLLLLLLAVLSGVPSAGASKSRRQAQQIVQPQSPLTVSQSKPGCYDNGKHYQINQQWERTYLGSALVCTCYGGSRGFNCESKPEPEETCFDKYTGNTYRVGDTYERPKDSMIWDCTCIGAGRGRISCTIANRCHEGGQSYKIGDTWRRPHETGGYMLECVCLGNGKGEWTCKPIAEKCFDQAAGTSYVVGETWEKPYQGWMMVDCTCLGEGSGRITCTSRNRCNDQDTRTSYRIGDTWSKKDNRGNLLQCICTGNGRGEWKCERHSSVQTTSAGSGSFTDVRTAIYQPQPHPQPPPYGHCVTDSGVVYSVGMQWLKTQGNKQMLCTCLGNGVSCQETAVTQTYGGNSNGEPCVLPFTYNGRTFYSCTTEGRQDGHLWCSTTSNYEQDQKYSF…	5943	7080	1	1	0	706.377	3	0.001	1766	1786	0	58.97	0.0042	K	EINLAPDSSSVVVSGLMVATK	Y						File: ~Z:\CORE\RAW_DATA_2020_QE\P780_Sigrun_Lange\P780_R_S.raw~; SpectrumID: ~7171~; PrecursorID: ~0~; scans: ~10891~
2	2::tr|A0A6J0Y2W1|A0A6J0Y2W1_ODOVR	fibronectin isoform X5 OS=Odocoileus virginianus texanus OX=9880 GN=FN1 PE=4 SV=1	3454	72	0	265603	70	52	55	44	35.2	5.51	MLGGPGPGLLLLLLAVLSGVPSAGASKSRRQAQQIVQPQSPLTVSQSKPGCYDNGKHYQINQQWERTYLGSALVCTCYGGSRGFNCESKPEPEETCFDKYTGNTYRVGDTYERPKDSMIWDCTCIGAGRGRISCTIANRCHEGGQSYKIGDTWRRPHETGGYMLECVCLGNGKGEWTCKPIAEKCFDQAAGTSYVVGETWEKPYQGWMMVDCTCLGEGSGRITCTSRNRCNDQDTRTSYRIGDTWSKKDNRGNLLQCICTGNGRGEWKCERHSSVQTTSAGSGSFTDVRTAIYQPQPHPQPPPYGHCVTDSGVVYSVGMQWLKTQGNKQMLCTCLGNGVSCQETAVTQTYGGNSNGEPCVLPFTYNGRTFYSCTTEGRQDGHLWCSTTSNYEQDQKYSF…	5964	5078	1	1	0	709.678	3	-0.0034	1479	1499	0	75.03	0.00014	R	ITYGETGGSSPVQDFTVPGSK	S						File: ~Z:\CORE\RAW_DATA_2020_QE\P780_Sigrun_Lange\P780_R_S.raw~; SpectrumID: ~5149~; PrecursorID: ~0~; scans: ~8768~
2	2::tr|A0A6J0Y2W1|A0A6J0Y2W1_ODOVR	fibronectin isoform X5 OS=Odocoileus virginianus texanus OX=9880 GN=FN1 PE=4 SV=1	3454	72	0	265603	70	52	55	44	35.2	5.51	MLGGPGPGLLLLLLAVLSGVPSAGASKSRRQAQQIVQPQSPLTVSQSKPGCYDNGKHYQINQQWERTYLGSALVCTCYGGSRGFNCESKPEPEETCFDKYTGNTYRVGDTYERPKDSMIWDCTCIGAGRGRISCTIANRCHEGGQSYKIGDTWRRPHETGGYMLECVCLGNGKGEWTCKPIAEKCFDQAAGTSYVVGETWEKPYQGWMMVDCTCLGEGSGRITCTSRNRCNDQDTRTSYRIGDTWSKKDNRGNLLQCICTGNGRGEWKCERHSSVQTTSAGSGSFTDVRTAIYQPQPHPQPPPYGHCVTDSGVVYSVGMQWLKTQGNKQMLCTCLGNGVSCQETAVTQTYGGNSNGEPCVLPFTYNGRTFYSCTTEGRQDGHLWCSTTSNYEQDQKYSF…	5965	5076	1	1	0	1064.01	2	-0.0033	1479	1499	0	111.91	2.8e-08	R	ITYGETGGSSPVQDFTVPGSK	S						File: ~Z:\CORE\RAW_DATA_2020_QE\P780_Sigrun_Lange\P780_R_S.raw~; SpectrumID: ~5147~; PrecursorID: ~0~; scans: ~8766~
2	2::tr|A0A6J0Y2W1|A0A6J0Y2W1_ODOVR	fibronectin isoform X5 OS=Odocoileus virginianus texanus OX=9880 GN=FN1 PE=4 SV=1	3454	72	0	265603	70	52	55	44	35.2	5.51	MLGGPGPGLLLLLLAVLSGVPSAGASKSRRQAQQIVQPQSPLTVSQSKPGCYDNGKHYQINQQWERTYLGSALVCTCYGGSRGFNCESKPEPEETCFDKYTGNTYRVGDTYERPKDSMIWDCTCIGAGRGRISCTIANRCHEGGQSYKIGDTWRRPHETGGYMLECVCLGNGKGEWTCKPIAEKCFDQAAGTSYVVGETWEKPYQGWMMVDCTCLGEGSGRITCTSRNRCNDQDTRTSYRIGDTWSKKDNRGNLLQCICTGNGRGEWKCERHSSVQTTSAGSGSFTDVRTAIYQPQPHPQPPPYGHCVTDSGVVYSVGMQWLKTQGNKQMLCTCLGNGVSCQETAVTQTYGGNSNGEPCVLPFTYNGRTFYSCTTEGRQDGHLWCSTTSNYEQDQKYSF…	6111	2833	1	1	0	732.98	3	-0.0012	379	396	0	73.73	3.8e-05	R	QDGHLWCSTTSNYEQDQK	Y						File: ~Z:\CORE\RAW_DATA_2020_QE\P780_Sigrun_Lange\P780_R_S.raw~; SpectrumID: ~2900~; PrecursorID: ~0~; scans: ~6383~
2	2::tr|A0A6J0Y2W1|A0A6J0Y2W1_ODOVR	fibronectin isoform X5 OS=Odocoileus virginianus texanus OX=9880 GN=FN1 PE=4 SV=1	3454	72	0	265603	70	52	55	44	35.2	5.51	MLGGPGPGLLLLLLAVLSGVPSAGASKSRRQAQQIVQPQSPLTVSQSKPGCYDNGKHYQINQQWERTYLGSALVCTCYGGSRGFNCESKPEPEETCFDKYTGNTYRVGDTYERPKDSMIWDCTCIGAGRGRISCTIANRCHEGGQSYKIGDTWRRPHETGGYMLECVCLGNGKGEWTCKPIAEKCFDQAAGTSYVVGETWEKPYQGWMMVDCTCLGEGSGRITCTSRNRCNDQDTRTSYRIGDTWSKKDNRGNLLQCICTGNGRGEWKCERHSSVQTTSAGSGSFTDVRTAIYQPQPHPQPPPYGHCVTDSGVVYSVGMQWLKTQGNKQMLCTCLGNGVSCQETAVTQTYGGNSNGEPCVLPFTYNGRTFYSCTTEGRQDGHLWCSTTSNYEQDQKYSF…	6737	4059	1	1	0	786.088	3	-0.0013	669	689	0	73.94	0.00012	K	GLRPGVVYEGQLISVQHYGQR	E						File: ~Z:\CORE\RAW_DATA_2020_QE\P780_Sigrun_Lange\P780_R_S.raw~; SpectrumID: ~4127~; PrecursorID: ~0~; scans: ~7695~
2	2::tr|A0A6J0Y2W1|A0A6J0Y2W1_ODOVR	fibronectin isoform X5 OS=Odocoileus virginianus texanus OX=9880 GN=FN1 PE=4 SV=1	3454	72	0	265603	70	52	55	44	35.2	5.51	MLGGPGPGLLLLLLAVLSGVPSAGASKSRRQAQQIVQPQSPLTVSQSKPGCYDNGKHYQINQQWERTYLGSALVCTCYGGSRGFNCESKPEPEETCFDKYTGNTYRVGDTYERPKDSMIWDCTCIGAGRGRISCTIANRCHEGGQSYKIGDTWRRPHETGGYMLECVCLGNGKGEWTCKPIAEKCFDQAAGTSYVVGETWEKPYQGWMMVDCTCLGEGSGRITCTSRNRCNDQDTRTSYRIGDTWSKKDNRGNLLQCICTGNGRGEWKCERHSSVQTTSAGSGSFTDVRTAIYQPQPHPQPPPYGHCVTDSGVVYSVGMQWLKTQGNKQMLCTCLGNGVSCQETAVTQTYGGNSNGEPCVLPFTYNGRTFYSCTTEGRQDGHLWCSTTSNYEQDQKYSF…	6738	4054	1	1	0	589.818	4	0	669	689	0	58.42	0.0041	K	GLRPGVVYEGQLISVQHYGQR	E						File: ~Z:\CORE\RAW_DATA_2020_QE\P780_Sigrun_Lange\P780_R_S.raw~; SpectrumID: ~4122~; PrecursorID: ~0~; scans: ~7690~
2	2::tr|A0A6J0Y2W1|A0A6J0Y2W1_ODOVR	fibronectin isoform X5 OS=Odocoileus virginianus texanus OX=9880 GN=FN1 PE=4 SV=1	3454	72	0	265603	70	52	55	44	35.2	5.51	MLGGPGPGLLLLLLAVLSGVPSAGASKSRRQAQQIVQPQSPLTVSQSKPGCYDNGKHYQINQQWERTYLGSALVCTCYGGSRGFNCESKPEPEETCFDKYTGNTYRVGDTYERPKDSMIWDCTCIGAGRGRISCTIANRCHEGGQSYKIGDTWRRPHETGGYMLECVCLGNGKGEWTCKPIAEKCFDQAAGTSYVVGETWEKPYQGWMMVDCTCLGEGSGRITCTSRNRCNDQDTRTSYRIGDTWSKKDNRGNLLQCICTGNGRGEWKCERHSSVQTTSAGSGSFTDVRTAIYQPQPHPQPPPYGHCVTDSGVVYSVGMQWLKTQGNKQMLCTCLGNGVSCQETAVTQTYGGNSNGEPCVLPFTYNGRTFYSCTTEGRQDGHLWCSTTSNYEQDQKYSF…	6992	6562	1	1	0	825.774	3	0.0082	1251	1273	1	44.51	0.11	K	DDKESVPISDTIIPAVPPPTDLR	F						File: ~Z:\CORE\RAW_DATA_2020_QE\P780_Sigrun_Lange\P780_R_S.raw~; SpectrumID: ~6642~; PrecursorID: ~0~; scans: ~10336~
2	2::tr|A0A6J0Y2W1|A0A6J0Y2W1_ODOVR	fibronectin isoform X5 OS=Odocoileus virginianus texanus OX=9880 GN=FN1 PE=4 SV=1	3454	72	0	265603	70	52	55	44	35.2	5.51	MLGGPGPGLLLLLLAVLSGVPSAGASKSRRQAQQIVQPQSPLTVSQSKPGCYDNGKHYQINQQWERTYLGSALVCTCYGGSRGFNCESKPEPEETCFDKYTGNTYRVGDTYERPKDSMIWDCTCIGAGRGRISCTIANRCHEGGQSYKIGDTWRRPHETGGYMLECVCLGNGKGEWTCKPIAEKCFDQAAGTSYVVGETWEKPYQGWMMVDCTCLGEGSGRITCTSRNRCNDQDTRTSYRIGDTWSKKDNRGNLLQCICTGNGRGEWKCERHSSVQTTSAGSGSFTDVRTAIYQPQPHPQPPPYGHCVTDSGVVYSVGMQWLKTQGNKQMLCTCLGNGVSCQETAVTQTYGGNSNGEPCVLPFTYNGRTFYSCTTEGRQDGHLWCSTTSNYEQDQKYSF…	7052	3862	1	1	0	831.077	3	0.0177	1539	1560	0	72.83	0.00026	R	TEIDKPSQMQVTDVQDNSISVR	W		Deamidated (NQ)	0.0000000001000000000000.0			File: ~Z:\CORE\RAW_DATA_2020_QE\P780_Sigrun_Lange\P780_R_S.raw~; SpectrumID: ~3930~; PrecursorID: ~0~; scans: ~7488~
2	2::tr|A0A6J0Y2W1|A0A6J0Y2W1_ODOVR	fibronectin isoform X5 OS=Odocoileus virginianus texanus OX=9880 GN=FN1 PE=4 SV=1	3454	72	0	265603	70	52	55	44	35.2	5.51	MLGGPGPGLLLLLLAVLSGVPSAGASKSRRQAQQIVQPQSPLTVSQSKPGCYDNGKHYQINQQWERTYLGSALVCTCYGGSRGFNCESKPEPEETCFDKYTGNTYRVGDTYERPKDSMIWDCTCIGAGRGRISCTIANRCHEGGQSYKIGDTWRRPHETGGYMLECVCLGNGKGEWTCKPIAEKCFDQAAGTSYVVGETWEKPYQGWMMVDCTCLGEGSGRITCTSRNRCNDQDTRTSYRIGDTWSKKDNRGNLLQCICTGNGRGEWKCERHSSVQTTSAGSGSFTDVRTAIYQPQPHPQPPPYGHCVTDSGVVYSVGMQWLKTQGNKQMLCTCLGNGVSCQETAVTQTYGGNSNGEPCVLPFTYNGRTFYSCTTEGRQDGHLWCSTTSNYEQDQKYSF…	7075	3219	1	1	0	836.073	3	-0.0051	1539	1560	0	65.05	0.0014	R	TEIDKPSQMQVTDVQDNSISVR	W		Oxidation (M)	0.0000000030000000000000.0			File: ~Z:\CORE\RAW_DATA_2020_QE\P780_Sigrun_Lange\P780_R_S.raw~; SpectrumID: ~3286~; PrecursorID: ~0~; scans: ~6800~
2	2::tr|A0A6J0Y2W1|A0A6J0Y2W1_ODOVR	fibronectin isoform X5 OS=Odocoileus virginianus texanus OX=9880 GN=FN1 PE=4 SV=1	3454	72	0	265603	70	52	55	44	35.2	5.51	MLGGPGPGLLLLLLAVLSGVPSAGASKSRRQAQQIVQPQSPLTVSQSKPGCYDNGKHYQINQQWERTYLGSALVCTCYGGSRGFNCESKPEPEETCFDKYTGNTYRVGDTYERPKDSMIWDCTCIGAGRGRISCTIANRCHEGGQSYKIGDTWRRPHETGGYMLECVCLGNGKGEWTCKPIAEKCFDQAAGTSYVVGETWEKPYQGWMMVDCTCLGEGSGRITCTSRNRCNDQDTRTSYRIGDTWSKKDNRGNLLQCICTGNGRGEWKCERHSSVQTTSAGSGSFTDVRTAIYQPQPHPQPPPYGHCVTDSGVVYSVGMQWLKTQGNKQMLCTCLGNGVSCQETAVTQTYGGNSNGEPCVLPFTYNGRTFYSCTTEGRQDGHLWCSTTSNYEQDQKYSF…	7204	4900	1	1	0	863.116	3	-0.0029	1835	1858	1	71.77	0.00024	R	TKTETITGFQVDAIPANGQTPIQR	T		Deamidated (NQ)	0.000000000000000010000000.0			File: ~Z:\CORE\RAW_DATA_2020_QE\P780_Sigrun_Lange\P780_R_S.raw~; SpectrumID: ~4969~; PrecursorID: ~0~; scans: ~8579~
2	2::tr|A0A6J0Y2W1|A0A6J0Y2W1_ODOVR	fibronectin isoform X5 OS=Odocoileus virginianus texanus OX=9880 GN=FN1 PE=4 SV=1	3454	72	0	265603	70	52	55	44	35.2	5.51	MLGGPGPGLLLLLLAVLSGVPSAGASKSRRQAQQIVQPQSPLTVSQSKPGCYDNGKHYQINQQWERTYLGSALVCTCYGGSRGFNCESKPEPEETCFDKYTGNTYRVGDTYERPKDSMIWDCTCIGAGRGRISCTIANRCHEGGQSYKIGDTWRRPHETGGYMLECVCLGNGKGEWTCKPIAEKCFDQAAGTSYVVGETWEKPYQGWMMVDCTCLGEGSGRITCTSRNRCNDQDTRTSYRIGDTWSKKDNRGNLLQCICTGNGRGEWKCERHSSVQTTSAGSGSFTDVRTAIYQPQPHPQPPPYGHCVTDSGVVYSVGMQWLKTQGNKQMLCTCLGNGVSCQETAVTQTYGGNSNGEPCVLPFTYNGRTFYSCTTEGRQDGHLWCSTTSNYEQDQKYSF…	7249	5201	1	1	0	874.04	3	-0.0043	457	478	0	51.85	0.0062	K	FGFCPMAAHEEICTTNEGVMYR	I						File: ~Z:\CORE\RAW_DATA_2020_QE\P780_Sigrun_Lange\P780_R_S.raw~; SpectrumID: ~5272~; PrecursorID: ~0~; scans: ~8897~
2	2::tr|A0A6J0Y2W1|A0A6J0Y2W1_ODOVR	fibronectin isoform X5 OS=Odocoileus virginianus texanus OX=9880 GN=FN1 PE=4 SV=1	3454	72	0	265603	70	52	55	44	35.2	5.51	MLGGPGPGLLLLLLAVLSGVPSAGASKSRRQAQQIVQPQSPLTVSQSKPGCYDNGKHYQINQQWERTYLGSALVCTCYGGSRGFNCESKPEPEETCFDKYTGNTYRVGDTYERPKDSMIWDCTCIGAGRGRISCTIANRCHEGGQSYKIGDTWRRPHETGGYMLECVCLGNGKGEWTCKPIAEKCFDQAAGTSYVVGETWEKPYQGWMMVDCTCLGEGSGRITCTSRNRCNDQDTRTSYRIGDTWSKKDNRGNLLQCICTGNGRGEWKCERHSSVQTTSAGSGSFTDVRTAIYQPQPHPQPPPYGHCVTDSGVVYSVGMQWLKTQGNKQMLCTCLGNGVSCQETAVTQTYGGNSNGEPCVLPFTYNGRTFYSCTTEGRQDGHLWCSTTSNYEQDQKYSF…	7354	6840	1	1	0	894.129	3	-0.0012	1729	1752	0	53.41	0.018	K	FTQVTPTSLTAQWTAPNVQLTGYR	V						File: ~Z:\CORE\RAW_DATA_2020_QE\P780_Sigrun_Lange\P780_R_S.raw~; SpectrumID: ~6920~; PrecursorID: ~0~; scans: ~10628~
2	2::tr|A0A6J0Y2W1|A0A6J0Y2W1_ODOVR	fibronectin isoform X5 OS=Odocoileus virginianus texanus OX=9880 GN=FN1 PE=4 SV=1	3454	72	0	265603	70	52	55	44	35.2	5.51	MLGGPGPGLLLLLLAVLSGVPSAGASKSRRQAQQIVQPQSPLTVSQSKPGCYDNGKHYQINQQWERTYLGSALVCTCYGGSRGFNCESKPEPEETCFDKYTGNTYRVGDTYERPKDSMIWDCTCIGAGRGRISCTIANRCHEGGQSYKIGDTWRRPHETGGYMLECVCLGNGKGEWTCKPIAEKCFDQAAGTSYVVGETWEKPYQGWMMVDCTCLGEGSGRITCTSRNRCNDQDTRTSYRIGDTWSKKDNRGNLLQCICTGNGRGEWKCERHSSVQTTSAGSGSFTDVRTAIYQPQPHPQPPPYGHCVTDSGVVYSVGMQWLKTQGNKQMLCTCLGNGVSCQETAVTQTYGGNSNGEPCVLPFTYNGRTFYSCTTEGRQDGHLWCSTTSNYEQDQKYSF…	7660	3296	1	1	0	733.067	4	0.0044	83	106	1	27.89	1.7	R	GFNCESKPEPEETCFDKYTGNTYR	V						File: ~Z:\CORE\RAW_DATA_2020_QE\P780_Sigrun_Lange\P780_R_S.raw~; SpectrumID: ~3363~; PrecursorID: ~0~; scans: ~6882~
2	2::tr|A0A6J0Y2W1|A0A6J0Y2W1_ODOVR	fibronectin isoform X5 OS=Odocoileus virginianus texanus OX=9880 GN=FN1 PE=4 SV=1	3454	72	0	265603	70	52	55	44	35.2	5.51	MLGGPGPGLLLLLLAVLSGVPSAGASKSRRQAQQIVQPQSPLTVSQSKPGCYDNGKHYQINQQWERTYLGSALVCTCYGGSRGFNCESKPEPEETCFDKYTGNTYRVGDTYERPKDSMIWDCTCIGAGRGRISCTIANRCHEGGQSYKIGDTWRRPHETGGYMLECVCLGNGKGEWTCKPIAEKCFDQAAGTSYVVGETWEKPYQGWMMVDCTCLGEGSGRITCTSRNRCNDQDTRTSYRIGDTWSKKDNRGNLLQCICTGNGRGEWKCERHSSVQTTSAGSGSFTDVRTAIYQPQPHPQPPPYGHCVTDSGVVYSVGMQWLKTQGNKQMLCTCLGNGVSCQETAVTQTYGGNSNGEPCVLPFTYNGRTFYSCTTEGRQDGHLWCSTTSNYEQDQKYSF…	7920	6818	1	1	1	1024.87	3	0.0016	1169	1196	0	49.13	0.039	K	VVTPLSPPTNLHLETNPDTGVLTVSWER	S						File: ~Z:\CORE\RAW_DATA_2020_QE\P780_Sigrun_Lange\P780_R_S.raw~; SpectrumID: ~6898~; PrecursorID: ~0~; scans: ~10605~
2	2::tr|A0A6J0Y2W1|A0A6J0Y2W1_ODOVR	fibronectin isoform X5 OS=Odocoileus virginianus texanus OX=9880 GN=FN1 PE=4 SV=1	3454	72	0	265603	70	52	55	44	35.2	5.51	MLGGPGPGLLLLLLAVLSGVPSAGASKSRRQAQQIVQPQSPLTVSQSKPGCYDNGKHYQINQQWERTYLGSALVCTCYGGSRGFNCESKPEPEETCFDKYTGNTYRVGDTYERPKDSMIWDCTCIGAGRGRISCTIANRCHEGGQSYKIGDTWRRPHETGGYMLECVCLGNGKGEWTCKPIAEKCFDQAAGTSYVVGETWEKPYQGWMMVDCTCLGEGSGRITCTSRNRCNDQDTRTSYRIGDTWSKKDNRGNLLQCICTGNGRGEWKCERHSSVQTTSAGSGSFTDVRTAIYQPQPHPQPPPYGHCVTDSGVVYSVGMQWLKTQGNKQMLCTCLGNGVSCQETAVTQTYGGNSNGEPCVLPFTYNGRTFYSCTTEGRQDGHLWCSTTSNYEQDQKYSF…	8517	7768	1	1	0	1216.26	3	0.0133	751	783	0	76.66	9.1e-05	R	VEYELSEEGDEPQYLDLPSTATSVNIPDLLPGR	K						File: ~Z:\CORE\RAW_DATA_2020_QE\P780_Sigrun_Lange\P780_R_S.raw~; SpectrumID: ~8221~; PrecursorID: ~0~; scans: ~11994~
2	2::tr|A0A6J0Y2W1|A0A6J0Y2W1_ODOVR	fibronectin isoform X5 OS=Odocoileus virginianus texanus OX=9880 GN=FN1 PE=4 SV=1	3454	72	0	265603	70	52	55	44	35.2	5.51	MLGGPGPGLLLLLLAVLSGVPSAGASKSRRQAQQIVQPQSPLTVSQSKPGCYDNGKHYQINQQWERTYLGSALVCTCYGGSRGFNCESKPEPEETCFDKYTGNTYRVGDTYERPKDSMIWDCTCIGAGRGRISCTIANRCHEGGQSYKIGDTWRRPHETGGYMLECVCLGNGKGEWTCKPIAEKCFDQAAGTSYVVGETWEKPYQGWMMVDCTCLGEGSGRITCTSRNRCNDQDTRTSYRIGDTWSKKDNRGNLLQCICTGNGRGEWKCERHSSVQTTSAGSGSFTDVRTAIYQPQPHPQPPPYGHCVTDSGVVYSVGMQWLKTQGNKQMLCTCLGNGVSCQETAVTQTYGGNSNGEPCVLPFTYNGRTFYSCTTEGRQDGHLWCSTTSNYEQDQKYSF…	8651	5739	1	1	1	960.469	4	0.0178	290	323	0	32.28	2.4	R	TAIYQPQPHPQPPPYGHCVTDSGVVYSVGMQWLK	T		Deamidated (NQ)	0.0000000000100000000000000000000000.0			File: ~Z:\CORE\RAW_DATA_2020_QE\P780_Sigrun_Lange\P780_R_S.raw~; SpectrumID: ~5814~; PrecursorID: ~0~; scans: ~9467~
2	2::tr|A0A6J0Y2W1|A0A6J0Y2W1_ODOVR	fibronectin isoform X5 OS=Odocoileus virginianus texanus OX=9880 GN=FN1 PE=4 SV=1	3454	72	0	265603	70	52	55	44	35.2	5.51	MLGGPGPGLLLLLLAVLSGVPSAGASKSRRQAQQIVQPQSPLTVSQSKPGCYDNGKHYQINQQWERTYLGSALVCTCYGGSRGFNCESKPEPEETCFDKYTGNTYRVGDTYERPKDSMIWDCTCIGAGRGRISCTIANRCHEGGQSYKIGDTWRRPHETGGYMLECVCLGNGKGEWTCKPIAEKCFDQAAGTSYVVGETWEKPYQGWMMVDCTCLGEGSGRITCTSRNRCNDQDTRTSYRIGDTWSKKDNRGNLLQCICTGNGRGEWKCERHSSVQTTSAGSGSFTDVRTAIYQPQPHPQPPPYGHCVTDSGVVYSVGMQWLKTQGNKQMLCTCLGNGVSCQETAVTQTYGGNSNGEPCVLPFTYNGRTFYSCTTEGRQDGHLWCSTTSNYEQDQKYSF…	8731	6665	1	1	1	1041.25	4	0.0255	2019	2057	0	54.44	0.013	K	TPSITNPGYDTGNGIQLPGTSGQQPSLGQQMIFEEHGFR	R		2 Deamidated (NQ)	0.000000000000100000000001000000000000000.0			File: ~Z:\CORE\RAW_DATA_2020_QE\P780_Sigrun_Lange\P780_R_S.raw~; SpectrumID: ~6745~; PrecursorID: ~0~; scans: ~10444~	emPAI	1.25
3	2::tr|A0A5N3WRA9|A0A5N3WRA9_MUNMU	C3-beta-c OS=Muntiacus muntjak OX=9888 GN=FD754_007514 PE=4 SV=1	3438	72	0	190247	70	51	58	45	42.3	6.31	MQPTSGPSLLLLLLLASLPMALGSPMYSMITPNILRLESEETVVLEAHGGQGNIPVSVTVHDFPAKKQVLSNENTQLNNDNGYLATVTIKIPASKELKSDKGHKFVTVLATFGGVPVEKVVLISLQSGYLFIQTDKTIYTPGSTVLYRVFTVDHKLLPVGQTVIVSIETPDGIPVKRDSQSSHNQFGILALSWNIPELVNMGVWKIKAHYEDSPQQVFSADFEVKEYVLPSFEVQLEPEEKFYYIDDPDGLKINIIARFLYGEHVDGTAFVIFGVQDGDRRISLTHSLTRVPINDGNGEAILRRQVLLNGVQPSRADALVGKSIYVSATVILQSGRRPRMKEGSSLTGKNHDMVEAERTGIPIVTSPYQIHFTKTPKFFKPAMPFDLMVYVTNPDGSPA…	35	2112	1	0	0	385.232	2	-0.0007	946	952	0	37.25	0.052	K	VVPEGIR	V						File: ~Z:\CORE\RAW_DATA_2020_QE\P780_Sigrun_Lange\P780_R_S.raw~; SpectrumID: ~2178~; PrecursorID: ~0~; scans: ~5618~
3	2::tr|A0A5N3WRA9|A0A5N3WRA9_MUNMU	C3-beta-c OS=Muntiacus muntjak OX=9888 GN=FD754_007514 PE=4 SV=1	3438	72	0	190247	70	51	58	45	42.3	6.31	MQPTSGPSLLLLLLLASLPMALGSPMYSMITPNILRLESEETVVLEAHGGQGNIPVSVTVHDFPAKKQVLSNENTQLNNDNGYLATVTIKIPASKELKSDKGHKFVTVLATFGGVPVEKVVLISLQSGYLFIQTDKTIYTPGSTVLYRVFTVDHKLLPVGQTVIVSIETPDGIPVKRDSQSSHNQFGILALSWNIPELVNMGVWKIKAHYEDSPQQVFSADFEVKEYVLPSFEVQLEPEEKFYYIDDPDGLKINIIARFLYGEHVDGTAFVIFGVQDGDRRISLTHSLTRVPINDGNGEAILRRQVLLNGVQPSRADALVGKSIYVSATVILQSGRRPRMKEGSSLTGKNHDMVEAERTGIPIVTSPYQIHFTKTPKFFKPAMPFDLMVYVTNPDGSPA…	50	3779	1	0	0	388.737	2	0.0002	615	621	0	29.08	0.48	K	GVFVLNK	K						File: ~Z:\CORE\RAW_DATA_2020_QE\P780_Sigrun_Lange\P780_R_S.raw~; SpectrumID: ~3847~; PrecursorID: ~0~; scans: ~7401~
3	2::tr|A0A5N3WRA9|A0A5N3WRA9_MUNMU	C3-beta-c OS=Muntiacus muntjak OX=9888 GN=FD754_007514 PE=4 SV=1	3438	72	0	190247	70	51	58	45	42.3	6.31	MQPTSGPSLLLLLLLASLPMALGSPMYSMITPNILRLESEETVVLEAHGGQGNIPVSVTVHDFPAKKQVLSNENTQLNNDNGYLATVTIKIPASKELKSDKGHKFVTVLATFGGVPVEKVVLISLQSGYLFIQTDKTIYTPGSTVLYRVFTVDHKLLPVGQTVIVSIETPDGIPVKRDSQSSHNQFGILALSWNIPELVNMGVWKIKAHYEDSPQQVFSADFEVKEYVLPSFEVQLEPEEKFYYIDDPDGLKINIIARFLYGEHVDGTAFVIFGVQDGDRRISLTHSLTRVPINDGNGEAILRRQVLLNGVQPSRADALVGKSIYVSATVILQSGRRPRMKEGSSLTGKNHDMVEAERTGIPIVTSPYQIHFTKTPKFFKPAMPFDLMVYVTNPDGSPA…	162	3048	1	0	0	400.748	2	0.0002	607	614	0	55.8	0.0031	R	VGLVAVDK	G						File: ~Z:\CORE\RAW_DATA_2020_QE\P780_Sigrun_Lange\P780_R_S.raw~; SpectrumID: ~3115~; PrecursorID: ~0~; scans: ~6609~
3	2::tr|A0A5N3WRA9|A0A5N3WRA9_MUNMU	C3-beta-c OS=Muntiacus muntjak OX=9888 GN=FD754_007514 PE=4 SV=1	3438	72	0	190247	70	51	58	45	42.3	6.31	MQPTSGPSLLLLLLLASLPMALGSPMYSMITPNILRLESEETVVLEAHGGQGNIPVSVTVHDFPAKKQVLSNENTQLNNDNGYLATVTIKIPASKELKSDKGHKFVTVLATFGGVPVEKVVLISLQSGYLFIQTDKTIYTPGSTVLYRVFTVDHKLLPVGQTVIVSIETPDGIPVKRDSQSSHNQFGILALSWNIPELVNMGVWKIKAHYEDSPQQVFSADFEVKEYVLPSFEVQLEPEEKFYYIDDPDGLKINIIARFLYGEHVDGTAFVIFGVQDGDRRISLTHSLTRVPINDGNGEAILRRQVLLNGVQPSRADALVGKSIYVSATVILQSGRRPRMKEGSSLTGKNHDMVEAERTGIPIVTSPYQIHFTKTPKFFKPAMPFDLMVYVTNPDGSPA…	349	2313	1	0	0	417.723	2	0.0006	686	692	0	42.54	0.11	R	SVQLMEK	R						File: ~Z:\CORE\RAW_DATA_2020_QE\P780_Sigrun_Lange\P780_R_S.raw~; SpectrumID: ~2379~; PrecursorID: ~0~; scans: ~5833~
3	2::tr|A0A5N3WRA9|A0A5N3WRA9_MUNMU	C3-beta-c OS=Muntiacus muntjak OX=9888 GN=FD754_007514 PE=4 SV=1	3438	72	0	190247	70	51	58	45	42.3	6.31	MQPTSGPSLLLLLLLASLPMALGSPMYSMITPNILRLESEETVVLEAHGGQGNIPVSVTVHDFPAKKQVLSNENTQLNNDNGYLATVTIKIPASKELKSDKGHKFVTVLATFGGVPVEKVVLISLQSGYLFIQTDKTIYTPGSTVLYRVFTVDHKLLPVGQTVIVSIETPDGIPVKRDSQSSHNQFGILALSWNIPELVNMGVWKIKAHYEDSPQQVFSADFEVKEYVLPSFEVQLEPEEKFYYIDDPDGLKINIIARFLYGEHVDGTAFVIFGVQDGDRRISLTHSLTRVPINDGNGEAILRRQVLLNGVQPSRADALVGKSIYVSATVILQSGRRPRMKEGSSLTGKNHDMVEAERTGIPIVTSPYQIHFTKTPKFFKPAMPFDLMVYVTNPDGSPA…	350	4229	1	0	0	417.758	2	-0.0004	805	811	0	40.33	0.036	K	LTNVFLK	D						File: ~Z:\CORE\RAW_DATA_2020_QE\P780_Sigrun_Lange\P780_R_S.raw~; SpectrumID: ~4297~; PrecursorID: ~0~; scans: ~7874~
3	2::tr|A0A5N3WRA9|A0A5N3WRA9_MUNMU	C3-beta-c OS=Muntiacus muntjak OX=9888 GN=FD754_007514 PE=4 SV=1	3438	72	0	190247	70	51	58	45	42.3	6.31	MQPTSGPSLLLLLLLASLPMALGSPMYSMITPNILRLESEETVVLEAHGGQGNIPVSVTVHDFPAKKQVLSNENTQLNNDNGYLATVTIKIPASKELKSDKGHKFVTVLATFGGVPVEKVVLISLQSGYLFIQTDKTIYTPGSTVLYRVFTVDHKLLPVGQTVIVSIETPDGIPVKRDSQSSHNQFGILALSWNIPELVNMGVWKIKAHYEDSPQQVFSADFEVKEYVLPSFEVQLEPEEKFYYIDDPDGLKINIIARFLYGEHVDGTAFVIFGVQDGDRRISLTHSLTRVPINDGNGEAILRRQVLLNGVQPSRADALVGKSIYVSATVILQSGRRPRMKEGSSLTGKNHDMVEAERTGIPIVTSPYQIHFTKTPKFFKPAMPFDLMVYVTNPDGSPA…	481	1987	1	0	0	423.737	2	-0.0004	1435	1442	0	47.22	0.058	K	LLSSGVDR	Y						File: ~Z:\CORE\RAW_DATA_2020_QE\P780_Sigrun_Lange\P780_R_S.raw~; SpectrumID: ~2053~; PrecursorID: ~0~; scans: ~5487~
3	2::tr|A0A5N3WRA9|A0A5N3WRA9_MUNMU	C3-beta-c OS=Muntiacus muntjak OX=9888 GN=FD754_007514 PE=4 SV=1	3438	72	0	190247	70	51	58	45	42.3	6.31	MQPTSGPSLLLLLLLASLPMALGSPMYSMITPNILRLESEETVVLEAHGGQGNIPVSVTVHDFPAKKQVLSNENTQLNNDNGYLATVTIKIPASKELKSDKGHKFVTVLATFGGVPVEKVVLISLQSGYLFIQTDKTIYTPGSTVLYRVFTVDHKLLPVGQTVIVSIETPDGIPVKRDSQSSHNQFGILALSWNIPELVNMGVWKIKAHYEDSPQQVFSADFEVKEYVLPSFEVQLEPEEKFYYIDDPDGLKINIIARFLYGEHVDGTAFVIFGVQDGDRRISLTHSLTRVPINDGNGEAILRRQVLLNGVQPSRADALVGKSIYVSATVILQSGRRPRMKEGSSLTGKNHDMVEAERTGIPIVTSPYQIHFTKTPKFFKPAMPFDLMVYVTNPDGSPA…	650	1565	1	1	1	436.709	2	0.0004	443	449	0	36.98	0.14	K	DNIPEER	Q						File: ~Z:\CORE\RAW_DATA_2020_QE\P780_Sigrun_Lange\P780_R_S.raw~; SpectrumID: ~1628~; PrecursorID: ~0~; scans: ~5033~
3	2::tr|A0A5N3WRA9|A0A5N3WRA9_MUNMU	C3-beta-c OS=Muntiacus muntjak OX=9888 GN=FD754_007514 PE=4 SV=1	3438	72	0	190247	70	51	58	45	42.3	6.31	MQPTSGPSLLLLLLLASLPMALGSPMYSMITPNILRLESEETVVLEAHGGQGNIPVSVTVHDFPAKKQVLSNENTQLNNDNGYLATVTIKIPASKELKSDKGHKFVTVLATFGGVPVEKVVLISLQSGYLFIQTDKTIYTPGSTVLYRVFTVDHKLLPVGQTVIVSIETPDGIPVKRDSQSSHNQFGILALSWNIPELVNMGVWKIKAHYEDSPQQVFSADFEVKEYVLPSFEVQLEPEEKFYYIDDPDGLKINIIARFLYGEHVDGTAFVIFGVQDGDRRISLTHSLTRVPINDGNGEAILRRQVLLNGVQPSRADALVGKSIYVSATVILQSGRRPRMKEGSSLTGKNHDMVEAERTGIPIVTSPYQIHFTKTPKFFKPAMPFDLMVYVTNPDGSPA…	658	672	1	0	0	436.771	2	-0.0006	1597	1603	1	36.92	0.43	R	KFISHIK	C						File: ~Z:\CORE\RAW_DATA_2020_QE\P780_Sigrun_Lange\P780_R_S.raw~; SpectrumID: ~690~; PrecursorID: ~0~; scans: ~4008~
3	2::tr|A0A5N3WRA9|A0A5N3WRA9_MUNMU	C3-beta-c OS=Muntiacus muntjak OX=9888 GN=FD754_007514 PE=4 SV=1	3438	72	0	190247	70	51	58	45	42.3	6.31	MQPTSGPSLLLLLLLASLPMALGSPMYSMITPNILRLESEETVVLEAHGGQGNIPVSVTVHDFPAKKQVLSNENTQLNNDNGYLATVTIKIPASKELKSDKGHKFVTVLATFGGVPVEKVVLISLQSGYLFIQTDKTIYTPGSTVLYRVFTVDHKLLPVGQTVIVSIETPDGIPVKRDSQSSHNQFGILALSWNIPELVNMGVWKIKAHYEDSPQQVFSADFEVKEYVLPSFEVQLEPEEKFYYIDDPDGLKINIIARFLYGEHVDGTAFVIFGVQDGDRRISLTHSLTRVPINDGNGEAILRRQVLLNGVQPSRADALVGKSIYVSATVILQSGRRPRMKEGSSLTGKNHDMVEAERTGIPIVTSPYQIHFTKTPKFFKPAMPFDLMVYVTNPDGSPA…	778	2949	1	0	0	449.742	2	-0.0006	864	870	0	32.18	0.78	R	AVLYNYR	E						File: ~Z:\CORE\RAW_DATA_2020_QE\P780_Sigrun_Lange\P780_R_S.raw~; SpectrumID: ~3016~; PrecursorID: ~0~; scans: ~6505~
3	2::tr|A0A5N3WRA9|A0A5N3WRA9_MUNMU	C3-beta-c OS=Muntiacus muntjak OX=9888 GN=FD754_007514 PE=4 SV=1	3438	72	0	190247	70	51	58	45	42.3	6.31	MQPTSGPSLLLLLLLASLPMALGSPMYSMITPNILRLESEETVVLEAHGGQGNIPVSVTVHDFPAKKQVLSNENTQLNNDNGYLATVTIKIPASKELKSDKGHKFVTVLATFGGVPVEKVVLISLQSGYLFIQTDKTIYTPGSTVLYRVFTVDHKLLPVGQTVIVSIETPDGIPVKRDSQSSHNQFGILALSWNIPELVNMGVWKIKAHYEDSPQQVFSADFEVKEYVLPSFEVQLEPEEKFYYIDDPDGLKINIIARFLYGEHVDGTAFVIFGVQDGDRRISLTHSLTRVPINDGNGEAILRRQVLLNGVQPSRADALVGKSIYVSATVILQSGRRPRMKEGSSLTGKNHDMVEAERTGIPIVTSPYQIHFTKTPKFFKPAMPFDLMVYVTNPDGSPA…	871	4471	1	0	0	457.769	2	0	432	439	0	56.02	0.0044	R	DPLTITVR	T						File: ~Z:\CORE\RAW_DATA_2020_QE\P780_Sigrun_Lange\P780_R_S.raw~; SpectrumID: ~4540~; PrecursorID: ~0~; scans: ~8129~
3	2::tr|A0A5N3WRA9|A0A5N3WRA9_MUNMU	C3-beta-c OS=Muntiacus muntjak OX=9888 GN=FD754_007514 PE=4 SV=1	3438	72	0	190247	70	51	58	45	42.3	6.31	MQPTSGPSLLLLLLLASLPMALGSPMYSMITPNILRLESEETVVLEAHGGQGNIPVSVTVHDFPAKKQVLSNENTQLNNDNGYLATVTIKIPASKELKSDKGHKFVTVLATFGGVPVEKVVLISLQSGYLFIQTDKTIYTPGSTVLYRVFTVDHKLLPVGQTVIVSIETPDGIPVKRDSQSSHNQFGILALSWNIPELVNMGVWKIKAHYEDSPQQVFSADFEVKEYVLPSFEVQLEPEEKFYYIDDPDGLKINIIARFLYGEHVDGTAFVIFGVQDGDRRISLTHSLTRVPINDGNGEAILRRQVLLNGVQPSRADALVGKSIYVSATVILQSGRRPRMKEGSSLTGKNHDMVEAERTGIPIVTSPYQIHFTKTPKFFKPAMPFDLMVYVTNPDGSPA…	887	1703	1	0	0	459.256	2	-0.0003	423	430	0	45.62	0.11	K	LSINTQNK	R						File: ~Z:\CORE\RAW_DATA_2020_QE\P780_Sigrun_Lange\P780_R_S.raw~; SpectrumID: ~1769~; PrecursorID: ~0~; scans: ~5186~
3	2::tr|A0A5N3WRA9|A0A5N3WRA9_MUNMU	C3-beta-c OS=Muntiacus muntjak OX=9888 GN=FD754_007514 PE=4 SV=1	3438	72	0	190247	70	51	58	45	42.3	6.31	MQPTSGPSLLLLLLLASLPMALGSPMYSMITPNILRLESEETVVLEAHGGQGNIPVSVTVHDFPAKKQVLSNENTQLNNDNGYLATVTIKIPASKELKSDKGHKFVTVLATFGGVPVEKVVLISLQSGYLFIQTDKTIYTPGSTVLYRVFTVDHKLLPVGQTVIVSIETPDGIPVKRDSQSSHNQFGILALSWNIPELVNMGVWKIKAHYEDSPQQVFSADFEVKEYVLPSFEVQLEPEEKFYYIDDPDGLKINIIARFLYGEHVDGTAFVIFGVQDGDRRISLTHSLTRVPINDGNGEAILRRQVLLNGVQPSRADALVGKSIYVSATVILQSGRRPRMKEGSSLTGKNHDMVEAERTGIPIVTSPYQIHFTKTPKFFKPAMPFDLMVYVTNPDGSPA…	924	1520	1	0	0	465.72	2	0.0018	1235	1241	0	26.64	1.8	R	WEEPNQK	L						File: ~Z:\CORE\RAW_DATA_2020_QE\P780_Sigrun_Lange\P780_R_S.raw~; SpectrumID: ~1581~; PrecursorID: ~0~; scans: ~4982~
3	2::tr|A0A5N3WRA9|A0A5N3WRA9_MUNMU	C3-beta-c OS=Muntiacus muntjak OX=9888 GN=FD754_007514 PE=4 SV=1	3438	72	0	190247	70	51	58	45	42.3	6.31	MQPTSGPSLLLLLLLASLPMALGSPMYSMITPNILRLESEETVVLEAHGGQGNIPVSVTVHDFPAKKQVLSNENTQLNNDNGYLATVTIKIPASKELKSDKGHKFVTVLATFGGVPVEKVVLISLQSGYLFIQTDKTIYTPGSTVLYRVFTVDHKLLPVGQTVIVSIETPDGIPVKRDSQSSHNQFGILALSWNIPELVNMGVWKIKAHYEDSPQQVFSADFEVKEYVLPSFEVQLEPEEKFYYIDDPDGLKINIIARFLYGEHVDGTAFVIFGVQDGDRRISLTHSLTRVPINDGNGEAILRRQVLLNGVQPSRADALVGKSIYVSATVILQSGRRPRMKEGSSLTGKNHDMVEAERTGIPIVTSPYQIHFTKTPKFFKPAMPFDLMVYVTNPDGSPA…	1182	1146	1	0	0	495.267	2	0.0002	1217	1224	1	45.61	0.11	K	LEDDRLTK	F						File: ~Z:\CORE\RAW_DATA_2020_QE\P780_Sigrun_Lange\P780_R_S.raw~; SpectrumID: ~1202~; PrecursorID: ~0~; scans: ~4575~
3	2::tr|A0A5N3WRA9|A0A5N3WRA9_MUNMU	C3-beta-c OS=Muntiacus muntjak OX=9888 GN=FD754_007514 PE=4 SV=1	3438	72	0	190247	70	51	58	45	42.3	6.31	MQPTSGPSLLLLLLLASLPMALGSPMYSMITPNILRLESEETVVLEAHGGQGNIPVSVTVHDFPAKKQVLSNENTQLNNDNGYLATVTIKIPASKELKSDKGHKFVTVLATFGGVPVEKVVLISLQSGYLFIQTDKTIYTPGSTVLYRVFTVDHKLLPVGQTVIVSIETPDGIPVKRDSQSSHNQFGILALSWNIPELVNMGVWKIKAHYEDSPQQVFSADFEVKEYVLPSFEVQLEPEEKFYYIDDPDGLKINIIARFLYGEHVDGTAFVIFGVQDGDRRISLTHSLTRVPINDGNGEAILRRQVLLNGVQPSRADALVGKSIYVSATVILQSGRRPRMKEGSSLTGKNHDMVEAERTGIPIVTSPYQIHFTKTPKFFKPAMPFDLMVYVTNPDGSPA…	1211	2039	1	0	0	497.751	2	-0.0004	697	705	0	60.22	0.0022	K	VGQYSGDLR	K						File: ~Z:\CORE\RAW_DATA_2020_QE\P780_Sigrun_Lange\P780_R_S.raw~; SpectrumID: ~2105~; PrecursorID: ~0~; scans: ~5541~
3	2::tr|A0A5N3WRA9|A0A5N3WRA9_MUNMU	C3-beta-c OS=Muntiacus muntjak OX=9888 GN=FD754_007514 PE=4 SV=1	3438	72	0	190247	70	51	58	45	42.3	6.31	MQPTSGPSLLLLLLLASLPMALGSPMYSMITPNILRLESEETVVLEAHGGQGNIPVSVTVHDFPAKKQVLSNENTQLNNDNGYLATVTIKIPASKELKSDKGHKFVTVLATFGGVPVEKVVLISLQSGYLFIQTDKTIYTPGSTVLYRVFTVDHKLLPVGQTVIVSIETPDGIPVKRDSQSSHNQFGILALSWNIPELVNMGVWKIKAHYEDSPQQVFSADFEVKEYVLPSFEVQLEPEEKFYYIDDPDGLKINIIARFLYGEHVDGTAFVIFGVQDGDRRISLTHSLTRVPINDGNGEAILRRQVLLNGVQPSRADALVGKSIYVSATVILQSGRRPRMKEGSSLTGKNHDMVEAERTGIPIVTSPYQIHFTKTPKFFKPAMPFDLMVYVTNPDGSPA…	1289	2035	1	0	0	505.287	2	-0.0002	920	928	0	21.08	8.6	K	VGLHEVEVK	A						File: ~Z:\CORE\RAW_DATA_2020_QE\P780_Sigrun_Lange\P780_R_S.raw~; SpectrumID: ~2101~; PrecursorID: ~0~; scans: ~5537~
3	2::tr|A0A5N3WRA9|A0A5N3WRA9_MUNMU	C3-beta-c OS=Muntiacus muntjak OX=9888 GN=FD754_007514 PE=4 SV=1	3438	72	0	190247	70	51	58	45	42.3	6.31	MQPTSGPSLLLLLLLASLPMALGSPMYSMITPNILRLESEETVVLEAHGGQGNIPVSVTVHDFPAKKQVLSNENTQLNNDNGYLATVTIKIPASKELKSDKGHKFVTVLATFGGVPVEKVVLISLQSGYLFIQTDKTIYTPGSTVLYRVFTVDHKLLPVGQTVIVSIETPDGIPVKRDSQSSHNQFGILALSWNIPELVNMGVWKIKAHYEDSPQQVFSADFEVKEYVLPSFEVQLEPEEKFYYIDDPDGLKINIIARFLYGEHVDGTAFVIFGVQDGDRRISLTHSLTRVPINDGNGEAILRRQVLLNGVQPSRADALVGKSIYVSATVILQSGRRPRMKEGSSLTGKNHDMVEAERTGIPIVTSPYQIHFTKTPKFFKPAMPFDLMVYVTNPDGSPA…	1616	3670	1	0	0	542.283	2	-0.0001	1067	1075	0	56.73	0.004	K	GYTQQLAFR	Q						File: ~Z:\CORE\RAW_DATA_2020_QE\P780_Sigrun_Lange\P780_R_S.raw~; SpectrumID: ~3738~; PrecursorID: ~0~; scans: ~7287~
3	2::tr|A0A5N3WRA9|A0A5N3WRA9_MUNMU	C3-beta-c OS=Muntiacus muntjak OX=9888 GN=FD754_007514 PE=4 SV=1	3438	72	0	190247	70	51	58	45	42.3	6.31	MQPTSGPSLLLLLLLASLPMALGSPMYSMITPNILRLESEETVVLEAHGGQGNIPVSVTVHDFPAKKQVLSNENTQLNNDNGYLATVTIKIPASKELKSDKGHKFVTVLATFGGVPVEKVVLISLQSGYLFIQTDKTIYTPGSTVLYRVFTVDHKLLPVGQTVIVSIETPDGIPVKRDSQSSHNQFGILALSWNIPELVNMGVWKIKAHYEDSPQQVFSADFEVKEYVLPSFEVQLEPEEKFYYIDDPDGLKINIIARFLYGEHVDGTAFVIFGVQDGDRRISLTHSLTRVPINDGNGEAILRRQVLLNGVQPSRADALVGKSIYVSATVILQSGRRPRMKEGSSLTGKNHDMVEAERTGIPIVTSPYQIHFTKTPKFFKPAMPFDLMVYVTNPDGSPA…	1639	1482	1	0	0	545.751	2	-0.0005	637	647	0	46.26	0.043	K	ADIGCTPGSGR	D						File: ~Z:\CORE\RAW_DATA_2020_QE\P780_Sigrun_Lange\P780_R_S.raw~; SpectrumID: ~1543~; PrecursorID: ~0~; scans: ~4942~
3	2::tr|A0A5N3WRA9|A0A5N3WRA9_MUNMU	C3-beta-c OS=Muntiacus muntjak OX=9888 GN=FD754_007514 PE=4 SV=1	3438	72	0	190247	70	51	58	45	42.3	6.31	MQPTSGPSLLLLLLLASLPMALGSPMYSMITPNILRLESEETVVLEAHGGQGNIPVSVTVHDFPAKKQVLSNENTQLNNDNGYLATVTIKIPASKELKSDKGHKFVTVLATFGGVPVEKVVLISLQSGYLFIQTDKTIYTPGSTVLYRVFTVDHKLLPVGQTVIVSIETPDGIPVKRDSQSSHNQFGILALSWNIPELVNMGVWKIKAHYEDSPQQVFSADFEVKEYVLPSFEVQLEPEEKFYYIDDPDGLKINIIARFLYGEHVDGTAFVIFGVQDGDRRISLTHSLTRVPINDGNGEAILRRQVLLNGVQPSRADALVGKSIYVSATVILQSGRRPRMKEGSSLTGKNHDMVEAERTGIPIVTSPYQIHFTKTPKFFKPAMPFDLMVYVTNPDGSPA…	1652	5464	1	0	0	546.819	2	0.0004	1456	1464	0	53.64	0.0039	K	NTLIIYLDK	V						File: ~Z:\CORE\RAW_DATA_2020_QE\P780_Sigrun_Lange\P780_R_S.raw~; SpectrumID: ~5537~; PrecursorID: ~0~; scans: ~9176~
3	2::tr|A0A5N3WRA9|A0A5N3WRA9_MUNMU	C3-beta-c OS=Muntiacus muntjak OX=9888 GN=FD754_007514 PE=4 SV=1	3438	72	0	190247	70	51	58	45	42.3	6.31	MQPTSGPSLLLLLLLASLPMALGSPMYSMITPNILRLESEETVVLEAHGGQGNIPVSVTVHDFPAKKQVLSNENTQLNNDNGYLATVTIKIPASKELKSDKGHKFVTVLATFGGVPVEKVVLISLQSGYLFIQTDKTIYTPGSTVLYRVFTVDHKLLPVGQTVIVSIETPDGIPVKRDSQSSHNQFGILALSWNIPELVNMGVWKIKAHYEDSPQQVFSADFEVKEYVLPSFEVQLEPEEKFYYIDDPDGLKINIIARFLYGEHVDGTAFVIFGVQDGDRRISLTHSLTRVPINDGNGEAILRRQVLLNGVQPSRADALVGKSIYVSATVILQSGRRPRMKEGSSLTGKNHDMVEAERTGIPIVTSPYQIHFTKTPKFFKPAMPFDLMVYVTNPDGSPA…	1731	4012	1	0	0	555.27	2	-0.0004	571	580	0	47.23	0.047	K	DSCMGTLVVK	S						File: ~Z:\CORE\RAW_DATA_2020_QE\P780_Sigrun_Lange\P780_R_S.raw~; SpectrumID: ~4080~; PrecursorID: ~0~; scans: ~7646~
3	2::tr|A0A5N3WRA9|A0A5N3WRA9_MUNMU	C3-beta-c OS=Muntiacus muntjak OX=9888 GN=FD754_007514 PE=4 SV=1	3438	72	0	190247	70	51	58	45	42.3	6.31	MQPTSGPSLLLLLLLASLPMALGSPMYSMITPNILRLESEETVVLEAHGGQGNIPVSVTVHDFPAKKQVLSNENTQLNNDNGYLATVTIKIPASKELKSDKGHKFVTVLATFGGVPVEKVVLISLQSGYLFIQTDKTIYTPGSTVLYRVFTVDHKLLPVGQTVIVSIETPDGIPVKRDSQSSHNQFGILALSWNIPELVNMGVWKIKAHYEDSPQQVFSADFEVKEYVLPSFEVQLEPEEKFYYIDDPDGLKINIIARFLYGEHVDGTAFVIFGVQDGDRRISLTHSLTRVPINDGNGEAILRRQVLLNGVQPSRADALVGKSIYVSATVILQSGRRPRMKEGSSLTGKNHDMVEAERTGIPIVTSPYQIHFTKTPKFFKPAMPFDLMVYVTNPDGSPA…	1996	2336	1	0	0	388.228	3	-0.001	897	906	0	29.14	1.5	R	HQQTLVIPAR	S						File: ~Z:\CORE\RAW_DATA_2020_QE\P780_Sigrun_Lange\P780_R_S.raw~; SpectrumID: ~2402~; PrecursorID: ~0~; scans: ~5858~
3	2::tr|A0A5N3WRA9|A0A5N3WRA9_MUNMU	C3-beta-c OS=Muntiacus muntjak OX=9888 GN=FD754_007514 PE=4 SV=1	3438	72	0	190247	70	51	58	45	42.3	6.31	MQPTSGPSLLLLLLLASLPMALGSPMYSMITPNILRLESEETVVLEAHGGQGNIPVSVTVHDFPAKKQVLSNENTQLNNDNGYLATVTIKIPASKELKSDKGHKFVTVLATFGGVPVEKVVLISLQSGYLFIQTDKTIYTPGSTVLYRVFTVDHKLLPVGQTVIVSIETPDGIPVKRDSQSSHNQFGILALSWNIPELVNMGVWKIKAHYEDSPQQVFSADFEVKEYVLPSFEVQLEPEEKFYYIDDPDGLKINIIARFLYGEHVDGTAFVIFGVQDGDRRISLTHSLTRVPINDGNGEAILRRQVLLNGVQPSRADALVGKSIYVSATVILQSGRRPRMKEGSSLTGKNHDMVEAERTGIPIVTSPYQIHFTKTPKFFKPAMPFDLMVYVTNPDGSPA…	2008	5091	1	0	0	583.289	2	0.0005	1397	1406	0	53.16	0.016	K	GSMILDICTR	Y						File: ~Z:\CORE\RAW_DATA_2020_QE\P780_Sigrun_Lange\P780_R_S.raw~; SpectrumID: ~5162~; PrecursorID: ~0~; scans: ~8782~
3	2::tr|A0A5N3WRA9|A0A5N3WRA9_MUNMU	C3-beta-c OS=Muntiacus muntjak OX=9888 GN=FD754_007514 PE=4 SV=1	3438	72	0	190247	70	51	58	45	42.3	6.31	MQPTSGPSLLLLLLLASLPMALGSPMYSMITPNILRLESEETVVLEAHGGQGNIPVSVTVHDFPAKKQVLSNENTQLNNDNGYLATVTIKIPASKELKSDKGHKFVTVLATFGGVPVEKVVLISLQSGYLFIQTDKTIYTPGSTVLYRVFTVDHKLLPVGQTVIVSIETPDGIPVKRDSQSSHNQFGILALSWNIPELVNMGVWKIKAHYEDSPQQVFSADFEVKEYVLPSFEVQLEPEEKFYYIDDPDGLKINIIARFLYGEHVDGTAFVIFGVQDGDRRISLTHSLTRVPINDGNGEAILRRQVLLNGVQPSRADALVGKSIYVSATVILQSGRRPRMKEGSSLTGKNHDMVEAERTGIPIVTSPYQIHFTKTPKFFKPAMPFDLMVYVTNPDGSPA…	2091	4185	1	0	0	591.286	2	-0.0014	1397	1406	0	45.65	0.073	K	GSMILDICTR	Y		Oxidation (M)	0.0030000000.0			File: ~Z:\CORE\RAW_DATA_2020_QE\P780_Sigrun_Lange\P780_R_S.raw~; SpectrumID: ~4253~; PrecursorID: ~0~; scans: ~7827~
3	2::tr|A0A5N3WRA9|A0A5N3WRA9_MUNMU	C3-beta-c OS=Muntiacus muntjak OX=9888 GN=FD754_007514 PE=4 SV=1	3438	72	0	190247	70	51	58	45	42.3	6.31	MQPTSGPSLLLLLLLASLPMALGSPMYSMITPNILRLESEETVVLEAHGGQGNIPVSVTVHDFPAKKQVLSNENTQLNNDNGYLATVTIKIPASKELKSDKGHKFVTVLATFGGVPVEKVVLISLQSGYLFIQTDKTIYTPGSTVLYRVFTVDHKLLPVGQTVIVSIETPDGIPVKRDSQSSHNQFGILALSWNIPELVNMGVWKIKAHYEDSPQQVFSADFEVKEYVLPSFEVQLEPEEKFYYIDDPDGLKINIIARFLYGEHVDGTAFVIFGVQDGDRRISLTHSLTRVPINDGNGEAILRRQVLLNGVQPSRADALVGKSIYVSATVILQSGRRPRMKEGSSLTGKNHDMVEAERTGIPIVTSPYQIHFTKTPKFFKPAMPFDLMVYVTNPDGSPA…	2241	2554	1	0	0	606.33	2	0.0001	1066	1075	1	76.8	3.8e-05	R	KGYTQQLAFR	Q						File: ~Z:\CORE\RAW_DATA_2020_QE\P780_Sigrun_Lange\P780_R_S.raw~; SpectrumID: ~2620~; PrecursorID: ~0~; scans: ~6088~
3	2::tr|A0A5N3WRA9|A0A5N3WRA9_MUNMU	C3-beta-c OS=Muntiacus muntjak OX=9888 GN=FD754_007514 PE=4 SV=1	3438	72	0	190247	70	51	58	45	42.3	6.31	MQPTSGPSLLLLLLLASLPMALGSPMYSMITPNILRLESEETVVLEAHGGQGNIPVSVTVHDFPAKKQVLSNENTQLNNDNGYLATVTIKIPASKELKSDKGHKFVTVLATFGGVPVEKVVLISLQSGYLFIQTDKTIYTPGSTVLYRVFTVDHKLLPVGQTVIVSIETPDGIPVKRDSQSSHNQFGILALSWNIPELVNMGVWKIKAHYEDSPQQVFSADFEVKEYVLPSFEVQLEPEEKFYYIDDPDGLKINIIARFLYGEHVDGTAFVIFGVQDGDRRISLTHSLTRVPINDGNGEAILRRQVLLNGVQPSRADALVGKSIYVSATVILQSGRRPRMKEGSSLTGKNHDMVEAERTGIPIVTSPYQIHFTKTPKFFKPAMPFDLMVYVTNPDGSPA…	2242	2542	1	0	0	404.556	3	0.0004	1066	1075	1	36.57	0.4	R	KGYTQQLAFR	Q						File: ~Z:\CORE\RAW_DATA_2020_QE\P780_Sigrun_Lange\P780_R_S.raw~; SpectrumID: ~2608~; PrecursorID: ~0~; scans: ~6075~
3	2::tr|A0A5N3WRA9|A0A5N3WRA9_MUNMU	C3-beta-c OS=Muntiacus muntjak OX=9888 GN=FD754_007514 PE=4 SV=1	3438	72	0	190247	70	51	58	45	42.3	6.31	MQPTSGPSLLLLLLLASLPMALGSPMYSMITPNILRLESEETVVLEAHGGQGNIPVSVTVHDFPAKKQVLSNENTQLNNDNGYLATVTIKIPASKELKSDKGHKFVTVLATFGGVPVEKVVLISLQSGYLFIQTDKTIYTPGSTVLYRVFTVDHKLLPVGQTVIVSIETPDGIPVKRDSQSSHNQFGILALSWNIPELVNMGVWKIKAHYEDSPQQVFSADFEVKEYVLPSFEVQLEPEEKFYYIDDPDGLKINIIARFLYGEHVDGTAFVIFGVQDGDRRISLTHSLTRVPINDGNGEAILRRQVLLNGVQPSRADALVGKSIYVSATVILQSGRRPRMKEGSSLTGKNHDMVEAERTGIPIVTSPYQIHFTKTPKFFKPAMPFDLMVYVTNPDGSPA…	2245	3843	1	0	0	606.341	2	0.0006	305	315	0	69.89	0.00014	R	QVLLNGVQPSR	A		Deamidated (NQ)	0.00001000000.0			File: ~Z:\CORE\RAW_DATA_2020_QE\P780_Sigrun_Lange\P780_R_S.raw~; SpectrumID: ~3911~; PrecursorID: ~0~; scans: ~7468~
3	2::tr|A0A5N3WRA9|A0A5N3WRA9_MUNMU	C3-beta-c OS=Muntiacus muntjak OX=9888 GN=FD754_007514 PE=4 SV=1	3438	72	0	190247	70	51	58	45	42.3	6.31	MQPTSGPSLLLLLLLASLPMALGSPMYSMITPNILRLESEETVVLEAHGGQGNIPVSVTVHDFPAKKQVLSNENTQLNNDNGYLATVTIKIPASKELKSDKGHKFVTVLATFGGVPVEKVVLISLQSGYLFIQTDKTIYTPGSTVLYRVFTVDHKLLPVGQTVIVSIETPDGIPVKRDSQSSHNQFGILALSWNIPELVNMGVWKIKAHYEDSPQQVFSADFEVKEYVLPSFEVQLEPEEKFYYIDDPDGLKINIIARFLYGEHVDGTAFVIFGVQDGDRRISLTHSLTRVPINDGNGEAILRRQVLLNGVQPSRADALVGKSIYVSATVILQSGRRPRMKEGSSLTGKNHDMVEAERTGIPIVTSPYQIHFTKTPKFFKPAMPFDLMVYVTNPDGSPA…	2295	2774	1	0	0	611.284	2	-0.003	1187	1196	0	69.94	0.00025	K	AGDFLENHYR	E						File: ~Z:\CORE\RAW_DATA_2020_QE\P780_Sigrun_Lange\P780_R_S.raw~; SpectrumID: ~2841~; PrecursorID: ~0~; scans: ~6321~
3	2::tr|A0A5N3WRA9|A0A5N3WRA9_MUNMU	C3-beta-c OS=Muntiacus muntjak OX=9888 GN=FD754_007514 PE=4 SV=1	3438	72	0	190247	70	51	58	45	42.3	6.31	MQPTSGPSLLLLLLLASLPMALGSPMYSMITPNILRLESEETVVLEAHGGQGNIPVSVTVHDFPAKKQVLSNENTQLNNDNGYLATVTIKIPASKELKSDKGHKFVTVLATFGGVPVEKVVLISLQSGYLFIQTDKTIYTPGSTVLYRVFTVDHKLLPVGQTVIVSIETPDGIPVKRDSQSSHNQFGILALSWNIPELVNMGVWKIKAHYEDSPQQVFSADFEVKEYVLPSFEVQLEPEEKFYYIDDPDGLKINIIARFLYGEHVDGTAFVIFGVQDGDRRISLTHSLTRVPINDGNGEAILRRQVLLNGVQPSRADALVGKSIYVSATVILQSGRRPRMKEGSSLTGKNHDMVEAERTGIPIVTSPYQIHFTKTPKFFKPAMPFDLMVYVTNPDGSPA…	2296	2771	1	0	0	407.859	3	-0.0022	1187	1196	0	48.56	0.035	K	AGDFLENHYR	E						File: ~Z:\CORE\RAW_DATA_2020_QE\P780_Sigrun_Lange\P780_R_S.raw~; SpectrumID: ~2838~; PrecursorID: ~0~; scans: ~6318~
3	2::tr|A0A5N3WRA9|A0A5N3WRA9_MUNMU	C3-beta-c OS=Muntiacus muntjak OX=9888 GN=FD754_007514 PE=4 SV=1	3438	72	0	190247	70	51	58	45	42.3	6.31	MQPTSGPSLLLLLLLASLPMALGSPMYSMITPNILRLESEETVVLEAHGGQGNIPVSVTVHDFPAKKQVLSNENTQLNNDNGYLATVTIKIPASKELKSDKGHKFVTVLATFGGVPVEKVVLISLQSGYLFIQTDKTIYTPGSTVLYRVFTVDHKLLPVGQTVIVSIETPDGIPVKRDSQSSHNQFGILALSWNIPELVNMGVWKIKAHYEDSPQQVFSADFEVKEYVLPSFEVQLEPEEKFYYIDDPDGLKINIIARFLYGEHVDGTAFVIFGVQDGDRRISLTHSLTRVPINDGNGEAILRRQVLLNGVQPSRADALVGKSIYVSATVILQSGRRPRMKEGSSLTGKNHDMVEAERTGIPIVTSPYQIHFTKTPKFFKPAMPFDLMVYVTNPDGSPA…	2596	2806	1	1	1	644.848	2	-0.0004	1259	1269	1	66.85	0.0008	R	KDYDTVPPVVR	W						File: ~Z:\CORE\RAW_DATA_2020_QE\P780_Sigrun_Lange\P780_R_S.raw~; SpectrumID: ~2873~; PrecursorID: ~0~; scans: ~6355~
3	2::tr|A0A5N3WRA9|A0A5N3WRA9_MUNMU	C3-beta-c OS=Muntiacus muntjak OX=9888 GN=FD754_007514 PE=4 SV=1	3438	72	0	190247	70	51	58	45	42.3	6.31	MQPTSGPSLLLLLLLASLPMALGSPMYSMITPNILRLESEETVVLEAHGGQGNIPVSVTVHDFPAKKQVLSNENTQLNNDNGYLATVTIKIPASKELKSDKGHKFVTVLATFGGVPVEKVVLISLQSGYLFIQTDKTIYTPGSTVLYRVFTVDHKLLPVGQTVIVSIETPDGIPVKRDSQSSHNQFGILALSWNIPELVNMGVWKIKAHYEDSPQQVFSADFEVKEYVLPSFEVQLEPEEKFYYIDDPDGLKINIIARFLYGEHVDGTAFVIFGVQDGDRRISLTHSLTRVPINDGNGEAILRRQVLLNGVQPSRADALVGKSIYVSATVILQSGRRPRMKEGSSLTGKNHDMVEAERTGIPIVTSPYQIHFTKTPKFFKPAMPFDLMVYVTNPDGSPA…	2597	2752	1	1	1	430.235	3	0	1259	1269	1	44.05	0.15	R	KDYDTVPPVVR	W						File: ~Z:\CORE\RAW_DATA_2020_QE\P780_Sigrun_Lange\P780_R_S.raw~; SpectrumID: ~2819~; PrecursorID: ~0~; scans: ~6298~
3	2::tr|A0A5N3WRA9|A0A5N3WRA9_MUNMU	C3-beta-c OS=Muntiacus muntjak OX=9888 GN=FD754_007514 PE=4 SV=1	3438	72	0	190247	70	51	58	45	42.3	6.31	MQPTSGPSLLLLLLLASLPMALGSPMYSMITPNILRLESEETVVLEAHGGQGNIPVSVTVHDFPAKKQVLSNENTQLNNDNGYLATVTIKIPASKELKSDKGHKFVTVLATFGGVPVEKVVLISLQSGYLFIQTDKTIYTPGSTVLYRVFTVDHKLLPVGQTVIVSIETPDGIPVKRDSQSSHNQFGILALSWNIPELVNMGVWKIKAHYEDSPQQVFSADFEVKEYVLPSFEVQLEPEEKFYYIDDPDGLKINIIARFLYGEHVDGTAFVIFGVQDGDRRISLTHSLTRVPINDGNGEAILRRQVLLNGVQPSRADALVGKSIYVSATVILQSGRRPRMKEGSSLTGKNHDMVEAERTGIPIVTSPYQIHFTKTPKFFKPAMPFDLMVYVTNPDGSPA…	2642	3469	1	0	0	650.797	2	-0.0005	1550	1560	0	44.13	0.054	K	ACEPGVDYVYK	T						File: ~Z:\CORE\RAW_DATA_2020_QE\P780_Sigrun_Lange\P780_R_S.raw~; SpectrumID: ~3536~; PrecursorID: ~0~; scans: ~7074~
3	2::tr|A0A5N3WRA9|A0A5N3WRA9_MUNMU	C3-beta-c OS=Muntiacus muntjak OX=9888 GN=FD754_007514 PE=4 SV=1	3438	72	0	190247	70	51	58	45	42.3	6.31	MQPTSGPSLLLLLLLASLPMALGSPMYSMITPNILRLESEETVVLEAHGGQGNIPVSVTVHDFPAKKQVLSNENTQLNNDNGYLATVTIKIPASKELKSDKGHKFVTVLATFGGVPVEKVVLISLQSGYLFIQTDKTIYTPGSTVLYRVFTVDHKLLPVGQTVIVSIETPDGIPVKRDSQSSHNQFGILALSWNIPELVNMGVWKIKAHYEDSPQQVFSADFEVKEYVLPSFEVQLEPEEKFYYIDDPDGLKINIIARFLYGEHVDGTAFVIFGVQDGDRRISLTHSLTRVPINDGNGEAILRRQVLLNGVQPSRADALVGKSIYVSATVILQSGRRPRMKEGSSLTGKNHDMVEAERTGIPIVTSPYQIHFTKTPKFFKPAMPFDLMVYVTNPDGSPA…	2731	627	1	0	0	438.918	3	-0.0009	588	598	0	23.09	14	K	HHRPGQQITLK	I						File: ~Z:\CORE\RAW_DATA_2020_QE\P780_Sigrun_Lange\P780_R_S.raw~; SpectrumID: ~643~; PrecursorID: ~0~; scans: ~3958~
3	2::tr|A0A5N3WRA9|A0A5N3WRA9_MUNMU	C3-beta-c OS=Muntiacus muntjak OX=9888 GN=FD754_007514 PE=4 SV=1	3438	72	0	190247	70	51	58	45	42.3	6.31	MQPTSGPSLLLLLLLASLPMALGSPMYSMITPNILRLESEETVVLEAHGGQGNIPVSVTVHDFPAKKQVLSNENTQLNNDNGYLATVTIKIPASKELKSDKGHKFVTVLATFGGVPVEKVVLISLQSGYLFIQTDKTIYTPGSTVLYRVFTVDHKLLPVGQTVIVSIETPDGIPVKRDSQSSHNQFGILALSWNIPELVNMGVWKIKAHYEDSPQQVFSADFEVKEYVLPSFEVQLEPEEKFYYIDDPDGLKINIIARFLYGEHVDGTAFVIFGVQDGDRRISLTHSLTRVPINDGNGEAILRRQVLLNGVQPSRADALVGKSIYVSATVILQSGRRPRMKEGSSLTGKNHDMVEAERTGIPIVTSPYQIHFTKTPKFFKPAMPFDLMVYVTNPDGSPA…	2908	5466	1	0	0	673.354	2	-0.0001	559	570	0	66.95	0.00083	R	EVVADSVWVDVK	D						File: ~Z:\CORE\RAW_DATA_2020_QE\P780_Sigrun_Lange\P780_R_S.raw~; SpectrumID: ~5539~; PrecursorID: ~0~; scans: ~9178~
3	2::tr|A0A5N3WRA9|A0A5N3WRA9_MUNMU	C3-beta-c OS=Muntiacus muntjak OX=9888 GN=FD754_007514 PE=4 SV=1	3438	72	0	190247	70	51	58	45	42.3	6.31	MQPTSGPSLLLLLLLASLPMALGSPMYSMITPNILRLESEETVVLEAHGGQGNIPVSVTVHDFPAKKQVLSNENTQLNNDNGYLATVTIKIPASKELKSDKGHKFVTVLATFGGVPVEKVVLISLQSGYLFIQTDKTIYTPGSTVLYRVFTVDHKLLPVGQTVIVSIETPDGIPVKRDSQSSHNQFGILALSWNIPELVNMGVWKIKAHYEDSPQQVFSADFEVKEYVLPSFEVQLEPEEKFYYIDDPDGLKINIIARFLYGEHVDGTAFVIFGVQDGDRRISLTHSLTRVPINDGNGEAILRRQVLLNGVQPSRADALVGKSIYVSATVILQSGRRPRMKEGSSLTGKNHDMVEAERTGIPIVTSPYQIHFTKTPKFFKPAMPFDLMVYVTNPDGSPA…	2923	1381	1	0	0	674.31	2	-0.0007	1585	1596	0	75.58	6.1e-05	K	SGSDEVQVNQER	K						File: ~Z:\CORE\RAW_DATA_2020_QE\P780_Sigrun_Lange\P780_R_S.raw~; SpectrumID: ~1442~; PrecursorID: ~0~; scans: ~4834~
3	2::tr|A0A5N3WRA9|A0A5N3WRA9_MUNMU	C3-beta-c OS=Muntiacus muntjak OX=9888 GN=FD754_007514 PE=4 SV=1	3438	72	0	190247	70	51	58	45	42.3	6.31	MQPTSGPSLLLLLLLASLPMALGSPMYSMITPNILRLESEETVVLEAHGGQGNIPVSVTVHDFPAKKQVLSNENTQLNNDNGYLATVTIKIPASKELKSDKGHKFVTVLATFGGVPVEKVVLISLQSGYLFIQTDKTIYTPGSTVLYRVFTVDHKLLPVGQTVIVSIETPDGIPVKRDSQSSHNQFGILALSWNIPELVNMGVWKIKAHYEDSPQQVFSADFEVKEYVLPSFEVQLEPEEKFYYIDDPDGLKINIIARFLYGEHVDGTAFVIFGVQDGDRRISLTHSLTRVPINDGNGEAILRRQVLLNGVQPSRADALVGKSIYVSATVILQSGRRPRMKEGSSLTGKNHDMVEAERTGIPIVTSPYQIHFTKTPKFFKPAMPFDLMVYVTNPDGSPA…	2934	4348	1	0	0	675.348	2	-0.0002	725	736	0	62.22	0.0023	R	AQFILQGDACVK	A						File: ~Z:\CORE\RAW_DATA_2020_QE\P780_Sigrun_Lange\P780_R_S.raw~; SpectrumID: ~4417~; PrecursorID: ~0~; scans: ~8000~
3	2::tr|A0A5N3WRA9|A0A5N3WRA9_MUNMU	C3-beta-c OS=Muntiacus muntjak OX=9888 GN=FD754_007514 PE=4 SV=1	3438	72	0	190247	70	51	58	45	42.3	6.31	MQPTSGPSLLLLLLLASLPMALGSPMYSMITPNILRLESEETVVLEAHGGQGNIPVSVTVHDFPAKKQVLSNENTQLNNDNGYLATVTIKIPASKELKSDKGHKFVTVLATFGGVPVEKVVLISLQSGYLFIQTDKTIYTPGSTVLYRVFTVDHKLLPVGQTVIVSIETPDGIPVKRDSQSSHNQFGILALSWNIPELVNMGVWKIKAHYEDSPQQVFSADFEVKEYVLPSFEVQLEPEEKFYYIDDPDGLKINIIARFLYGEHVDGTAFVIFGVQDGDRRISLTHSLTRVPINDGNGEAILRRQVLLNGVQPSRADALVGKSIYVSATVILQSGRRPRMKEGSSLTGKNHDMVEAERTGIPIVTSPYQIHFTKTPKFFKPAMPFDLMVYVTNPDGSPA…	3010	3612	1	0	0	681.327	2	-0.0008	1171	1182	0	70.79	0.00027	K	DICEAQVNSLGR	S						File: ~Z:\CORE\RAW_DATA_2020_QE\P780_Sigrun_Lange\P780_R_S.raw~; SpectrumID: ~3680~; PrecursorID: ~0~; scans: ~7226~
3	2::tr|A0A5N3WRA9|A0A5N3WRA9_MUNMU	C3-beta-c OS=Muntiacus muntjak OX=9888 GN=FD754_007514 PE=4 SV=1	3438	72	0	190247	70	51	58	45	42.3	6.31	MQPTSGPSLLLLLLLASLPMALGSPMYSMITPNILRLESEETVVLEAHGGQGNIPVSVTVHDFPAKKQVLSNENTQLNNDNGYLATVTIKIPASKELKSDKGHKFVTVLATFGGVPVEKVVLISLQSGYLFIQTDKTIYTPGSTVLYRVFTVDHKLLPVGQTVIVSIETPDGIPVKRDSQSSHNQFGILALSWNIPELVNMGVWKIKAHYEDSPQQVFSADFEVKEYVLPSFEVQLEPEEKFYYIDDPDGLKINIIARFLYGEHVDGTAFVIFGVQDGDRRISLTHSLTRVPINDGNGEAILRRQVLLNGVQPSRADALVGKSIYVSATVILQSGRRPRMKEGSSLTGKNHDMVEAERTGIPIVTSPYQIHFTKTPKFFKPAMPFDLMVYVTNPDGSPA…	3053	6010	3	0	0	684.38	2	0.0244	291	303	0	39.41	0.24	R	VPINDGNGEAILR	R						File: ~Z:\CORE\RAW_DATA_2020_QE\P780_Sigrun_Lange\P780_R_S.raw~; SpectrumID: ~6086~; PrecursorID: ~0~; scans: ~9752~
3	2::tr|A0A5N3WRA9|A0A5N3WRA9_MUNMU	C3-beta-c OS=Muntiacus muntjak OX=9888 GN=FD754_007514 PE=4 SV=1	3438	72	0	190247	70	51	58	45	42.3	6.31	MQPTSGPSLLLLLLLASLPMALGSPMYSMITPNILRLESEETVVLEAHGGQGNIPVSVTVHDFPAKKQVLSNENTQLNNDNGYLATVTIKIPASKELKSDKGHKFVTVLATFGGVPVEKVVLISLQSGYLFIQTDKTIYTPGSTVLYRVFTVDHKLLPVGQTVIVSIETPDGIPVKRDSQSSHNQFGILALSWNIPELVNMGVWKIKAHYEDSPQQVFSADFEVKEYVLPSFEVQLEPEEKFYYIDDPDGLKINIIARFLYGEHVDGTAFVIFGVQDGDRRISLTHSLTRVPINDGNGEAILRRQVLLNGVQPSRADALVGKSIYVSATVILQSGRRPRMKEGSSLTGKNHDMVEAERTGIPIVTSPYQIHFTKTPKFFKPAMPFDLMVYVTNPDGSPA…	3063	4551	1	0	0	685.869	2	-0.001	137	148	0	63.5	0.0012	K	TIYTPGSTVLYR	V						File: ~Z:\CORE\RAW_DATA_2020_QE\P780_Sigrun_Lange\P780_R_S.raw~; SpectrumID: ~4620~; PrecursorID: ~0~; scans: ~8213~
3	2::tr|A0A5N3WRA9|A0A5N3WRA9_MUNMU	C3-beta-c OS=Muntiacus muntjak OX=9888 GN=FD754_007514 PE=4 SV=1	3438	72	0	190247	70	51	58	45	42.3	6.31	MQPTSGPSLLLLLLLASLPMALGSPMYSMITPNILRLESEETVVLEAHGGQGNIPVSVTVHDFPAKKQVLSNENTQLNNDNGYLATVTIKIPASKELKSDKGHKFVTVLATFGGVPVEKVVLISLQSGYLFIQTDKTIYTPGSTVLYRVFTVDHKLLPVGQTVIVSIETPDGIPVKRDSQSSHNQFGILALSWNIPELVNMGVWKIKAHYEDSPQQVFSADFEVKEYVLPSFEVQLEPEEKFYYIDDPDGLKINIIARFLYGEHVDGTAFVIFGVQDGDRRISLTHSLTRVPINDGNGEAILRRQVLLNGVQPSRADALVGKSIYVSATVILQSGRRPRMKEGSSLTGKNHDMVEAERTGIPIVTSPYQIHFTKTPKFFKPAMPFDLMVYVTNPDGSPA…	3132	6835	1	0	0	693.423	2	-0.0005	907	919	0	60.95	0.00029	R	SSLAVPYVIVPLK	V						File: ~Z:\CORE\RAW_DATA_2020_QE\P780_Sigrun_Lange\P780_R_S.raw~; SpectrumID: ~6915~; PrecursorID: ~0~; scans: ~10623~
3	2::tr|A0A5N3WRA9|A0A5N3WRA9_MUNMU	C3-beta-c OS=Muntiacus muntjak OX=9888 GN=FD754_007514 PE=4 SV=1	3438	72	0	190247	70	51	58	45	42.3	6.31	MQPTSGPSLLLLLLLASLPMALGSPMYSMITPNILRLESEETVVLEAHGGQGNIPVSVTVHDFPAKKQVLSNENTQLNNDNGYLATVTIKIPASKELKSDKGHKFVTVLATFGGVPVEKVVLISLQSGYLFIQTDKTIYTPGSTVLYRVFTVDHKLLPVGQTVIVSIETPDGIPVKRDSQSSHNQFGILALSWNIPELVNMGVWKIKAHYEDSPQQVFSADFEVKEYVLPSFEVQLEPEEKFYYIDDPDGLKINIIARFLYGEHVDGTAFVIFGVQDGDRRISLTHSLTRVPINDGNGEAILRRQVLLNGVQPSRADALVGKSIYVSATVILQSGRRPRMKEGSSLTGKNHDMVEAERTGIPIVTSPYQIHFTKTPKFFKPAMPFDLMVYVTNPDGSPA…	3333	3272	1	0	0	474.245	3	-0.0006	929	941	0	48.71	0.051	K	AAVYNHFISDGVK	K						File: ~Z:\CORE\RAW_DATA_2020_QE\P780_Sigrun_Lange\P780_R_S.raw~; SpectrumID: ~3339~; PrecursorID: ~0~; scans: ~6857~
3	2::tr|A0A5N3WRA9|A0A5N3WRA9_MUNMU	C3-beta-c OS=Muntiacus muntjak OX=9888 GN=FD754_007514 PE=4 SV=1	3438	72	0	190247	70	51	58	45	42.3	6.31	MQPTSGPSLLLLLLLASLPMALGSPMYSMITPNILRLESEETVVLEAHGGQGNIPVSVTVHDFPAKKQVLSNENTQLNNDNGYLATVTIKIPASKELKSDKGHKFVTVLATFGGVPVEKVVLISLQSGYLFIQTDKTIYTPGSTVLYRVFTVDHKLLPVGQTVIVSIETPDGIPVKRDSQSSHNQFGILALSWNIPELVNMGVWKIKAHYEDSPQQVFSADFEVKEYVLPSFEVQLEPEEKFYYIDDPDGLKINIIARFLYGEHVDGTAFVIFGVQDGDRRISLTHSLTRVPINDGNGEAILRRQVLLNGVQPSRADALVGKSIYVSATVILQSGRRPRMKEGSSLTGKNHDMVEAERTGIPIVTSPYQIHFTKTPKFFKPAMPFDLMVYVTNPDGSPA…	3340	3195	1	0	0	711.339	2	-0.0025	1465	1476	0	43.25	0.14	K	VSHTVEDCLSFK	V						File: ~Z:\CORE\RAW_DATA_2020_QE\P780_Sigrun_Lange\P780_R_S.raw~; SpectrumID: ~3262~; PrecursorID: ~0~; scans: ~6772~
3	2::tr|A0A5N3WRA9|A0A5N3WRA9_MUNMU	C3-beta-c OS=Muntiacus muntjak OX=9888 GN=FD754_007514 PE=4 SV=1	3438	72	0	190247	70	51	58	45	42.3	6.31	MQPTSGPSLLLLLLLASLPMALGSPMYSMITPNILRLESEETVVLEAHGGQGNIPVSVTVHDFPAKKQVLSNENTQLNNDNGYLATVTIKIPASKELKSDKGHKFVTVLATFGGVPVEKVVLISLQSGYLFIQTDKTIYTPGSTVLYRVFTVDHKLLPVGQTVIVSIETPDGIPVKRDSQSSHNQFGILALSWNIPELVNMGVWKIKAHYEDSPQQVFSADFEVKEYVLPSFEVQLEPEEKFYYIDDPDGLKINIIARFLYGEHVDGTAFVIFGVQDGDRRISLTHSLTRVPINDGNGEAILRRQVLLNGVQPSRADALVGKSIYVSATVILQSGRRPRMKEGSSLTGKNHDMVEAERTGIPIVTSPYQIHFTKTPKFFKPAMPFDLMVYVTNPDGSPA…	3341	3183	1	0	0	474.562	3	-0.0009	1465	1476	0	93.75	1.3e-06	K	VSHTVEDCLSFK	V						File: ~Z:\CORE\RAW_DATA_2020_QE\P780_Sigrun_Lange\P780_R_S.raw~; SpectrumID: ~3250~; PrecursorID: ~0~; scans: ~6758~
3	2::tr|A0A5N3WRA9|A0A5N3WRA9_MUNMU	C3-beta-c OS=Muntiacus muntjak OX=9888 GN=FD754_007514 PE=4 SV=1	3438	72	0	190247	70	51	58	45	42.3	6.31	MQPTSGPSLLLLLLLASLPMALGSPMYSMITPNILRLESEETVVLEAHGGQGNIPVSVTVHDFPAKKQVLSNENTQLNNDNGYLATVTIKIPASKELKSDKGHKFVTVLATFGGVPVEKVVLISLQSGYLFIQTDKTIYTPGSTVLYRVFTVDHKLLPVGQTVIVSIETPDGIPVKRDSQSSHNQFGILALSWNIPELVNMGVWKIKAHYEDSPQQVFSADFEVKEYVLPSFEVQLEPEEKFYYIDDPDGLKINIIARFLYGEHVDGTAFVIFGVQDGDRRISLTHSLTRVPINDGNGEAILRRQVLLNGVQPSRADALVGKSIYVSATVILQSGRRPRMKEGSSLTGKNHDMVEAERTGIPIVTSPYQIHFTKTPKFFKPAMPFDLMVYVTNPDGSPA…	3451	6972	1	0	0	720.872	2	-0.0002	648	661	0	77.14	5.6e-05	R	DYAGVFTDAGLALK	T						File: ~Z:\CORE\RAW_DATA_2020_QE\P780_Sigrun_Lange\P780_R_S.raw~; SpectrumID: ~7057~; PrecursorID: ~0~; scans: ~10772~
3	2::tr|A0A5N3WRA9|A0A5N3WRA9_MUNMU	C3-beta-c OS=Muntiacus muntjak OX=9888 GN=FD754_007514 PE=4 SV=1	3438	72	0	190247	70	51	58	45	42.3	6.31	MQPTSGPSLLLLLLLASLPMALGSPMYSMITPNILRLESEETVVLEAHGGQGNIPVSVTVHDFPAKKQVLSNENTQLNNDNGYLATVTIKIPASKELKSDKGHKFVTVLATFGGVPVEKVVLISLQSGYLFIQTDKTIYTPGSTVLYRVFTVDHKLLPVGQTVIVSIETPDGIPVKRDSQSSHNQFGILALSWNIPELVNMGVWKIKAHYEDSPQQVFSADFEVKEYVLPSFEVQLEPEEKFYYIDDPDGLKINIIARFLYGEHVDGTAFVIFGVQDGDRRISLTHSLTRVPINDGNGEAILRRQVLLNGVQPSRADALVGKSIYVSATVILQSGRRPRMKEGSSLTGKNHDMVEAERTGIPIVTSPYQIHFTKTPKFFKPAMPFDLMVYVTNPDGSPA…	3552	3213	1	0	0	730.399	2	-0.0004	1353	1366	0	90.93	2.6e-06	K	GQGTLSVVTVYHAK	L						File: ~Z:\CORE\RAW_DATA_2020_QE\P780_Sigrun_Lange\P780_R_S.raw~; SpectrumID: ~3280~; PrecursorID: ~0~; scans: ~6794~
3	2::tr|A0A5N3WRA9|A0A5N3WRA9_MUNMU	C3-beta-c OS=Muntiacus muntjak OX=9888 GN=FD754_007514 PE=4 SV=1	3438	72	0	190247	70	51	58	45	42.3	6.31	MQPTSGPSLLLLLLLASLPMALGSPMYSMITPNILRLESEETVVLEAHGGQGNIPVSVTVHDFPAKKQVLSNENTQLNNDNGYLATVTIKIPASKELKSDKGHKFVTVLATFGGVPVEKVVLISLQSGYLFIQTDKTIYTPGSTVLYRVFTVDHKLLPVGQTVIVSIETPDGIPVKRDSQSSHNQFGILALSWNIPELVNMGVWKIKAHYEDSPQQVFSADFEVKEYVLPSFEVQLEPEEKFYYIDDPDGLKINIIARFLYGEHVDGTAFVIFGVQDGDRRISLTHSLTRVPINDGNGEAILRRQVLLNGVQPSRADALVGKSIYVSATVILQSGRRPRMKEGSSLTGKNHDMVEAERTGIPIVTSPYQIHFTKTPKFFKPAMPFDLMVYVTNPDGSPA…	3553	3210	1	0	0	487.268	3	0.0002	1353	1366	0	71.26	0.00024	K	GQGTLSVVTVYHAK	L						File: ~Z:\CORE\RAW_DATA_2020_QE\P780_Sigrun_Lange\P780_R_S.raw~; SpectrumID: ~3277~; PrecursorID: ~0~; scans: ~6791~
3	2::tr|A0A5N3WRA9|A0A5N3WRA9_MUNMU	C3-beta-c OS=Muntiacus muntjak OX=9888 GN=FD754_007514 PE=4 SV=1	3438	72	0	190247	70	51	58	45	42.3	6.31	MQPTSGPSLLLLLLLASLPMALGSPMYSMITPNILRLESEETVVLEAHGGQGNIPVSVTVHDFPAKKQVLSNENTQLNNDNGYLATVTIKIPASKELKSDKGHKFVTVLATFGGVPVEKVVLISLQSGYLFIQTDKTIYTPGSTVLYRVFTVDHKLLPVGQTVIVSIETPDGIPVKRDSQSSHNQFGILALSWNIPELVNMGVWKIKAHYEDSPQQVFSADFEVKEYVLPSFEVQLEPEEKFYYIDDPDGLKINIIARFLYGEHVDGTAFVIFGVQDGDRRISLTHSLTRVPINDGNGEAILRRQVLLNGVQPSRADALVGKSIYVSATVILQSGRRPRMKEGSSLTGKNHDMVEAERTGIPIVTSPYQIHFTKTPKFFKPAMPFDLMVYVTNPDGSPA…	3562	6779	1	0	0	731.419	2	0.0003	1100	1113	0	112.75	6.7e-09	K	VFALSANLIAIDSK	D						File: ~Z:\CORE\RAW_DATA_2020_QE\P780_Sigrun_Lange\P780_R_S.raw~; SpectrumID: ~6859~; PrecursorID: ~0~; scans: ~10564~
3	2::tr|A0A5N3WRA9|A0A5N3WRA9_MUNMU	C3-beta-c OS=Muntiacus muntjak OX=9888 GN=FD754_007514 PE=4 SV=1	3438	72	0	190247	70	51	58	45	42.3	6.31	MQPTSGPSLLLLLLLASLPMALGSPMYSMITPNILRLESEETVVLEAHGGQGNIPVSVTVHDFPAKKQVLSNENTQLNNDNGYLATVTIKIPASKELKSDKGHKFVTVLATFGGVPVEKVVLISLQSGYLFIQTDKTIYTPGSTVLYRVFTVDHKLLPVGQTVIVSIETPDGIPVKRDSQSSHNQFGILALSWNIPELVNMGVWKIKAHYEDSPQQVFSADFEVKEYVLPSFEVQLEPEEKFYYIDDPDGLKINIIARFLYGEHVDGTAFVIFGVQDGDRRISLTHSLTRVPINDGNGEAILRRQVLLNGVQPSRADALVGKSIYVSATVILQSGRRPRMKEGSSLTGKNHDMVEAERTGIPIVTSPYQIHFTKTPKFFKPAMPFDLMVYVTNPDGSPA…	3619	6916	1	0	0	735.401	2	-0.0006	1306	1318	0	85.56	6.8e-06	K	DLNLDVSIQLPSR	N						File: ~Z:\CORE\RAW_DATA_2020_QE\P780_Sigrun_Lange\P780_R_S.raw~; SpectrumID: ~6999~; PrecursorID: ~0~; scans: ~10711~
3	2::tr|A0A5N3WRA9|A0A5N3WRA9_MUNMU	C3-beta-c OS=Muntiacus muntjak OX=9888 GN=FD754_007514 PE=4 SV=1	3438	72	0	190247	70	51	58	45	42.3	6.31	MQPTSGPSLLLLLLLASLPMALGSPMYSMITPNILRLESEETVVLEAHGGQGNIPVSVTVHDFPAKKQVLSNENTQLNNDNGYLATVTIKIPASKELKSDKGHKFVTVLATFGGVPVEKVVLISLQSGYLFIQTDKTIYTPGSTVLYRVFTVDHKLLPVGQTVIVSIETPDGIPVKRDSQSSHNQFGILALSWNIPELVNMGVWKIKAHYEDSPQQVFSADFEVKEYVLPSFEVQLEPEEKFYYIDDPDGLKINIIARFLYGEHVDGTAFVIFGVQDGDRRISLTHSLTRVPINDGNGEAILRRQVLLNGVQPSRADALVGKSIYVSATVILQSGRRPRMKEGSSLTGKNHDMVEAERTGIPIVTSPYQIHFTKTPKFFKPAMPFDLMVYVTNPDGSPA…	4114	2482	1	1	1	782.397	2	-0.0012	961	974	0	54.86	0.014	R	TLNPEHLGQDGVQR	V						File: ~Z:\CORE\RAW_DATA_2020_QE\P780_Sigrun_Lange\P780_R_S.raw~; SpectrumID: ~2548~; PrecursorID: ~0~; scans: ~6012~
3	2::tr|A0A5N3WRA9|A0A5N3WRA9_MUNMU	C3-beta-c OS=Muntiacus muntjak OX=9888 GN=FD754_007514 PE=4 SV=1	3438	72	0	190247	70	51	58	45	42.3	6.31	MQPTSGPSLLLLLLLASLPMALGSPMYSMITPNILRLESEETVVLEAHGGQGNIPVSVTVHDFPAKKQVLSNENTQLNNDNGYLATVTIKIPASKELKSDKGHKFVTVLATFGGVPVEKVVLISLQSGYLFIQTDKTIYTPGSTVLYRVFTVDHKLLPVGQTVIVSIETPDGIPVKRDSQSSHNQFGILALSWNIPELVNMGVWKIKAHYEDSPQQVFSADFEVKEYVLPSFEVQLEPEEKFYYIDDPDGLKINIIARFLYGEHVDGTAFVIFGVQDGDRRISLTHSLTRVPINDGNGEAILRRQVLLNGVQPSRADALVGKSIYVSATVILQSGRRPRMKEGSSLTGKNHDMVEAERTGIPIVTSPYQIHFTKTPKFFKPAMPFDLMVYVTNPDGSPA…	4488	6083	1	0	0	829.887	2	-0.0005	737	749	0	72.26	0.00015	K	AFLDCCEYIAQLR	Q						File: ~Z:\CORE\RAW_DATA_2020_QE\P780_Sigrun_Lange\P780_R_S.raw~; SpectrumID: ~6161~; PrecursorID: ~0~; scans: ~9831~
3	2::tr|A0A5N3WRA9|A0A5N3WRA9_MUNMU	C3-beta-c OS=Muntiacus muntjak OX=9888 GN=FD754_007514 PE=4 SV=1	3438	72	0	190247	70	51	58	45	42.3	6.31	MQPTSGPSLLLLLLLASLPMALGSPMYSMITPNILRLESEETVVLEAHGGQGNIPVSVTVHDFPAKKQVLSNENTQLNNDNGYLATVTIKIPASKELKSDKGHKFVTVLATFGGVPVEKVVLISLQSGYLFIQTDKTIYTPGSTVLYRVFTVDHKLLPVGQTVIVSIETPDGIPVKRDSQSSHNQFGILALSWNIPELVNMGVWKIKAHYEDSPQQVFSADFEVKEYVLPSFEVQLEPEEKFYYIDDPDGLKINIIARFLYGEHVDGTAFVIFGVQDGDRRISLTHSLTRVPINDGNGEAILRRQVLLNGVQPSRADALVGKSIYVSATVILQSGRRPRMKEGSSLTGKNHDMVEAERTGIPIVTSPYQIHFTKTPKFFKPAMPFDLMVYVTNPDGSPA…	4646	4928	1	0	0	848.387	2	-0.001	1493	1505	0	74.75	8.1e-05	K	VYSYYNLDETCIR	F						File: ~Z:\CORE\RAW_DATA_2020_QE\P780_Sigrun_Lange\P780_R_S.raw~; SpectrumID: ~4997~; PrecursorID: ~0~; scans: ~8609~
3	2::tr|A0A5N3WRA9|A0A5N3WRA9_MUNMU	C3-beta-c OS=Muntiacus muntjak OX=9888 GN=FD754_007514 PE=4 SV=1	3438	72	0	190247	70	51	58	45	42.3	6.31	MQPTSGPSLLLLLLLASLPMALGSPMYSMITPNILRLESEETVVLEAHGGQGNIPVSVTVHDFPAKKQVLSNENTQLNNDNGYLATVTIKIPASKELKSDKGHKFVTVLATFGGVPVEKVVLISLQSGYLFIQTDKTIYTPGSTVLYRVFTVDHKLLPVGQTVIVSIETPDGIPVKRDSQSSHNQFGILALSWNIPELVNMGVWKIKAHYEDSPQQVFSADFEVKEYVLPSFEVQLEPEEKFYYIDDPDGLKINIIARFLYGEHVDGTAFVIFGVQDGDRRISLTHSLTRVPINDGNGEAILRRQVLLNGVQPSRADALVGKSIYVSATVILQSGRRPRMKEGSSLTGKNHDMVEAERTGIPIVTSPYQIHFTKTPKFFKPAMPFDLMVYVTNPDGSPA…	4930	4810	1	0	0	590.661	3	-0.0003	1477	1492	0	68.14	0.00033	K	VHQYFNVGLIQPGAVK	V						File: ~Z:\CORE\RAW_DATA_2020_QE\P780_Sigrun_Lange\P780_R_S.raw~; SpectrumID: ~4879~; PrecursorID: ~0~; scans: ~8485~
3	2::tr|A0A5N3WRA9|A0A5N3WRA9_MUNMU	C3-beta-c OS=Muntiacus muntjak OX=9888 GN=FD754_007514 PE=4 SV=1	3438	72	0	190247	70	51	58	45	42.3	6.31	MQPTSGPSLLLLLLLASLPMALGSPMYSMITPNILRLESEETVVLEAHGGQGNIPVSVTVHDFPAKKQVLSNENTQLNNDNGYLATVTIKIPASKELKSDKGHKFVTVLATFGGVPVEKVVLISLQSGYLFIQTDKTIYTPGSTVLYRVFTVDHKLLPVGQTVIVSIETPDGIPVKRDSQSSHNQFGILALSWNIPELVNMGVWKIKAHYEDSPQQVFSADFEVKEYVLPSFEVQLEPEEKFYYIDDPDGLKINIIARFLYGEHVDGTAFVIFGVQDGDRRISLTHSLTRVPINDGNGEAILRRQVLLNGVQPSRADALVGKSIYVSATVILQSGRRPRMKEGSSLTGKNHDMVEAERTGIPIVTSPYQIHFTKTPKFFKPAMPFDLMVYVTNPDGSPA…	5039	6620	1	0	0	599.647	3	0.0005	879	894	0	47.12	0.068	R	VELLYNPAFCSLATAK	K						File: ~Z:\CORE\RAW_DATA_2020_QE\P780_Sigrun_Lange\P780_R_S.raw~; SpectrumID: ~6700~; PrecursorID: ~0~; scans: ~10397~
3	2::tr|A0A5N3WRA9|A0A5N3WRA9_MUNMU	C3-beta-c OS=Muntiacus muntjak OX=9888 GN=FD754_007514 PE=4 SV=1	3438	72	0	190247	70	51	58	45	42.3	6.31	MQPTSGPSLLLLLLLASLPMALGSPMYSMITPNILRLESEETVVLEAHGGQGNIPVSVTVHDFPAKKQVLSNENTQLNNDNGYLATVTIKIPASKELKSDKGHKFVTVLATFGGVPVEKVVLISLQSGYLFIQTDKTIYTPGSTVLYRVFTVDHKLLPVGQTVIVSIETPDGIPVKRDSQSSHNQFGILALSWNIPELVNMGVWKIKAHYEDSPQQVFSADFEVKEYVLPSFEVQLEPEEKFYYIDDPDGLKINIIARFLYGEHVDGTAFVIFGVQDGDRRISLTHSLTRVPINDGNGEAILRRQVLLNGVQPSRADALVGKSIYVSATVILQSGRRPRMKEGSSLTGKNHDMVEAERTGIPIVTSPYQIHFTKTPKFFKPAMPFDLMVYVTNPDGSPA…	5040	6600	1	0	0	898.968	2	0.0033	879	894	0	69.22	0.00041	R	VELLYNPAFCSLATAK	K						File: ~Z:\CORE\RAW_DATA_2020_QE\P780_Sigrun_Lange\P780_R_S.raw~; SpectrumID: ~6680~; PrecursorID: ~0~; scans: ~10376~
3	2::tr|A0A5N3WRA9|A0A5N3WRA9_MUNMU	C3-beta-c OS=Muntiacus muntjak OX=9888 GN=FD754_007514 PE=4 SV=1	3438	72	0	190247	70	51	58	45	42.3	6.31	MQPTSGPSLLLLLLLASLPMALGSPMYSMITPNILRLESEETVVLEAHGGQGNIPVSVTVHDFPAKKQVLSNENTQLNNDNGYLATVTIKIPASKELKSDKGHKFVTVLATFGGVPVEKVVLISLQSGYLFIQTDKTIYTPGSTVLYRVFTVDHKLLPVGQTVIVSIETPDGIPVKRDSQSSHNQFGILALSWNIPELVNMGVWKIKAHYEDSPQQVFSADFEVKEYVLPSFEVQLEPEEKFYYIDDPDGLKINIIARFLYGEHVDGTAFVIFGVQDGDRRISLTHSLTRVPINDGNGEAILRRQVLLNGVQPSRADALVGKSIYVSATVILQSGRRPRMKEGSSLTGKNHDMVEAERTGIPIVTSPYQIHFTKTPKFFKPAMPFDLMVYVTNPDGSPA…	5065	5444	1	0	0	601.333	3	-0.0012	359	374	0	64.27	0.001	R	TGIPIVTSPYQIHFTK	T						File: ~Z:\CORE\RAW_DATA_2020_QE\P780_Sigrun_Lange\P780_R_S.raw~; SpectrumID: ~5517~; PrecursorID: ~0~; scans: ~9155~
3	2::tr|A0A5N3WRA9|A0A5N3WRA9_MUNMU	C3-beta-c OS=Muntiacus muntjak OX=9888 GN=FD754_007514 PE=4 SV=1	3438	72	0	190247	70	51	58	45	42.3	6.31	MQPTSGPSLLLLLLLASLPMALGSPMYSMITPNILRLESEETVVLEAHGGQGNIPVSVTVHDFPAKKQVLSNENTQLNNDNGYLATVTIKIPASKELKSDKGHKFVTVLATFGGVPVEKVVLISLQSGYLFIQTDKTIYTPGSTVLYRVFTVDHKLLPVGQTVIVSIETPDGIPVKRDSQSSHNQFGILALSWNIPELVNMGVWKIKAHYEDSPQQVFSADFEVKEYVLPSFEVQLEPEEKFYYIDDPDGLKINIIARFLYGEHVDGTAFVIFGVQDGDRRISLTHSLTRVPINDGNGEAILRRQVLLNGVQPSRADALVGKSIYVSATVILQSGRRPRMKEGSSLTGKNHDMVEAERTGIPIVTSPYQIHFTKTPKFFKPAMPFDLMVYVTNPDGSPA…	5250	6596	1	0	0	929.949	2	-0.0008	763	778	0	82.05	2.3e-05	R	SDLDDEIIPEEDIISR	S						File: ~Z:\CORE\RAW_DATA_2020_QE\P780_Sigrun_Lange\P780_R_S.raw~; SpectrumID: ~6676~; PrecursorID: ~0~; scans: ~10372~
3	2::tr|A0A5N3WRA9|A0A5N3WRA9_MUNMU	C3-beta-c OS=Muntiacus muntjak OX=9888 GN=FD754_007514 PE=4 SV=1	3438	72	0	190247	70	51	58	45	42.3	6.31	MQPTSGPSLLLLLLLASLPMALGSPMYSMITPNILRLESEETVVLEAHGGQGNIPVSVTVHDFPAKKQVLSNENTQLNNDNGYLATVTIKIPASKELKSDKGHKFVTVLATFGGVPVEKVVLISLQSGYLFIQTDKTIYTPGSTVLYRVFTVDHKLLPVGQTVIVSIETPDGIPVKRDSQSSHNQFGILALSWNIPELVNMGVWKIKAHYEDSPQQVFSADFEVKEYVLPSFEVQLEPEEKFYYIDDPDGLKINIIARFLYGEHVDGTAFVIFGVQDGDRRISLTHSLTRVPINDGNGEAILRRQVLLNGVQPSRADALVGKSIYVSATVILQSGRRPRMKEGSSLTGKNHDMVEAERTGIPIVTSPYQIHFTKTPKFFKPAMPFDLMVYVTNPDGSPA…	5260	4370	1	0	0	467.261	4	-0.0005	477	492	0	59.35	0.0022	R	VELKPGETLNVNFHLR	T						File: ~Z:\CORE\RAW_DATA_2020_QE\P780_Sigrun_Lange\P780_R_S.raw~; SpectrumID: ~4439~; PrecursorID: ~0~; scans: ~8023~
3	2::tr|A0A5N3WRA9|A0A5N3WRA9_MUNMU	C3-beta-c OS=Muntiacus muntjak OX=9888 GN=FD754_007514 PE=4 SV=1	3438	72	0	190247	70	51	58	45	42.3	6.31	MQPTSGPSLLLLLLLASLPMALGSPMYSMITPNILRLESEETVVLEAHGGQGNIPVSVTVHDFPAKKQVLSNENTQLNNDNGYLATVTIKIPASKELKSDKGHKFVTVLATFGGVPVEKVVLISLQSGYLFIQTDKTIYTPGSTVLYRVFTVDHKLLPVGQTVIVSIETPDGIPVKRDSQSSHNQFGILALSWNIPELVNMGVWKIKAHYEDSPQQVFSADFEVKEYVLPSFEVQLEPEEKFYYIDDPDGLKINIIARFLYGEHVDGTAFVIFGVQDGDRRISLTHSLTRVPINDGNGEAILRRQVLLNGVQPSRADALVGKSIYVSATVILQSGRRPRMKEGSSLTGKNHDMVEAERTGIPIVTSPYQIHFTKTPKFFKPAMPFDLMVYVTNPDGSPA…	5395	7394	1	0	0	636.01	3	0.0002	812	828	1	78.78	3.8e-05	K	DSITTWEILAVSLSDKK	G						File: ~Z:\CORE\RAW_DATA_2020_QE\P780_Sigrun_Lange\P780_R_S.raw~; SpectrumID: ~7645~; PrecursorID: ~0~; scans: ~11389~
3	2::tr|A0A5N3WRA9|A0A5N3WRA9_MUNMU	C3-beta-c OS=Muntiacus muntjak OX=9888 GN=FD754_007514 PE=4 SV=1	3438	72	0	190247	70	51	58	45	42.3	6.31	MQPTSGPSLLLLLLLASLPMALGSPMYSMITPNILRLESEETVVLEAHGGQGNIPVSVTVHDFPAKKQVLSNENTQLNNDNGYLATVTIKIPASKELKSDKGHKFVTVLATFGGVPVEKVVLISLQSGYLFIQTDKTIYTPGSTVLYRVFTVDHKLLPVGQTVIVSIETPDGIPVKRDSQSSHNQFGILALSWNIPELVNMGVWKIKAHYEDSPQQVFSADFEVKEYVLPSFEVQLEPEEKFYYIDDPDGLKINIIARFLYGEHVDGTAFVIFGVQDGDRRISLTHSLTRVPINDGNGEAILRRQVLLNGVQPSRADALVGKSIYVSATVILQSGRRPRMKEGSSLTGKNHDMVEAERTGIPIVTSPYQIHFTKTPKFFKPAMPFDLMVYVTNPDGSPA…	5645	7157	1	0	0	662.042	3	-0.0012	1153	1170	1	84.36	5.5e-06	R	EKDVSLTAFVLIALHEAK	D						File: ~Z:\CORE\RAW_DATA_2020_QE\P780_Sigrun_Lange\P780_R_S.raw~; SpectrumID: ~7266~; PrecursorID: ~0~; scans: ~10991~
3	2::tr|A0A5N3WRA9|A0A5N3WRA9_MUNMU	C3-beta-c OS=Muntiacus muntjak OX=9888 GN=FD754_007514 PE=4 SV=1	3438	72	0	190247	70	51	58	45	42.3	6.31	MQPTSGPSLLLLLLLASLPMALGSPMYSMITPNILRLESEETVVLEAHGGQGNIPVSVTVHDFPAKKQVLSNENTQLNNDNGYLATVTIKIPASKELKSDKGHKFVTVLATFGGVPVEKVVLISLQSGYLFIQTDKTIYTPGSTVLYRVFTVDHKLLPVGQTVIVSIETPDGIPVKRDSQSSHNQFGILALSWNIPELVNMGVWKIKAHYEDSPQQVFSADFEVKEYVLPSFEVQLEPEEKFYYIDDPDGLKINIIARFLYGEHVDGTAFVIFGVQDGDRRISLTHSLTRVPINDGNGEAILRRQVLLNGVQPSRADALVGKSIYVSATVILQSGRRPRMKEGSSLTGKNHDMVEAERTGIPIVTSPYQIHFTKTPKFFKPAMPFDLMVYVTNPDGSPA…	5886	4953	1	0	0	699.657	3	0.0004	208	225	0	68.03	0.00047	K	AHYEDSPQQVFSADFEVK	E						File: ~Z:\CORE\RAW_DATA_2020_QE\P780_Sigrun_Lange\P780_R_S.raw~; SpectrumID: ~5022~; PrecursorID: ~0~; scans: ~8635~
3	2::tr|A0A5N3WRA9|A0A5N3WRA9_MUNMU	C3-beta-c OS=Muntiacus muntjak OX=9888 GN=FD754_007514 PE=4 SV=1	3438	72	0	190247	70	51	58	45	42.3	6.31	MQPTSGPSLLLLLLLASLPMALGSPMYSMITPNILRLESEETVVLEAHGGQGNIPVSVTVHDFPAKKQVLSNENTQLNNDNGYLATVTIKIPASKELKSDKGHKFVTVLATFGGVPVEKVVLISLQSGYLFIQTDKTIYTPGSTVLYRVFTVDHKLLPVGQTVIVSIETPDGIPVKRDSQSSHNQFGILALSWNIPELVNMGVWKIKAHYEDSPQQVFSADFEVKEYVLPSFEVQLEPEEKFYYIDDPDGLKINIIARFLYGEHVDGTAFVIFGVQDGDRRISLTHSLTRVPINDGNGEAILRRQVLLNGVQPSRADALVGKSIYVSATVILQSGRRPRMKEGSSLTGKNHDMVEAERTGIPIVTSPYQIHFTKTPKFFKPAMPFDLMVYVTNPDGSPA…	5967	4595	1	0	0	710.674	3	-0.0017	975	994	0	49.1	0.046	R	VEVPAADLSDQVPDTESETK	I						File: ~Z:\CORE\RAW_DATA_2020_QE\P780_Sigrun_Lange\P780_R_S.raw~; SpectrumID: ~4664~; PrecursorID: ~0~; scans: ~8259~
3	2::tr|A0A5N3WRA9|A0A5N3WRA9_MUNMU	C3-beta-c OS=Muntiacus muntjak OX=9888 GN=FD754_007514 PE=4 SV=1	3438	72	0	190247	70	51	58	45	42.3	6.31	MQPTSGPSLLLLLLLASLPMALGSPMYSMITPNILRLESEETVVLEAHGGQGNIPVSVTVHDFPAKKQVLSNENTQLNNDNGYLATVTIKIPASKELKSDKGHKFVTVLATFGGVPVEKVVLISLQSGYLFIQTDKTIYTPGSTVLYRVFTVDHKLLPVGQTVIVSIETPDGIPVKRDSQSSHNQFGILALSWNIPELVNMGVWKIKAHYEDSPQQVFSADFEVKEYVLPSFEVQLEPEEKFYYIDDPDGLKINIIARFLYGEHVDGTAFVIFGVQDGDRRISLTHSLTRVPINDGNGEAILRRQVLLNGVQPSRADALVGKSIYVSATVILQSGRRPRMKEGSSLTGKNHDMVEAERTGIPIVTSPYQIHFTKTPKFFKPAMPFDLMVYVTNPDGSPA…	5968	4593	1	0	0	1065.51	2	-0.0008	975	994	0	88.13	5.9e-06	R	VEVPAADLSDQVPDTESETK	I						File: ~Z:\CORE\RAW_DATA_2020_QE\P780_Sigrun_Lange\P780_R_S.raw~; SpectrumID: ~4662~; PrecursorID: ~0~; scans: ~8257~
3	2::tr|A0A5N3WRA9|A0A5N3WRA9_MUNMU	C3-beta-c OS=Muntiacus muntjak OX=9888 GN=FD754_007514 PE=4 SV=1	3438	72	0	190247	70	51	58	45	42.3	6.31	MQPTSGPSLLLLLLLASLPMALGSPMYSMITPNILRLESEETVVLEAHGGQGNIPVSVTVHDFPAKKQVLSNENTQLNNDNGYLATVTIKIPASKELKSDKGHKFVTVLATFGGVPVEKVVLISLQSGYLFIQTDKTIYTPGSTVLYRVFTVDHKLLPVGQTVIVSIETPDGIPVKRDSQSSHNQFGILALSWNIPELVNMGVWKIKAHYEDSPQQVFSADFEVKEYVLPSFEVQLEPEEKFYYIDDPDGLKINIIARFLYGEHVDGTAFVIFGVQDGDRRISLTHSLTRVPINDGNGEAILRRQVLLNGVQPSRADALVGKSIYVSATVILQSGRRPRMKEGSSLTGKNHDMVEAERTGIPIVTSPYQIHFTKTPKFFKPAMPFDLMVYVTNPDGSPA…	5987	7045	3	1	1	715.028	3	0.0006	995	1014	0	49.06	0.055	K	ILLQGTPVAQMTEDAVDGER	L						File: ~Z:\CORE\RAW_DATA_2020_QE\P780_Sigrun_Lange\P780_R_S.raw~; SpectrumID: ~7130~; PrecursorID: ~0~; scans: ~10848~
3	2::tr|A0A5N3WRA9|A0A5N3WRA9_MUNMU	C3-beta-c OS=Muntiacus muntjak OX=9888 GN=FD754_007514 PE=4 SV=1	3438	72	0	190247	70	51	58	45	42.3	6.31	MQPTSGPSLLLLLLLASLPMALGSPMYSMITPNILRLESEETVVLEAHGGQGNIPVSVTVHDFPAKKQVLSNENTQLNNDNGYLATVTIKIPASKELKSDKGHKFVTVLATFGGVPVEKVVLISLQSGYLFIQTDKTIYTPGSTVLYRVFTVDHKLLPVGQTVIVSIETPDGIPVKRDSQSSHNQFGILALSWNIPELVNMGVWKIKAHYEDSPQQVFSADFEVKEYVLPSFEVQLEPEEKFYYIDDPDGLKINIIARFLYGEHVDGTAFVIFGVQDGDRRISLTHSLTRVPINDGNGEAILRRQVLLNGVQPSRADALVGKSIYVSATVILQSGRRPRMKEGSSLTGKNHDMVEAERTGIPIVTSPYQIHFTKTPKFFKPAMPFDLMVYVTNPDGSPA…	5988	7044	3	1	1	1072.04	2	0.0019	995	1014	0	65.01	0.0014	K	ILLQGTPVAQMTEDAVDGER	L						File: ~Z:\CORE\RAW_DATA_2020_QE\P780_Sigrun_Lange\P780_R_S.raw~; SpectrumID: ~7129~; PrecursorID: ~0~; scans: ~10847~
3	2::tr|A0A5N3WRA9|A0A5N3WRA9_MUNMU	C3-beta-c OS=Muntiacus muntjak OX=9888 GN=FD754_007514 PE=4 SV=1	3438	72	0	190247	70	51	58	45	42.3	6.31	MQPTSGPSLLLLLLLASLPMALGSPMYSMITPNILRLESEETVVLEAHGGQGNIPVSVTVHDFPAKKQVLSNENTQLNNDNGYLATVTIKIPASKELKSDKGHKFVTVLATFGGVPVEKVVLISLQSGYLFIQTDKTIYTPGSTVLYRVFTVDHKLLPVGQTVIVSIETPDGIPVKRDSQSSHNQFGILALSWNIPELVNMGVWKIKAHYEDSPQQVFSADFEVKEYVLPSFEVQLEPEEKFYYIDDPDGLKINIIARFLYGEHVDGTAFVIFGVQDGDRRISLTHSLTRVPINDGNGEAILRRQVLLNGVQPSRADALVGKSIYVSATVILQSGRRPRMKEGSSLTGKNHDMVEAERTGIPIVTSPYQIHFTKTPKFFKPAMPFDLMVYVTNPDGSPA…	6067	7218	1	0	0	1088.13	2	-0.0057	156	176	0	52.15	0.0025	K	LLPVGQTVIVSIETPDGIPVK	R						File: ~Z:\CORE\RAW_DATA_2020_QE\P780_Sigrun_Lange\P780_R_S.raw~; SpectrumID: ~7365~; PrecursorID: ~0~; scans: ~11095~
3	2::tr|A0A5N3WRA9|A0A5N3WRA9_MUNMU	C3-beta-c OS=Muntiacus muntjak OX=9888 GN=FD754_007514 PE=4 SV=1	3438	72	0	190247	70	51	58	45	42.3	6.31	MQPTSGPSLLLLLLLASLPMALGSPMYSMITPNILRLESEETVVLEAHGGQGNIPVSVTVHDFPAKKQVLSNENTQLNNDNGYLATVTIKIPASKELKSDKGHKFVTVLATFGGVPVEKVVLISLQSGYLFIQTDKTIYTPGSTVLYRVFTVDHKLLPVGQTVIVSIETPDGIPVKRDSQSSHNQFGILALSWNIPELVNMGVWKIKAHYEDSPQQVFSADFEVKEYVLPSFEVQLEPEEKFYYIDDPDGLKINIIARFLYGEHVDGTAFVIFGVQDGDRRISLTHSLTRVPINDGNGEAILRRQVLLNGVQPSRADALVGKSIYVSATVILQSGRRPRMKEGSSLTGKNHDMVEAERTGIPIVTSPYQIHFTKTPKFFKPAMPFDLMVYVTNPDGSPA…	6068	7213	1	0	0	725.759	3	-0.0013	156	176	0	65.7	9.8e-05	K	LLPVGQTVIVSIETPDGIPVK	R						File: ~Z:\CORE\RAW_DATA_2020_QE\P780_Sigrun_Lange\P780_R_S.raw~; SpectrumID: ~7359~; PrecursorID: ~0~; scans: ~11089~
3	2::tr|A0A5N3WRA9|A0A5N3WRA9_MUNMU	C3-beta-c OS=Muntiacus muntjak OX=9888 GN=FD754_007514 PE=4 SV=1	3438	72	0	190247	70	51	58	45	42.3	6.31	MQPTSGPSLLLLLLLASLPMALGSPMYSMITPNILRLESEETVVLEAHGGQGNIPVSVTVHDFPAKKQVLSNENTQLNNDNGYLATVTIKIPASKELKSDKGHKFVTVLATFGGVPVEKVVLISLQSGYLFIQTDKTIYTPGSTVLYRVFTVDHKLLPVGQTVIVSIETPDGIPVKRDSQSSHNQFGILALSWNIPELVNMGVWKIKAHYEDSPQQVFSADFEVKEYVLPSFEVQLEPEEKFYYIDDPDGLKINIIARFLYGEHVDGTAFVIFGVQDGDRRISLTHSLTRVPINDGNGEAILRRQVLLNGVQPSRADALVGKSIYVSATVILQSGRRPRMKEGSSLTGKNHDMVEAERTGIPIVTSPYQIHFTKTPKFFKPAMPFDLMVYVTNPDGSPA…	6494	3690	1	0	0	765.064	3	-0.0011	401	422	0	116.38	9.3e-09	R	HIPVVTQGSNVQSLTQDDGVAK	L						File: ~Z:\CORE\RAW_DATA_2020_QE\P780_Sigrun_Lange\P780_R_S.raw~; SpectrumID: ~3758~; PrecursorID: ~0~; scans: ~7308~
3	2::tr|A0A5N3WRA9|A0A5N3WRA9_MUNMU	C3-beta-c OS=Muntiacus muntjak OX=9888 GN=FD754_007514 PE=4 SV=1	3438	72	0	190247	70	51	58	45	42.3	6.31	MQPTSGPSLLLLLLLASLPMALGSPMYSMITPNILRLESEETVVLEAHGGQGNIPVSVTVHDFPAKKQVLSNENTQLNNDNGYLATVTIKIPASKELKSDKGHKFVTVLATFGGVPVEKVVLISLQSGYLFIQTDKTIYTPGSTVLYRVFTVDHKLLPVGQTVIVSIETPDGIPVKRDSQSSHNQFGILALSWNIPELVNMGVWKIKAHYEDSPQQVFSADFEVKEYVLPSFEVQLEPEEKFYYIDDPDGLKINIIARFLYGEHVDGTAFVIFGVQDGDRRISLTHSLTRVPINDGNGEAILRRQVLLNGVQPSRADALVGKSIYVSATVILQSGRRPRMKEGSSLTGKNHDMVEAERTGIPIVTSPYQIHFTKTPKFFKPAMPFDLMVYVTNPDGSPA…	6630	6261	1	0	0	777.795	3	0.0047	156	177	1	36.29	0.049	K	LLPVGQTVIVSIETPDGIPVKR	D						File: ~Z:\CORE\RAW_DATA_2020_QE\P780_Sigrun_Lange\P780_R_S.raw~; SpectrumID: ~6339~; PrecursorID: ~0~; scans: ~10018~
3	2::tr|A0A5N3WRA9|A0A5N3WRA9_MUNMU	C3-beta-c OS=Muntiacus muntjak OX=9888 GN=FD754_007514 PE=4 SV=1	3438	72	0	190247	70	51	58	45	42.3	6.31	MQPTSGPSLLLLLLLASLPMALGSPMYSMITPNILRLESEETVVLEAHGGQGNIPVSVTVHDFPAKKQVLSNENTQLNNDNGYLATVTIKIPASKELKSDKGHKFVTVLATFGGVPVEKVVLISLQSGYLFIQTDKTIYTPGSTVLYRVFTVDHKLLPVGQTVIVSIETPDGIPVKRDSQSSHNQFGILALSWNIPELVNMGVWKIKAHYEDSPQQVFSADFEVKEYVLPSFEVQLEPEEKFYYIDDPDGLKINIIARFLYGEHVDGTAFVIFGVQDGDRRISLTHSLTRVPINDGNGEAILRRQVLLNGVQPSRADALVGKSIYVSATVILQSGRRPRMKEGSSLTGKNHDMVEAERTGIPIVTSPYQIHFTKTPKFFKPAMPFDLMVYVTNPDGSPA…	7247	5004	1	1	0	873.43	3	-0.0036	454	476	0	76.65	0.00011	K	TMQALPYNTQGNSNNYLHLSVPR	V						File: ~Z:\CORE\RAW_DATA_2020_QE\P780_Sigrun_Lange\P780_R_S.raw~; SpectrumID: ~5073~; PrecursorID: ~0~; scans: ~8688~
3	2::tr|A0A5N3WRA9|A0A5N3WRA9_MUNMU	C3-beta-c OS=Muntiacus muntjak OX=9888 GN=FD754_007514 PE=4 SV=1	3438	72	0	190247	70	51	58	45	42.3	6.31	MQPTSGPSLLLLLLLASLPMALGSPMYSMITPNILRLESEETVVLEAHGGQGNIPVSVTVHDFPAKKQVLSNENTQLNNDNGYLATVTIKIPASKELKSDKGHKFVTVLATFGGVPVEKVVLISLQSGYLFIQTDKTIYTPGSTVLYRVFTVDHKLLPVGQTVIVSIETPDGIPVKRDSQSSHNQFGILALSWNIPELVNMGVWKIKAHYEDSPQQVFSADFEVKEYVLPSFEVQLEPEEKFYYIDDPDGLKINIIARFLYGEHVDGTAFVIFGVQDGDRRISLTHSLTRVPINDGNGEAILRRQVLLNGVQPSRADALVGKSIYVSATVILQSGRRPRMKEGSSLTGKNHDMVEAERTGIPIVTSPYQIHFTKTPKFFKPAMPFDLMVYVTNPDGSPA…	8706	7049	1	0	0	1001.73	4	0.0338	1017	1051	0	27.95	5.6	K	HLIQTPSGCGEQNMIGMTPTVIAVHYLDSTEQWEK	F		Deamidated (NQ); 2 Oxidation (M)	0.00000000000103003000000000000000000.0			File: ~Z:\CORE\RAW_DATA_2020_QE\P780_Sigrun_Lange\P780_R_S.raw~; SpectrumID: ~7134~; PrecursorID: ~0~; scans: ~10853~	emPAI	2.11
4	1::sp|cRAP054|P04264|K2C1_HUMAN	Keratin, type II cytoskeletal 1 OS=Homo sapiens GN=KRT1 PE=1 SV=6	2982	72	4.9e-293	66170	89	69	40	32	59.9	8.15	MSRQFSSRSGYRSGGGFSSGSAGIINYQRRTTSSSTRRSGGGGGRFSSCGGGGGSFGAGGGFGSRSLVNLGGSKSISISVARGGGRGSGFGGGYGGGGFGGGGFGGGGFGGGGIGGGGFGGFGSGGGGFGGGGFGGGGYGGGYGPVCPPGGIQEVTINQSLLQPLNVEIDPEIQKVKSREREQIKSLNNQFASFIDKVRFLEQQNQVLQTKWELLQQVDTSTRTHNLEPYFESFINNLRRRVDQLKSDQSRLDSELKNMQDMVEDYRNKYEDEINKRTNAENEFVTIKKDVDGAYMTKVDLQAKLDNLQQEIDFLTALYQAELSQMQTQISETNVILSMDNNRSLDLDSIIAEVKAQYEDIAQKSKAEAESLYQSKYEELQITAGRHGDSVRNSKIEIS…	184	1299	1	1	0	402.708	2	-0.0003	410	416	0	37.98	0.33	R	SEIDNVK	K						File: ~Z:\CORE\RAW_DATA_2020_QE\P780_Sigrun_Lange\P780_R_S.raw~; SpectrumID: ~1360~; PrecursorID: ~0~; scans: ~4748~
4	1::sp|cRAP054|P04264|K2C1_HUMAN	Keratin, type II cytoskeletal 1 OS=Homo sapiens GN=KRT1 PE=1 SV=6	2982	72	4.9e-293	66170	89	69	40	32	59.9	8.15	MSRQFSSRSGYRSGGGFSSGSAGIINYQRRTTSSSTRRSGGGGGRFSSCGGGGGSFGAGGGFGSRSLVNLGGSKSISISVARGGGRGSGFGGGYGGGGFGGGGFGGGGFGGGGIGGGGFGGFGSGGGGFGGGGFGGGGYGGGYGPVCPPGGIQEVTINQSLLQPLNVEIDPEIQKVKSREREQIKSLNNQFASFIDKVRFLEQQNQVLQTKWELLQQVDTSTRTHNLEPYFESFINNLRRRVDQLKSDQSRLDSELKNMQDMVEDYRNKYEDEINKRTNAENEFVTIKKDVDGAYMTKVDLQAKLDNLQQEIDFLTALYQAELSQMQTQISETNVILSMDNNRSLDLDSIIAEVKAQYEDIAQKSKAEAESLYQSKYEELQITAGRHGDSVRNSKIEIS…	340	3224	1	1	1	416.748	2	0.0005	75	82	0	36.91	0.29	K	SISISVAR	G						File: ~Z:\CORE\RAW_DATA_2020_QE\P780_Sigrun_Lange\P780_R_S.raw~; SpectrumID: ~3291~; PrecursorID: ~0~; scans: ~6806~
4	1::sp|cRAP054|P04264|K2C1_HUMAN	Keratin, type II cytoskeletal 1 OS=Homo sapiens GN=KRT1 PE=1 SV=6	2982	72	4.9e-293	66170	89	69	40	32	59.9	8.15	MSRQFSSRSGYRSGGGFSSGSAGIINYQRRTTSSSTRRSGGGGGRFSSCGGGGGSFGAGGGFGSRSLVNLGGSKSISISVARGGGRGSGFGGGYGGGGFGGGGFGGGGFGGGGIGGGGFGGFGSGGGGFGGGGFGGGGYGGGYGPVCPPGGIQEVTINQSLLQPLNVEIDPEIQKVKSREREQIKSLNNQFASFIDKVRFLEQQNQVLQTKWELLQQVDTSTRTHNLEPYFESFINNLRRRVDQLKSDQSRLDSELKNMQDMVEDYRNKYEDEINKRTNAENEFVTIKKDVDGAYMTKVDLQAKLDNLQQEIDFLTALYQAELSQMQTQISETNVILSMDNNRSLDLDSIIAEVKAQYEDIAQKSKAEAESLYQSKYEELQITAGRHGDSVRNSKIEIS…	666	3176	1	1	0	437.752	2	-0.0017	66	74	0	53.45	0.015	R	SLVNLGGSK	S						File: ~Z:\CORE\RAW_DATA_2020_QE\P780_Sigrun_Lange\P780_R_S.raw~; SpectrumID: ~3243~; PrecursorID: ~0~; scans: ~6751~
4	1::sp|cRAP054|P04264|K2C1_HUMAN	Keratin, type II cytoskeletal 1 OS=Homo sapiens GN=KRT1 PE=1 SV=6	2982	72	4.9e-293	66170	89	69	40	32	59.9	8.15	MSRQFSSRSGYRSGGGFSSGSAGIINYQRRTTSSSTRRSGGGGGRFSSCGGGGGSFGAGGGFGSRSLVNLGGSKSISISVARGGGRGSGFGGGYGGGGFGGGGFGGGGFGGGGIGGGGFGGFGSGGGGFGGGGFGGGGYGGGYGPVCPPGGIQEVTINQSLLQPLNVEIDPEIQKVKSREREQIKSLNNQFASFIDKVRFLEQQNQVLQTKWELLQQVDTSTRTHNLEPYFESFINNLRRRVDQLKSDQSRLDSELKNMQDMVEDYRNKYEDEINKRTNAENEFVTIKKDVDGAYMTKVDLQAKLDNLQQEIDFLTALYQAELSQMQTQISETNVILSMDNNRSLDLDSIIAEVKAQYEDIAQKSKAEAESLYQSKYEELQITAGRHGDSVRNSKIEIS…	846	1424	1	1	0	455.712	2	0.0015	270	276	0	28.5	1.9	K	YEDEINK	R						File: ~Z:\CORE\RAW_DATA_2020_QE\P780_Sigrun_Lange\P780_R_S.raw~; SpectrumID: ~1485~; PrecursorID: ~0~; scans: ~4879~
4	1::sp|cRAP054|P04264|K2C1_HUMAN	Keratin, type II cytoskeletal 1 OS=Homo sapiens GN=KRT1 PE=1 SV=6	2982	72	4.9e-293	66170	89	69	40	32	59.9	8.15	MSRQFSSRSGYRSGGGFSSGSAGIINYQRRTTSSSTRRSGGGGGRFSSCGGGGGSFGAGGGFGSRSLVNLGGSKSISISVARGGGRGSGFGGGYGGGGFGGGGFGGGGFGGGGIGGGGFGGFGSGGGGFGGGGFGGGGYGGGYGPVCPPGGIQEVTINQSLLQPLNVEIDPEIQKVKSREREQIKSLNNQFASFIDKVRFLEQQNQVLQTKWELLQQVDTSTRTHNLEPYFESFINNLRRRVDQLKSDQSRLDSELKNMQDMVEDYRNKYEDEINKRTNAENEFVTIKKDVDGAYMTKVDLQAKLDNLQQEIDFLTALYQAELSQMQTQISETNVILSMDNNRSLDLDSIIAEVKAQYEDIAQKSKAEAESLYQSKYEELQITAGRHGDSVRNSKIEIS…	930	668	1	1	0	466.756	2	-0.0003	410	417	1	37.89	0.58	R	SEIDNVKK	Q						File: ~Z:\CORE\RAW_DATA_2020_QE\P780_Sigrun_Lange\P780_R_S.raw~; SpectrumID: ~686~; PrecursorID: ~0~; scans: ~4004~
4	1::sp|cRAP054|P04264|K2C1_HUMAN	Keratin, type II cytoskeletal 1 OS=Homo sapiens GN=KRT1 PE=1 SV=6	2982	72	4.9e-293	66170	89	69	40	32	59.9	8.15	MSRQFSSRSGYRSGGGFSSGSAGIINYQRRTTSSSTRRSGGGGGRFSSCGGGGGSFGAGGGFGSRSLVNLGGSKSISISVARGGGRGSGFGGGYGGGGFGGGGFGGGGFGGGGIGGGGFGGFGSGGGGFGGGGFGGGGYGGGYGPVCPPGGIQEVTINQSLLQPLNVEIDPEIQKVKSREREQIKSLNNQFASFIDKVRFLEQQNQVLQTKWELLQQVDTSTRTHNLEPYFESFINNLRRRVDQLKSDQSRLDSELKNMQDMVEDYRNKYEDEINKRTNAENEFVTIKKDVDGAYMTKVDLQAKLDNLQQEIDFLTALYQAELSQMQTQISETNVILSMDNNRSLDLDSIIAEVKAQYEDIAQKSKAEAESLYQSKYEELQITAGRHGDSVRNSKIEIS…	1112	3546	1	1	0	487.269	2	0.0002	396	403	0	51.29	0.03	K	IEISELNR	V						File: ~Z:\CORE\RAW_DATA_2020_QE\P780_Sigrun_Lange\P780_R_S.raw~; SpectrumID: ~3614~; PrecursorID: ~0~; scans: ~7156~
4	1::sp|cRAP054|P04264|K2C1_HUMAN	Keratin, type II cytoskeletal 1 OS=Homo sapiens GN=KRT1 PE=1 SV=6	2982	72	4.9e-293	66170	89	69	40	32	59.9	8.15	MSRQFSSRSGYRSGGGFSSGSAGIINYQRRTTSSSTRRSGGGGGRFSSCGGGGGSFGAGGGFGSRSLVNLGGSKSISISVARGGGRGSGFGGGYGGGGFGGGGFGGGGFGGGGIGGGGFGGFGSGGGGFGGGGFGGGGYGGGYGPVCPPGGIQEVTINQSLLQPLNVEIDPEIQKVKSREREQIKSLNNQFASFIDKVRFLEQQNQVLQTKWELLQQVDTSTRTHNLEPYFESFINNLRRRVDQLKSDQSRLDSELKNMQDMVEDYRNKYEDEINKRTNAENEFVTIKKDVDGAYMTKVDLQAKLDNLQQEIDFLTALYQAELSQMQTQISETNVILSMDNNRSLDLDSIIAEVKAQYEDIAQKSKAEAESLYQSKYEELQITAGRHGDSVRNSKIEIS…	1322	1980	1	1	1	508.223	2	-0.0006	290	298	0	42.74	0.029	K	DVDGAYMTK	V		Oxidation (M)	0.000000300.0			File: ~Z:\CORE\RAW_DATA_2020_QE\P780_Sigrun_Lange\P780_R_S.raw~; SpectrumID: ~2046~; PrecursorID: ~0~; scans: ~5478~
4	1::sp|cRAP054|P04264|K2C1_HUMAN	Keratin, type II cytoskeletal 1 OS=Homo sapiens GN=KRT1 PE=1 SV=6	2982	72	4.9e-293	66170	89	69	40	32	59.9	8.15	MSRQFSSRSGYRSGGGFSSGSAGIINYQRRTTSSSTRRSGGGGGRFSSCGGGGGSFGAGGGFGSRSLVNLGGSKSISISVARGGGRGSGFGGGYGGGGFGGGGFGGGGFGGGGIGGGGFGGFGSGGGGFGGGGFGGGGYGGGYGPVCPPGGIQEVTINQSLLQPLNVEIDPEIQKVKSREREQIKSLNNQFASFIDKVRFLEQQNQVLQTKWELLQQVDTSTRTHNLEPYFESFINNLRRRVDQLKSDQSRLDSELKNMQDMVEDYRNKYEDEINKRTNAENEFVTIKKDVDGAYMTKVDLQAKLDNLQQEIDFLTALYQAELSQMQTQISETNVILSMDNNRSLDLDSIIAEVKAQYEDIAQKSKAEAESLYQSKYEELQITAGRHGDSVRNSKIEIS…	1408	2506	1	1	0	517.262	2	0.0006	484	492	0	59.8	0.0039	R	TLLEGEESR	M						File: ~Z:\CORE\RAW_DATA_2020_QE\P780_Sigrun_Lange\P780_R_S.raw~; SpectrumID: ~2572~; PrecursorID: ~0~; scans: ~6038~
4	1::sp|cRAP054|P04264|K2C1_HUMAN	Keratin, type II cytoskeletal 1 OS=Homo sapiens GN=KRT1 PE=1 SV=6	2982	72	4.9e-293	66170	89	69	40	32	59.9	8.15	MSRQFSSRSGYRSGGGFSSGSAGIINYQRRTTSSSTRRSGGGGGRFSSCGGGGGSFGAGGGFGSRSLVNLGGSKSISISVARGGGRGSGFGGGYGGGGFGGGGFGGGGFGGGGIGGGGFGGFGSGGGGFGGGGFGGGGYGGGYGPVCPPGGIQEVTINQSLLQPLNVEIDPEIQKVKSREREQIKSLNNQFASFIDKVRFLEQQNQVLQTKWELLQQVDTSTRTHNLEPYFESFINNLRRRVDQLKSDQSRLDSELKNMQDMVEDYRNKYEDEINKRTNAENEFVTIKKDVDGAYMTKVDLQAKLDNLQQEIDFLTALYQAELSQMQTQISETNVILSMDNNRSLDLDSIIAEVKAQYEDIAQKSKAEAESLYQSKYEELQITAGRHGDSVRNSKIEIS…	1543	1968	1	1	0	533.264	2	0	356	364	0	45.1	0.082	K	AQYEDIAQK	S						File: ~Z:\CORE\RAW_DATA_2020_QE\P780_Sigrun_Lange\P780_R_S.raw~; SpectrumID: ~2034~; PrecursorID: ~0~; scans: ~5466~
4	1::sp|cRAP054|P04264|K2C1_HUMAN	Keratin, type II cytoskeletal 1 OS=Homo sapiens GN=KRT1 PE=1 SV=6	2982	72	4.9e-293	66170	89	69	40	32	59.9	8.15	MSRQFSSRSGYRSGGGFSSGSAGIINYQRRTTSSSTRRSGGGGGRFSSCGGGGGSFGAGGGFGSRSLVNLGGSKSISISVARGGGRGSGFGGGYGGGGFGGGGFGGGGFGGGGIGGGGFGGFGSGGGGFGGGGFGGGGYGGGYGPVCPPGGIQEVTINQSLLQPLNVEIDPEIQKVKSREREQIKSLNNQFASFIDKVRFLEQQNQVLQTKWELLQQVDTSTRTHNLEPYFESFINNLRRRVDQLKSDQSRLDSELKNMQDMVEDYRNKYEDEINKRTNAENEFVTIKKDVDGAYMTKVDLQAKLDNLQQEIDFLTALYQAELSQMQTQISETNVILSMDNNRSLDLDSIIAEVKAQYEDIAQKSKAEAESLYQSKYEELQITAGRHGDSVRNSKIEIS…	1549	2222	1	1	0	533.757	2	0.0009	356	364	0	39.58	0.25	K	AQYEDIAQK	S		Deamidated (NQ)	0.010000000.0			File: ~Z:\CORE\RAW_DATA_2020_QE\P780_Sigrun_Lange\P780_R_S.raw~; SpectrumID: ~2288~; PrecursorID: ~0~; scans: ~5733~
4	1::sp|cRAP054|P04264|K2C1_HUMAN	Keratin, type II cytoskeletal 1 OS=Homo sapiens GN=KRT1 PE=1 SV=6	2982	72	4.9e-293	66170	89	69	40	32	59.9	8.15	MSRQFSSRSGYRSGGGFSSGSAGIINYQRRTTSSSTRRSGGGGGRFSSCGGGGGSFGAGGGFGSRSLVNLGGSKSISISVARGGGRGSGFGGGYGGGGFGGGGFGGGGFGGGGIGGGGFGGFGSGGGGFGGGGFGGGGYGGGYGPVCPPGGIQEVTINQSLLQPLNVEIDPEIQKVKSREREQIKSLNNQFASFIDKVRFLEQQNQVLQTKWELLQQVDTSTRTHNLEPYFESFINNLRRRVDQLKSDQSRLDSELKNMQDMVEDYRNKYEDEINKRTNAENEFVTIKKDVDGAYMTKVDLQAKLDNLQQEIDFLTALYQAELSQMQTQISETNVILSMDNNRSLDLDSIIAEVKAQYEDIAQKSKAEAESLYQSKYEELQITAGRHGDSVRNSKIEIS…	1551	840	1	1	0	533.762	2	0	270	277	1	63.16	0.0012	K	YEDEINKR	T						File: ~Z:\CORE\RAW_DATA_2020_QE\P780_Sigrun_Lange\P780_R_S.raw~; SpectrumID: ~887~; PrecursorID: ~0~; scans: ~4232~
4	1::sp|cRAP054|P04264|K2C1_HUMAN	Keratin, type II cytoskeletal 1 OS=Homo sapiens GN=KRT1 PE=1 SV=6	2982	72	4.9e-293	66170	89	69	40	32	59.9	8.15	MSRQFSSRSGYRSGGGFSSGSAGIINYQRRTTSSSTRRSGGGGGRFSSCGGGGGSFGAGGGFGSRSLVNLGGSKSISISVARGGGRGSGFGGGYGGGGFGGGGFGGGGFGGGGIGGGGFGGFGSGGGGFGGGGFGGGGYGGGYGPVCPPGGIQEVTINQSLLQPLNVEIDPEIQKVKSREREQIKSLNNQFASFIDKVRFLEQQNQVLQTKWELLQQVDTSTRTHNLEPYFESFINNLRRRVDQLKSDQSRLDSELKNMQDMVEDYRNKYEDEINKRTNAENEFVTIKKDVDGAYMTKVDLQAKLDNLQQEIDFLTALYQAELSQMQTQISETNVILSMDNNRSLDLDSIIAEVKAQYEDIAQKSKAEAESLYQSKYEELQITAGRHGDSVRNSKIEIS…	1566	1320	1	1	0	537.301	2	-0.0008	408	416	1	40.12	0.33	R	LRSEIDNVK	K						File: ~Z:\CORE\RAW_DATA_2020_QE\P780_Sigrun_Lange\P780_R_S.raw~; SpectrumID: ~1381~; PrecursorID: ~0~; scans: ~4770~
4	1::sp|cRAP054|P04264|K2C1_HUMAN	Keratin, type II cytoskeletal 1 OS=Homo sapiens GN=KRT1 PE=1 SV=6	2982	72	4.9e-293	66170	89	69	40	32	59.9	8.15	MSRQFSSRSGYRSGGGFSSGSAGIINYQRRTTSSSTRRSGGGGGRFSSCGGGGGSFGAGGGFGSRSLVNLGGSKSISISVARGGGRGSGFGGGYGGGGFGGGGFGGGGFGGGGIGGGGFGGFGSGGGGFGGGGFGGGGYGGGYGPVCPPGGIQEVTINQSLLQPLNVEIDPEIQKVKSREREQIKSLNNQFASFIDKVRFLEQQNQVLQTKWELLQQVDTSTRTHNLEPYFESFINNLRRRVDQLKSDQSRLDSELKNMQDMVEDYRNKYEDEINKRTNAENEFVTIKKDVDGAYMTKVDLQAKLDNLQQEIDFLTALYQAELSQMQTQISETNVILSMDNNRSLDLDSIIAEVKAQYEDIAQKSKAEAESLYQSKYEELQITAGRHGDSVRNSKIEIS…	1648	486	1	1	1	546.755	2	-0.0009	603	616	0	97.38	4.3e-07	R	GSGGGSSGGSIGGR	G						File: ~Z:\CORE\RAW_DATA_2020_QE\P780_Sigrun_Lange\P780_R_S.raw~; SpectrumID: ~491~; PrecursorID: ~0~; scans: ~3792~
4	1::sp|cRAP054|P04264|K2C1_HUMAN	Keratin, type II cytoskeletal 1 OS=Homo sapiens GN=KRT1 PE=1 SV=6	2982	72	4.9e-293	66170	89	69	40	32	59.9	8.15	MSRQFSSRSGYRSGGGFSSGSAGIINYQRRTTSSSTRRSGGGGGRFSSCGGGGGSFGAGGGFGSRSLVNLGGSKSISISVARGGGRGSGFGGGYGGGGFGGGGFGGGGFGGGGIGGGGFGGFGSGGGGFGGGGFGGGGYGGGYGPVCPPGGIQEVTINQSLLQPLNVEIDPEIQKVKSREREQIKSLNNQFASFIDKVRFLEQQNQVLQTKWELLQQVDTSTRTHNLEPYFESFINNLRRRVDQLKSDQSRLDSELKNMQDMVEDYRNKYEDEINKRTNAENEFVTIKKDVDGAYMTKVDLQAKLDNLQQEIDFLTALYQAELSQMQTQISETNVILSMDNNRSLDLDSIIAEVKAQYEDIAQKSKAEAESLYQSKYEELQITAGRHGDSVRNSKIEIS…	1802	2069	1	1	1	563.275	2	0.0001	367	376	0	67.11	0.00043	K	AEAESLYQSK	Y						File: ~Z:\CORE\RAW_DATA_2020_QE\P780_Sigrun_Lange\P780_R_S.raw~; SpectrumID: ~2135~; PrecursorID: ~0~; scans: ~5573~
4	1::sp|cRAP054|P04264|K2C1_HUMAN	Keratin, type II cytoskeletal 1 OS=Homo sapiens GN=KRT1 PE=1 SV=6	2982	72	4.9e-293	66170	89	69	40	32	59.9	8.15	MSRQFSSRSGYRSGGGFSSGSAGIINYQRRTTSSSTRRSGGGGGRFSSCGGGGGSFGAGGGFGSRSLVNLGGSKSISISVARGGGRGSGFGGGYGGGGFGGGGFGGGGFGGGGIGGGGFGGFGSGGGGFGGGGFGGGGYGGGYGPVCPPGGIQEVTINQSLLQPLNVEIDPEIQKVKSREREQIKSLNNQFASFIDKVRFLEQQNQVLQTKWELLQQVDTSTRTHNLEPYFESFINNLRRRVDQLKSDQSRLDSELKNMQDMVEDYRNKYEDEINKRTNAENEFVTIKKDVDGAYMTKVDLQAKLDNLQQEIDFLTALYQAELSQMQTQISETNVILSMDNNRSLDLDSIIAEVKAQYEDIAQKSKAEAESLYQSKYEELQITAGRHGDSVRNSKIEIS…	1879	3809	1	1	0	571.263	2	0.0002	464	472	0	50.78	0.013	R	DYQELMNTK	L						File: ~Z:\CORE\RAW_DATA_2020_QE\P780_Sigrun_Lange\P780_R_S.raw~; SpectrumID: ~3877~; PrecursorID: ~0~; scans: ~7433~
4	1::sp|cRAP054|P04264|K2C1_HUMAN	Keratin, type II cytoskeletal 1 OS=Homo sapiens GN=KRT1 PE=1 SV=6	2982	72	4.9e-293	66170	89	69	40	32	59.9	8.15	MSRQFSSRSGYRSGGGFSSGSAGIINYQRRTTSSSTRRSGGGGGRFSSCGGGGGSFGAGGGFGSRSLVNLGGSKSISISVARGGGRGSGFGGGYGGGGFGGGGFGGGGFGGGGIGGGGFGGFGSGGGGFGGGGFGGGGYGGGYGPVCPPGGIQEVTINQSLLQPLNVEIDPEIQKVKSREREQIKSLNNQFASFIDKVRFLEQQNQVLQTKWELLQQVDTSTRTHNLEPYFESFINNLRRRVDQLKSDQSRLDSELKNMQDMVEDYRNKYEDEINKRTNAENEFVTIKKDVDGAYMTKVDLQAKLDNLQQEIDFLTALYQAELSQMQTQISETNVILSMDNNRSLDLDSIIAEVKAQYEDIAQKSKAEAESLYQSKYEELQITAGRHGDSVRNSKIEIS…	1892	657	1	1	1	572.27	2	-0.0013	289	298	1	46.49	0.031	K	KDVDGAYMTK	V		Oxidation (M)	0.0000000300.0			File: ~Z:\CORE\RAW_DATA_2020_QE\P780_Sigrun_Lange\P780_R_S.raw~; SpectrumID: ~674~; PrecursorID: ~0~; scans: ~3991~
4	1::sp|cRAP054|P04264|K2C1_HUMAN	Keratin, type II cytoskeletal 1 OS=Homo sapiens GN=KRT1 PE=1 SV=6	2982	72	4.9e-293	66170	89	69	40	32	59.9	8.15	MSRQFSSRSGYRSGGGFSSGSAGIINYQRRTTSSSTRRSGGGGGRFSSCGGGGGSFGAGGGFGSRSLVNLGGSKSISISVARGGGRGSGFGGGYGGGGFGGGGFGGGGFGGGGIGGGGFGGFGSGGGGFGGGGFGGGGYGGGYGPVCPPGGIQEVTINQSLLQPLNVEIDPEIQKVKSREREQIKSLNNQFASFIDKVRFLEQQNQVLQTKWELLQQVDTSTRTHNLEPYFESFINNLRRRVDQLKSDQSRLDSELKNMQDMVEDYRNKYEDEINKRTNAENEFVTIKKDVDGAYMTKVDLQAKLDNLQQEIDFLTALYQAELSQMQTQISETNVILSMDNNRSLDLDSIIAEVKAQYEDIAQKSKAEAESLYQSKYEELQITAGRHGDSVRNSKIEIS…	1937	1176	1	1	0	576.78	2	-0.0006	268	276	1	47.44	0.044	R	NKYEDEINK	R						File: ~Z:\CORE\RAW_DATA_2020_QE\P780_Sigrun_Lange\P780_R_S.raw~; SpectrumID: ~1233~; PrecursorID: ~0~; scans: ~4610~
4	1::sp|cRAP054|P04264|K2C1_HUMAN	Keratin, type II cytoskeletal 1 OS=Homo sapiens GN=KRT1 PE=1 SV=6	2982	72	4.9e-293	66170	89	69	40	32	59.9	8.15	MSRQFSSRSGYRSGGGFSSGSAGIINYQRRTTSSSTRRSGGGGGRFSSCGGGGGSFGAGGGFGSRSLVNLGGSKSISISVARGGGRGSGFGGGYGGGGFGGGGFGGGGFGGGGIGGGGFGGFGSGGGGFGGGGFGGGGYGGGYGPVCPPGGIQEVTINQSLLQPLNVEIDPEIQKVKSREREQIKSLNNQFASFIDKVRFLEQQNQVLQTKWELLQQVDTSTRTHNLEPYFESFINNLRRRVDQLKSDQSRLDSELKNMQDMVEDYRNKYEDEINKRTNAENEFVTIKKDVDGAYMTKVDLQAKLDNLQQEIDFLTALYQAELSQMQTQISETNVILSMDNNRSLDLDSIIAEVKAQYEDIAQKSKAEAESLYQSKYEELQITAGRHGDSVRNSKIEIS…	1938	1177	1	1	0	384.856	3	-0.0005	268	276	1	48.38	0.036	R	NKYEDEINK	R						File: ~Z:\CORE\RAW_DATA_2020_QE\P780_Sigrun_Lange\P780_R_S.raw~; SpectrumID: ~1234~; PrecursorID: ~0~; scans: ~4611~
4	1::sp|cRAP054|P04264|K2C1_HUMAN	Keratin, type II cytoskeletal 1 OS=Homo sapiens GN=KRT1 PE=1 SV=6	2982	72	4.9e-293	66170	89	69	40	32	59.9	8.15	MSRQFSSRSGYRSGGGFSSGSAGIINYQRRTTSSSTRRSGGGGGRFSSCGGGGGSFGAGGGFGSRSLVNLGGSKSISISVARGGGRGSGFGGGYGGGGFGGGGFGGGGFGGGGIGGGGFGGFGSGGGGFGGGGFGGGGYGGGYGPVCPPGGIQEVTINQSLLQPLNVEIDPEIQKVKSREREQIKSLNNQFASFIDKVRFLEQQNQVLQTKWELLQQVDTSTRTHNLEPYFESFINNLRRRVDQLKSDQSRLDSELKNMQDMVEDYRNKYEDEINKRTNAENEFVTIKKDVDGAYMTKVDLQAKLDNLQQEIDFLTALYQAELSQMQTQISETNVILSMDNNRSLDLDSIIAEVKAQYEDIAQKSKAEAESLYQSKYEELQITAGRHGDSVRNSKIEIS…	1956	2619	1	1	0	579.26	2	-0.0019	464	472	0	38.63	0.14	R	DYQELMNTK	L		Oxidation (M)	0.000003000.0			File: ~Z:\CORE\RAW_DATA_2020_QE\P780_Sigrun_Lange\P780_R_S.raw~; SpectrumID: ~2685~; PrecursorID: ~0~; scans: ~6156~
4	1::sp|cRAP054|P04264|K2C1_HUMAN	Keratin, type II cytoskeletal 1 OS=Homo sapiens GN=KRT1 PE=1 SV=6	2982	72	4.9e-293	66170	89	69	40	32	59.9	8.15	MSRQFSSRSGYRSGGGFSSGSAGIINYQRRTTSSSTRRSGGGGGRFSSCGGGGGSFGAGGGFGSRSLVNLGGSKSISISVARGGGRGSGFGGGYGGGGFGGGGFGGGGFGGGGIGGGGFGGFGSGGGGFGGGGFGGGGYGGGYGPVCPPGGIQEVTINQSLLQPLNVEIDPEIQKVKSREREQIKSLNNQFASFIDKVRFLEQQNQVLQTKWELLQQVDTSTRTHNLEPYFESFINNLRRRVDQLKSDQSRLDSELKNMQDMVEDYRNKYEDEINKRTNAENEFVTIKKDVDGAYMTKVDLQAKLDNLQQEIDFLTALYQAELSQMQTQISETNVILSMDNNRSLDLDSIIAEVKAQYEDIAQKSKAEAESLYQSKYEELQITAGRHGDSVRNSKIEIS…	1986	3234	1	1	1	580.823	2	-0.0001	75	86	1	57.5	0.0055	K	SISISVARGGGR	G		Deamidated (R)	0.000000020000.0			File: ~Z:\CORE\RAW_DATA_2020_QE\P780_Sigrun_Lange\P780_R_S.raw~; SpectrumID: ~3301~; PrecursorID: ~0~; scans: ~6817~
4	1::sp|cRAP054|P04264|K2C1_HUMAN	Keratin, type II cytoskeletal 1 OS=Homo sapiens GN=KRT1 PE=1 SV=6	2982	72	4.9e-293	66170	89	69	40	32	59.9	8.15	MSRQFSSRSGYRSGGGFSSGSAGIINYQRRTTSSSTRRSGGGGGRFSSCGGGGGSFGAGGGFGSRSLVNLGGSKSISISVARGGGRGSGFGGGYGGGGFGGGGFGGGGFGGGGIGGGGFGGFGSGGGGFGGGGFGGGGYGGGYGPVCPPGGIQEVTINQSLLQPLNVEIDPEIQKVKSREREQIKSLNNQFASFIDKVRFLEQQNQVLQTKWELLQQVDTSTRTHNLEPYFESFINNLRRRVDQLKSDQSRLDSELKNMQDMVEDYRNKYEDEINKRTNAENEFVTIKKDVDGAYMTKVDLQAKLDNLQQEIDFLTALYQAELSQMQTQISETNVILSMDNNRSLDLDSIIAEVKAQYEDIAQKSKAEAESLYQSKYEELQITAGRHGDSVRNSKIEIS…	2084	3706	2	1	0	590.304	2	0.0002	377	386	0	82.3	1.8e-05	K	YEELQITAGR	H						File: ~Z:\CORE\RAW_DATA_2020_QE\P780_Sigrun_Lange\P780_R_S.raw~; SpectrumID: ~3774~; PrecursorID: ~0~; scans: ~7325~
4	1::sp|cRAP054|P04264|K2C1_HUMAN	Keratin, type II cytoskeletal 1 OS=Homo sapiens GN=KRT1 PE=1 SV=6	2982	72	4.9e-293	66170	89	69	40	32	59.9	8.15	MSRQFSSRSGYRSGGGFSSGSAGIINYQRRTTSSSTRRSGGGGGRFSSCGGGGGSFGAGGGFGSRSLVNLGGSKSISISVARGGGRGSGFGGGYGGGGFGGGGFGGGGFGGGGIGGGGFGGFGSGGGGFGGGGFGGGGYGGGYGPVCPPGGIQEVTINQSLLQPLNVEIDPEIQKVKSREREQIKSLNNQFASFIDKVRFLEQQNQVLQTKWELLQQVDTSTRTHNLEPYFESFINNLRRRVDQLKSDQSRLDSELKNMQDMVEDYRNKYEDEINKRTNAENEFVTIKKDVDGAYMTKVDLQAKLDNLQQEIDFLTALYQAELSQMQTQISETNVILSMDNNRSLDLDSIIAEVKAQYEDIAQKSKAEAESLYQSKYEELQITAGRHGDSVRNSKIEIS…	2205	784	1	1	0	601.348	2	-0.0001	408	417	2	47.96	0.031	R	LRSEIDNVKK	Q						File: ~Z:\CORE\RAW_DATA_2020_QE\P780_Sigrun_Lange\P780_R_S.raw~; SpectrumID: ~824~; PrecursorID: ~0~; scans: ~4159~
4	1::sp|cRAP054|P04264|K2C1_HUMAN	Keratin, type II cytoskeletal 1 OS=Homo sapiens GN=KRT1 PE=1 SV=6	2982	72	4.9e-293	66170	89	69	40	32	59.9	8.15	MSRQFSSRSGYRSGGGFSSGSAGIINYQRRTTSSSTRRSGGGGGRFSSCGGGGGSFGAGGGFGSRSLVNLGGSKSISISVARGGGRGSGFGGGYGGGGFGGGGFGGGGFGGGGIGGGGFGGFGSGGGGFGGGGFGGGGYGGGYGPVCPPGGIQEVTINQSLLQPLNVEIDPEIQKVKSREREQIKSLNNQFASFIDKVRFLEQQNQVLQTKWELLQQVDTSTRTHNLEPYFESFINNLRRRVDQLKSDQSRLDSELKNMQDMVEDYRNKYEDEINKRTNAENEFVTIKKDVDGAYMTKVDLQAKLDNLQQEIDFLTALYQAELSQMQTQISETNVILSMDNNRSLDLDSIIAEVKAQYEDIAQKSKAEAESLYQSKYEELQITAGRHGDSVRNSKIEIS…	2206	783	1	1	0	401.235	3	-0.0001	408	417	2	48.96	0.025	R	LRSEIDNVKK	Q						File: ~Z:\CORE\RAW_DATA_2020_QE\P780_Sigrun_Lange\P780_R_S.raw~; SpectrumID: ~823~; PrecursorID: ~0~; scans: ~4158~
4	1::sp|cRAP054|P04264|K2C1_HUMAN	Keratin, type II cytoskeletal 1 OS=Homo sapiens GN=KRT1 PE=1 SV=6	2982	72	4.9e-293	66170	89	69	40	32	59.9	8.15	MSRQFSSRSGYRSGGGFSSGSAGIINYQRRTTSSSTRRSGGGGGRFSSCGGGGGSFGAGGGFGSRSLVNLGGSKSISISVARGGGRGSGFGGGYGGGGFGGGGFGGGGFGGGGIGGGGFGGFGSGGGGFGGGGFGGGGYGGGYGPVCPPGGIQEVTINQSLLQPLNVEIDPEIQKVKSREREQIKSLNNQFASFIDKVRFLEQQNQVLQTKWELLQQVDTSTRTHNLEPYFESFINNLRRRVDQLKSDQSRLDSELKNMQDMVEDYRNKYEDEINKRTNAENEFVTIKKDVDGAYMTKVDLQAKLDNLQQEIDFLTALYQAELSQMQTQISETNVILSMDNNRSLDLDSIIAEVKAQYEDIAQKSKAEAESLYQSKYEELQITAGRHGDSVRNSKIEIS…	2490	3772	1	1	1	633.323	2	0.0008	278	288	0	76.7	6.9e-05	R	TNAENEFVTIK	K						File: ~Z:\CORE\RAW_DATA_2020_QE\P780_Sigrun_Lange\P780_R_S.raw~; SpectrumID: ~3840~; PrecursorID: ~0~; scans: ~7394~
4	1::sp|cRAP054|P04264|K2C1_HUMAN	Keratin, type II cytoskeletal 1 OS=Homo sapiens GN=KRT1 PE=1 SV=6	2982	72	4.9e-293	66170	89	69	40	32	59.9	8.15	MSRQFSSRSGYRSGGGFSSGSAGIINYQRRTTSSSTRRSGGGGGRFSSCGGGGGSFGAGGGFGSRSLVNLGGSKSISISVARGGGRGSGFGGGYGGGGFGGGGFGGGGFGGGGIGGGGFGGFGSGGGGFGGGGFGGGGYGGGYGPVCPPGGIQEVTINQSLLQPLNVEIDPEIQKVKSREREQIKSLNNQFASFIDKVRFLEQQNQVLQTKWELLQQVDTSTRTHNLEPYFESFINNLRRRVDQLKSDQSRLDSELKNMQDMVEDYRNKYEDEINKRTNAENEFVTIKKDVDGAYMTKVDLQAKLDNLQQEIDFLTALYQAELSQMQTQISETNVILSMDNNRSLDLDSIIAEVKAQYEDIAQKSKAEAESLYQSKYEELQITAGRHGDSVRNSKIEIS…	2495	4183	1	1	1	633.812	2	-0.0037	278	288	0	87.96	4.9e-06	R	TNAENEFVTIK	K		Deamidated (NQ)	0.00001000000.0			File: ~Z:\CORE\RAW_DATA_2020_QE\P780_Sigrun_Lange\P780_R_S.raw~; SpectrumID: ~4251~; PrecursorID: ~0~; scans: ~7825~
4	1::sp|cRAP054|P04264|K2C1_HUMAN	Keratin, type II cytoskeletal 1 OS=Homo sapiens GN=KRT1 PE=1 SV=6	2982	72	4.9e-293	66170	89	69	40	32	59.9	8.15	MSRQFSSRSGYRSGGGFSSGSAGIINYQRRTTSSSTRRSGGGGGRFSSCGGGGGSFGAGGGFGSRSLVNLGGSKSISISVARGGGRGSGFGGGYGGGGFGGGGFGGGGFGGGGIGGGGFGGFGSGGGGFGGGGFGGGGYGGGYGPVCPPGGIQEVTINQSLLQPLNVEIDPEIQKVKSREREQIKSLNNQFASFIDKVRFLEQQNQVLQTKWELLQQVDTSTRTHNLEPYFESFINNLRRRVDQLKSDQSRLDSELKNMQDMVEDYRNKYEDEINKRTNAENEFVTIKKDVDGAYMTKVDLQAKLDNLQQEIDFLTALYQAELSQMQTQISETNVILSMDNNRSLDLDSIIAEVKAQYEDIAQKSKAEAESLYQSKYEELQITAGRHGDSVRNSKIEIS…	2496	4577	1	1	1	633.814	2	-0.001	278	288	0	95.67	8.7e-07	R	TNAENEFVTIK	K		Deamidated (NQ)	0.01000000000.0			File: ~Z:\CORE\RAW_DATA_2020_QE\P780_Sigrun_Lange\P780_R_S.raw~; SpectrumID: ~4646~; PrecursorID: ~0~; scans: ~8240~
4	1::sp|cRAP054|P04264|K2C1_HUMAN	Keratin, type II cytoskeletal 1 OS=Homo sapiens GN=KRT1 PE=1 SV=6	2982	72	4.9e-293	66170	89	69	40	32	59.9	8.15	MSRQFSSRSGYRSGGGFSSGSAGIINYQRRTTSSSTRRSGGGGGRFSSCGGGGGSFGAGGGFGSRSLVNLGGSKSISISVARGGGRGSGFGGGYGGGGFGGGGFGGGGFGGGGIGGGGFGGFGSGGGGFGGGGFGGGGYGGGYGPVCPPGGIQEVTINQSLLQPLNVEIDPEIQKVKSREREQIKSLNNQFASFIDKVRFLEQQNQVLQTKWELLQQVDTSTRTHNLEPYFESFINNLRRRVDQLKSDQSRLDSELKNMQDMVEDYRNKYEDEINKRTNAENEFVTIKKDVDGAYMTKVDLQAKLDNLQQEIDFLTALYQAELSQMQTQISETNVILSMDNNRSLDLDSIIAEVKAQYEDIAQKSKAEAESLYQSKYEELQITAGRHGDSVRNSKIEIS…	2535	6377	1	1	1	639.358	2	-0.0008	473	483	0	77.51	3.8e-05	K	LALDLEIATYR	T						File: ~Z:\CORE\RAW_DATA_2020_QE\P780_Sigrun_Lange\P780_R_S.raw~; SpectrumID: ~6456~; PrecursorID: ~0~; scans: ~10141~
4	1::sp|cRAP054|P04264|K2C1_HUMAN	Keratin, type II cytoskeletal 1 OS=Homo sapiens GN=KRT1 PE=1 SV=6	2982	72	4.9e-293	66170	89	69	40	32	59.9	8.15	MSRQFSSRSGYRSGGGFSSGSAGIINYQRRTTSSSTRRSGGGGGRFSSCGGGGGSFGAGGGFGSRSLVNLGGSKSISISVARGGGRGSGFGGGYGGGGFGGGGFGGGGFGGGGIGGGGFGGFGSGGGGFGGGGFGGGGYGGGYGPVCPPGGIQEVTINQSLLQPLNVEIDPEIQKVKSREREQIKSLNNQFASFIDKVRFLEQQNQVLQTKWELLQQVDTSTRTHNLEPYFESFINNLRRRVDQLKSDQSRLDSELKNMQDMVEDYRNKYEDEINKRTNAENEFVTIKKDVDGAYMTKVDLQAKLDNLQQEIDFLTALYQAELSQMQTQISETNVILSMDNNRSLDLDSIIAEVKAQYEDIAQKSKAEAESLYQSKYEELQITAGRHGDSVRNSKIEIS…	2536	6385	1	1	1	426.575	3	-0.0004	473	483	0	45.29	0.063	K	LALDLEIATYR	T						File: ~Z:\CORE\RAW_DATA_2020_QE\P780_Sigrun_Lange\P780_R_S.raw~; SpectrumID: ~6464~; PrecursorID: ~0~; scans: ~10149~
4	1::sp|cRAP054|P04264|K2C1_HUMAN	Keratin, type II cytoskeletal 1 OS=Homo sapiens GN=KRT1 PE=1 SV=6	2982	72	4.9e-293	66170	89	69	40	32	59.9	8.15	MSRQFSSRSGYRSGGGFSSGSAGIINYQRRTTSSSTRRSGGGGGRFSSCGGGGGSFGAGGGFGSRSLVNLGGSKSISISVARGGGRGSGFGGGYGGGGFGGGGFGGGGFGGGGIGGGGFGGFGSGGGGFGGGGFGGGGYGGGYGPVCPPGGIQEVTINQSLLQPLNVEIDPEIQKVKSREREQIKSLNNQFASFIDKVRFLEQQNQVLQTKWELLQQVDTSTRTHNLEPYFESFINNLRRRVDQLKSDQSRLDSELKNMQDMVEDYRNKYEDEINKRTNAENEFVTIKKDVDGAYMTKVDLQAKLDNLQQEIDFLTALYQAELSQMQTQISETNVILSMDNNRSLDLDSIIAEVKAQYEDIAQKSKAEAESLYQSKYEELQITAGRHGDSVRNSKIEIS…	2640	4174	1	1	1	650.768	2	-0.0014	258	267	0	55.64	0.0012	K	NMQDMVEDYR	N						File: ~Z:\CORE\RAW_DATA_2020_QE\P780_Sigrun_Lange\P780_R_S.raw~; SpectrumID: ~4242~; PrecursorID: ~0~; scans: ~7816~
4	1::sp|cRAP054|P04264|K2C1_HUMAN	Keratin, type II cytoskeletal 1 OS=Homo sapiens GN=KRT1 PE=1 SV=6	2982	72	4.9e-293	66170	89	69	40	32	59.9	8.15	MSRQFSSRSGYRSGGGFSSGSAGIINYQRRTTSSSTRRSGGGGGRFSSCGGGGGSFGAGGGFGSRSLVNLGGSKSISISVARGGGRGSGFGGGYGGGGFGGGGFGGGGFGGGGIGGGGFGGFGSGGGGFGGGGFGGGGYGGGYGPVCPPGGIQEVTINQSLLQPLNVEIDPEIQKVKSREREQIKSLNNQFASFIDKVRFLEQQNQVLQTKWELLQQVDTSTRTHNLEPYFESFINNLRRRVDQLKSDQSRLDSELKNMQDMVEDYRNKYEDEINKRTNAENEFVTIKKDVDGAYMTKVDLQAKLDNLQQEIDFLTALYQAELSQMQTQISETNVILSMDNNRSLDLDSIIAEVKAQYEDIAQKSKAEAESLYQSKYEELQITAGRHGDSVRNSKIEIS…	2664	7333	1	1	0	434.91	3	0	344	355	0	55.21	0.01	R	SLDLDSIIAEVK	A						File: ~Z:\CORE\RAW_DATA_2020_QE\P780_Sigrun_Lange\P780_R_S.raw~; SpectrumID: ~7559~; PrecursorID: ~0~; scans: ~11299~
4	1::sp|cRAP054|P04264|K2C1_HUMAN	Keratin, type II cytoskeletal 1 OS=Homo sapiens GN=KRT1 PE=1 SV=6	2982	72	4.9e-293	66170	89	69	40	32	59.9	8.15	MSRQFSSRSGYRSGGGFSSGSAGIINYQRRTTSSSTRRSGGGGGRFSSCGGGGGSFGAGGGFGSRSLVNLGGSKSISISVARGGGRGSGFGGGYGGGGFGGGGFGGGGFGGGGIGGGGFGGFGSGGGGFGGGGFGGGGYGGGYGPVCPPGGIQEVTINQSLLQPLNVEIDPEIQKVKSREREQIKSLNNQFASFIDKVRFLEQQNQVLQTKWELLQQVDTSTRTHNLEPYFESFINNLRRRVDQLKSDQSRLDSELKNMQDMVEDYRNKYEDEINKRTNAENEFVTIKKDVDGAYMTKVDLQAKLDNLQQEIDFLTALYQAELSQMQTQISETNVILSMDNNRSLDLDSIIAEVKAQYEDIAQKSKAEAESLYQSKYEELQITAGRHGDSVRNSKIEIS…	2665	7330	1	1	0	651.861	2	0.0004	344	355	0	93.19	1.6e-06	R	SLDLDSIIAEVK	A						File: ~Z:\CORE\RAW_DATA_2020_QE\P780_Sigrun_Lange\P780_R_S.raw~; SpectrumID: ~7556~; PrecursorID: ~0~; scans: ~11296~
4	1::sp|cRAP054|P04264|K2C1_HUMAN	Keratin, type II cytoskeletal 1 OS=Homo sapiens GN=KRT1 PE=1 SV=6	2982	72	4.9e-293	66170	89	69	40	32	59.9	8.15	MSRQFSSRSGYRSGGGFSSGSAGIINYQRRTTSSSTRRSGGGGGRFSSCGGGGGSFGAGGGFGSRSLVNLGGSKSISISVARGGGRGSGFGGGYGGGGFGGGGFGGGGFGGGGIGGGGFGGFGSGGGGFGGGGFGGGGYGGGYGPVCPPGGIQEVTINQSLLQPLNVEIDPEIQKVKSREREQIKSLNNQFASFIDKVRFLEQQNQVLQTKWELLQQVDTSTRTHNLEPYFESFINNLRRRVDQLKSDQSRLDSELKNMQDMVEDYRNKYEDEINKRTNAENEFVTIKKDVDGAYMTKVDLQAKLDNLQQEIDFLTALYQAELSQMQTQISETNVILSMDNNRSLDLDSIIAEVKAQYEDIAQKSKAEAESLYQSKYEELQITAGRHGDSVRNSKIEIS…	2692	1040	1	1	0	654.831	2	-0.0002	268	277	2	57.12	0.0067	R	NKYEDEINKR	T						File: ~Z:\CORE\RAW_DATA_2020_QE\P780_Sigrun_Lange\P780_R_S.raw~; SpectrumID: ~1090~; PrecursorID: ~0~; scans: ~4448~
4	1::sp|cRAP054|P04264|K2C1_HUMAN	Keratin, type II cytoskeletal 1 OS=Homo sapiens GN=KRT1 PE=1 SV=6	2982	72	4.9e-293	66170	89	69	40	32	59.9	8.15	MSRQFSSRSGYRSGGGFSSGSAGIINYQRRTTSSSTRRSGGGGGRFSSCGGGGGSFGAGGGFGSRSLVNLGGSKSISISVARGGGRGSGFGGGYGGGGFGGGGFGGGGFGGGGIGGGGFGGFGSGGGGFGGGGFGGGGYGGGYGPVCPPGGIQEVTINQSLLQPLNVEIDPEIQKVKSREREQIKSLNNQFASFIDKVRFLEQQNQVLQTKWELLQQVDTSTRTHNLEPYFESFINNLRRRVDQLKSDQSRLDSELKNMQDMVEDYRNKYEDEINKRTNAENEFVTIKKDVDGAYMTKVDLQAKLDNLQQEIDFLTALYQAELSQMQTQISETNVILSMDNNRSLDLDSIIAEVKAQYEDIAQKSKAEAESLYQSKYEELQITAGRHGDSVRNSKIEIS…	2693	1039	1	1	0	436.89	3	0.0004	268	277	2	60.82	0.0029	R	NKYEDEINKR	T						File: ~Z:\CORE\RAW_DATA_2020_QE\P780_Sigrun_Lange\P780_R_S.raw~; SpectrumID: ~1089~; PrecursorID: ~0~; scans: ~4447~
4	1::sp|cRAP054|P04264|K2C1_HUMAN	Keratin, type II cytoskeletal 1 OS=Homo sapiens GN=KRT1 PE=1 SV=6	2982	72	4.9e-293	66170	89	69	40	32	59.9	8.15	MSRQFSSRSGYRSGGGFSSGSAGIINYQRRTTSSSTRRSGGGGGRFSSCGGGGGSFGAGGGFGSRSLVNLGGSKSISISVARGGGRGSGFGGGYGGGGFGGGGFGGGGFGGGGIGGGGFGGFGSGGGGFGGGGFGGGGYGGGYGPVCPPGGIQEVTINQSLLQPLNVEIDPEIQKVKSREREQIKSLNNQFASFIDKVRFLEQQNQVLQTKWELLQQVDTSTRTHNLEPYFESFINNLRRRVDQLKSDQSRLDSELKNMQDMVEDYRNKYEDEINKRTNAENEFVTIKKDVDGAYMTKVDLQAKLDNLQQEIDFLTALYQAELSQMQTQISETNVILSMDNNRSLDLDSIIAEVKAQYEDIAQKSKAEAESLYQSKYEELQITAGRHGDSVRNSKIEIS…	2699	1385	1	1	0	437.217	3	-0.0014	268	277	2	46.4	0.067	R	NKYEDEINKR	T		Deamidated (NQ)	0.1000000000.0			File: ~Z:\CORE\RAW_DATA_2020_QE\P780_Sigrun_Lange\P780_R_S.raw~; SpectrumID: ~1446~; PrecursorID: ~0~; scans: ~4838~
4	1::sp|cRAP054|P04264|K2C1_HUMAN	Keratin, type II cytoskeletal 1 OS=Homo sapiens GN=KRT1 PE=1 SV=6	2982	72	4.9e-293	66170	89	69	40	32	59.9	8.15	MSRQFSSRSGYRSGGGFSSGSAGIINYQRRTTSSSTRRSGGGGGRFSSCGGGGGSFGAGGGFGSRSLVNLGGSKSISISVARGGGRGSGFGGGYGGGGFGGGGFGGGGFGGGGIGGGGFGGFGSGGGGFGGGGFGGGGYGGGYGPVCPPGGIQEVTINQSLLQPLNVEIDPEIQKVKSREREQIKSLNNQFASFIDKVRFLEQQNQVLQTKWELLQQVDTSTRTHNLEPYFESFINNLRRRVDQLKSDQSRLDSELKNMQDMVEDYRNKYEDEINKRTNAENEFVTIKKDVDGAYMTKVDLQAKLDNLQQEIDFLTALYQAELSQMQTQISETNVILSMDNNRSLDLDSIIAEVKAQYEDIAQKSKAEAESLYQSKYEELQITAGRHGDSVRNSKIEIS…	2744	2952	1	1	1	658.765	2	-0.0012	258	267	0	54.64	0.00097	K	NMQDMVEDYR	N		Oxidation (M)	0.0000300000.0			File: ~Z:\CORE\RAW_DATA_2020_QE\P780_Sigrun_Lange\P780_R_S.raw~; SpectrumID: ~3019~; PrecursorID: ~0~; scans: ~6508~
4	1::sp|cRAP054|P04264|K2C1_HUMAN	Keratin, type II cytoskeletal 1 OS=Homo sapiens GN=KRT1 PE=1 SV=6	2982	72	4.9e-293	66170	89	69	40	32	59.9	8.15	MSRQFSSRSGYRSGGGFSSGSAGIINYQRRTTSSSTRRSGGGGGRFSSCGGGGGSFGAGGGFGSRSLVNLGGSKSISISVARGGGRGSGFGGGYGGGGFGGGGFGGGGFGGGGIGGGGFGGFGSGGGGFGGGGFGGGGYGGGYGPVCPPGGIQEVTINQSLLQPLNVEIDPEIQKVKSREREQIKSLNNQFASFIDKVRFLEQQNQVLQTKWELLQQVDTSTRTHNLEPYFESFINNLRRRVDQLKSDQSRLDSELKNMQDMVEDYRNKYEDEINKRTNAENEFVTIKKDVDGAYMTKVDLQAKLDNLQQEIDFLTALYQAELSQMQTQISETNVILSMDNNRSLDLDSIIAEVKAQYEDIAQKSKAEAESLYQSKYEELQITAGRHGDSVRNSKIEIS…	2745	2782	1	1	1	658.765	2	-0.0008	258	267	0	68.09	4.5e-05	K	NMQDMVEDYR	N		Oxidation (M)	0.0300000000.0			File: ~Z:\CORE\RAW_DATA_2020_QE\P780_Sigrun_Lange\P780_R_S.raw~; SpectrumID: ~2849~; PrecursorID: ~0~; scans: ~6329~
4	1::sp|cRAP054|P04264|K2C1_HUMAN	Keratin, type II cytoskeletal 1 OS=Homo sapiens GN=KRT1 PE=1 SV=6	2982	72	4.9e-293	66170	89	69	40	32	59.9	8.15	MSRQFSSRSGYRSGGGFSSGSAGIINYQRRTTSSSTRRSGGGGGRFSSCGGGGGSFGAGGGFGSRSLVNLGGSKSISISVARGGGRGSGFGGGYGGGGFGGGGFGGGGFGGGGIGGGGFGGFGSGGGGFGGGGFGGGGYGGGYGPVCPPGGIQEVTINQSLLQPLNVEIDPEIQKVKSREREQIKSLNNQFASFIDKVRFLEQQNQVLQTKWELLQQVDTSTRTHNLEPYFESFINNLRRRVDQLKSDQSRLDSELKNMQDMVEDYRNKYEDEINKRTNAENEFVTIKKDVDGAYMTKVDLQAKLDNLQQEIDFLTALYQAELSQMQTQISETNVILSMDNNRSLDLDSIIAEVKAQYEDIAQKSKAEAESLYQSKYEELQITAGRHGDSVRNSKIEIS…	2837	2223	1	1	1	666.763	2	-0.0005	258	267	0	53.33	0.00085	K	NMQDMVEDYR	N		2 Oxidation (M)	0.0300300000.0			File: ~Z:\CORE\RAW_DATA_2020_QE\P780_Sigrun_Lange\P780_R_S.raw~; SpectrumID: ~2289~; PrecursorID: ~0~; scans: ~5734~
4	1::sp|cRAP054|P04264|K2C1_HUMAN	Keratin, type II cytoskeletal 1 OS=Homo sapiens GN=KRT1 PE=1 SV=6	2982	72	4.9e-293	66170	89	69	40	32	59.9	8.15	MSRQFSSRSGYRSGGGFSSGSAGIINYQRRTTSSSTRRSGGGGGRFSSCGGGGGSFGAGGGFGSRSLVNLGGSKSISISVARGGGRGSGFGGGYGGGGFGGGGFGGGGFGGGGIGGGGFGGFGSGGGGFGGGGFGGGGYGGGYGPVCPPGGIQEVTINQSLLQPLNVEIDPEIQKVKSREREQIKSLNNQFASFIDKVRFLEQQNQVLQTKWELLQQVDTSTRTHNLEPYFESFINNLRRRVDQLKSDQSRLDSELKNMQDMVEDYRNKYEDEINKRTNAENEFVTIKKDVDGAYMTKVDLQAKLDNLQQEIDFLTALYQAELSQMQTQISETNVILSMDNNRSLDLDSIIAEVKAQYEDIAQKSKAEAESLYQSKYEELQITAGRHGDSVRNSKIEIS…	2884	1321	1	1	1	670.838	2	-0.0009	365	376	1	73.19	0.00014	K	SKAEAESLYQSK	Y						File: ~Z:\CORE\RAW_DATA_2020_QE\P780_Sigrun_Lange\P780_R_S.raw~; SpectrumID: ~1382~; PrecursorID: ~0~; scans: ~4771~
4	1::sp|cRAP054|P04264|K2C1_HUMAN	Keratin, type II cytoskeletal 1 OS=Homo sapiens GN=KRT1 PE=1 SV=6	2982	72	4.9e-293	66170	89	69	40	32	59.9	8.15	MSRQFSSRSGYRSGGGFSSGSAGIINYQRRTTSSSTRRSGGGGGRFSSCGGGGGSFGAGGGFGSRSLVNLGGSKSISISVARGGGRGSGFGGGYGGGGFGGGGFGGGGFGGGGIGGGGFGGFGSGGGGFGGGGFGGGGYGGGYGPVCPPGGIQEVTINQSLLQPLNVEIDPEIQKVKSREREQIKSLNNQFASFIDKVRFLEQQNQVLQTKWELLQQVDTSTRTHNLEPYFESFINNLRRRVDQLKSDQSRLDSELKNMQDMVEDYRNKYEDEINKRTNAENEFVTIKKDVDGAYMTKVDLQAKLDNLQQEIDFLTALYQAELSQMQTQISETNVILSMDNNRSLDLDSIIAEVKAQYEDIAQKSKAEAESLYQSKYEELQITAGRHGDSVRNSKIEIS…	2886	1319	1	1	1	447.561	3	-0.0001	365	376	1	54.89	0.0098	K	SKAEAESLYQSK	Y						File: ~Z:\CORE\RAW_DATA_2020_QE\P780_Sigrun_Lange\P780_R_S.raw~; SpectrumID: ~1380~; PrecursorID: ~0~; scans: ~4769~
4	1::sp|cRAP054|P04264|K2C1_HUMAN	Keratin, type II cytoskeletal 1 OS=Homo sapiens GN=KRT1 PE=1 SV=6	2982	72	4.9e-293	66170	89	69	40	32	59.9	8.15	MSRQFSSRSGYRSGGGFSSGSAGIINYQRRTTSSSTRRSGGGGGRFSSCGGGGGSFGAGGGFGSRSLVNLGGSKSISISVARGGGRGSGFGGGYGGGGFGGGGFGGGGFGGGGIGGGGFGGFGSGGGGFGGGGFGGGGYGGGYGPVCPPGGIQEVTINQSLLQPLNVEIDPEIQKVKSREREQIKSLNNQFASFIDKVRFLEQQNQVLQTKWELLQQVDTSTRTHNLEPYFESFINNLRRRVDQLKSDQSRLDSELKNMQDMVEDYRNKYEDEINKRTNAENEFVTIKKDVDGAYMTKVDLQAKLDNLQQEIDFLTALYQAELSQMQTQISETNVILSMDNNRSLDLDSIIAEVKAQYEDIAQKSKAEAESLYQSKYEELQITAGRHGDSVRNSKIEIS…	2977	4772	1	1	1	679.351	2	-0.0006	444	455	0	81.81	2.1e-05	K	LNDLEDALQQAK	E						File: ~Z:\CORE\RAW_DATA_2020_QE\P780_Sigrun_Lange\P780_R_S.raw~; SpectrumID: ~4841~; PrecursorID: ~0~; scans: ~8445~
4	1::sp|cRAP054|P04264|K2C1_HUMAN	Keratin, type II cytoskeletal 1 OS=Homo sapiens GN=KRT1 PE=1 SV=6	2982	72	4.9e-293	66170	89	69	40	32	59.9	8.15	MSRQFSSRSGYRSGGGFSSGSAGIINYQRRTTSSSTRRSGGGGGRFSSCGGGGGSFGAGGGFGSRSLVNLGGSKSISISVARGGGRGSGFGGGYGGGGFGGGGFGGGGFGGGGIGGGGFGGFGSGGGGFGGGGFGGGGYGGGYGPVCPPGGIQEVTINQSLLQPLNVEIDPEIQKVKSREREQIKSLNNQFASFIDKVRFLEQQNQVLQTKWELLQQVDTSTRTHNLEPYFESFINNLRRRVDQLKSDQSRLDSELKNMQDMVEDYRNKYEDEINKRTNAENEFVTIKKDVDGAYMTKVDLQAKLDNLQQEIDFLTALYQAELSQMQTQISETNVILSMDNNRSLDLDSIIAEVKAQYEDIAQKSKAEAESLYQSKYEELQITAGRHGDSVRNSKIEIS…	3125	5547	1	1	0	692.348	2	-0.0021	186	197	0	81.99	2e-05	K	SLNNQFASFIDK	V						File: ~Z:\CORE\RAW_DATA_2020_QE\P780_Sigrun_Lange\P780_R_S.raw~; SpectrumID: ~5622~; PrecursorID: ~0~; scans: ~9265~
4	1::sp|cRAP054|P04264|K2C1_HUMAN	Keratin, type II cytoskeletal 1 OS=Homo sapiens GN=KRT1 PE=1 SV=6	2982	72	4.9e-293	66170	89	69	40	32	59.9	8.15	MSRQFSSRSGYRSGGGFSSGSAGIINYQRRTTSSSTRRSGGGGGRFSSCGGGGGSFGAGGGFGSRSLVNLGGSKSISISVARGGGRGSGFGGGYGGGGFGGGGFGGGGFGGGGIGGGGFGGFGSGGGGFGGGGFGGGGYGGGYGPVCPPGGIQEVTINQSLLQPLNVEIDPEIQKVKSREREQIKSLNNQFASFIDKVRFLEQQNQVLQTKWELLQQVDTSTRTHNLEPYFESFINNLRRRVDQLKSDQSRLDSELKNMQDMVEDYRNKYEDEINKRTNAENEFVTIKKDVDGAYMTKVDLQAKLDNLQQEIDFLTALYQAELSQMQTQISETNVILSMDNNRSLDLDSIIAEVKAQYEDIAQKSKAEAESLYQSKYEELQITAGRHGDSVRNSKIEIS…	3127	5818	1	1	0	692.84	2	-0.0014	186	197	0	92.45	1.6e-06	K	SLNNQFASFIDK	V		Deamidated (NQ)	0.000100000000.0			File: ~Z:\CORE\RAW_DATA_2020_QE\P780_Sigrun_Lange\P780_R_S.raw~; SpectrumID: ~5893~; PrecursorID: ~0~; scans: ~9549~
4	1::sp|cRAP054|P04264|K2C1_HUMAN	Keratin, type II cytoskeletal 1 OS=Homo sapiens GN=KRT1 PE=1 SV=6	2982	72	4.9e-293	66170	89	69	40	32	59.9	8.15	MSRQFSSRSGYRSGGGFSSGSAGIINYQRRTTSSSTRRSGGGGGRFSSCGGGGGSFGAGGGFGSRSLVNLGGSKSISISVARGGGRGSGFGGGYGGGGFGGGGFGGGGFGGGGIGGGGFGGFGSGGGGFGGGGFGGGGYGGGYGPVCPPGGIQEVTINQSLLQPLNVEIDPEIQKVKSREREQIKSLNNQFASFIDKVRFLEQQNQVLQTKWELLQQVDTSTRTHNLEPYFESFINNLRRRVDQLKSDQSRLDSELKNMQDMVEDYRNKYEDEINKRTNAENEFVTIKKDVDGAYMTKVDLQAKLDNLQQEIDFLTALYQAELSQMQTQISETNVILSMDNNRSLDLDSIIAEVKAQYEDIAQKSKAEAESLYQSKYEELQITAGRHGDSVRNSKIEIS…	3128	6006	1	1	0	692.841	2	-0.0005	186	197	0	83.06	1.4e-05	K	SLNNQFASFIDK	V		Deamidated (NQ)	0.001000000000.0			File: ~Z:\CORE\RAW_DATA_2020_QE\P780_Sigrun_Lange\P780_R_S.raw~; SpectrumID: ~6082~; PrecursorID: ~0~; scans: ~9748~
4	1::sp|cRAP054|P04264|K2C1_HUMAN	Keratin, type II cytoskeletal 1 OS=Homo sapiens GN=KRT1 PE=1 SV=6	2982	72	4.9e-293	66170	89	69	40	32	59.9	8.15	MSRQFSSRSGYRSGGGFSSGSAGIINYQRRTTSSSTRRSGGGGGRFSSCGGGGGSFGAGGGFGSRSLVNLGGSKSISISVARGGGRGSGFGGGYGGGGFGGGGFGGGGFGGGGIGGGGFGGFGSGGGGFGGGGFGGGGYGGGYGPVCPPGGIQEVTINQSLLQPLNVEIDPEIQKVKSREREQIKSLNNQFASFIDKVRFLEQQNQVLQTKWELLQQVDTSTRTHNLEPYFESFINNLRRRVDQLKSDQSRLDSELKNMQDMVEDYRNKYEDEINKRTNAENEFVTIKKDVDGAYMTKVDLQAKLDNLQQEIDFLTALYQAELSQMQTQISETNVILSMDNNRSLDLDSIIAEVKAQYEDIAQKSKAEAESLYQSKYEELQITAGRHGDSVRNSKIEIS…	3168	2584	1	1	1	697.369	2	-0.001	278	289	1	21.22	24	R	TNAENEFVTIKK	D						File: ~Z:\CORE\RAW_DATA_2020_QE\P780_Sigrun_Lange\P780_R_S.raw~; SpectrumID: ~2650~; PrecursorID: ~0~; scans: ~6120~
4	1::sp|cRAP054|P04264|K2C1_HUMAN	Keratin, type II cytoskeletal 1 OS=Homo sapiens GN=KRT1 PE=1 SV=6	2982	72	4.9e-293	66170	89	69	40	32	59.9	8.15	MSRQFSSRSGYRSGGGFSSGSAGIINYQRRTTSSSTRRSGGGGGRFSSCGGGGGSFGAGGGFGSRSLVNLGGSKSISISVARGGGRGSGFGGGYGGGGFGGGGFGGGGFGGGGIGGGGFGGFGSGGGGFGGGGFGGGGYGGGYGPVCPPGGIQEVTINQSLLQPLNVEIDPEIQKVKSREREQIKSLNNQFASFIDKVRFLEQQNQVLQTKWELLQQVDTSTRTHNLEPYFESFINNLRRRVDQLKSDQSRLDSELKNMQDMVEDYRNKYEDEINKRTNAENEFVTIKKDVDGAYMTKVDLQAKLDNLQQEIDFLTALYQAELSQMQTQISETNVILSMDNNRSLDLDSIIAEVKAQYEDIAQKSKAEAESLYQSKYEELQITAGRHGDSVRNSKIEIS…	3169	2547	1	1	1	465.249	3	0.0002	278	289	1	84.72	1.1e-05	R	TNAENEFVTIKK	D						File: ~Z:\CORE\RAW_DATA_2020_QE\P780_Sigrun_Lange\P780_R_S.raw~; SpectrumID: ~2613~; PrecursorID: ~0~; scans: ~6081~
4	1::sp|cRAP054|P04264|K2C1_HUMAN	Keratin, type II cytoskeletal 1 OS=Homo sapiens GN=KRT1 PE=1 SV=6	2982	72	4.9e-293	66170	89	69	40	32	59.9	8.15	MSRQFSSRSGYRSGGGFSSGSAGIINYQRRTTSSSTRRSGGGGGRFSSCGGGGGSFGAGGGFGSRSLVNLGGSKSISISVARGGGRGSGFGGGYGGGGFGGGGFGGGGFGGGGIGGGGFGGFGSGGGGFGGGGFGGGGYGGGYGPVCPPGGIQEVTINQSLLQPLNVEIDPEIQKVKSREREQIKSLNNQFASFIDKVRFLEQQNQVLQTKWELLQQVDTSTRTHNLEPYFESFINNLRRRVDQLKSDQSRLDSELKNMQDMVEDYRNKYEDEINKRTNAENEFVTIKKDVDGAYMTKVDLQAKLDNLQQEIDFLTALYQAELSQMQTQISETNVILSMDNNRSLDLDSIIAEVKAQYEDIAQKSKAEAESLYQSKYEELQITAGRHGDSVRNSKIEIS…	3638	5637	1	1	1	492.588	3	-0.0005	212	223	0	48.17	0.064	K	WELLQQVDTSTR	T						File: ~Z:\CORE\RAW_DATA_2020_QE\P780_Sigrun_Lange\P780_R_S.raw~; SpectrumID: ~5712~; PrecursorID: ~0~; scans: ~9359~
4	1::sp|cRAP054|P04264|K2C1_HUMAN	Keratin, type II cytoskeletal 1 OS=Homo sapiens GN=KRT1 PE=1 SV=6	2982	72	4.9e-293	66170	89	69	40	32	59.9	8.15	MSRQFSSRSGYRSGGGFSSGSAGIINYQRRTTSSSTRRSGGGGGRFSSCGGGGGSFGAGGGFGSRSLVNLGGSKSISISVARGGGRGSGFGGGYGGGGFGGGGFGGGGFGGGGIGGGGFGGFGSGGGGFGGGGFGGGGYGGGYGPVCPPGGIQEVTINQSLLQPLNVEIDPEIQKVKSREREQIKSLNNQFASFIDKVRFLEQQNQVLQTKWELLQQVDTSTRTHNLEPYFESFINNLRRRVDQLKSDQSRLDSELKNMQDMVEDYRNKYEDEINKRTNAENEFVTIKKDVDGAYMTKVDLQAKLDNLQQEIDFLTALYQAELSQMQTQISETNVILSMDNNRSLDLDSIIAEVKAQYEDIAQKSKAEAESLYQSKYEELQITAGRHGDSVRNSKIEIS…	3639	3556	1	1	0	492.599	3	-0.002	200	211	0	69.1	0.00042	R	FLEQQNQVLQTK	W						File: ~Z:\CORE\RAW_DATA_2020_QE\P780_Sigrun_Lange\P780_R_S.raw~; SpectrumID: ~3624~; PrecursorID: ~0~; scans: ~7166~
4	1::sp|cRAP054|P04264|K2C1_HUMAN	Keratin, type II cytoskeletal 1 OS=Homo sapiens GN=KRT1 PE=1 SV=6	2982	72	4.9e-293	66170	89	69	40	32	59.9	8.15	MSRQFSSRSGYRSGGGFSSGSAGIINYQRRTTSSSTRRSGGGGGRFSSCGGGGGSFGAGGGFGSRSLVNLGGSKSISISVARGGGRGSGFGGGYGGGGFGGGGFGGGGFGGGGIGGGGFGGFGSGGGGFGGGGFGGGGYGGGYGPVCPPGGIQEVTINQSLLQPLNVEIDPEIQKVKSREREQIKSLNNQFASFIDKVRFLEQQNQVLQTKWELLQQVDTSTRTHNLEPYFESFINNLRRRVDQLKSDQSRLDSELKNMQDMVEDYRNKYEDEINKRTNAENEFVTIKKDVDGAYMTKVDLQAKLDNLQQEIDFLTALYQAELSQMQTQISETNVILSMDNNRSLDLDSIIAEVKAQYEDIAQKSKAEAESLYQSKYEELQITAGRHGDSVRNSKIEIS…	3640	3547	1	1	0	738.396	2	-0.0003	200	211	0	92.16	2.1e-06	R	FLEQQNQVLQTK	W						File: ~Z:\CORE\RAW_DATA_2020_QE\P780_Sigrun_Lange\P780_R_S.raw~; SpectrumID: ~3615~; PrecursorID: ~0~; scans: ~7157~
4	1::sp|cRAP054|P04264|K2C1_HUMAN	Keratin, type II cytoskeletal 1 OS=Homo sapiens GN=KRT1 PE=1 SV=6	2982	72	4.9e-293	66170	89	69	40	32	59.9	8.15	MSRQFSSRSGYRSGGGFSSGSAGIINYQRRTTSSSTRRSGGGGGRFSSCGGGGGSFGAGGGFGSRSLVNLGGSKSISISVARGGGRGSGFGGGYGGGGFGGGGFGGGGFGGGGIGGGGFGGFGSGGGGFGGGGFGGGGYGGGYGPVCPPGGIQEVTINQSLLQPLNVEIDPEIQKVKSREREQIKSLNNQFASFIDKVRFLEQQNQVLQTKWELLQQVDTSTRTHNLEPYFESFINNLRRRVDQLKSDQSRLDSELKNMQDMVEDYRNKYEDEINKRTNAENEFVTIKKDVDGAYMTKVDLQAKLDNLQQEIDFLTALYQAELSQMQTQISETNVILSMDNNRSLDLDSIIAEVKAQYEDIAQKSKAEAESLYQSKYEELQITAGRHGDSVRNSKIEIS…	3643	3860	1	1	0	738.888	2	-0.0013	200	211	0	76.24	8.8e-05	R	FLEQQNQVLQTK	W		Deamidated (NQ)	0.000001000000.0			File: ~Z:\CORE\RAW_DATA_2020_QE\P780_Sigrun_Lange\P780_R_S.raw~; SpectrumID: ~3928~; PrecursorID: ~0~; scans: ~7486~
4	1::sp|cRAP054|P04264|K2C1_HUMAN	Keratin, type II cytoskeletal 1 OS=Homo sapiens GN=KRT1 PE=1 SV=6	2982	72	4.9e-293	66170	89	69	40	32	59.9	8.15	MSRQFSSRSGYRSGGGFSSGSAGIINYQRRTTSSSTRRSGGGGGRFSSCGGGGGSFGAGGGFGSRSLVNLGGSKSISISVARGGGRGSGFGGGYGGGGFGGGGFGGGGFGGGGIGGGGFGGFGSGGGGFGGGGFGGGGYGGGYGPVCPPGGIQEVTINQSLLQPLNVEIDPEIQKVKSREREQIKSLNNQFASFIDKVRFLEQQNQVLQTKWELLQQVDTSTRTHNLEPYFESFINNLRRRVDQLKSDQSRLDSELKNMQDMVEDYRNKYEDEINKRTNAENEFVTIKKDVDGAYMTKVDLQAKLDNLQQEIDFLTALYQAELSQMQTQISETNVILSMDNNRSLDLDSIIAEVKAQYEDIAQKSKAEAESLYQSKYEELQITAGRHGDSVRNSKIEIS…	3644	3693	1	1	0	738.889	2	0.0007	200	211	0	69.86	0.00038	R	FLEQQNQVLQTK	W		Deamidated (NQ)	0.000000000100.0			File: ~Z:\CORE\RAW_DATA_2020_QE\P780_Sigrun_Lange\P780_R_S.raw~; SpectrumID: ~3761~; PrecursorID: ~0~; scans: ~7311~
4	1::sp|cRAP054|P04264|K2C1_HUMAN	Keratin, type II cytoskeletal 1 OS=Homo sapiens GN=KRT1 PE=1 SV=6	2982	72	4.9e-293	66170	89	69	40	32	59.9	8.15	MSRQFSSRSGYRSGGGFSSGSAGIINYQRRTTSSSTRRSGGGGGRFSSCGGGGGSFGAGGGFGSRSLVNLGGSKSISISVARGGGRGSGFGGGYGGGGFGGGGFGGGGFGGGGIGGGGFGGFGSGGGGFGGGGFGGGGYGGGYGPVCPPGGIQEVTINQSLLQPLNVEIDPEIQKVKSREREQIKSLNNQFASFIDKVRFLEQQNQVLQTKWELLQQVDTSTRTHNLEPYFESFINNLRRRVDQLKSDQSRLDSELKNMQDMVEDYRNKYEDEINKRTNAENEFVTIKKDVDGAYMTKVDLQAKLDNLQQEIDFLTALYQAELSQMQTQISETNVILSMDNNRSLDLDSIIAEVKAQYEDIAQKSKAEAESLYQSKYEELQITAGRHGDSVRNSKIEIS…	4269	4594	1	1	1	800.42	2	-0.0012	442	455	1	90.68	3e-06	K	NKLNDLEDALQQAK	E						File: ~Z:\CORE\RAW_DATA_2020_QE\P780_Sigrun_Lange\P780_R_S.raw~; SpectrumID: ~4663~; PrecursorID: ~0~; scans: ~8258~
4	1::sp|cRAP054|P04264|K2C1_HUMAN	Keratin, type II cytoskeletal 1 OS=Homo sapiens GN=KRT1 PE=1 SV=6	2982	72	4.9e-293	66170	89	69	40	32	59.9	8.15	MSRQFSSRSGYRSGGGFSSGSAGIINYQRRTTSSSTRRSGGGGGRFSSCGGGGGSFGAGGGFGSRSLVNLGGSKSISISVARGGGRGSGFGGGYGGGGFGGGGFGGGGFGGGGIGGGGFGGFGSGGGGFGGGGFGGGGYGGGYGPVCPPGGIQEVTINQSLLQPLNVEIDPEIQKVKSREREQIKSLNNQFASFIDKVRFLEQQNQVLQTKWELLQQVDTSTRTHNLEPYFESFINNLRRRVDQLKSDQSRLDSELKNMQDMVEDYRNKYEDEINKRTNAENEFVTIKKDVDGAYMTKVDLQAKLDNLQQEIDFLTALYQAELSQMQTQISETNVILSMDNNRSLDLDSIIAEVKAQYEDIAQKSKAEAESLYQSKYEELQITAGRHGDSVRNSKIEIS…	4270	4591	1	1	1	533.949	3	-0.0003	442	455	1	78.89	4.4e-05	K	NKLNDLEDALQQAK	E						File: ~Z:\CORE\RAW_DATA_2020_QE\P780_Sigrun_Lange\P780_R_S.raw~; SpectrumID: ~4660~; PrecursorID: ~0~; scans: ~8255~
4	1::sp|cRAP054|P04264|K2C1_HUMAN	Keratin, type II cytoskeletal 1 OS=Homo sapiens GN=KRT1 PE=1 SV=6	2982	72	4.9e-293	66170	89	69	40	32	59.9	8.15	MSRQFSSRSGYRSGGGFSSGSAGIINYQRRTTSSSTRRSGGGGGRFSSCGGGGGSFGAGGGFGSRSLVNLGGSKSISISVARGGGRGSGFGGGYGGGGFGGGGFGGGGFGGGGIGGGGFGGFGSGGGGFGGGGFGGGGYGGGYGPVCPPGGIQEVTINQSLLQPLNVEIDPEIQKVKSREREQIKSLNNQFASFIDKVRFLEQQNQVLQTKWELLQQVDTSTRTHNLEPYFESFINNLRRRVDQLKSDQSRLDSELKNMQDMVEDYRNKYEDEINKRTNAENEFVTIKKDVDGAYMTKVDLQAKLDNLQQEIDFLTALYQAELSQMQTQISETNVILSMDNNRSLDLDSIIAEVKAQYEDIAQKSKAEAESLYQSKYEELQITAGRHGDSVRNSKIEIS…	4487	4037	1	1	1	829.399	2	-0.0027	13	29	0	130.59	2.9e-10	R	SGGGFSSGSAGIINYQR	R						File: ~Z:\CORE\RAW_DATA_2020_QE\P780_Sigrun_Lange\P780_R_S.raw~; SpectrumID: ~4105~; PrecursorID: ~0~; scans: ~7672~
4	1::sp|cRAP054|P04264|K2C1_HUMAN	Keratin, type II cytoskeletal 1 OS=Homo sapiens GN=KRT1 PE=1 SV=6	2982	72	4.9e-293	66170	89	69	40	32	59.9	8.15	MSRQFSSRSGYRSGGGFSSGSAGIINYQRRTTSSSTRRSGGGGGRFSSCGGGGGSFGAGGGFGSRSLVNLGGSKSISISVARGGGRGSGFGGGYGGGGFGGGGFGGGGFGGGGIGGGGFGGFGSGGGGFGGGGFGGGGYGGGYGPVCPPGGIQEVTINQSLLQPLNVEIDPEIQKVKSREREQIKSLNNQFASFIDKVRFLEQQNQVLQTKWELLQQVDTSTRTHNLEPYFESFINNLRRRVDQLKSDQSRLDSELKNMQDMVEDYRNKYEDEINKRTNAENEFVTIKKDVDGAYMTKVDLQAKLDNLQQEIDFLTALYQAELSQMQTQISETNVILSMDNNRSLDLDSIIAEVKAQYEDIAQKSKAEAESLYQSKYEELQITAGRHGDSVRNSKIEIS…	4719	3965	1	1	1	858.929	2	0.0004	418	432	0	105.76	1.1e-07	K	QISNLQQSISDAEQR	G						File: ~Z:\CORE\RAW_DATA_2020_QE\P780_Sigrun_Lange\P780_R_S.raw~; SpectrumID: ~4033~; PrecursorID: ~0~; scans: ~7596~
4	1::sp|cRAP054|P04264|K2C1_HUMAN	Keratin, type II cytoskeletal 1 OS=Homo sapiens GN=KRT1 PE=1 SV=6	2982	72	4.9e-293	66170	89	69	40	32	59.9	8.15	MSRQFSSRSGYRSGGGFSSGSAGIINYQRRTTSSSTRRSGGGGGRFSSCGGGGGSFGAGGGFGSRSLVNLGGSKSISISVARGGGRGSGFGGGYGGGGFGGGGFGGGGFGGGGIGGGGFGGFGSGGGGFGGGGFGGGGYGGGYGPVCPPGGIQEVTINQSLLQPLNVEIDPEIQKVKSREREQIKSLNNQFASFIDKVRFLEQQNQVLQTKWELLQQVDTSTRTHNLEPYFESFINNLRRRVDQLKSDQSRLDSELKNMQDMVEDYRNKYEDEINKRTNAENEFVTIKKDVDGAYMTKVDLQAKLDNLQQEIDFLTALYQAELSQMQTQISETNVILSMDNNRSLDLDSIIAEVKAQYEDIAQKSKAEAESLYQSKYEELQITAGRHGDSVRNSKIEIS…	4720	3969	1	1	1	572.956	3	0.0011	418	432	0	69.51	0.00048	K	QISNLQQSISDAEQR	G						File: ~Z:\CORE\RAW_DATA_2020_QE\P780_Sigrun_Lange\P780_R_S.raw~; SpectrumID: ~4037~; PrecursorID: ~0~; scans: ~7601~
4	1::sp|cRAP054|P04264|K2C1_HUMAN	Keratin, type II cytoskeletal 1 OS=Homo sapiens GN=KRT1 PE=1 SV=6	2982	72	4.9e-293	66170	89	69	40	32	59.9	8.15	MSRQFSSRSGYRSGGGFSSGSAGIINYQRRTTSSSTRRSGGGGGRFSSCGGGGGSFGAGGGFGSRSLVNLGGSKSISISVARGGGRGSGFGGGYGGGGFGGGGFGGGGFGGGGIGGGGFGGFGSGGGGFGGGGFGGGGYGGGYGPVCPPGGIQEVTINQSLLQPLNVEIDPEIQKVKSREREQIKSLNNQFASFIDKVRFLEQQNQVLQTKWELLQQVDTSTRTHNLEPYFESFINNLRRRVDQLKSDQSRLDSELKNMQDMVEDYRNKYEDEINKRTNAENEFVTIKKDVDGAYMTKVDLQAKLDNLQQEIDFLTALYQAELSQMQTQISETNVILSMDNNRSLDLDSIIAEVKAQYEDIAQKSKAEAESLYQSKYEELQITAGRHGDSVRNSKIEIS…	4915	3629	1	1	1	883.37	2	-0.0012	46	65	0	155.55	2e-13	R	FSSCGGGGGSFGAGGGFGSR	S						File: ~Z:\CORE\RAW_DATA_2020_QE\P780_Sigrun_Lange\P780_R_S.raw~; SpectrumID: ~3697~; PrecursorID: ~0~; scans: ~7244~
4	1::sp|cRAP054|P04264|K2C1_HUMAN	Keratin, type II cytoskeletal 1 OS=Homo sapiens GN=KRT1 PE=1 SV=6	2982	72	4.9e-293	66170	89	69	40	32	59.9	8.15	MSRQFSSRSGYRSGGGFSSGSAGIINYQRRTTSSSTRRSGGGGGRFSSCGGGGGSFGAGGGFGSRSLVNLGGSKSISISVARGGGRGSGFGGGYGGGGFGGGGFGGGGFGGGGIGGGGFGGFGSGGGGFGGGGFGGGGYGGGYGPVCPPGGIQEVTINQSLLQPLNVEIDPEIQKVKSREREQIKSLNNQFASFIDKVRFLEQQNQVLQTKWELLQQVDTSTRTHNLEPYFESFINNLRRRVDQLKSDQSRLDSELKNMQDMVEDYRNKYEDEINKRTNAENEFVTIKKDVDGAYMTKVDLQAKLDNLQQEIDFLTALYQAELSQMQTQISETNVILSMDNNRSLDLDSIIAEVKAQYEDIAQKSKAEAESLYQSKYEELQITAGRHGDSVRNSKIEIS…	4917	3633	1	1	1	589.251	3	0.0042	46	65	0	56.28	0.0019	R	FSSCGGGGGSFGAGGGFGSR	S						File: ~Z:\CORE\RAW_DATA_2020_QE\P780_Sigrun_Lange\P780_R_S.raw~; SpectrumID: ~3701~; PrecursorID: ~0~; scans: ~7248~
4	1::sp|cRAP054|P04264|K2C1_HUMAN	Keratin, type II cytoskeletal 1 OS=Homo sapiens GN=KRT1 PE=1 SV=6	2982	72	4.9e-293	66170	89	69	40	32	59.9	8.15	MSRQFSSRSGYRSGGGFSSGSAGIINYQRRTTSSSTRRSGGGGGRFSSCGGGGGSFGAGGGFGSRSLVNLGGSKSISISVARGGGRGSGFGGGYGGGGFGGGGFGGGGFGGGGIGGGGFGGFGSGGGGFGGGGFGGGGYGGGYGPVCPPGGIQEVTINQSLLQPLNVEIDPEIQKVKSREREQIKSLNNQFASFIDKVRFLEQQNQVLQTKWELLQQVDTSTRTHNLEPYFESFINNLRRRVDQLKSDQSRLDSELKNMQDMVEDYRNKYEDEINKRTNAENEFVTIKKDVDGAYMTKVDLQAKLDNLQQEIDFLTALYQAELSQMQTQISETNVILSMDNNRSLDLDSIIAEVKAQYEDIAQKSKAEAESLYQSKYEELQITAGRHGDSVRNSKIEIS…	5209	2878	1	1	1	615.653	3	-0.0008	417	432	1	89.43	4.7e-06	K	KQISNLQQSISDAEQR	G						File: ~Z:\CORE\RAW_DATA_2020_QE\P780_Sigrun_Lange\P780_R_S.raw~; SpectrumID: ~2945~; PrecursorID: ~0~; scans: ~6430~
4	1::sp|cRAP054|P04264|K2C1_HUMAN	Keratin, type II cytoskeletal 1 OS=Homo sapiens GN=KRT1 PE=1 SV=6	2982	72	4.9e-293	66170	89	69	40	32	59.9	8.15	MSRQFSSRSGYRSGGGFSSGSAGIINYQRRTTSSSTRRSGGGGGRFSSCGGGGGSFGAGGGFGSRSLVNLGGSKSISISVARGGGRGSGFGGGYGGGGFGGGGFGGGGFGGGGIGGGGFGGFGSGGGGFGGGGFGGGGYGGGYGPVCPPGGIQEVTINQSLLQPLNVEIDPEIQKVKSREREQIKSLNNQFASFIDKVRFLEQQNQVLQTKWELLQQVDTSTRTHNLEPYFESFINNLRRRVDQLKSDQSRLDSELKNMQDMVEDYRNKYEDEINKRTNAENEFVTIKKDVDGAYMTKVDLQAKLDNLQQEIDFLTALYQAELSQMQTQISETNVILSMDNNRSLDLDSIIAEVKAQYEDIAQKSKAEAESLYQSKYEELQITAGRHGDSVRNSKIEIS…	5679	6908	1	1	1	499.249	4	-0.0015	224	239	0	82.11	2.8e-05	R	THNLEPYFESFINNLR	R						File: ~Z:\CORE\RAW_DATA_2020_QE\P780_Sigrun_Lange\P780_R_S.raw~; SpectrumID: ~6991~; PrecursorID: ~0~; scans: ~10702~
4	1::sp|cRAP054|P04264|K2C1_HUMAN	Keratin, type II cytoskeletal 1 OS=Homo sapiens GN=KRT1 PE=1 SV=6	2982	72	4.9e-293	66170	89	69	40	32	59.9	8.15	MSRQFSSRSGYRSGGGFSSGSAGIINYQRRTTSSSTRRSGGGGGRFSSCGGGGGSFGAGGGFGSRSLVNLGGSKSISISVARGGGRGSGFGGGYGGGGFGGGGFGGGGFGGGGIGGGGFGGFGSGGGGFGGGGFGGGGYGGGYGPVCPPGGIQEVTINQSLLQPLNVEIDPEIQKVKSREREQIKSLNNQFASFIDKVRFLEQQNQVLQTKWELLQQVDTSTRTHNLEPYFESFINNLRRRVDQLKSDQSRLDSELKNMQDMVEDYRNKYEDEINKRTNAENEFVTIKKDVDGAYMTKVDLQAKLDNLQQEIDFLTALYQAELSQMQTQISETNVILSMDNNRSLDLDSIIAEVKAQYEDIAQKSKAEAESLYQSKYEELQITAGRHGDSVRNSKIEIS…	5680	6872	1	1	1	665.331	3	0.0004	224	239	0	73.58	0.0002	R	THNLEPYFESFINNLR	R						File: ~Z:\CORE\RAW_DATA_2020_QE\P780_Sigrun_Lange\P780_R_S.raw~; SpectrumID: ~6955~; PrecursorID: ~0~; scans: ~10665~
4	1::sp|cRAP054|P04264|K2C1_HUMAN	Keratin, type II cytoskeletal 1 OS=Homo sapiens GN=KRT1 PE=1 SV=6	2982	72	4.9e-293	66170	89	69	40	32	59.9	8.15	MSRQFSSRSGYRSGGGFSSGSAGIINYQRRTTSSSTRRSGGGGGRFSSCGGGGGSFGAGGGFGSRSLVNLGGSKSISISVARGGGRGSGFGGGYGGGGFGGGGFGGGGFGGGGIGGGGFGGFGSGGGGFGGGGFGGGGYGGGYGPVCPPGGIQEVTINQSLLQPLNVEIDPEIQKVKSREREQIKSLNNQFASFIDKVRFLEQQNQVLQTKWELLQQVDTSTRTHNLEPYFESFINNLRRRVDQLKSDQSRLDSELKNMQDMVEDYRNKYEDEINKRTNAENEFVTIKKDVDGAYMTKVDLQAKLDNLQQEIDFLTALYQAELSQMQTQISETNVILSMDNNRSLDLDSIIAEVKAQYEDIAQKSKAEAESLYQSKYEELQITAGRHGDSVRNSKIEIS…	5682	6882	1	1	1	997.493	2	0.0024	224	239	0	69.71	0.00049	R	THNLEPYFESFINNLR	R						File: ~Z:\CORE\RAW_DATA_2020_QE\P780_Sigrun_Lange\P780_R_S.raw~; SpectrumID: ~6965~; PrecursorID: ~0~; scans: ~10675~
4	1::sp|cRAP054|P04264|K2C1_HUMAN	Keratin, type II cytoskeletal 1 OS=Homo sapiens GN=KRT1 PE=1 SV=6	2982	72	4.9e-293	66170	89	69	40	32	59.9	8.15	MSRQFSSRSGYRSGGGFSSGSAGIINYQRRTTSSSTRRSGGGGGRFSSCGGGGGSFGAGGGFGSRSLVNLGGSKSISISVARGGGRGSGFGGGYGGGGFGGGGFGGGGFGGGGIGGGGFGGFGSGGGGFGGGGFGGGGYGGGYGPVCPPGGIQEVTINQSLLQPLNVEIDPEIQKVKSREREQIKSLNNQFASFIDKVRFLEQQNQVLQTKWELLQQVDTSTRTHNLEPYFESFINNLRRRVDQLKSDQSRLDSELKNMQDMVEDYRNKYEDEINKRTNAENEFVTIKKDVDGAYMTKVDLQAKLDNLQQEIDFLTALYQAELSQMQTQISETNVILSMDNNRSLDLDSIIAEVKAQYEDIAQKSKAEAESLYQSKYEELQITAGRHGDSVRNSKIEIS…	5690	6627	1	1	1	665.657	3	-0.0053	224	239	0	86.15	1e-05	R	THNLEPYFESFINNLR	R		Deamidated (NQ)	0.0000000000000100.0			File: ~Z:\CORE\RAW_DATA_2020_QE\P780_Sigrun_Lange\P780_R_S.raw~; SpectrumID: ~6707~; PrecursorID: ~0~; scans: ~10404~
4	1::sp|cRAP054|P04264|K2C1_HUMAN	Keratin, type II cytoskeletal 1 OS=Homo sapiens GN=KRT1 PE=1 SV=6	2982	72	4.9e-293	66170	89	69	40	32	59.9	8.15	MSRQFSSRSGYRSGGGFSSGSAGIINYQRRTTSSSTRRSGGGGGRFSSCGGGGGSFGAGGGFGSRSLVNLGGSKSISISVARGGGRGSGFGGGYGGGGFGGGGFGGGGFGGGGIGGGGFGGFGSGGGGFGGGGFGGGGYGGGYGPVCPPGGIQEVTINQSLLQPLNVEIDPEIQKVKSREREQIKSLNNQFASFIDKVRFLEQQNQVLQTKWELLQQVDTSTRTHNLEPYFESFINNLRRRVDQLKSDQSRLDSELKNMQDMVEDYRNKYEDEINKRTNAENEFVTIKKDVDGAYMTKVDLQAKLDNLQQEIDFLTALYQAELSQMQTQISETNVILSMDNNRSLDLDSIIAEVKAQYEDIAQKSKAEAESLYQSKYEELQITAGRHGDSVRNSKIEIS…	5692	7136	1	1	1	665.659	3	0.0012	224	239	0	77.81	6.9e-05	R	THNLEPYFESFINNLR	R		Deamidated (NQ)	0.0000000000001000.0			File: ~Z:\CORE\RAW_DATA_2020_QE\P780_Sigrun_Lange\P780_R_S.raw~; SpectrumID: ~7233~; PrecursorID: ~0~; scans: ~10957~
4	1::sp|cRAP054|P04264|K2C1_HUMAN	Keratin, type II cytoskeletal 1 OS=Homo sapiens GN=KRT1 PE=1 SV=6	2982	72	4.9e-293	66170	89	69	40	32	59.9	8.15	MSRQFSSRSGYRSGGGFSSGSAGIINYQRRTTSSSTRRSGGGGGRFSSCGGGGGSFGAGGGFGSRSLVNLGGSKSISISVARGGGRGSGFGGGYGGGGFGGGGFGGGGFGGGGIGGGGFGGFGSGGGGFGGGGFGGGGYGGGYGPVCPPGGIQEVTINQSLLQPLNVEIDPEIQKVKSREREQIKSLNNQFASFIDKVRFLEQQNQVLQTKWELLQQVDTSTRTHNLEPYFESFINNLRRRVDQLKSDQSRLDSELKNMQDMVEDYRNKYEDEINKRTNAENEFVTIKKDVDGAYMTKVDLQAKLDNLQQEIDFLTALYQAELSQMQTQISETNVILSMDNNRSLDLDSIIAEVKAQYEDIAQKSKAEAESLYQSKYEELQITAGRHGDSVRNSKIEIS…	5743	2797	1	1	1	673.299	3	-0.0007	252	267	1	41.13	0.13	R	LDSELKNMQDMVEDYR	N		2 Oxidation (M)	0.0000000300300000.0			File: ~Z:\CORE\RAW_DATA_2020_QE\P780_Sigrun_Lange\P780_R_S.raw~; SpectrumID: ~2864~; PrecursorID: ~0~; scans: ~6345~
4	1::sp|cRAP054|P04264|K2C1_HUMAN	Keratin, type II cytoskeletal 1 OS=Homo sapiens GN=KRT1 PE=1 SV=6	2982	72	4.9e-293	66170	89	69	40	32	59.9	8.15	MSRQFSSRSGYRSGGGFSSGSAGIINYQRRTTSSSTRRSGGGGGRFSSCGGGGGSFGAGGGFGSRSLVNLGGSKSISISVARGGGRGSGFGGGYGGGGFGGGGFGGGGFGGGGIGGGGFGGFGSGGGGFGGGGFGGGGYGGGYGPVCPPGGIQEVTINQSLLQPLNVEIDPEIQKVKSREREQIKSLNNQFASFIDKVRFLEQQNQVLQTKWELLQQVDTSTRTHNLEPYFESFINNLRRRVDQLKSDQSRLDSELKNMQDMVEDYRNKYEDEINKRTNAENEFVTIKKDVDGAYMTKVDLQAKLDNLQQEIDFLTALYQAELSQMQTQISETNVILSMDNNRSLDLDSIIAEVKAQYEDIAQKSKAEAESLYQSKYEELQITAGRHGDSVRNSKIEIS…	6782	1813	1	1	1	795.322	3	-0.0015	519	549	0	99.26	2.9e-08	R	GGGGGGYGSGGSSYGSGGGSYGSGGGGGGGR	G						File: ~Z:\CORE\RAW_DATA_2020_QE\P780_Sigrun_Lange\P780_R_S.raw~; SpectrumID: ~1879~; PrecursorID: ~0~; scans: ~5303~
4	1::sp|cRAP054|P04264|K2C1_HUMAN	Keratin, type II cytoskeletal 1 OS=Homo sapiens GN=KRT1 PE=1 SV=6	2982	72	4.9e-293	66170	89	69	40	32	59.9	8.15	MSRQFSSRSGYRSGGGFSSGSAGIINYQRRTTSSSTRRSGGGGGRFSSCGGGGGSFGAGGGFGSRSLVNLGGSKSISISVARGGGRGSGFGGGYGGGGFGGGGFGGGGFGGGGIGGGGFGGFGSGGGGFGGGGFGGGGYGGGYGPVCPPGGIQEVTINQSLLQPLNVEIDPEIQKVKSREREQIKSLNNQFASFIDKVRFLEQQNQVLQTKWELLQQVDTSTRTHNLEPYFESFINNLRRRVDQLKSDQSRLDSELKNMQDMVEDYRNKYEDEINKRTNAENEFVTIKKDVDGAYMTKVDLQAKLDNLQQEIDFLTALYQAELSQMQTQISETNVILSMDNNRSLDLDSIIAEVKAQYEDIAQKSKAEAESLYQSKYEELQITAGRHGDSVRNSKIEIS…	6783	1817	1	1	1	1192.48	2	-0.0002	519	549	0	210.91	2.2e-19	R	GGGGGGYGSGGSSYGSGGGSYGSGGGGGGGR	G						File: ~Z:\CORE\RAW_DATA_2020_QE\P780_Sigrun_Lange\P780_R_S.raw~; SpectrumID: ~1883~; PrecursorID: ~0~; scans: ~5307~
4	1::sp|cRAP054|P04264|K2C1_HUMAN	Keratin, type II cytoskeletal 1 OS=Homo sapiens GN=KRT1 PE=1 SV=6	2982	72	4.9e-293	66170	89	69	40	32	59.9	8.15	MSRQFSSRSGYRSGGGFSSGSAGIINYQRRTTSSSTRRSGGGGGRFSSCGGGGGSFGAGGGFGSRSLVNLGGSKSISISVARGGGRGSGFGGGYGGGGFGGGGFGGGGFGGGGIGGGGFGGFGSGGGGFGGGGFGGGGYGGGYGPVCPPGGIQEVTINQSLLQPLNVEIDPEIQKVKSREREQIKSLNNQFASFIDKVRFLEQQNQVLQTKWELLQQVDTSTRTHNLEPYFESFINNLRRRVDQLKSDQSRLDSELKNMQDMVEDYRNKYEDEINKRTNAENEFVTIKKDVDGAYMTKVDLQAKLDNLQQEIDFLTALYQAELSQMQTQISETNVILSMDNNRSLDLDSIIAEVKAQYEDIAQKSKAEAESLYQSKYEELQITAGRHGDSVRNSKIEIS…	7188	3140	1	1	1	856.061	3	0.0181	493	518	0	73.1	0.00015	R	MSGECAPNVSVSVSTSHTTISGGGSR	G		Deamidated (NQ)	0.00000001000000000000000000.0			File: ~Z:\CORE\RAW_DATA_2020_QE\P780_Sigrun_Lange\P780_R_S.raw~; SpectrumID: ~3207~; PrecursorID: ~0~; scans: ~6713~
4	1::sp|cRAP054|P04264|K2C1_HUMAN	Keratin, type II cytoskeletal 1 OS=Homo sapiens GN=KRT1 PE=1 SV=6	2982	72	4.9e-293	66170	89	69	40	32	59.9	8.15	MSRQFSSRSGYRSGGGFSSGSAGIINYQRRTTSSSTRRSGGGGGRFSSCGGGGGSFGAGGGFGSRSLVNLGGSKSISISVARGGGRGSGFGGGYGGGGFGGGGFGGGGFGGGGIGGGGFGGFGSGGGGFGGGGFGGGGYGGGYGPVCPPGGIQEVTINQSLLQPLNVEIDPEIQKVKSREREQIKSLNNQFASFIDKVRFLEQQNQVLQTKWELLQQVDTSTRTHNLEPYFESFINNLRRRVDQLKSDQSRLDSELKNMQDMVEDYRNKYEDEINKRTNAENEFVTIKKDVDGAYMTKVDLQAKLDNLQQEIDFLTALYQAELSQMQTQISETNVILSMDNNRSLDLDSIIAEVKAQYEDIAQKSKAEAESLYQSKYEELQITAGRHGDSVRNSKIEIS…	7199	2918	1	1	1	861.058	3	-0.0022	493	518	0	94.48	9.8e-07	R	MSGECAPNVSVSVSTSHTTISGGGSR	G		Oxidation (M)	0.30000000000000000000000000.0			File: ~Z:\CORE\RAW_DATA_2020_QE\P780_Sigrun_Lange\P780_R_S.raw~; SpectrumID: ~2985~; PrecursorID: ~0~; scans: ~6472~
4	1::sp|cRAP054|P04264|K2C1_HUMAN	Keratin, type II cytoskeletal 1 OS=Homo sapiens GN=KRT1 PE=1 SV=6	2982	72	4.9e-293	66170	89	69	40	32	59.9	8.15	MSRQFSSRSGYRSGGGFSSGSAGIINYQRRTTSSSTRRSGGGGGRFSSCGGGGGSFGAGGGFGSRSLVNLGGSKSISISVARGGGRGSGFGGGYGGGGFGGGGFGGGGFGGGGIGGGGFGGFGSGGGGFGGGGFGGGGYGGGYGPVCPPGGIQEVTINQSLLQPLNVEIDPEIQKVKSREREQIKSLNNQFASFIDKVRFLEQQNQVLQTKWELLQQVDTSTRTHNLEPYFESFINNLRRRVDQLKSDQSRLDSELKNMQDMVEDYRNKYEDEINKRTNAENEFVTIKKDVDGAYMTKVDLQAKLDNLQQEIDFLTALYQAELSQMQTQISETNVILSMDNNRSLDLDSIIAEVKAQYEDIAQKSKAEAESLYQSKYEELQITAGRHGDSVRNSKIEIS…	8141	1955	1	1	1	1104.78	3	0.0045	550	588	0	117.79	3e-10	R	GSYGSGGSSYGSGGGSYGSGGGGGGHGSYGSGSSSGGYR	G						File: ~Z:\CORE\RAW_DATA_2020_QE\P780_Sigrun_Lange\P780_R_S.raw~; SpectrumID: ~2021~; PrecursorID: ~0~; scans: ~5452~	emPAI	15.74
5	1::sp|cRAP053|P35908|K22E_HUMAN	Keratin, type II cytoskeletal 2 epidermal OS=Homo sapiens GN=KRT2 PE=1 SV=2	2933	72	4.6e-288	65678	56	48	40	35	80.1	8.07	MSCQISCKSRGRGGGGGGFRGFSSGSAVVSGGSRRSTSSFSCLSRHGGGGGGFGGGGFGSRSLVGLGGTKSISISVAGGGGGFGAAGGFGGRGGGFGGGSSFGGGSGFSGGGFGGGGFGGGRFGGFGGPGGVGGLGGPGGFGPGGYPGGIHEVSVNQSLLQPLNVKVDPEIQNVKAQEREQIKTLNNKFASFIDKVRFLEQQNQVLQTKWELLQQMNVGTRPINLEPIFQGYIDSLKRYLDGLTAERTSQNSELNNMQDLVEDYKKKYEDEINKRTAAENDFVTLKKDVDNAYMIKVELQSKVDLLNQEIEFLKVLYDAEISQIHQSVTDTNVILSMDNSRNLDLDSIIAEVKAQYEEIAQRSKEEAEALYHSKYEELQVTVGRHGDSLKEIKIEISEL…	55	955	1	1	1	390.193	2	-0.0002	516	524	0	46.79	0.013	K	AAFGGSGGR	G						File: ~Z:\CORE\RAW_DATA_2020_QE\P780_Sigrun_Lange\P780_R_S.raw~; SpectrumID: ~1003~; PrecursorID: ~0~; scans: ~4355~
5	1::sp|cRAP053|P35908|K22E_HUMAN	Keratin, type II cytoskeletal 2 epidermal OS=Homo sapiens GN=KRT2 PE=1 SV=2	2933	72	4.6e-288	65678	56	48	40	35	80.1	8.07	MSCQISCKSRGRGGGGGGFRGFSSGSAVVSGGSRRSTSSFSCLSRHGGGGGGFGGGGFGSRSLVGLGGTKSISISVAGGGGGFGAAGGFGGRGGGFGGGSSFGGGSGFSGGGFGGGGFGGGRFGGFGGPGGVGGLGGPGGFGPGGYPGGIHEVSVNQSLLQPLNVKVDPEIQNVKAQEREQIKTLNNKFASFIDKVRFLEQQNQVLQTKWELLQQMNVGTRPINLEPIFQGYIDSLKRYLDGLTAERTSQNSELNNMQDLVEDYKKKYEDEINKRTAAENDFVTLKKDVDNAYMIKVELQSKVDLLNQEIEFLKVLYDAEISQIHQSVTDTNVILSMDNSRNLDLDSIIAEVKAQYEEIAQRSKEEAEALYHSKYEELQVTVGRHGDSLKEIKIEISEL…	318	3990	1	1	0	414.219	2	0	189	195	0	47.79	0.011	K	FASFIDK	V						File: ~Z:\CORE\RAW_DATA_2020_QE\P780_Sigrun_Lange\P780_R_S.raw~; SpectrumID: ~4058~; PrecursorID: ~0~; scans: ~7623~
5	1::sp|cRAP053|P35908|K22E_HUMAN	Keratin, type II cytoskeletal 2 epidermal OS=Homo sapiens GN=KRT2 PE=1 SV=2	2933	72	4.6e-288	65678	56	48	40	35	80.1	8.07	MSCQISCKSRGRGGGGGGFRGFSSGSAVVSGGSRRSTSSFSCLSRHGGGGGGFGGGGFGSRSLVGLGGTKSISISVAGGGGGFGAAGGFGGRGGGFGGGSSFGGGSGFSGGGFGGGGFGGGRFGGFGGPGGVGGLGGPGGFGPGGYPGGIHEVSVNQSLLQPLNVKVDPEIQNVKAQEREQIKTLNNKFASFIDKVRFLEQQNQVLQTKWELLQQMNVGTRPINLEPIFQGYIDSLKRYLDGLTAERTSQNSELNNMQDLVEDYKKKYEDEINKRTAAENDFVTLKKDVDNAYMIKVELQSKVDLLNQEIEFLKVLYDAEISQIHQSVTDTNVILSMDNSRNLDLDSIIAEVKAQYEEIAQRSKEEAEALYHSKYEELQVTVGRHGDSLKEIKIEISEL…	334	3110	1	1	0	416.252	2	0.0027	62	70	0	68.07	0.00025	R	SLVGLGGTK	S						File: ~Z:\CORE\RAW_DATA_2020_QE\P780_Sigrun_Lange\P780_R_S.raw~; SpectrumID: ~3177~; PrecursorID: ~0~; scans: ~6675~
5	1::sp|cRAP053|P35908|K22E_HUMAN	Keratin, type II cytoskeletal 2 epidermal OS=Homo sapiens GN=KRT2 PE=1 SV=2	2933	72	4.6e-288	65678	56	48	40	35	80.1	8.07	MSCQISCKSRGRGGGGGGFRGFSSGSAVVSGGSRRSTSSFSCLSRHGGGGGGFGGGGFGSRSLVGLGGTKSISISVAGGGGGFGAAGGFGGRGGGFGGGSSFGGGSGFSGGGFGGGGFGGGRFGGFGGPGGVGGLGGPGGFGPGGYPGGIHEVSVNQSLLQPLNVKVDPEIQNVKAQEREQIKTLNNKFASFIDKVRFLEQQNQVLQTKWELLQQMNVGTRPINLEPIFQGYIDSLKRYLDGLTAERTSQNSELNNMQDLVEDYKKKYEDEINKRTAAENDFVTLKKDVDNAYMIKVELQSKVDLLNQEIEFLKVLYDAEISQIHQSVTDTNVILSMDNSRNLDLDSIIAEVKAQYEEIAQRSKEEAEALYHSKYEELQVTVGRHGDSLKEIKIEISEL…	846	1424	1	0	0	455.712	2	0.0015	268	274	0	28.5	1.9	K	YEDEINK	R						File: ~Z:\CORE\RAW_DATA_2020_QE\P780_Sigrun_Lange\P780_R_S.raw~; SpectrumID: ~1485~; PrecursorID: ~0~; scans: ~4879~
5	1::sp|cRAP053|P35908|K22E_HUMAN	Keratin, type II cytoskeletal 2 epidermal OS=Homo sapiens GN=KRT2 PE=1 SV=2	2933	72	4.6e-288	65678	56	48	40	35	80.1	8.07	MSCQISCKSRGRGGGGGGFRGFSSGSAVVSGGSRRSTSSFSCLSRHGGGGGGFGGGGFGSRSLVGLGGTKSISISVAGGGGGFGAAGGFGGRGGGFGGGSSFGGGSGFSGGGFGGGGFGGGRFGGFGGPGGVGGLGGPGGFGPGGYPGGIHEVSVNQSLLQPLNVKVDPEIQNVKAQEREQIKTLNNKFASFIDKVRFLEQQNQVLQTKWELLQQMNVGTRPINLEPIFQGYIDSLKRYLDGLTAERTSQNSELNNMQDLVEDYKKKYEDEINKRTAAENDFVTLKKDVDNAYMIKVELQSKVDLLNQEIEFLKVLYDAEISQIHQSVTDTNVILSMDNSRNLDLDSIIAEVKAQYEEIAQRSKEEAEALYHSKYEELQVTVGRHGDSLKEIKIEISEL…	1112	3546	1	0	0	487.269	2	0.0002	394	401	0	51.29	0.03	K	IEISELNR	V						File: ~Z:\CORE\RAW_DATA_2020_QE\P780_Sigrun_Lange\P780_R_S.raw~; SpectrumID: ~3614~; PrecursorID: ~0~; scans: ~7156~
5	1::sp|cRAP053|P35908|K22E_HUMAN	Keratin, type II cytoskeletal 2 epidermal OS=Homo sapiens GN=KRT2 PE=1 SV=2	2933	72	4.6e-288	65678	56	48	40	35	80.1	8.07	MSCQISCKSRGRGGGGGGFRGFSSGSAVVSGGSRRSTSSFSCLSRHGGGGGGFGGGGFGSRSLVGLGGTKSISISVAGGGGGFGAAGGFGGRGGGFGGGSSFGGGSGFSGGGFGGGGFGGGRFGGFGGPGGVGGLGGPGGFGPGGYPGGIHEVSVNQSLLQPLNVKVDPEIQNVKAQEREQIKTLNNKFASFIDKVRFLEQQNQVLQTKWELLQQMNVGTRPINLEPIFQGYIDSLKRYLDGLTAERTSQNSELNNMQDLVEDYKKKYEDEINKRTAAENDFVTLKKDVDNAYMIKVELQSKVDLLNQEIEFLKVLYDAEISQIHQSVTDTNVILSMDNSRNLDLDSIIAEVKAQYEEIAQRSKEEAEALYHSKYEELQVTVGRHGDSLKEIKIEISEL…	1215	1279	1	1	1	497.787	2	-0.0004	406	414	0	46.76	0.021	R	LQGEIAHVK	K						File: ~Z:\CORE\RAW_DATA_2020_QE\P780_Sigrun_Lange\P780_R_S.raw~; SpectrumID: ~1340~; PrecursorID: ~0~; scans: ~4727~
5	1::sp|cRAP053|P35908|K22E_HUMAN	Keratin, type II cytoskeletal 2 epidermal OS=Homo sapiens GN=KRT2 PE=1 SV=2	2933	72	4.6e-288	65678	56	48	40	35	80.1	8.07	MSCQISCKSRGRGGGGGGFRGFSSGSAVVSGGSRRSTSSFSCLSRHGGGGGGFGGGGFGSRSLVGLGGTKSISISVAGGGGGFGAAGGFGGRGGGFGGGSSFGGGSGFSGGGFGGGGFGGGRFGGFGGPGGVGGLGGPGGFGPGGYPGGIHEVSVNQSLLQPLNVKVDPEIQNVKAQEREQIKTLNNKFASFIDKVRFLEQQNQVLQTKWELLQQMNVGTRPINLEPIFQGYIDSLKRYLDGLTAERTSQNSELNNMQDLVEDYKKKYEDEINKRTAAENDFVTLKKDVDNAYMIKVELQSKVDLLNQEIEFLKVLYDAEISQIHQSVTDTNVILSMDNSRNLDLDSIIAEVKAQYEEIAQRSKEEAEALYHSKYEELQVTVGRHGDSLKEIKIEISEL…	1265	1898	1	1	0	503.237	2	-0.0005	483	490	0	53.9	0.011	K	LLEGEECR	M						File: ~Z:\CORE\RAW_DATA_2020_QE\P780_Sigrun_Lange\P780_R_S.raw~; SpectrumID: ~1964~; PrecursorID: ~0~; scans: ~5392~
5	1::sp|cRAP053|P35908|K22E_HUMAN	Keratin, type II cytoskeletal 2 epidermal OS=Homo sapiens GN=KRT2 PE=1 SV=2	2933	72	4.6e-288	65678	56	48	40	35	80.1	8.07	MSCQISCKSRGRGGGGGGFRGFSSGSAVVSGGSRRSTSSFSCLSRHGGGGGGFGGGGFGSRSLVGLGGTKSISISVAGGGGGFGAAGGFGGRGGGFGGGSSFGGGSGFSGGGFGGGGFGGGRFGGFGGPGGVGGLGGPGGFGPGGYPGGIHEVSVNQSLLQPLNVKVDPEIQNVKAQEREQIKTLNNKFASFIDKVRFLEQQNQVLQTKWELLQQMNVGTRPINLEPIFQGYIDSLKRYLDGLTAERTSQNSELNNMQDLVEDYKKKYEDEINKRTAAENDFVTLKKDVDNAYMIKVELQSKVDLLNQEIEFLKVLYDAEISQIHQSVTDTNVILSMDNSRNLDLDSIIAEVKAQYEEIAQRSKEEAEALYHSKYEELQVTVGRHGDSLKEIKIEISEL…	1426	3749	1	1	1	519.266	2	-0.0014	239	247	0	58.87	0.0036	R	YLDGLTAER	T						File: ~Z:\CORE\RAW_DATA_2020_QE\P780_Sigrun_Lange\P780_R_S.raw~; SpectrumID: ~3817~; PrecursorID: ~0~; scans: ~7370~
5	1::sp|cRAP053|P35908|K22E_HUMAN	Keratin, type II cytoskeletal 2 epidermal OS=Homo sapiens GN=KRT2 PE=1 SV=2	2933	72	4.6e-288	65678	56	48	40	35	80.1	8.07	MSCQISCKSRGRGGGGGGFRGFSSGSAVVSGGSRRSTSSFSCLSRHGGGGGGFGGGGFGSRSLVGLGGTKSISISVAGGGGGFGAAGGFGGRGGGFGGGSSFGGGSGFSGGGFGGGGFGGGRFGGFGGPGGVGGLGGPGGFGPGGYPGGIHEVSVNQSLLQPLNVKVDPEIQNVKAQEREQIKTLNNKFASFIDKVRFLEQQNQVLQTKWELLQQMNVGTRPINLEPIFQGYIDSLKRYLDGLTAERTSQNSELNNMQDLVEDYKKKYEDEINKRTAAENDFVTLKKDVDNAYMIKVELQSKVDLLNQEIEFLKVLYDAEISQIHQSVTDTNVILSMDNSRNLDLDSIIAEVKAQYEEIAQRSKEEAEALYHSKYEELQVTVGRHGDSLKEIKIEISEL…	1429	2372	1	1	0	521.283	2	0.001	167	175	0	46.74	0.033	K	VDPEIQNVK	A						File: ~Z:\CORE\RAW_DATA_2020_QE\P780_Sigrun_Lange\P780_R_S.raw~; SpectrumID: ~2438~; PrecursorID: ~0~; scans: ~5896~
5	1::sp|cRAP053|P35908|K22E_HUMAN	Keratin, type II cytoskeletal 2 epidermal OS=Homo sapiens GN=KRT2 PE=1 SV=2	2933	72	4.6e-288	65678	56	48	40	35	80.1	8.07	MSCQISCKSRGRGGGGGGFRGFSSGSAVVSGGSRRSTSSFSCLSRHGGGGGGFGGGGFGSRSLVGLGGTKSISISVAGGGGGFGAAGGFGGRGGGFGGGSSFGGGSGFSGGGFGGGGFGGGRFGGFGGPGGVGGLGGPGGFGPGGYPGGIHEVSVNQSLLQPLNVKVDPEIQNVKAQEREQIKTLNNKFASFIDKVRFLEQQNQVLQTKWELLQQMNVGTRPINLEPIFQGYIDSLKRYLDGLTAERTSQNSELNNMQDLVEDYKKKYEDEINKRTAAENDFVTLKKDVDNAYMIKVELQSKVDLLNQEIEFLKVLYDAEISQIHQSVTDTNVILSMDNSRNLDLDSIIAEVKAQYEEIAQRSKEEAEALYHSKYEELQVTVGRHGDSLKEIKIEISEL…	1551	840	1	0	0	533.762	2	0	268	275	1	63.16	0.0012	K	YEDEINKR	T						File: ~Z:\CORE\RAW_DATA_2020_QE\P780_Sigrun_Lange\P780_R_S.raw~; SpectrumID: ~887~; PrecursorID: ~0~; scans: ~4232~
5	1::sp|cRAP053|P35908|K22E_HUMAN	Keratin, type II cytoskeletal 2 epidermal OS=Homo sapiens GN=KRT2 PE=1 SV=2	2933	72	4.6e-288	65678	56	48	40	35	80.1	8.07	MSCQISCKSRGRGGGGGGFRGFSSGSAVVSGGSRRSTSSFSCLSRHGGGGGGFGGGGFGSRSLVGLGGTKSISISVAGGGGGFGAAGGFGGRGGGFGGGSSFGGGSGFSGGGFGGGGFGGGRFGGFGGPGGVGGLGGPGGFGPGGYPGGIHEVSVNQSLLQPLNVKVDPEIQNVKAQEREQIKTLNNKFASFIDKVRFLEQQNQVLQTKWELLQQMNVGTRPINLEPIFQGYIDSLKRYLDGLTAERTSQNSELNNMQDLVEDYKKKYEDEINKRTAAENDFVTLKKDVDNAYMIKVELQSKVDLLNQEIEFLKVLYDAEISQIHQSVTDTNVILSMDNSRNLDLDSIIAEVKAQYEEIAQRSKEEAEALYHSKYEELQVTVGRHGDSLKEIKIEISEL…	1558	3974	1	1	1	534.755	2	-0.0001	288	296	0	32.43	1	K	DVDNAYMIK	V						File: ~Z:\CORE\RAW_DATA_2020_QE\P780_Sigrun_Lange\P780_R_S.raw~; SpectrumID: ~4042~; PrecursorID: ~0~; scans: ~7606~
5	1::sp|cRAP053|P35908|K22E_HUMAN	Keratin, type II cytoskeletal 2 epidermal OS=Homo sapiens GN=KRT2 PE=1 SV=2	2933	72	4.6e-288	65678	56	48	40	35	80.1	8.07	MSCQISCKSRGRGGGGGGFRGFSSGSAVVSGGSRRSTSSFSCLSRHGGGGGGFGGGGFGSRSLVGLGGTKSISISVAGGGGGFGAAGGFGGRGGGFGGGSSFGGGSGFSGGGFGGGGFGGGRFGGFGGPGGVGGLGGPGGFGPGGYPGGIHEVSVNQSLLQPLNVKVDPEIQNVKAQEREQIKTLNNKFASFIDKVRFLEQQNQVLQTKWELLQQMNVGTRPINLEPIFQGYIDSLKRYLDGLTAERTSQNSELNNMQDLVEDYKKKYEDEINKRTAAENDFVTLKKDVDNAYMIKVELQSKVDLLNQEIEFLKVLYDAEISQIHQSVTDTNVILSMDNSRNLDLDSIIAEVKAQYEEIAQRSKEEAEALYHSKYEELQVTVGRHGDSLKEIKIEISEL…	1619	3127	1	1	1	542.754	2	0.0025	288	296	0	38.76	0.22	K	DVDNAYMIK	V		Oxidation (M)	0.000000300.0			File: ~Z:\CORE\RAW_DATA_2020_QE\P780_Sigrun_Lange\P780_R_S.raw~; SpectrumID: ~3194~; PrecursorID: ~0~; scans: ~6699~
5	1::sp|cRAP053|P35908|K22E_HUMAN	Keratin, type II cytoskeletal 2 epidermal OS=Homo sapiens GN=KRT2 PE=1 SV=2	2933	72	4.6e-288	65678	56	48	40	35	80.1	8.07	MSCQISCKSRGRGGGGGGFRGFSSGSAVVSGGSRRSTSSFSCLSRHGGGGGGFGGGGFGSRSLVGLGGTKSISISVAGGGGGFGAAGGFGGRGGGFGGGSSFGGGSGFSGGGFGGGGFGGGRFGGFGGPGGVGGLGGPGGFGPGGYPGGIHEVSVNQSLLQPLNVKVDPEIQNVKAQEREQIKTLNNKFASFIDKVRFLEQQNQVLQTKWELLQQMNVGTRPINLEPIFQGYIDSLKRYLDGLTAERTSQNSELNNMQDLVEDYKKKYEDEINKRTAAENDFVTLKKDVDNAYMIKVELQSKVDLLNQEIEFLKVLYDAEISQIHQSVTDTNVILSMDNSRNLDLDSIIAEVKAQYEEIAQRSKEEAEALYHSKYEELQVTVGRHGDSLKEIKIEISEL…	1723	2151	1	1	0	554.275	2	-0.001	354	362	0	46.24	0.073	K	AQYEEIAQR	S						File: ~Z:\CORE\RAW_DATA_2020_QE\P780_Sigrun_Lange\P780_R_S.raw~; SpectrumID: ~2217~; PrecursorID: ~0~; scans: ~5659~
5	1::sp|cRAP053|P35908|K22E_HUMAN	Keratin, type II cytoskeletal 2 epidermal OS=Homo sapiens GN=KRT2 PE=1 SV=2	2933	72	4.6e-288	65678	56	48	40	35	80.1	8.07	MSCQISCKSRGRGGGGGGFRGFSSGSAVVSGGSRRSTSSFSCLSRHGGGGGGFGGGGFGSRSLVGLGGTKSISISVAGGGGGFGAAGGFGGRGGGFGGGSSFGGGSGFSGGGFGGGGFGGGRFGGFGGPGGVGGLGGPGGFGPGGYPGGIHEVSVNQSLLQPLNVKVDPEIQNVKAQEREQIKTLNNKFASFIDKVRFLEQQNQVLQTKWELLQQMNVGTRPINLEPIFQGYIDSLKRYLDGLTAERTSQNSELNNMQDLVEDYKKKYEDEINKRTAAENDFVTLKKDVDNAYMIKVELQSKVDLLNQEIEFLKVLYDAEISQIHQSVTDTNVILSMDNSRNLDLDSIIAEVKAQYEEIAQRSKEEAEALYHSKYEELQVTVGRHGDSLKEIKIEISEL…	1789	907	1	1	1	561.775	2	0.0021	9	20	2	22.51	16	K	SRGRGGGGGGFR	G		2 Deamidated (R)	0.020200000000.0			File: ~Z:\CORE\RAW_DATA_2020_QE\P780_Sigrun_Lange\P780_R_S.raw~; SpectrumID: ~955~; PrecursorID: ~0~; scans: ~4304~
5	1::sp|cRAP053|P35908|K22E_HUMAN	Keratin, type II cytoskeletal 2 epidermal OS=Homo sapiens GN=KRT2 PE=1 SV=2	2933	72	4.6e-288	65678	56	48	40	35	80.1	8.07	MSCQISCKSRGRGGGGGGFRGFSSGSAVVSGGSRRSTSSFSCLSRHGGGGGGFGGGGFGSRSLVGLGGTKSISISVAGGGGGFGAAGGFGGRGGGFGGGSSFGGGSGFSGGGFGGGGFGGGRFGGFGGPGGVGGLGGPGGFGPGGYPGGIHEVSVNQSLLQPLNVKVDPEIQNVKAQEREQIKTLNNKFASFIDKVRFLEQQNQVLQTKWELLQQMNVGTRPINLEPIFQGYIDSLKRYLDGLTAERTSQNSELNNMQDLVEDYKKKYEDEINKRTAAENDFVTLKKDVDNAYMIKVELQSKVDLLNQEIEFLKVLYDAEISQIHQSVTDTNVILSMDNSRNLDLDSIIAEVKAQYEEIAQRSKEEAEALYHSKYEELQVTVGRHGDSLKEIKIEISEL…	1829	2747	1	1	1	566.259	2	-0.0001	36	45	0	62.1	0.00072	R	STSSFSCLSR	H						File: ~Z:\CORE\RAW_DATA_2020_QE\P780_Sigrun_Lange\P780_R_S.raw~; SpectrumID: ~2814~; PrecursorID: ~0~; scans: ~6293~
5	1::sp|cRAP053|P35908|K22E_HUMAN	Keratin, type II cytoskeletal 2 epidermal OS=Homo sapiens GN=KRT2 PE=1 SV=2	2933	72	4.6e-288	65678	56	48	40	35	80.1	8.07	MSCQISCKSRGRGGGGGGFRGFSSGSAVVSGGSRRSTSSFSCLSRHGGGGGGFGGGGFGSRSLVGLGGTKSISISVAGGGGGFGAAGGFGGRGGGFGGGSSFGGGSGFSGGGFGGGGFGGGRFGGFGGPGGVGGLGGPGGFGPGGYPGGIHEVSVNQSLLQPLNVKVDPEIQNVKAQEREQIKTLNNKFASFIDKVRFLEQQNQVLQTKWELLQQMNVGTRPINLEPIFQGYIDSLKRYLDGLTAERTSQNSELNNMQDLVEDYKKKYEDEINKRTAAENDFVTLKKDVDNAYMIKVELQSKVDLLNQEIEFLKVLYDAEISQIHQSVTDTNVILSMDNSRNLDLDSIIAEVKAQYEEIAQRSKEEAEALYHSKYEELQVTVGRHGDSLKEIKIEISEL…	1837	1213	1	1	0	567.284	2	-0.0003	482	490	1	57.68	0.0061	R	KLLEGEECR	M						File: ~Z:\CORE\RAW_DATA_2020_QE\P780_Sigrun_Lange\P780_R_S.raw~; SpectrumID: ~1272~; PrecursorID: ~0~; scans: ~4653~
5	1::sp|cRAP053|P35908|K22E_HUMAN	Keratin, type II cytoskeletal 2 epidermal OS=Homo sapiens GN=KRT2 PE=1 SV=2	2933	72	4.6e-288	65678	56	48	40	35	80.1	8.07	MSCQISCKSRGRGGGGGGFRGFSSGSAVVSGGSRRSTSSFSCLSRHGGGGGGFGGGGFGSRSLVGLGGTKSISISVAGGGGGFGAAGGFGGRGGGFGGGSSFGGGSGFSGGGFGGGGFGGGRFGGFGGPGGVGGLGGPGGFGPGGYPGGIHEVSVNQSLLQPLNVKVDPEIQNVKAQEREQIKTLNNKFASFIDKVRFLEQQNQVLQTKWELLQQMNVGTRPINLEPIFQGYIDSLKRYLDGLTAERTSQNSELNNMQDLVEDYKKKYEDEINKRTAAENDFVTLKKDVDNAYMIKVELQSKVDLLNQEIEFLKVLYDAEISQIHQSVTDTNVILSMDNSRNLDLDSIIAEVKAQYEEIAQRSKEEAEALYHSKYEELQVTVGRHGDSLKEIKIEISEL…	1869	4587	1	1	0	570.274	2	-0.0001	462	470	0	52.3	0.013	R	DYQELMNVK	L						File: ~Z:\CORE\RAW_DATA_2020_QE\P780_Sigrun_Lange\P780_R_S.raw~; SpectrumID: ~4656~; PrecursorID: ~0~; scans: ~8251~
5	1::sp|cRAP053|P35908|K22E_HUMAN	Keratin, type II cytoskeletal 2 epidermal OS=Homo sapiens GN=KRT2 PE=1 SV=2	2933	72	4.6e-288	65678	56	48	40	35	80.1	8.07	MSCQISCKSRGRGGGGGGFRGFSSGSAVVSGGSRRSTSSFSCLSRHGGGGGGFGGGGFGSRSLVGLGGTKSISISVAGGGGGFGAAGGFGGRGGGFGGGSSFGGGSGFSGGGFGGGGFGGGRFGGFGGPGGVGGLGGPGGFGPGGYPGGIHEVSVNQSLLQPLNVKVDPEIQNVKAQEREQIKTLNNKFASFIDKVRFLEQQNQVLQTKWELLQQMNVGTRPINLEPIFQGYIDSLKRYLDGLTAERTSQNSELNNMQDLVEDYKKKYEDEINKRTAAENDFVTLKKDVDNAYMIKVELQSKVDLLNQEIEFLKVLYDAEISQIHQSVTDTNVILSMDNSRNLDLDSIIAEVKAQYEEIAQRSKEEAEALYHSKYEELQVTVGRHGDSLKEIKIEISEL…	1947	3096	1	1	0	578.27	2	-0.0013	462	470	0	34.32	0.62	R	DYQELMNVK	L		Oxidation (M)	0.000003000.0			File: ~Z:\CORE\RAW_DATA_2020_QE\P780_Sigrun_Lange\P780_R_S.raw~; SpectrumID: ~3163~; PrecursorID: ~0~; scans: ~6659~
5	1::sp|cRAP053|P35908|K22E_HUMAN	Keratin, type II cytoskeletal 2 epidermal OS=Homo sapiens GN=KRT2 PE=1 SV=2	2933	72	4.6e-288	65678	56	48	40	35	80.1	8.07	MSCQISCKSRGRGGGGGGFRGFSSGSAVVSGGSRRSTSSFSCLSRHGGGGGGFGGGGFGSRSLVGLGGTKSISISVAGGGGGFGAAGGFGGRGGGFGGGSSFGGGSGFSGGGFGGGGFGGGRFGGFGGPGGVGGLGGPGGFGPGGYPGGIHEVSVNQSLLQPLNVKVDPEIQNVKAQEREQIKTLNNKFASFIDKVRFLEQQNQVLQTKWELLQQMNVGTRPINLEPIFQGYIDSLKRYLDGLTAERTSQNSELNNMQDLVEDYKKKYEDEINKRTAAENDFVTLKKDVDNAYMIKVELQSKVDLLNQEIEFLKVLYDAEISQIHQSVTDTNVILSMDNSRNLDLDSIIAEVKAQYEEIAQRSKEEAEALYHSKYEELQVTVGRHGDSLKEIKIEISEL…	2163	3829	1	1	1	597.312	2	0.0001	375	384	0	75.51	8.6e-05	K	YEELQVTVGR	H						File: ~Z:\CORE\RAW_DATA_2020_QE\P780_Sigrun_Lange\P780_R_S.raw~; SpectrumID: ~3897~; PrecursorID: ~0~; scans: ~7454~
5	1::sp|cRAP053|P35908|K22E_HUMAN	Keratin, type II cytoskeletal 2 epidermal OS=Homo sapiens GN=KRT2 PE=1 SV=2	2933	72	4.6e-288	65678	56	48	40	35	80.1	8.07	MSCQISCKSRGRGGGGGGFRGFSSGSAVVSGGSRRSTSSFSCLSRHGGGGGGFGGGGFGSRSLVGLGGTKSISISVAGGGGGFGAAGGFGGRGGGFGGGSSFGGGSGFSGGGFGGGGFGGGRFGGFGGPGGVGGLGGPGGFGPGGYPGGIHEVSVNQSLLQPLNVKVDPEIQNVKAQEREQIKTLNNKFASFIDKVRFLEQQNQVLQTKWELLQQMNVGTRPINLEPIFQGYIDSLKRYLDGLTAERTSQNSELNNMQDLVEDYKKKYEDEINKRTAAENDFVTLKKDVDNAYMIKVELQSKVDLLNQEIEFLKVLYDAEISQIHQSVTDTNVILSMDNSRNLDLDSIIAEVKAQYEEIAQRSKEEAEALYHSKYEELQVTVGRHGDSLKEIKIEISEL…	2167	713	1	1	0	597.809	2	-0.0004	267	275	2	66.56	0.00062	K	KYEDEINKR	T						File: ~Z:\CORE\RAW_DATA_2020_QE\P780_Sigrun_Lange\P780_R_S.raw~; SpectrumID: ~739~; PrecursorID: ~0~; scans: ~4062~
5	1::sp|cRAP053|P35908|K22E_HUMAN	Keratin, type II cytoskeletal 2 epidermal OS=Homo sapiens GN=KRT2 PE=1 SV=2	2933	72	4.6e-288	65678	56	48	40	35	80.1	8.07	MSCQISCKSRGRGGGGGGFRGFSSGSAVVSGGSRRSTSSFSCLSRHGGGGGGFGGGGFGSRSLVGLGGTKSISISVAGGGGGFGAAGGFGGRGGGFGGGSSFGGGSGFSGGGFGGGGFGGGRFGGFGGPGGVGGLGGPGGFGPGGYPGGIHEVSVNQSLLQPLNVKVDPEIQNVKAQEREQIKTLNNKFASFIDKVRFLEQQNQVLQTKWELLQQMNVGTRPINLEPIFQGYIDSLKRYLDGLTAERTSQNSELNNMQDLVEDYKKKYEDEINKRTAAENDFVTLKKDVDNAYMIKVELQSKVDLLNQEIEFLKVLYDAEISQIHQSVTDTNVILSMDNSRNLDLDSIIAEVKAQYEEIAQRSKEEAEALYHSKYEELQVTVGRHGDSLKEIKIEISEL…	2170	708	1	1	0	399.209	3	0.0168	267	275	2	29.38	3	K	KYEDEINKR	T		Deamidated (NQ)	0.000000100.0			File: ~Z:\CORE\RAW_DATA_2020_QE\P780_Sigrun_Lange\P780_R_S.raw~; SpectrumID: ~732~; PrecursorID: ~0~; scans: ~4054~
5	1::sp|cRAP053|P35908|K22E_HUMAN	Keratin, type II cytoskeletal 2 epidermal OS=Homo sapiens GN=KRT2 PE=1 SV=2	2933	72	4.6e-288	65678	56	48	40	35	80.1	8.07	MSCQISCKSRGRGGGGGGFRGFSSGSAVVSGGSRRSTSSFSCLSRHGGGGGGFGGGGFGSRSLVGLGGTKSISISVAGGGGGFGAAGGFGGRGGGFGGGSSFGGGSGFSGGGFGGGGFGGGRFGGFGGPGGVGGLGGPGGFGPGGYPGGIHEVSVNQSLLQPLNVKVDPEIQNVKAQEREQIKTLNNKFASFIDKVRFLEQQNQVLQTKWELLQQMNVGTRPINLEPIFQGYIDSLKRYLDGLTAERTSQNSELNNMQDLVEDYKKKYEDEINKRTAAENDFVTLKKDVDNAYMIKVELQSKVDLLNQEIEFLKVLYDAEISQIHQSVTDTNVILSMDNSRNLDLDSIIAEVKAQYEEIAQRSKEEAEALYHSKYEELQVTVGRHGDSLKEIKIEISEL…	2181	1132	1	1	1	599.278	2	-0.0001	581	595	0	71.13	0.00013	K	GGSISGGGYGSGGGK	H						File: ~Z:\CORE\RAW_DATA_2020_QE\P780_Sigrun_Lange\P780_R_S.raw~; SpectrumID: ~1187~; PrecursorID: ~0~; scans: ~4556~
5	1::sp|cRAP053|P35908|K22E_HUMAN	Keratin, type II cytoskeletal 2 epidermal OS=Homo sapiens GN=KRT2 PE=1 SV=2	2933	72	4.6e-288	65678	56	48	40	35	80.1	8.07	MSCQISCKSRGRGGGGGGFRGFSSGSAVVSGGSRRSTSSFSCLSRHGGGGGGFGGGGFGSRSLVGLGGTKSISISVAGGGGGFGAAGGFGGRGGGFGGGSSFGGGSGFSGGGFGGGGFGGGRFGGFGGPGGVGGLGGPGGFGPGGYPGGIHEVSVNQSLLQPLNVKVDPEIQNVKAQEREQIKTLNNKFASFIDKVRFLEQQNQVLQTKWELLQQMNVGTRPINLEPIFQGYIDSLKRYLDGLTAERTSQNSELNNMQDLVEDYKKKYEDEINKRTAAENDFVTLKKDVDNAYMIKVELQSKVDLLNQEIEFLKVLYDAEISQIHQSVTDTNVILSMDNSRNLDLDSIIAEVKAQYEEIAQRSKEEAEALYHSKYEELQVTVGRHGDSLKEIKIEISEL…	2229	4008	1	1	0	604.811	2	-0.0003	276	286	0	76.89	6.2e-05	R	TAAENDFVTLK	K						File: ~Z:\CORE\RAW_DATA_2020_QE\P780_Sigrun_Lange\P780_R_S.raw~; SpectrumID: ~4076~; PrecursorID: ~0~; scans: ~7642~
5	1::sp|cRAP053|P35908|K22E_HUMAN	Keratin, type II cytoskeletal 2 epidermal OS=Homo sapiens GN=KRT2 PE=1 SV=2	2933	72	4.6e-288	65678	56	48	40	35	80.1	8.07	MSCQISCKSRGRGGGGGGFRGFSSGSAVVSGGSRRSTSSFSCLSRHGGGGGGFGGGGFGSRSLVGLGGTKSISISVAGGGGGFGAAGGFGGRGGGFGGGSSFGGGSGFSGGGFGGGGFGGGRFGGFGGPGGVGGLGGPGGFGPGGYPGGIHEVSVNQSLLQPLNVKVDPEIQNVKAQEREQIKTLNNKFASFIDKVRFLEQQNQVLQTKWELLQQMNVGTRPINLEPIFQGYIDSLKRYLDGLTAERTSQNSELNNMQDLVEDYKKKYEDEINKRTAAENDFVTLKKDVDNAYMIKVELQSKVDLLNQEIEFLKVLYDAEISQIHQSVTDTNVILSMDNSRNLDLDSIIAEVKAQYEEIAQRSKEEAEALYHSKYEELQVTVGRHGDSLKEIKIEISEL…	2231	4146	1	1	0	605.306	2	0.0058	276	286	0	64.11	0.0011	R	TAAENDFVTLK	K		Deamidated (NQ)	0.00001000000.0			File: ~Z:\CORE\RAW_DATA_2020_QE\P780_Sigrun_Lange\P780_R_S.raw~; SpectrumID: ~4214~; PrecursorID: ~0~; scans: ~7787~
5	1::sp|cRAP053|P35908|K22E_HUMAN	Keratin, type II cytoskeletal 2 epidermal OS=Homo sapiens GN=KRT2 PE=1 SV=2	2933	72	4.6e-288	65678	56	48	40	35	80.1	8.07	MSCQISCKSRGRGGGGGGFRGFSSGSAVVSGGSRRSTSSFSCLSRHGGGGGGFGGGGFGSRSLVGLGGTKSISISVAGGGGGFGAAGGFGGRGGGFGGGSSFGGGSGFSGGGFGGGGFGGGRFGGFGGPGGVGGLGGPGGFGPGGYPGGIHEVSVNQSLLQPLNVKVDPEIQNVKAQEREQIKTLNNKFASFIDKVRFLEQQNQVLQTKWELLQQMNVGTRPINLEPIFQGYIDSLKRYLDGLTAERTSQNSELNNMQDLVEDYKKKYEDEINKRTAAENDFVTLKKDVDNAYMIKVELQSKVDLLNQEIEFLKVLYDAEISQIHQSVTDTNVILSMDNSRNLDLDSIIAEVKAQYEEIAQRSKEEAEALYHSKYEELQVTVGRHGDSLKEIKIEISEL…	2460	2329	1	1	0	627.807	2	-0.0012	21	34	0	77.8	4e-05	R	GFSSGSAVVSGGSR	R						File: ~Z:\CORE\RAW_DATA_2020_QE\P780_Sigrun_Lange\P780_R_S.raw~; SpectrumID: ~2395~; PrecursorID: ~0~; scans: ~5851~
5	1::sp|cRAP053|P35908|K22E_HUMAN	Keratin, type II cytoskeletal 2 epidermal OS=Homo sapiens GN=KRT2 PE=1 SV=2	2933	72	4.6e-288	65678	56	48	40	35	80.1	8.07	MSCQISCKSRGRGGGGGGFRGFSSGSAVVSGGSRRSTSSFSCLSRHGGGGGGFGGGGFGSRSLVGLGGTKSISISVAGGGGGFGAAGGFGGRGGGFGGGSSFGGGSGFSGGGFGGGGFGGGRFGGFGGPGGVGGLGGPGGFGPGGYPGGIHEVSVNQSLLQPLNVKVDPEIQNVKAQEREQIKTLNNKFASFIDKVRFLEQQNQVLQTKWELLQQMNVGTRPINLEPIFQGYIDSLKRYLDGLTAERTSQNSELNNMQDLVEDYKKKYEDEINKRTAAENDFVTLKKDVDNAYMIKVELQSKVDLLNQEIEFLKVLYDAEISQIHQSVTDTNVILSMDNSRNLDLDSIIAEVKAQYEEIAQRSKEEAEALYHSKYEELQVTVGRHGDSLKEIKIEISEL…	2484	5789	1	1	0	632.351	2	-0.0004	471	481	0	74.51	8.4e-05	K	LALDVEIATYR	K						File: ~Z:\CORE\RAW_DATA_2020_QE\P780_Sigrun_Lange\P780_R_S.raw~; SpectrumID: ~5864~; PrecursorID: ~0~; scans: ~9519~
5	1::sp|cRAP053|P35908|K22E_HUMAN	Keratin, type II cytoskeletal 2 epidermal OS=Homo sapiens GN=KRT2 PE=1 SV=2	2933	72	4.6e-288	65678	56	48	40	35	80.1	8.07	MSCQISCKSRGRGGGGGGFRGFSSGSAVVSGGSRRSTSSFSCLSRHGGGGGGFGGGGFGSRSLVGLGGTKSISISVAGGGGGFGAAGGFGGRGGGFGGGSSFGGGSGFSGGGFGGGGFGGGRFGGFGGPGGVGGLGGPGGFGPGGYPGGIHEVSVNQSLLQPLNVKVDPEIQNVKAQEREQIKTLNNKFASFIDKVRFLEQQNQVLQTKWELLQQMNVGTRPINLEPIFQGYIDSLKRYLDGLTAERTSQNSELNNMQDLVEDYKKKYEDEINKRTAAENDFVTLKKDVDNAYMIKVELQSKVDLLNQEIEFLKVLYDAEISQIHQSVTDTNVILSMDNSRNLDLDSIIAEVKAQYEEIAQRSKEEAEALYHSKYEELQVTVGRHGDSLKEIKIEISEL…	2825	3572	1	1	1	443.885	3	-0.0004	419	430	0	66.39	0.00058	K	NVQDAIADAEQR	G						File: ~Z:\CORE\RAW_DATA_2020_QE\P780_Sigrun_Lange\P780_R_S.raw~; SpectrumID: ~3640~; PrecursorID: ~0~; scans: ~7183~
5	1::sp|cRAP053|P35908|K22E_HUMAN	Keratin, type II cytoskeletal 2 epidermal OS=Homo sapiens GN=KRT2 PE=1 SV=2	2933	72	4.6e-288	65678	56	48	40	35	80.1	8.07	MSCQISCKSRGRGGGGGGFRGFSSGSAVVSGGSRRSTSSFSCLSRHGGGGGGFGGGGFGSRSLVGLGGTKSISISVAGGGGGFGAAGGFGGRGGGFGGGSSFGGGSGFSGGGFGGGGFGGGRFGGFGGPGGVGGLGGPGGFGPGGYPGGIHEVSVNQSLLQPLNVKVDPEIQNVKAQEREQIKTLNNKFASFIDKVRFLEQQNQVLQTKWELLQQMNVGTRPINLEPIFQGYIDSLKRYLDGLTAERTSQNSELNNMQDLVEDYKKKYEDEINKRTAAENDFVTLKKDVDNAYMIKVELQSKVDLLNQEIEFLKVLYDAEISQIHQSVTDTNVILSMDNSRNLDLDSIIAEVKAQYEEIAQRSKEEAEALYHSKYEELQVTVGRHGDSLKEIKIEISEL…	2826	3549	1	1	1	665.323	2	-0.0002	419	430	0	81.52	1.8e-05	K	NVQDAIADAEQR	G						File: ~Z:\CORE\RAW_DATA_2020_QE\P780_Sigrun_Lange\P780_R_S.raw~; SpectrumID: ~3617~; PrecursorID: ~0~; scans: ~7159~
5	1::sp|cRAP053|P35908|K22E_HUMAN	Keratin, type II cytoskeletal 2 epidermal OS=Homo sapiens GN=KRT2 PE=1 SV=2	2933	72	4.6e-288	65678	56	48	40	35	80.1	8.07	MSCQISCKSRGRGGGGGGFRGFSSGSAVVSGGSRRSTSSFSCLSRHGGGGGGFGGGGFGSRSLVGLGGTKSISISVAGGGGGFGAAGGFGGRGGGFGGGSSFGGGSGFSGGGFGGGGFGGGRFGGFGGPGGVGGLGGPGGFGPGGYPGGIHEVSVNQSLLQPLNVKVDPEIQNVKAQEREQIKTLNNKFASFIDKVRFLEQQNQVLQTKWELLQQMNVGTRPINLEPIFQGYIDSLKRYLDGLTAERTSQNSELNNMQDLVEDYKKKYEDEINKRTAAENDFVTLKKDVDNAYMIKVELQSKVDLLNQEIEFLKVLYDAEISQIHQSVTDTNVILSMDNSRNLDLDSIIAEVKAQYEEIAQRSKEEAEALYHSKYEELQVTVGRHGDSLKEIKIEISEL…	2829	7317	1	1	0	665.366	2	-0.0002	342	353	0	73.25	0.00016	R	NLDLDSIIAEVK	A						File: ~Z:\CORE\RAW_DATA_2020_QE\P780_Sigrun_Lange\P780_R_S.raw~; SpectrumID: ~7537~; PrecursorID: ~0~; scans: ~11276~
5	1::sp|cRAP053|P35908|K22E_HUMAN	Keratin, type II cytoskeletal 2 epidermal OS=Homo sapiens GN=KRT2 PE=1 SV=2	2933	72	4.6e-288	65678	56	48	40	35	80.1	8.07	MSCQISCKSRGRGGGGGGFRGFSSGSAVVSGGSRRSTSSFSCLSRHGGGGGGFGGGGFGSRSLVGLGGTKSISISVAGGGGGFGAAGGFGGRGGGFGGGSSFGGGSGFSGGGFGGGGFGGGRFGGFGGPGGVGGLGGPGGFGPGGYPGGIHEVSVNQSLLQPLNVKVDPEIQNVKAQEREQIKTLNNKFASFIDKVRFLEQQNQVLQTKWELLQQMNVGTRPINLEPIFQGYIDSLKRYLDGLTAERTSQNSELNNMQDLVEDYKKKYEDEINKRTAAENDFVTLKKDVDNAYMIKVELQSKVDLLNQEIEFLKVLYDAEISQIHQSVTDTNVILSMDNSRNLDLDSIIAEVKAQYEEIAQRSKEEAEALYHSKYEELQVTVGRHGDSLKEIKIEISEL…	2859	2689	1	1	0	668.858	2	-0.0013	276	287	1	85.73	8e-06	R	TAAENDFVTLKK	D						File: ~Z:\CORE\RAW_DATA_2020_QE\P780_Sigrun_Lange\P780_R_S.raw~; SpectrumID: ~2756~; PrecursorID: ~0~; scans: ~6232~
5	1::sp|cRAP053|P35908|K22E_HUMAN	Keratin, type II cytoskeletal 2 epidermal OS=Homo sapiens GN=KRT2 PE=1 SV=2	2933	72	4.6e-288	65678	56	48	40	35	80.1	8.07	MSCQISCKSRGRGGGGGGFRGFSSGSAVVSGGSRRSTSSFSCLSRHGGGGGGFGGGGFGSRSLVGLGGTKSISISVAGGGGGFGAAGGFGGRGGGFGGGSSFGGGSGFSGGGFGGGGFGGGRFGGFGGPGGVGGLGGPGGFGPGGYPGGIHEVSVNQSLLQPLNVKVDPEIQNVKAQEREQIKTLNNKFASFIDKVRFLEQQNQVLQTKWELLQQMNVGTRPINLEPIFQGYIDSLKRYLDGLTAERTSQNSELNNMQDLVEDYKKKYEDEINKRTAAENDFVTLKKDVDNAYMIKVELQSKVDLLNQEIEFLKVLYDAEISQIHQSVTDTNVILSMDNSRNLDLDSIIAEVKAQYEEIAQRSKEEAEALYHSKYEELQVTVGRHGDSLKEIKIEISEL…	2860	2688	1	1	0	446.242	3	0.0002	276	287	1	51.8	0.02	R	TAAENDFVTLKK	D						File: ~Z:\CORE\RAW_DATA_2020_QE\P780_Sigrun_Lange\P780_R_S.raw~; SpectrumID: ~2755~; PrecursorID: ~0~; scans: ~6231~
5	1::sp|cRAP053|P35908|K22E_HUMAN	Keratin, type II cytoskeletal 2 epidermal OS=Homo sapiens GN=KRT2 PE=1 SV=2	2933	72	4.6e-288	65678	56	48	40	35	80.1	8.07	MSCQISCKSRGRGGGGGGFRGFSSGSAVVSGGSRRSTSSFSCLSRHGGGGGGFGGGGFGSRSLVGLGGTKSISISVAGGGGGFGAAGGFGGRGGGFGGGSSFGGGSGFSGGGFGGGGFGGGRFGGFGGPGGVGGLGGPGGFGPGGYPGGIHEVSVNQSLLQPLNVKVDPEIQNVKAQEREQIKTLNNKFASFIDKVRFLEQQNQVLQTKWELLQQMNVGTRPINLEPIFQGYIDSLKRYLDGLTAERTSQNSELNNMQDLVEDYKKKYEDEINKRTAAENDFVTLKKDVDNAYMIKVELQSKVDLLNQEIEFLKVLYDAEISQIHQSVTDTNVILSMDNSRNLDLDSIIAEVKAQYEEIAQRSKEEAEALYHSKYEELQVTVGRHGDSLKEIKIEISEL…	3157	989	1	1	1	464.565	3	-0.0004	363	374	1	55.79	0.011	R	SKEEAEALYHSK	Y						File: ~Z:\CORE\RAW_DATA_2020_QE\P780_Sigrun_Lange\P780_R_S.raw~; SpectrumID: ~1037~; PrecursorID: ~0~; scans: ~4391~
5	1::sp|cRAP053|P35908|K22E_HUMAN	Keratin, type II cytoskeletal 2 epidermal OS=Homo sapiens GN=KRT2 PE=1 SV=2	2933	72	4.6e-288	65678	56	48	40	35	80.1	8.07	MSCQISCKSRGRGGGGGGFRGFSSGSAVVSGGSRRSTSSFSCLSRHGGGGGGFGGGGFGSRSLVGLGGTKSISISVAGGGGGFGAAGGFGGRGGGFGGGSSFGGGSGFSGGGFGGGGFGGGRFGGFGGPGGVGGLGGPGGFGPGGYPGGIHEVSVNQSLLQPLNVKVDPEIQNVKAQEREQIKTLNNKFASFIDKVRFLEQQNQVLQTKWELLQQMNVGTRPINLEPIFQGYIDSLKRYLDGLTAERTSQNSELNNMQDLVEDYKKKYEDEINKRTAAENDFVTLKKDVDNAYMIKVELQSKVDLLNQEIEFLKVLYDAEISQIHQSVTDTNVILSMDNSRNLDLDSIIAEVKAQYEEIAQRSKEEAEALYHSKYEELQVTVGRHGDSLKEIKIEISEL…	3158	997	1	1	1	696.344	2	0.0012	363	374	1	79.31	4.7e-05	R	SKEEAEALYHSK	Y						File: ~Z:\CORE\RAW_DATA_2020_QE\P780_Sigrun_Lange\P780_R_S.raw~; SpectrumID: ~1045~; PrecursorID: ~0~; scans: ~4399~
5	1::sp|cRAP053|P35908|K22E_HUMAN	Keratin, type II cytoskeletal 2 epidermal OS=Homo sapiens GN=KRT2 PE=1 SV=2	2933	72	4.6e-288	65678	56	48	40	35	80.1	8.07	MSCQISCKSRGRGGGGGGFRGFSSGSAVVSGGSRRSTSSFSCLSRHGGGGGGFGGGGFGSRSLVGLGGTKSISISVAGGGGGFGAAGGFGGRGGGFGGGSSFGGGSGFSGGGFGGGGFGGGRFGGFGGPGGVGGLGGPGGFGPGGYPGGIHEVSVNQSLLQPLNVKVDPEIQNVKAQEREQIKTLNNKFASFIDKVRFLEQQNQVLQTKWELLQQMNVGTRPINLEPIFQGYIDSLKRYLDGLTAERTSQNSELNNMQDLVEDYKKKYEDEINKRTAAENDFVTLKKDVDNAYMIKVELQSKVDLLNQEIEFLKVLYDAEISQIHQSVTDTNVILSMDNSRNLDLDSIIAEVKAQYEEIAQRSKEEAEALYHSKYEELQVTVGRHGDSLKEIKIEISEL…	3556	7168	1	1	1	730.903	2	-0.0005	303	314	0	112.48	1.5e-08	K	VDLLNQEIEFLK	V						File: ~Z:\CORE\RAW_DATA_2020_QE\P780_Sigrun_Lange\P780_R_S.raw~; SpectrumID: ~7298~; PrecursorID: ~0~; scans: ~11025~
5	1::sp|cRAP053|P35908|K22E_HUMAN	Keratin, type II cytoskeletal 2 epidermal OS=Homo sapiens GN=KRT2 PE=1 SV=2	2933	72	4.6e-288	65678	56	48	40	35	80.1	8.07	MSCQISCKSRGRGGGGGGFRGFSSGSAVVSGGSRRSTSSFSCLSRHGGGGGGFGGGGFGSRSLVGLGGTKSISISVAGGGGGFGAAGGFGGRGGGFGGGSSFGGGSGFSGGGFGGGGFGGGRFGGFGGPGGVGGLGGPGGFGPGGYPGGIHEVSVNQSLLQPLNVKVDPEIQNVKAQEREQIKTLNNKFASFIDKVRFLEQQNQVLQTKWELLQQMNVGTRPINLEPIFQGYIDSLKRYLDGLTAERTSQNSELNNMQDLVEDYKKKYEDEINKRTAAENDFVTLKKDVDNAYMIKVELQSKVDLLNQEIEFLKVLYDAEISQIHQSVTDTNVILSMDNSRNLDLDSIIAEVKAQYEEIAQRSKEEAEALYHSKYEELQVTVGRHGDSLKEIKIEISEL…	3639	3556	1	0	0	492.599	3	-0.002	198	209	0	69.1	0.00042	R	FLEQQNQVLQTK	W						File: ~Z:\CORE\RAW_DATA_2020_QE\P780_Sigrun_Lange\P780_R_S.raw~; SpectrumID: ~3624~; PrecursorID: ~0~; scans: ~7166~
5	1::sp|cRAP053|P35908|K22E_HUMAN	Keratin, type II cytoskeletal 2 epidermal OS=Homo sapiens GN=KRT2 PE=1 SV=2	2933	72	4.6e-288	65678	56	48	40	35	80.1	8.07	MSCQISCKSRGRGGGGGGFRGFSSGSAVVSGGSRRSTSSFSCLSRHGGGGGGFGGGGFGSRSLVGLGGTKSISISVAGGGGGFGAAGGFGGRGGGFGGGSSFGGGSGFSGGGFGGGGFGGGRFGGFGGPGGVGGLGGPGGFGPGGYPGGIHEVSVNQSLLQPLNVKVDPEIQNVKAQEREQIKTLNNKFASFIDKVRFLEQQNQVLQTKWELLQQMNVGTRPINLEPIFQGYIDSLKRYLDGLTAERTSQNSELNNMQDLVEDYKKKYEDEINKRTAAENDFVTLKKDVDNAYMIKVELQSKVDLLNQEIEFLKVLYDAEISQIHQSVTDTNVILSMDNSRNLDLDSIIAEVKAQYEEIAQRSKEEAEALYHSKYEELQVTVGRHGDSLKEIKIEISEL…	3640	3547	1	0	0	738.396	2	-0.0003	198	209	0	92.16	2.1e-06	R	FLEQQNQVLQTK	W						File: ~Z:\CORE\RAW_DATA_2020_QE\P780_Sigrun_Lange\P780_R_S.raw~; SpectrumID: ~3615~; PrecursorID: ~0~; scans: ~7157~
5	1::sp|cRAP053|P35908|K22E_HUMAN	Keratin, type II cytoskeletal 2 epidermal OS=Homo sapiens GN=KRT2 PE=1 SV=2	2933	72	4.6e-288	65678	56	48	40	35	80.1	8.07	MSCQISCKSRGRGGGGGGFRGFSSGSAVVSGGSRRSTSSFSCLSRHGGGGGGFGGGGFGSRSLVGLGGTKSISISVAGGGGGFGAAGGFGGRGGGFGGGSSFGGGSGFSGGGFGGGGFGGGRFGGFGGPGGVGGLGGPGGFGPGGYPGGIHEVSVNQSLLQPLNVKVDPEIQNVKAQEREQIKTLNNKFASFIDKVRFLEQQNQVLQTKWELLQQMNVGTRPINLEPIFQGYIDSLKRYLDGLTAERTSQNSELNNMQDLVEDYKKKYEDEINKRTAAENDFVTLKKDVDNAYMIKVELQSKVDLLNQEIEFLKVLYDAEISQIHQSVTDTNVILSMDNSRNLDLDSIIAEVKAQYEEIAQRSKEEAEALYHSKYEELQVTVGRHGDSLKEIKIEISEL…	3643	3860	1	0	0	738.888	2	-0.0013	198	209	0	76.24	8.8e-05	R	FLEQQNQVLQTK	W		Deamidated (NQ)	0.000001000000.0			File: ~Z:\CORE\RAW_DATA_2020_QE\P780_Sigrun_Lange\P780_R_S.raw~; SpectrumID: ~3928~; PrecursorID: ~0~; scans: ~7486~
5	1::sp|cRAP053|P35908|K22E_HUMAN	Keratin, type II cytoskeletal 2 epidermal OS=Homo sapiens GN=KRT2 PE=1 SV=2	2933	72	4.6e-288	65678	56	48	40	35	80.1	8.07	MSCQISCKSRGRGGGGGGFRGFSSGSAVVSGGSRRSTSSFSCLSRHGGGGGGFGGGGFGSRSLVGLGGTKSISISVAGGGGGFGAAGGFGGRGGGFGGGSSFGGGSGFSGGGFGGGGFGGGRFGGFGGPGGVGGLGGPGGFGPGGYPGGIHEVSVNQSLLQPLNVKVDPEIQNVKAQEREQIKTLNNKFASFIDKVRFLEQQNQVLQTKWELLQQMNVGTRPINLEPIFQGYIDSLKRYLDGLTAERTSQNSELNNMQDLVEDYKKKYEDEINKRTAAENDFVTLKKDVDNAYMIKVELQSKVDLLNQEIEFLKVLYDAEISQIHQSVTDTNVILSMDNSRNLDLDSIIAEVKAQYEEIAQRSKEEAEALYHSKYEELQVTVGRHGDSLKEIKIEISEL…	3644	3693	1	0	0	738.889	2	0.0007	198	209	0	69.86	0.00038	R	FLEQQNQVLQTK	W		Deamidated (NQ)	0.000000000100.0			File: ~Z:\CORE\RAW_DATA_2020_QE\P780_Sigrun_Lange\P780_R_S.raw~; SpectrumID: ~3761~; PrecursorID: ~0~; scans: ~7311~
5	1::sp|cRAP053|P35908|K22E_HUMAN	Keratin, type II cytoskeletal 2 epidermal OS=Homo sapiens GN=KRT2 PE=1 SV=2	2933	72	4.6e-288	65678	56	48	40	35	80.1	8.07	MSCQISCKSRGRGGGGGGFRGFSSGSAVVSGGSRRSTSSFSCLSRHGGGGGGFGGGGFGSRSLVGLGGTKSISISVAGGGGGFGAAGGFGGRGGGFGGGSSFGGGSGFSGGGFGGGGFGGGRFGGFGGPGGVGGLGGPGGFGPGGYPGGIHEVSVNQSLLQPLNVKVDPEIQNVKAQEREQIKTLNNKFASFIDKVRFLEQQNQVLQTKWELLQQMNVGTRPINLEPIFQGYIDSLKRYLDGLTAERTSQNSELNNMQDLVEDYKKKYEDEINKRTAAENDFVTLKKDVDNAYMIKVELQSKVDLLNQEIEFLKVLYDAEISQIHQSVTDTNVILSMDNSRNLDLDSIIAEVKAQYEEIAQRSKEEAEALYHSKYEELQVTVGRHGDSLKEIKIEISEL…	4222	730	1	1	1	794.845	2	-0.001	604	623	0	122.48	5.9e-10	R	GGSSSGGGYGSGGGGSSSVK	G						File: ~Z:\CORE\RAW_DATA_2020_QE\P780_Sigrun_Lange\P780_R_S.raw~; SpectrumID: ~759~; PrecursorID: ~0~; scans: ~4084~
5	1::sp|cRAP053|P35908|K22E_HUMAN	Keratin, type II cytoskeletal 2 epidermal OS=Homo sapiens GN=KRT2 PE=1 SV=2	2933	72	4.6e-288	65678	56	48	40	35	80.1	8.07	MSCQISCKSRGRGGGGGGFRGFSSGSAVVSGGSRRSTSSFSCLSRHGGGGGGFGGGGFGSRSLVGLGGTKSISISVAGGGGGFGAAGGFGGRGGGFGGGSSFGGGSGFSGGGFGGGGFGGGRFGGFGGPGGVGGLGGPGGFGPGGYPGGIHEVSVNQSLLQPLNVKVDPEIQNVKAQEREQIKTLNNKFASFIDKVRFLEQQNQVLQTKWELLQQMNVGTRPINLEPIFQGYIDSLKRYLDGLTAERTSQNSELNNMQDLVEDYKKKYEDEINKRTAAENDFVTLKKDVDNAYMIKVELQSKVDLLNQEIEFLKVLYDAEISQIHQSVTDTNVILSMDNSRNLDLDSIIAEVKAQYEEIAQRSKEEAEALYHSKYEELQVTVGRHGDSLKEIKIEISEL…	4320	4821	1	1	1	807.428	2	-0.0012	440	453	1	72.41	0.00019	R	NKLNDLEEALQQAK	E						File: ~Z:\CORE\RAW_DATA_2020_QE\P780_Sigrun_Lange\P780_R_S.raw~; SpectrumID: ~4890~; PrecursorID: ~0~; scans: ~8496~
5	1::sp|cRAP053|P35908|K22E_HUMAN	Keratin, type II cytoskeletal 2 epidermal OS=Homo sapiens GN=KRT2 PE=1 SV=2	2933	72	4.6e-288	65678	56	48	40	35	80.1	8.07	MSCQISCKSRGRGGGGGGFRGFSSGSAVVSGGSRRSTSSFSCLSRHGGGGGGFGGGGFGSRSLVGLGGTKSISISVAGGGGGFGAAGGFGGRGGGFGGGSSFGGGSGFSGGGFGGGGFGGGRFGGFGGPGGVGGLGGPGGFGPGGYPGGIHEVSVNQSLLQPLNVKVDPEIQNVKAQEREQIKTLNNKFASFIDKVRFLEQQNQVLQTKWELLQQMNVGTRPINLEPIFQGYIDSLKRYLDGLTAERTSQNSELNNMQDLVEDYKKKYEDEINKRTAAENDFVTLKKDVDNAYMIKVELQSKVDLLNQEIEFLKVLYDAEISQIHQSVTDTNVILSMDNSRNLDLDSIIAEVKAQYEEIAQRSKEEAEALYHSKYEELQVTVGRHGDSLKEIKIEISEL…	4321	4814	1	1	1	538.621	3	-0.0004	440	453	1	57.19	0.0064	R	NKLNDLEEALQQAK	E						File: ~Z:\CORE\RAW_DATA_2020_QE\P780_Sigrun_Lange\P780_R_S.raw~; SpectrumID: ~4883~; PrecursorID: ~0~; scans: ~8489~
5	1::sp|cRAP053|P35908|K22E_HUMAN	Keratin, type II cytoskeletal 2 epidermal OS=Homo sapiens GN=KRT2 PE=1 SV=2	2933	72	4.6e-288	65678	56	48	40	35	80.1	8.07	MSCQISCKSRGRGGGGGGFRGFSSGSAVVSGGSRRSTSSFSCLSRHGGGGGGFGGGGFGSRSLVGLGGTKSISISVAGGGGGFGAAGGFGGRGGGFGGGSSFGGGSGFSGGGFGGGGFGGGRFGGFGGPGGVGGLGGPGGFGPGGYPGGIHEVSVNQSLLQPLNVKVDPEIQNVKAQEREQIKTLNNKFASFIDKVRFLEQQNQVLQTKWELLQQMNVGTRPINLEPIFQGYIDSLKRYLDGLTAERTSQNSELNNMQDLVEDYKKKYEDEINKRTAAENDFVTLKKDVDNAYMIKVELQSKVDLLNQEIEFLKVLYDAEISQIHQSVTDTNVILSMDNSRNLDLDSIIAEVKAQYEEIAQRSKEEAEALYHSKYEELQVTVGRHGDSLKEIKIEISEL…	4817	1150	1	1	1	870.857	2	0.001	525	544	0	133.79	1.8e-11	R	GSSSGGGYSSGSSSYGSGGR	Q						File: ~Z:\CORE\RAW_DATA_2020_QE\P780_Sigrun_Lange\P780_R_S.raw~; SpectrumID: ~1206~; PrecursorID: ~0~; scans: ~4579~
5	1::sp|cRAP053|P35908|K22E_HUMAN	Keratin, type II cytoskeletal 2 epidermal OS=Homo sapiens GN=KRT2 PE=1 SV=2	2933	72	4.6e-288	65678	56	48	40	35	80.1	8.07	MSCQISCKSRGRGGGGGGFRGFSSGSAVVSGGSRRSTSSFSCLSRHGGGGGGFGGGGFGSRSLVGLGGTKSISISVAGGGGGFGAAGGFGGRGGGFGGGSSFGGGSGFSGGGFGGGGFGGGRFGGFGGPGGVGGLGGPGGFGPGGYPGGIHEVSVNQSLLQPLNVKVDPEIQNVKAQEREQIKTLNNKFASFIDKVRFLEQQNQVLQTKWELLQQMNVGTRPINLEPIFQGYIDSLKRYLDGLTAERTSQNSELNNMQDLVEDYKKKYEDEINKRTAAENDFVTLKKDVDNAYMIKVELQSKVDLLNQEIEFLKVLYDAEISQIHQSVTDTNVILSMDNSRNLDLDSIIAEVKAQYEEIAQRSKEEAEALYHSKYEELQVTVGRHGDSLKEIKIEISEL…	4824	1344	1	1	1	871.377	2	-0.0021	550	572	0	167.08	2.3e-14	R	GGSGGGGSISGGGYGSGGGSGGR	Y						File: ~Z:\CORE\RAW_DATA_2020_QE\P780_Sigrun_Lange\P780_R_S.raw~; SpectrumID: ~1405~; PrecursorID: ~0~; scans: ~4795~
5	1::sp|cRAP053|P35908|K22E_HUMAN	Keratin, type II cytoskeletal 2 epidermal OS=Homo sapiens GN=KRT2 PE=1 SV=2	2933	72	4.6e-288	65678	56	48	40	35	80.1	8.07	MSCQISCKSRGRGGGGGGFRGFSSGSAVVSGGSRRSTSSFSCLSRHGGGGGGFGGGGFGSRSLVGLGGTKSISISVAGGGGGFGAAGGFGGRGGGFGGGSSFGGGSGFSGGGFGGGGFGGGRFGGFGGPGGVGGLGGPGGFGPGGYPGGIHEVSVNQSLLQPLNVKVDPEIQNVKAQEREQIKTLNNKFASFIDKVRFLEQQNQVLQTKWELLQQMNVGTRPINLEPIFQGYIDSLKRYLDGLTAERTSQNSELNNMQDLVEDYKKKYEDEINKRTAAENDFVTLKKDVDNAYMIKVELQSKVDLLNQEIEFLKVLYDAEISQIHQSVTDTNVILSMDNSRNLDLDSIIAEVKAQYEEIAQRSKEEAEALYHSKYEELQVTVGRHGDSLKEIKIEISEL…	4825	1351	1	1	1	581.254	3	-0.0015	550	572	0	47.85	0.019	R	GGSGGGGSISGGGYGSGGGSGGR	Y						File: ~Z:\CORE\RAW_DATA_2020_QE\P780_Sigrun_Lange\P780_R_S.raw~; SpectrumID: ~1412~; PrecursorID: ~0~; scans: ~4802~
5	1::sp|cRAP053|P35908|K22E_HUMAN	Keratin, type II cytoskeletal 2 epidermal OS=Homo sapiens GN=KRT2 PE=1 SV=2	2933	72	4.6e-288	65678	56	48	40	35	80.1	8.07	MSCQISCKSRGRGGGGGGFRGFSSGSAVVSGGSRRSTSSFSCLSRHGGGGGGFGGGGFGSRSLVGLGGTKSISISVAGGGGGFGAAGGFGGRGGGFGGGSSFGGGSGFSGGGFGGGGFGGGRFGGFGGPGGVGGLGGPGGFGPGGYPGGIHEVSVNQSLLQPLNVKVDPEIQNVKAQEREQIKTLNNKFASFIDKVRFLEQQNQVLQTKWELLQQMNVGTRPINLEPIFQGYIDSLKRYLDGLTAERTSQNSELNNMQDLVEDYKKKYEDEINKRTAAENDFVTLKKDVDNAYMIKVELQSKVDLLNQEIEFLKVLYDAEISQIHQSVTDTNVILSMDNSRNLDLDSIIAEVKAQYEEIAQRSKEEAEALYHSKYEELQVTVGRHGDSLKEIKIEISEL…	6326	4709	1	1	1	752.685	3	-0.0046	248	266	1	104.14	1.4e-07	R	TSQNSELNNMQDLVEDYKK	K						File: ~Z:\CORE\RAW_DATA_2020_QE\P780_Sigrun_Lange\P780_R_S.raw~; SpectrumID: ~4778~; PrecursorID: ~0~; scans: ~8379~
5	1::sp|cRAP053|P35908|K22E_HUMAN	Keratin, type II cytoskeletal 2 epidermal OS=Homo sapiens GN=KRT2 PE=1 SV=2	2933	72	4.6e-288	65678	56	48	40	35	80.1	8.07	MSCQISCKSRGRGGGGGGFRGFSSGSAVVSGGSRRSTSSFSCLSRHGGGGGGFGGGGFGSRSLVGLGGTKSISISVAGGGGGFGAAGGFGGRGGGFGGGSSFGGGSGFSGGGFGGGGFGGGRFGGFGGPGGVGGLGGPGGFGPGGYPGGIHEVSVNQSLLQPLNVKVDPEIQNVKAQEREQIKTLNNKFASFIDKVRFLEQQNQVLQTKWELLQQMNVGTRPINLEPIFQGYIDSLKRYLDGLTAERTSQNSELNNMQDLVEDYKKKYEDEINKRTAAENDFVTLKKDVDNAYMIKVELQSKVDLLNQEIEFLKVLYDAEISQIHQSVTDTNVILSMDNSRNLDLDSIIAEVKAQYEEIAQRSKEEAEALYHSKYEELQVTVGRHGDSLKEIKIEISEL…	6328	4877	1	1	1	753.014	3	-0.0014	248	266	1	85.76	8.1e-06	R	TSQNSELNNMQDLVEDYKK	K		Deamidated (NQ)	0.0010000000000000000.0			File: ~Z:\CORE\RAW_DATA_2020_QE\P780_Sigrun_Lange\P780_R_S.raw~; SpectrumID: ~4946~; PrecursorID: ~0~; scans: ~8555~
5	1::sp|cRAP053|P35908|K22E_HUMAN	Keratin, type II cytoskeletal 2 epidermal OS=Homo sapiens GN=KRT2 PE=1 SV=2	2933	72	4.6e-288	65678	56	48	40	35	80.1	8.07	MSCQISCKSRGRGGGGGGFRGFSSGSAVVSGGSRRSTSSFSCLSRHGGGGGGFGGGGFGSRSLVGLGGTKSISISVAGGGGGFGAAGGFGGRGGGFGGGSSFGGGSGFSGGGFGGGGFGGGRFGGFGGPGGVGGLGGPGGFGPGGYPGGIHEVSVNQSLLQPLNVKVDPEIQNVKAQEREQIKTLNNKFASFIDKVRFLEQQNQVLQTKWELLQQMNVGTRPINLEPIFQGYIDSLKRYLDGLTAERTSQNSELNNMQDLVEDYKKKYEDEINKRTAAENDFVTLKKDVDNAYMIKVELQSKVDLLNQEIEFLKVLYDAEISQIHQSVTDTNVILSMDNSRNLDLDSIIAEVKAQYEEIAQRSKEEAEALYHSKYEELQVTVGRHGDSLKEIKIEISEL…	6334	1437	1	1	1	753.33	3	-0.0031	545	572	1	49.96	0.015	R	QSGSRGGSGGGGSISGGGYGSGGGSGGR	Y		Deamidated (R)	0.0000200000000000000000000000.0			File: ~Z:\CORE\RAW_DATA_2020_QE\P780_Sigrun_Lange\P780_R_S.raw~; SpectrumID: ~1498~; PrecursorID: ~0~; scans: ~4894~
5	1::sp|cRAP053|P35908|K22E_HUMAN	Keratin, type II cytoskeletal 2 epidermal OS=Homo sapiens GN=KRT2 PE=1 SV=2	2933	72	4.6e-288	65678	56	48	40	35	80.1	8.07	MSCQISCKSRGRGGGGGGFRGFSSGSAVVSGGSRRSTSSFSCLSRHGGGGGGFGGGGFGSRSLVGLGGTKSISISVAGGGGGFGAAGGFGGRGGGFGGGSSFGGGSGFSGGGFGGGGFGGGRFGGFGGPGGVGGLGGPGGFGPGGYPGGIHEVSVNQSLLQPLNVKVDPEIQNVKAQEREQIKTLNNKFASFIDKVRFLEQQNQVLQTKWELLQQMNVGTRPINLEPIFQGYIDSLKRYLDGLTAERTSQNSELNNMQDLVEDYKKKYEDEINKRTAAENDFVTLKKDVDNAYMIKVELQSKVDLLNQEIEFLKVLYDAEISQIHQSVTDTNVILSMDNSRNLDLDSIIAEVKAQYEEIAQRSKEEAEALYHSKYEELQVTVGRHGDSLKEIKIEISEL…	6386	2924	1	1	1	758.018	3	-0.0014	248	266	1	82.31	1.8e-05	R	TSQNSELNNMQDLVEDYKK	K		Oxidation (M)	0.0000000003000000000.0			File: ~Z:\CORE\RAW_DATA_2020_QE\P780_Sigrun_Lange\P780_R_S.raw~; SpectrumID: ~2991~; PrecursorID: ~0~; scans: ~6478~
5	1::sp|cRAP053|P35908|K22E_HUMAN	Keratin, type II cytoskeletal 2 epidermal OS=Homo sapiens GN=KRT2 PE=1 SV=2	2933	72	4.6e-288	65678	56	48	40	35	80.1	8.07	MSCQISCKSRGRGGGGGGFRGFSSGSAVVSGGSRRSTSSFSCLSRHGGGGGGFGGGGFGSRSLVGLGGTKSISISVAGGGGGFGAAGGFGGRGGGFGGGSSFGGGSGFSGGGFGGGGFGGGRFGGFGGPGGVGGLGGPGGFGPGGYPGGIHEVSVNQSLLQPLNVKVDPEIQNVKAQEREQIKTLNNKFASFIDKVRFLEQQNQVLQTKWELLQQMNVGTRPINLEPIFQGYIDSLKRYLDGLTAERTSQNSELNNMQDLVEDYKKKYEDEINKRTAAENDFVTLKKDVDNAYMIKVELQSKVDLLNQEIEFLKVLYDAEISQIHQSVTDTNVILSMDNSRNLDLDSIIAEVKAQYEEIAQRSKEEAEALYHSKYEELQVTVGRHGDSLKEIKIEISEL…	6578	523	1	1	1	772.334	3	-0.0006	596	623	1	121.2	9.4e-10	K	HSSGGGSRGGSSSGGGYGSGGGGSSSVK	G		Deamidated (R)	0.0000000200000000000000000000.0			File: ~Z:\CORE\RAW_DATA_2020_QE\P780_Sigrun_Lange\P780_R_S.raw~; SpectrumID: ~530~; PrecursorID: ~0~; scans: ~3835~
5	1::sp|cRAP053|P35908|K22E_HUMAN	Keratin, type II cytoskeletal 2 epidermal OS=Homo sapiens GN=KRT2 PE=1 SV=2	2933	72	4.6e-288	65678	56	48	40	35	80.1	8.07	MSCQISCKSRGRGGGGGGFRGFSSGSAVVSGGSRRSTSSFSCLSRHGGGGGGFGGGGFGSRSLVGLGGTKSISISVAGGGGGFGAAGGFGGRGGGFGGGSSFGGGSGFSGGGFGGGGFGGGRFGGFGGPGGVGGLGGPGGFGPGGYPGGIHEVSVNQSLLQPLNVKVDPEIQNVKAQEREQIKTLNNKFASFIDKVRFLEQQNQVLQTKWELLQQMNVGTRPINLEPIFQGYIDSLKRYLDGLTAERTSQNSELNNMQDLVEDYKKKYEDEINKRTAAENDFVTLKKDVDNAYMIKVELQSKVDLLNQEIEFLKVLYDAEISQIHQSVTDTNVILSMDNSRNLDLDSIIAEVKAQYEEIAQRSKEEAEALYHSKYEELQVTVGRHGDSLKEIKIEISEL…	6821	5693	1	1	1	1200.01	2	-0.0014	93	122	0	132.92	5.5e-11	R	GGGFGGGSSFGGGSGFSGGGFGGGGFGGGR	F						File: ~Z:\CORE\RAW_DATA_2020_QE\P780_Sigrun_Lange\P780_R_S.raw~; SpectrumID: ~5768~; PrecursorID: ~0~; scans: ~9418~
5	1::sp|cRAP053|P35908|K22E_HUMAN	Keratin, type II cytoskeletal 2 epidermal OS=Homo sapiens GN=KRT2 PE=1 SV=2	2933	72	4.6e-288	65678	56	48	40	35	80.1	8.07	MSCQISCKSRGRGGGGGGFRGFSSGSAVVSGGSRRSTSSFSCLSRHGGGGGGFGGGGFGSRSLVGLGGTKSISISVAGGGGGFGAAGGFGGRGGGFGGGSSFGGGSGFSGGGFGGGGFGGGRFGGFGGPGGVGGLGGPGGFGPGGYPGGIHEVSVNQSLLQPLNVKVDPEIQNVKAQEREQIKTLNNKFASFIDKVRFLEQQNQVLQTKWELLQQMNVGTRPINLEPIFQGYIDSLKRYLDGLTAERTSQNSELNNMQDLVEDYKKKYEDEINKRTAAENDFVTLKKDVDNAYMIKVELQSKVDLLNQEIEFLKVLYDAEISQIHQSVTDTNVILSMDNSRNLDLDSIIAEVKAQYEEIAQRSKEEAEALYHSKYEELQVTVGRHGDSLKEIKIEISEL…	6822	5683	1	1	1	800.344	3	-0.0005	93	122	0	54.66	0.0037	R	GGGFGGGSSFGGGSGFSGGGFGGGGFGGGR	F						File: ~Z:\CORE\RAW_DATA_2020_QE\P780_Sigrun_Lange\P780_R_S.raw~; SpectrumID: ~5758~; PrecursorID: ~0~; scans: ~9408~
5	1::sp|cRAP053|P35908|K22E_HUMAN	Keratin, type II cytoskeletal 2 epidermal OS=Homo sapiens GN=KRT2 PE=1 SV=2	2933	72	4.6e-288	65678	56	48	40	35	80.1	8.07	MSCQISCKSRGRGGGGGGFRGFSSGSAVVSGGSRRSTSSFSCLSRHGGGGGGFGGGGFGSRSLVGLGGTKSISISVAGGGGGFGAAGGFGGRGGGFGGGSSFGGGSGFSGGGFGGGGFGGGRFGGFGGPGGVGGLGGPGGFGPGGYPGGIHEVSVNQSLLQPLNVKVDPEIQNVKAQEREQIKTLNNKFASFIDKVRFLEQQNQVLQTKWELLQQMNVGTRPINLEPIFQGYIDSLKRYLDGLTAERTSQNSELNNMQDLVEDYKKKYEDEINKRTAAENDFVTLKKDVDNAYMIKVELQSKVDLLNQEIEFLKVLYDAEISQIHQSVTDTNVILSMDNSRNLDLDSIIAEVKAQYEEIAQRSKEEAEALYHSKYEELQVTVGRHGDSLKEIKIEISEL…	6988	4736	1	1	1	825.402	3	-0.0009	491	515	0	85.31	1.4e-05	R	MSGDLSSNVTVSVTSSTISSNVASK	A		Oxidation (M)	0.3000000000000000000000000.0			File: ~Z:\CORE\RAW_DATA_2020_QE\P780_Sigrun_Lange\P780_R_S.raw~; SpectrumID: ~4805~; PrecursorID: ~0~; scans: ~8407~
5	1::sp|cRAP053|P35908|K22E_HUMAN	Keratin, type II cytoskeletal 2 epidermal OS=Homo sapiens GN=KRT2 PE=1 SV=2	2933	72	4.6e-288	65678	56	48	40	35	80.1	8.07	MSCQISCKSRGRGGGGGGFRGFSSGSAVVSGGSRRSTSSFSCLSRHGGGGGGFGGGGFGSRSLVGLGGTKSISISVAGGGGGFGAAGGFGGRGGGFGGGSSFGGGSGFSGGGFGGGGFGGGRFGGFGGPGGVGGLGGPGGFGPGGYPGGIHEVSVNQSLLQPLNVKVDPEIQNVKAQEREQIKTLNNKFASFIDKVRFLEQQNQVLQTKWELLQQMNVGTRPINLEPIFQGYIDSLKRYLDGLTAERTSQNSELNNMQDLVEDYKKKYEDEINKRTAAENDFVTLKKDVDNAYMIKVELQSKVDLLNQEIEFLKVLYDAEISQIHQSVTDTNVILSMDNSRNLDLDSIIAEVKAQYEEIAQRSKEEAEALYHSKYEELQVTVGRHGDSLKEIKIEISEL…	7885	6441	1	1	1	1016.84	3	0.0007	315	341	0	85.23	1.4e-05	K	VLYDAEISQIHQSVTDTNVILSMDNSR	N						File: ~Z:\CORE\RAW_DATA_2020_QE\P780_Sigrun_Lange\P780_R_S.raw~; SpectrumID: ~6520~; PrecursorID: ~0~; scans: ~10208~
5	1::sp|cRAP053|P35908|K22E_HUMAN	Keratin, type II cytoskeletal 2 epidermal OS=Homo sapiens GN=KRT2 PE=1 SV=2	2933	72	4.6e-288	65678	56	48	40	35	80.1	8.07	MSCQISCKSRGRGGGGGGFRGFSSGSAVVSGGSRRSTSSFSCLSRHGGGGGGFGGGGFGSRSLVGLGGTKSISISVAGGGGGFGAAGGFGGRGGGFGGGSSFGGGSGFSGGGFGGGGFGGGRFGGFGGPGGVGGLGGPGGFGPGGYPGGIHEVSVNQSLLQPLNVKVDPEIQNVKAQEREQIKTLNNKFASFIDKVRFLEQQNQVLQTKWELLQQMNVGTRPINLEPIFQGYIDSLKRYLDGLTAERTSQNSELNNMQDLVEDYKKKYEDEINKRTAAENDFVTLKKDVDNAYMIKVELQSKVDLLNQEIEFLKVLYDAEISQIHQSVTDTNVILSMDNSRNLDLDSIIAEVKAQYEEIAQRSKEEAEALYHSKYEELQVTVGRHGDSLKEIKIEISEL…	7917	5918	1	1	1	1022.51	3	0.0306	315	341	0	69	0.00059	K	VLYDAEISQIHQSVTDTNVILSMDNSR	N		Deamidated (NQ); Oxidation (M)	0.000000001000000000000030000.0			File: ~Z:\CORE\RAW_DATA_2020_QE\P780_Sigrun_Lange\P780_R_S.raw~; SpectrumID: ~5993~; PrecursorID: ~0~; scans: ~9654~
5	1::sp|cRAP053|P35908|K22E_HUMAN	Keratin, type II cytoskeletal 2 epidermal OS=Homo sapiens GN=KRT2 PE=1 SV=2	2933	72	4.6e-288	65678	56	48	40	35	80.1	8.07	MSCQISCKSRGRGGGGGGFRGFSSGSAVVSGGSRRSTSSFSCLSRHGGGGGGFGGGGFGSRSLVGLGGTKSISISVAGGGGGFGAAGGFGGRGGGFGGGSSFGGGSGFSGGGFGGGGFGGGRFGGFGGPGGVGGLGGPGGFGPGGYPGGIHEVSVNQSLLQPLNVKVDPEIQNVKAQEREQIKTLNNKFASFIDKVRFLEQQNQVLQTKWELLQQMNVGTRPINLEPIFQGYIDSLKRYLDGLTAERTSQNSELNNMQDLVEDYKKKYEDEINKRTAAENDFVTLKKDVDNAYMIKVELQSKVDLLNQEIEFLKVLYDAEISQIHQSVTDTNVILSMDNSRNLDLDSIIAEVKAQYEEIAQRSKEEAEALYHSKYEELQVTVGRHGDSLKEIKIEISEL…	8152	7708	1	1	1	1107.58	3	0.0404	210	237	0	39.07	0.33	K	WELLQQMNVGTRPINLEPIFQGYIDSLK	R		Deamidated (NQ); Deamidated (R); Oxidation (M)	0.0000003000020010000000000000.0			File: ~Z:\CORE\RAW_DATA_2020_QE\P780_Sigrun_Lange\P780_R_S.raw~; SpectrumID: ~8125~; PrecursorID: ~0~; scans: ~11893~
5	1::sp|cRAP053|P35908|K22E_HUMAN	Keratin, type II cytoskeletal 2 epidermal OS=Homo sapiens GN=KRT2 PE=1 SV=2	2933	72	4.6e-288	65678	56	48	40	35	80.1	8.07	MSCQISCKSRGRGGGGGGFRGFSSGSAVVSGGSRRSTSSFSCLSRHGGGGGGFGGGGFGSRSLVGLGGTKSISISVAGGGGGFGAAGGFGGRGGGFGGGSSFGGGSGFSGGGFGGGGFGGGRFGGFGGPGGVGGLGGPGGFGPGGYPGGIHEVSVNQSLLQPLNVKVDPEIQNVKAQEREQIKTLNNKFASFIDKVRFLEQQNQVLQTKWELLQQMNVGTRPINLEPIFQGYIDSLKRYLDGLTAERTSQNSELNNMQDLVEDYKKKYEDEINKRTAAENDFVTLKKDVDNAYMIKVELQSKVDLLNQEIEFLKVLYDAEISQIHQSVTDTNVILSMDNSRNLDLDSIIAEVKAQYEEIAQRSKEEAEALYHSKYEELQVTVGRHGDSLKEIKIEISEL…	8728	7156	1	1	1	1023.77	4	-0.0057	123	166	0	65.2	0.00095	R	FGGFGGPGGVGGLGGPGGFGPGGYPGGIHEVSVNQSLLQPLNVK	V						File: ~Z:\CORE\RAW_DATA_2020_QE\P780_Sigrun_Lange\P780_R_S.raw~; SpectrumID: ~7265~; PrecursorID: ~0~; scans: ~10990~	emPAI	17.35
6	2::tr|A0A6J0YF65|A0A6J0YF65_ODOVR	alpha-2-macroglobulin OS=Odocoileus virginianus texanus OX=9880 GN=LOC110144654 PE=4 SV=1	2929	72	9.9e-288	155820	58	45	43	37	42.6	5.71	MGKNKLLHPSLILLLLLLLPTDASASGKPQYMVLVPSLLHTGTPEKGCLLLSHLNETVTVSASLESVRENRSLFTDVVAEKDLFHCVSFTLPRSPTSQEVMFLTIQVKGSTQEFKKRTTVLVKNEESLVFVQTDKPIYKPEQTVKFRIVFLDESFHPLNELVPLVYIEDPKGNRIAQWQNLEVENGLQQLTFPLSSEPFQGSYKVVVQKGSGGTAEHPFTVEEFVLPKFEVQVRMPKIITILEEEMNVLVCGLYTYGKPVPGHVTMNVCRKYRNPSNCYGEESNAVCEKFSGQLNTEGCFSQQVNTKIFQMKRQEFEMKIEVEAKIQEKGTEVELTGKGATEITTTITKLSFVTVDSNLRRGIPFTGQVLLVDGKGVPMPNKVIFITANEANHKSNATT…	25	3116	1	1	0	383.212	2	0.0016	807	813	0	42.66	0.013	R	GEAFTLK	A						File: ~Z:\CORE\RAW_DATA_2020_QE\P780_Sigrun_Lange\P780_R_S.raw~; SpectrumID: ~3183~; PrecursorID: ~0~; scans: ~6685~
6	2::tr|A0A6J0YF65|A0A6J0YF65_ODOVR	alpha-2-macroglobulin OS=Odocoileus virginianus texanus OX=9880 GN=LOC110144654 PE=4 SV=1	2929	72	9.9e-288	155820	58	45	43	37	42.6	5.71	MGKNKLLHPSLILLLLLLLPTDASASGKPQYMVLVPSLLHTGTPEKGCLLLSHLNETVTVSASLESVRENRSLFTDVVAEKDLFHCVSFTLPRSPTSQEVMFLTIQVKGSTQEFKKRTTVLVKNEESLVFVQTDKPIYKPEQTVKFRIVFLDESFHPLNELVPLVYIEDPKGNRIAQWQNLEVENGLQQLTFPLSSEPFQGSYKVVVQKGSGGTAEHPFTVEEFVLPKFEVQVRMPKIITILEEEMNVLVCGLYTYGKPVPGHVTMNVCRKYRNPSNCYGEESNAVCEKFSGQLNTEGCFSQQVNTKIFQMKRQEFEMKIEVEAKIQEKGTEVELTGKGATEITTTITKLSFVTVDSNLRRGIPFTGQVLLVDGKGVPMPNKVIFITANEANHKSNATT…	655	3225	1	1	0	436.758	2	-0.0006	846	853	0	49.72	0.029	K	VSEPLSLK	L						File: ~Z:\CORE\RAW_DATA_2020_QE\P780_Sigrun_Lange\P780_R_S.raw~; SpectrumID: ~3292~; PrecursorID: ~0~; scans: ~6808~
6	2::tr|A0A6J0YF65|A0A6J0YF65_ODOVR	alpha-2-macroglobulin OS=Odocoileus virginianus texanus OX=9880 GN=LOC110144654 PE=4 SV=1	2929	72	9.9e-288	155820	58	45	43	37	42.6	5.71	MGKNKLLHPSLILLLLLLLPTDASASGKPQYMVLVPSLLHTGTPEKGCLLLSHLNETVTVSASLESVRENRSLFTDVVAEKDLFHCVSFTLPRSPTSQEVMFLTIQVKGSTQEFKKRTTVLVKNEESLVFVQTDKPIYKPEQTVKFRIVFLDESFHPLNELVPLVYIEDPKGNRIAQWQNLEVENGLQQLTFPLSSEPFQGSYKVVVQKGSGGTAEHPFTVEEFVLPKFEVQVRMPKIITILEEEMNVLVCGLYTYGKPVPGHVTMNVCRKYRNPSNCYGEESNAVCEKFSGQLNTEGCFSQQVNTKIFQMKRQEFEMKIEVEAKIQEKGTEVELTGKGATEITTTITKLSFVTVDSNLRRGIPFTGQVLLVDGKGVPMPNKVIFITANEANHKSNATT…	749	2373	1	1	0	442.284	2	-0.0004	1359	1366	0	30.37	0.31	R	DLKPAIVK	V						File: ~Z:\CORE\RAW_DATA_2020_QE\P780_Sigrun_Lange\P780_R_S.raw~; SpectrumID: ~2439~; PrecursorID: ~0~; scans: ~5897~
6	2::tr|A0A6J0YF65|A0A6J0YF65_ODOVR	alpha-2-macroglobulin OS=Odocoileus virginianus texanus OX=9880 GN=LOC110144654 PE=4 SV=1	2929	72	9.9e-288	155820	58	45	43	37	42.6	5.71	MGKNKLLHPSLILLLLLLLPTDASASGKPQYMVLVPSLLHTGTPEKGCLLLSHLNETVTVSASLESVRENRSLFTDVVAEKDLFHCVSFTLPRSPTSQEVMFLTIQVKGSTQEFKKRTTVLVKNEESLVFVQTDKPIYKPEQTVKFRIVFLDESFHPLNELVPLVYIEDPKGNRIAQWQNLEVENGLQQLTFPLSSEPFQGSYKVVVQKGSGGTAEHPFTVEEFVLPKFEVQVRMPKIITILEEEMNVLVCGLYTYGKPVPGHVTMNVCRKYRNPSNCYGEESNAVCEKFSGQLNTEGCFSQQVNTKIFQMKRQEFEMKIEVEAKIQEKGTEVELTGKGATEITTTITKLSFVTVDSNLRRGIPFTGQVLLVDGKGVPMPNKVIFITANEANHKSNATT…	753	2408	1	1	0	443.724	2	-0.0005	1183	1190	0	56.82	0.0023	R	YGAATFTR	T						File: ~Z:\CORE\RAW_DATA_2020_QE\P780_Sigrun_Lange\P780_R_S.raw~; SpectrumID: ~2474~; PrecursorID: ~0~; scans: ~5935~
6	2::tr|A0A6J0YF65|A0A6J0YF65_ODOVR	alpha-2-macroglobulin OS=Odocoileus virginianus texanus OX=9880 GN=LOC110144654 PE=4 SV=1	2929	72	9.9e-288	155820	58	45	43	37	42.6	5.71	MGKNKLLHPSLILLLLLLLPTDASASGKPQYMVLVPSLLHTGTPEKGCLLLSHLNETVTVSASLESVRENRSLFTDVVAEKDLFHCVSFTLPRSPTSQEVMFLTIQVKGSTQEFKKRTTVLVKNEESLVFVQTDKPIYKPEQTVKFRIVFLDESFHPLNELVPLVYIEDPKGNRIAQWQNLEVENGLQQLTFPLSSEPFQGSYKVVVQKGSGGTAEHPFTVEEFVLPKFEVQVRMPKIITILEEEMNVLVCGLYTYGKPVPGHVTMNVCRKYRNPSNCYGEESNAVCEKFSGQLNTEGCFSQQVNTKIFQMKRQEFEMKIEVEAKIQEKGTEVELTGKGATEITTTITKLSFVTVDSNLRRGIPFTGQVLLVDGKGVPMPNKVIFITANEANHKSNATT…	757	3951	1	1	0	445.248	2	-0.0003	568	575	0	47.95	0.059	K	VGLNFSPR	Q						File: ~Z:\CORE\RAW_DATA_2020_QE\P780_Sigrun_Lange\P780_R_S.raw~; SpectrumID: ~4019~; PrecursorID: ~0~; scans: ~7582~
6	2::tr|A0A6J0YF65|A0A6J0YF65_ODOVR	alpha-2-macroglobulin OS=Odocoileus virginianus texanus OX=9880 GN=LOC110144654 PE=4 SV=1	2929	72	9.9e-288	155820	58	45	43	37	42.6	5.71	MGKNKLLHPSLILLLLLLLPTDASASGKPQYMVLVPSLLHTGTPEKGCLLLSHLNETVTVSASLESVRENRSLFTDVVAEKDLFHCVSFTLPRSPTSQEVMFLTIQVKGSTQEFKKRTTVLVKNEESLVFVQTDKPIYKPEQTVKFRIVFLDESFHPLNELVPLVYIEDPKGNRIAQWQNLEVENGLQQLTFPLSSEPFQGSYKVVVQKGSGGTAEHPFTVEEFVLPKFEVQVRMPKIITILEEEMNVLVCGLYTYGKPVPGHVTMNVCRKYRNPSNCYGEESNAVCEKFSGQLNTEGCFSQQVNTKIFQMKRQEFEMKIEVEAKIQEKGTEVELTGKGATEITTTITKLSFVTVDSNLRRGIPFTGQVLLVDGKGVPMPNKVIFITANEANHKSNATT…	933	2096	1	1	0	467.248	2	-0.0005	330	338	0	53.44	0.015	K	GTEVELTGK	G						File: ~Z:\CORE\RAW_DATA_2020_QE\P780_Sigrun_Lange\P780_R_S.raw~; SpectrumID: ~2162~; PrecursorID: ~0~; scans: ~5601~
6	2::tr|A0A6J0YF65|A0A6J0YF65_ODOVR	alpha-2-macroglobulin OS=Odocoileus virginianus texanus OX=9880 GN=LOC110144654 PE=4 SV=1	2929	72	9.9e-288	155820	58	45	43	37	42.6	5.71	MGKNKLLHPSLILLLLLLLPTDASASGKPQYMVLVPSLLHTGTPEKGCLLLSHLNETVTVSASLESVRENRSLFTDVVAEKDLFHCVSFTLPRSPTSQEVMFLTIQVKGSTQEFKKRTTVLVKNEESLVFVQTDKPIYKPEQTVKFRIVFLDESFHPLNELVPLVYIEDPKGNRIAQWQNLEVENGLQQLTFPLSSEPFQGSYKVVVQKGSGGTAEHPFTVEEFVLPKFEVQVRMPKIITILEEEMNVLVCGLYTYGKPVPGHVTMNVCRKYRNPSNCYGEESNAVCEKFSGQLNTEGCFSQQVNTKIFQMKRQEFEMKIEVEAKIQEKGTEVELTGKGATEITTTITKLSFVTVDSNLRRGIPFTGQVLLVDGKGVPMPNKVIFITANEANHKSNATT…	1083	1324	4	1	0	484.236	2	-0.0009	313	319	1	30.9	1.7	K	RQEFEMK	I						File: ~Z:\CORE\RAW_DATA_2020_QE\P780_Sigrun_Lange\P780_R_S.raw~; SpectrumID: ~1385~; PrecursorID: ~0~; scans: ~4774~
6	2::tr|A0A6J0YF65|A0A6J0YF65_ODOVR	alpha-2-macroglobulin OS=Odocoileus virginianus texanus OX=9880 GN=LOC110144654 PE=4 SV=1	2929	72	9.9e-288	155820	58	45	43	37	42.6	5.71	MGKNKLLHPSLILLLLLLLPTDASASGKPQYMVLVPSLLHTGTPEKGCLLLSHLNETVTVSASLESVRENRSLFTDVVAEKDLFHCVSFTLPRSPTSQEVMFLTIQVKGSTQEFKKRTTVLVKNEESLVFVQTDKPIYKPEQTVKFRIVFLDESFHPLNELVPLVYIEDPKGNRIAQWQNLEVENGLQQLTFPLSSEPFQGSYKVVVQKGSGGTAEHPFTVEEFVLPKFEVQVRMPKIITILEEEMNVLVCGLYTYGKPVPGHVTMNVCRKYRNPSNCYGEESNAVCEKFSGQLNTEGCFSQQVNTKIFQMKRQEFEMKIEVEAKIQEKGTEVELTGKGATEITTTITKLSFVTVDSNLRRGIPFTGQVLLVDGKGVPMPNKVIFITANEANHKSNATT…	1344	4930	1	1	0	509.8	2	-0.0001	814	822	0	47.92	0.017	K	ATVLNYLPK	C						File: ~Z:\CORE\RAW_DATA_2020_QE\P780_Sigrun_Lange\P780_R_S.raw~; SpectrumID: ~4999~; PrecursorID: ~0~; scans: ~8611~
6	2::tr|A0A6J0YF65|A0A6J0YF65_ODOVR	alpha-2-macroglobulin OS=Odocoileus virginianus texanus OX=9880 GN=LOC110144654 PE=4 SV=1	2929	72	9.9e-288	155820	58	45	43	37	42.6	5.71	MGKNKLLHPSLILLLLLLLPTDASASGKPQYMVLVPSLLHTGTPEKGCLLLSHLNETVTVSASLESVRENRSLFTDVVAEKDLFHCVSFTLPRSPTSQEVMFLTIQVKGSTQEFKKRTTVLVKNEESLVFVQTDKPIYKPEQTVKFRIVFLDESFHPLNELVPLVYIEDPKGNRIAQWQNLEVENGLQQLTFPLSSEPFQGSYKVVVQKGSGGTAEHPFTVEEFVLPKFEVQVRMPKIITILEEEMNVLVCGLYTYGKPVPGHVTMNVCRKYRNPSNCYGEESNAVCEKFSGQLNTEGCFSQQVNTKIFQMKRQEFEMKIEVEAKIQEKGTEVELTGKGATEITTTITKLSFVTVDSNLRRGIPFTGQVLLVDGKGVPMPNKVIFITANEANHKSNATT…	1701	3451	1	1	0	552.306	2	-0.0007	1001	1011	0	81.51	2.2e-05	R	SSGSLLNNAIK	G						File: ~Z:\CORE\RAW_DATA_2020_QE\P780_Sigrun_Lange\P780_R_S.raw~; SpectrumID: ~3518~; PrecursorID: ~0~; scans: ~7055~
6	2::tr|A0A6J0YF65|A0A6J0YF65_ODOVR	alpha-2-macroglobulin OS=Odocoileus virginianus texanus OX=9880 GN=LOC110144654 PE=4 SV=1	2929	72	9.9e-288	155820	58	45	43	37	42.6	5.71	MGKNKLLHPSLILLLLLLLPTDASASGKPQYMVLVPSLLHTGTPEKGCLLLSHLNETVTVSASLESVRENRSLFTDVVAEKDLFHCVSFTLPRSPTSQEVMFLTIQVKGSTQEFKKRTTVLVKNEESLVFVQTDKPIYKPEQTVKFRIVFLDESFHPLNELVPLVYIEDPKGNRIAQWQNLEVENGLQQLTFPLSSEPFQGSYKVVVQKGSGGTAEHPFTVEEFVLPKFEVQVRMPKIITILEEEMNVLVCGLYTYGKPVPGHVTMNVCRKYRNPSNCYGEESNAVCEKFSGQLNTEGCFSQQVNTKIFQMKRQEFEMKIEVEAKIQEKGTEVELTGKGATEITTTITKLSFVTVDSNLRRGIPFTGQVLLVDGKGVPMPNKVIFITANEANHKSNATT…	1725	5323	1	1	0	554.798	2	0	72	81	0	66.4	0.00047	R	SLFTDVVAEK	D						File: ~Z:\CORE\RAW_DATA_2020_QE\P780_Sigrun_Lange\P780_R_S.raw~; SpectrumID: ~5394~; PrecursorID: ~0~; scans: ~9026~
6	2::tr|A0A6J0YF65|A0A6J0YF65_ODOVR	alpha-2-macroglobulin OS=Odocoileus virginianus texanus OX=9880 GN=LOC110144654 PE=4 SV=1	2929	72	9.9e-288	155820	58	45	43	37	42.6	5.71	MGKNKLLHPSLILLLLLLLPTDASASGKPQYMVLVPSLLHTGTPEKGCLLLSHLNETVTVSASLESVRENRSLFTDVVAEKDLFHCVSFTLPRSPTSQEVMFLTIQVKGSTQEFKKRTTVLVKNEESLVFVQTDKPIYKPEQTVKFRIVFLDESFHPLNELVPLVYIEDPKGNRIAQWQNLEVENGLQQLTFPLSSEPFQGSYKVVVQKGSGGTAEHPFTVEEFVLPKFEVQVRMPKIITILEEEMNVLVCGLYTYGKPVPGHVTMNVCRKYRNPSNCYGEESNAVCEKFSGQLNTEGCFSQQVNTKIFQMKRQEFEMKIEVEAKIQEKGTEVELTGKGATEITTTITKLSFVTVDSNLRRGIPFTGQVLLVDGKGVPMPNKVIFITANEANHKSNATT…	1852	2873	1	1	0	568.314	2	-0.0002	339	349	0	64.99	0.00069	K	GATEITTTITK	L						File: ~Z:\CORE\RAW_DATA_2020_QE\P780_Sigrun_Lange\P780_R_S.raw~; SpectrumID: ~2940~; PrecursorID: ~0~; scans: ~6425~
6	2::tr|A0A6J0YF65|A0A6J0YF65_ODOVR	alpha-2-macroglobulin OS=Odocoileus virginianus texanus OX=9880 GN=LOC110144654 PE=4 SV=1	2929	72	9.9e-288	155820	58	45	43	37	42.6	5.71	MGKNKLLHPSLILLLLLLLPTDASASGKPQYMVLVPSLLHTGTPEKGCLLLSHLNETVTVSASLESVRENRSLFTDVVAEKDLFHCVSFTLPRSPTSQEVMFLTIQVKGSTQEFKKRTTVLVKNEESLVFVQTDKPIYKPEQTVKFRIVFLDESFHPLNELVPLVYIEDPKGNRIAQWQNLEVENGLQQLTFPLSSEPFQGSYKVVVQKGSGGTAEHPFTVEEFVLPKFEVQVRMPKIITILEEEMNVLVCGLYTYGKPVPGHVTMNVCRKYRNPSNCYGEESNAVCEKFSGQLNTEGCFSQQVNTKIFQMKRQEFEMKIEVEAKIQEKGTEVELTGKGATEITTTITKLSFVTVDSNLRRGIPFTGQVLLVDGKGVPMPNKVIFITANEANHKSNATT…	2144	2034	1	1	0	595.785	2	0.0002	690	698	0	39.03	0.38	K	ICPQPEQYR	I						File: ~Z:\CORE\RAW_DATA_2020_QE\P780_Sigrun_Lange\P780_R_S.raw~; SpectrumID: ~2100~; PrecursorID: ~0~; scans: ~5536~
6	2::tr|A0A6J0YF65|A0A6J0YF65_ODOVR	alpha-2-macroglobulin OS=Odocoileus virginianus texanus OX=9880 GN=LOC110144654 PE=4 SV=1	2929	72	9.9e-288	155820	58	45	43	37	42.6	5.71	MGKNKLLHPSLILLLLLLLPTDASASGKPQYMVLVPSLLHTGTPEKGCLLLSHLNETVTVSASLESVRENRSLFTDVVAEKDLFHCVSFTLPRSPTSQEVMFLTIQVKGSTQEFKKRTTVLVKNEESLVFVQTDKPIYKPEQTVKFRIVFLDESFHPLNELVPLVYIEDPKGNRIAQWQNLEVENGLQQLTFPLSSEPFQGSYKVVVQKGSGGTAEHPFTVEEFVLPKFEVQVRMPKIITILEEEMNVLVCGLYTYGKPVPGHVTMNVCRKYRNPSNCYGEESNAVCEKFSGQLNTEGCFSQQVNTKIFQMKRQEFEMKIEVEAKIQEKGTEVELTGKGATEITTTITKLSFVTVDSNLRRGIPFTGQVLLVDGKGVPMPNKVIFITANEANHKSNATT…	2153	320	1	1	0	398.191	3	-0.0005	1056	1066	0	40.91	0.22	K	EGSQGSHVYTK	A						File: ~Z:\CORE\RAW_DATA_2020_QE\P780_Sigrun_Lange\P780_R_S.raw~; SpectrumID: ~322~; PrecursorID: ~0~; scans: ~3603~
6	2::tr|A0A6J0YF65|A0A6J0YF65_ODOVR	alpha-2-macroglobulin OS=Odocoileus virginianus texanus OX=9880 GN=LOC110144654 PE=4 SV=1	2929	72	9.9e-288	155820	58	45	43	37	42.6	5.71	MGKNKLLHPSLILLLLLLLPTDASASGKPQYMVLVPSLLHTGTPEKGCLLLSHLNETVTVSASLESVRENRSLFTDVVAEKDLFHCVSFTLPRSPTSQEVMFLTIQVKGSTQEFKKRTTVLVKNEESLVFVQTDKPIYKPEQTVKFRIVFLDESFHPLNELVPLVYIEDPKGNRIAQWQNLEVENGLQQLTFPLSSEPFQGSYKVVVQKGSGGTAEHPFTVEEFVLPKFEVQVRMPKIITILEEEMNVLVCGLYTYGKPVPGHVTMNVCRKYRNPSNCYGEESNAVCEKFSGQLNTEGCFSQQVNTKIFQMKRQEFEMKIEVEAKIQEKGTEVELTGKGATEITTTITKLSFVTVDSNLRRGIPFTGQVLLVDGKGVPMPNKVIFITANEANHKSNATT…	2154	321	1	1	0	596.784	2	0.0006	1056	1066	0	82.1	1.7e-05	K	EGSQGSHVYTK	A						File: ~Z:\CORE\RAW_DATA_2020_QE\P780_Sigrun_Lange\P780_R_S.raw~; SpectrumID: ~323~; PrecursorID: ~0~; scans: ~3604~
6	2::tr|A0A6J0YF65|A0A6J0YF65_ODOVR	alpha-2-macroglobulin OS=Odocoileus virginianus texanus OX=9880 GN=LOC110144654 PE=4 SV=1	2929	72	9.9e-288	155820	58	45	43	37	42.6	5.71	MGKNKLLHPSLILLLLLLLPTDASASGKPQYMVLVPSLLHTGTPEKGCLLLSHLNETVTVSASLESVRENRSLFTDVVAEKDLFHCVSFTLPRSPTSQEVMFLTIQVKGSTQEFKKRTTVLVKNEESLVFVQTDKPIYKPEQTVKFRIVFLDESFHPLNELVPLVYIEDPKGNRIAQWQNLEVENGLQQLTFPLSSEPFQGSYKVVVQKGSGGTAEHPFTVEEFVLPKFEVQVRMPKIITILEEEMNVLVCGLYTYGKPVPGHVTMNVCRKYRNPSNCYGEESNAVCEKFSGQLNTEGCFSQQVNTKIFQMKRQEFEMKIEVEAKIQEKGTEVELTGKGATEITTTITKLSFVTVDSNLRRGIPFTGQVLLVDGKGVPMPNKVIFITANEANHKSNATT…	2237	3010	1	1	0	605.825	2	0	854	864	0	62.73	0.0011	K	LPPNVVEESAR	A						File: ~Z:\CORE\RAW_DATA_2020_QE\P780_Sigrun_Lange\P780_R_S.raw~; SpectrumID: ~3077~; PrecursorID: ~0~; scans: ~6569~
6	2::tr|A0A6J0YF65|A0A6J0YF65_ODOVR	alpha-2-macroglobulin OS=Odocoileus virginianus texanus OX=9880 GN=LOC110144654 PE=4 SV=1	2929	72	9.9e-288	155820	58	45	43	37	42.6	5.71	MGKNKLLHPSLILLLLLLLPTDASASGKPQYMVLVPSLLHTGTPEKGCLLLSHLNETVTVSASLESVRENRSLFTDVVAEKDLFHCVSFTLPRSPTSQEVMFLTIQVKGSTQEFKKRTTVLVKNEESLVFVQTDKPIYKPEQTVKFRIVFLDESFHPLNELVPLVYIEDPKGNRIAQWQNLEVENGLQQLTFPLSSEPFQGSYKVVVQKGSGGTAEHPFTVEEFVLPKFEVQVRMPKIITILEEEMNVLVCGLYTYGKPVPGHVTMNVCRKYRNPSNCYGEESNAVCEKFSGQLNTEGCFSQQVNTKIFQMKRQEFEMKIEVEAKIQEKGTEVELTGKGATEITTTITKLSFVTVDSNLRRGIPFTGQVLLVDGKGVPMPNKVIFITANEANHKSNATT…	2289	3429	1	1	0	610.319	2	-0.0006	1110	1119	0	67.56	0.00066	R	VLTEDVYQPR	A						File: ~Z:\CORE\RAW_DATA_2020_QE\P780_Sigrun_Lange\P780_R_S.raw~; SpectrumID: ~3496~; PrecursorID: ~0~; scans: ~7032~
6	2::tr|A0A6J0YF65|A0A6J0YF65_ODOVR	alpha-2-macroglobulin OS=Odocoileus virginianus texanus OX=9880 GN=LOC110144654 PE=4 SV=1	2929	72	9.9e-288	155820	58	45	43	37	42.6	5.71	MGKNKLLHPSLILLLLLLLPTDASASGKPQYMVLVPSLLHTGTPEKGCLLLSHLNETVTVSASLESVRENRSLFTDVVAEKDLFHCVSFTLPRSPTSQEVMFLTIQVKGSTQEFKKRTTVLVKNEESLVFVQTDKPIYKPEQTVKFRIVFLDESFHPLNELVPLVYIEDPKGNRIAQWQNLEVENGLQQLTFPLSSEPFQGSYKVVVQKGSGGTAEHPFTVEEFVLPKFEVQVRMPKIITILEEEMNVLVCGLYTYGKPVPGHVTMNVCRKYRNPSNCYGEESNAVCEKFSGQLNTEGCFSQQVNTKIFQMKRQEFEMKIEVEAKIQEKGTEVELTGKGATEITTTITKLSFVTVDSNLRRGIPFTGQVLLVDGKGVPMPNKVIFITANEANHKSNATT…	2389	1922	1	1	0	414.551	3	-0.0007	576	586	0	47.82	0.038	R	QSFPASQAHLR	V						File: ~Z:\CORE\RAW_DATA_2020_QE\P780_Sigrun_Lange\P780_R_S.raw~; SpectrumID: ~1988~; PrecursorID: ~0~; scans: ~5417~
6	2::tr|A0A6J0YF65|A0A6J0YF65_ODOVR	alpha-2-macroglobulin OS=Odocoileus virginianus texanus OX=9880 GN=LOC110144654 PE=4 SV=1	2929	72	9.9e-288	155820	58	45	43	37	42.6	5.71	MGKNKLLHPSLILLLLLLLPTDASASGKPQYMVLVPSLLHTGTPEKGCLLLSHLNETVTVSASLESVRENRSLFTDVVAEKDLFHCVSFTLPRSPTSQEVMFLTIQVKGSTQEFKKRTTVLVKNEESLVFVQTDKPIYKPEQTVKFRIVFLDESFHPLNELVPLVYIEDPKGNRIAQWQNLEVENGLQQLTFPLSSEPFQGSYKVVVQKGSGGTAEHPFTVEEFVLPKFEVQVRMPKIITILEEEMNVLVCGLYTYGKPVPGHVTMNVCRKYRNPSNCYGEESNAVCEKFSGQLNTEGCFSQQVNTKIFQMKRQEFEMKIEVEAKIQEKGTEVELTGKGATEITTTITKLSFVTVDSNLRRGIPFTGQVLLVDGKGVPMPNKVIFITANEANHKSNATT…	2390	1948	1	1	0	621.324	2	0.0013	576	586	0	80.49	2.2e-05	R	QSFPASQAHLR	V						File: ~Z:\CORE\RAW_DATA_2020_QE\P780_Sigrun_Lange\P780_R_S.raw~; SpectrumID: ~2014~; PrecursorID: ~0~; scans: ~5444~
6	2::tr|A0A6J0YF65|A0A6J0YF65_ODOVR	alpha-2-macroglobulin OS=Odocoileus virginianus texanus OX=9880 GN=LOC110144654 PE=4 SV=1	2929	72	9.9e-288	155820	58	45	43	37	42.6	5.71	MGKNKLLHPSLILLLLLLLPTDASASGKPQYMVLVPSLLHTGTPEKGCLLLSHLNETVTVSASLESVRENRSLFTDVVAEKDLFHCVSFTLPRSPTSQEVMFLTIQVKGSTQEFKKRTTVLVKNEESLVFVQTDKPIYKPEQTVKFRIVFLDESFHPLNELVPLVYIEDPKGNRIAQWQNLEVENGLQQLTFPLSSEPFQGSYKVVVQKGSGGTAEHPFTVEEFVLPKFEVQVRMPKIITILEEEMNVLVCGLYTYGKPVPGHVTMNVCRKYRNPSNCYGEESNAVCEKFSGQLNTEGCFSQQVNTKIFQMKRQEFEMKIEVEAKIQEKGTEVELTGKGATEITTTITKLSFVTVDSNLRRGIPFTGQVLLVDGKGVPMPNKVIFITANEANHKSNATT…	2436	5246	1	1	0	625.841	2	0.0007	350	360	0	64.64	0.00077	K	LSFVTVDSNLR	R						File: ~Z:\CORE\RAW_DATA_2020_QE\P780_Sigrun_Lange\P780_R_S.raw~; SpectrumID: ~5317~; PrecursorID: ~0~; scans: ~8945~
6	2::tr|A0A6J0YF65|A0A6J0YF65_ODOVR	alpha-2-macroglobulin OS=Odocoileus virginianus texanus OX=9880 GN=LOC110144654 PE=4 SV=1	2929	72	9.9e-288	155820	58	45	43	37	42.6	5.71	MGKNKLLHPSLILLLLLLLPTDASASGKPQYMVLVPSLLHTGTPEKGCLLLSHLNETVTVSASLESVRENRSLFTDVVAEKDLFHCVSFTLPRSPTSQEVMFLTIQVKGSTQEFKKRTTVLVKNEESLVFVQTDKPIYKPEQTVKFRIVFLDESFHPLNELVPLVYIEDPKGNRIAQWQNLEVENGLQQLTFPLSSEPFQGSYKVVVQKGSGGTAEHPFTVEEFVLPKFEVQVRMPKIITILEEEMNVLVCGLYTYGKPVPGHVTMNVCRKYRNPSNCYGEESNAVCEKFSGQLNTEGCFSQQVNTKIFQMKRQEFEMKIEVEAKIQEKGTEVELTGKGATEITTTITKLSFVTVDSNLRRGIPFTGQVLLVDGKGVPMPNKVIFITANEANHKSNATT…	2467	5447	1	1	1	628.855	2	-0.0004	704	715	0	77.16	4.1e-05	R	LLASPVIAEMGR	H						File: ~Z:\CORE\RAW_DATA_2020_QE\P780_Sigrun_Lange\P780_R_S.raw~; SpectrumID: ~5520~; PrecursorID: ~0~; scans: ~9158~
6	2::tr|A0A6J0YF65|A0A6J0YF65_ODOVR	alpha-2-macroglobulin OS=Odocoileus virginianus texanus OX=9880 GN=LOC110144654 PE=4 SV=1	2929	72	9.9e-288	155820	58	45	43	37	42.6	5.71	MGKNKLLHPSLILLLLLLLPTDASASGKPQYMVLVPSLLHTGTPEKGCLLLSHLNETVTVSASLESVRENRSLFTDVVAEKDLFHCVSFTLPRSPTSQEVMFLTIQVKGSTQEFKKRTTVLVKNEESLVFVQTDKPIYKPEQTVKFRIVFLDESFHPLNELVPLVYIEDPKGNRIAQWQNLEVENGLQQLTFPLSSEPFQGSYKVVVQKGSGGTAEHPFTVEEFVLPKFEVQVRMPKIITILEEEMNVLVCGLYTYGKPVPGHVTMNVCRKYRNPSNCYGEESNAVCEKFSGQLNTEGCFSQQVNTKIFQMKRQEFEMKIEVEAKIQEKGTEVELTGKGATEITTTITKLSFVTVDSNLRRGIPFTGQVLLVDGKGVPMPNKVIFITANEANHKSNATT…	2515	4214	1	1	1	636.852	2	-0.0008	704	715	0	59	0.0044	R	LLASPVIAEMGR	H		Oxidation (M)	0.000000000300.0			File: ~Z:\CORE\RAW_DATA_2020_QE\P780_Sigrun_Lange\P780_R_S.raw~; SpectrumID: ~4282~; PrecursorID: ~0~; scans: ~7858~
6	2::tr|A0A6J0YF65|A0A6J0YF65_ODOVR	alpha-2-macroglobulin OS=Odocoileus virginianus texanus OX=9880 GN=LOC110144654 PE=4 SV=1	2929	72	9.9e-288	155820	58	45	43	37	42.6	5.71	MGKNKLLHPSLILLLLLLLPTDASASGKPQYMVLVPSLLHTGTPEKGCLLLSHLNETVTVSASLESVRENRSLFTDVVAEKDLFHCVSFTLPRSPTSQEVMFLTIQVKGSTQEFKKRTTVLVKNEESLVFVQTDKPIYKPEQTVKFRIVFLDESFHPLNELVPLVYIEDPKGNRIAQWQNLEVENGLQQLTFPLSSEPFQGSYKVVVQKGSGGTAEHPFTVEEFVLPKFEVQVRMPKIITILEEEMNVLVCGLYTYGKPVPGHVTMNVCRKYRNPSNCYGEESNAVCEKFSGQLNTEGCFSQQVNTKIFQMKRQEFEMKIEVEAKIQEKGTEVELTGKGATEITTTITKLSFVTVDSNLRRGIPFTGQVLLVDGKGVPMPNKVIFITANEANHKSNATT…	2616	1796	1	1	0	646.8	2	-0.0011	558	567	0	76.68	5.1e-05	R	YEVEHCLTNK	V						File: ~Z:\CORE\RAW_DATA_2020_QE\P780_Sigrun_Lange\P780_R_S.raw~; SpectrumID: ~1862~; PrecursorID: ~0~; scans: ~5284~
6	2::tr|A0A6J0YF65|A0A6J0YF65_ODOVR	alpha-2-macroglobulin OS=Odocoileus virginianus texanus OX=9880 GN=LOC110144654 PE=4 SV=1	2929	72	9.9e-288	155820	58	45	43	37	42.6	5.71	MGKNKLLHPSLILLLLLLLPTDASASGKPQYMVLVPSLLHTGTPEKGCLLLSHLNETVTVSASLESVRENRSLFTDVVAEKDLFHCVSFTLPRSPTSQEVMFLTIQVKGSTQEFKKRTTVLVKNEESLVFVQTDKPIYKPEQTVKFRIVFLDESFHPLNELVPLVYIEDPKGNRIAQWQNLEVENGLQQLTFPLSSEPFQGSYKVVVQKGSGGTAEHPFTVEEFVLPKFEVQVRMPKIITILEEEMNVLVCGLYTYGKPVPGHVTMNVCRKYRNPSNCYGEESNAVCEKFSGQLNTEGCFSQQVNTKIFQMKRQEFEMKIEVEAKIQEKGTEVELTGKGATEITTTITKLSFVTVDSNLRRGIPFTGQVLLVDGKGVPMPNKVIFITANEANHKSNATT…	2617	1793	1	1	0	431.536	3	-0.0004	558	567	0	31.94	1.6	R	YEVEHCLTNK	V						File: ~Z:\CORE\RAW_DATA_2020_QE\P780_Sigrun_Lange\P780_R_S.raw~; SpectrumID: ~1859~; PrecursorID: ~0~; scans: ~5281~
6	2::tr|A0A6J0YF65|A0A6J0YF65_ODOVR	alpha-2-macroglobulin OS=Odocoileus virginianus texanus OX=9880 GN=LOC110144654 PE=4 SV=1	2929	72	9.9e-288	155820	58	45	43	37	42.6	5.71	MGKNKLLHPSLILLLLLLLPTDASASGKPQYMVLVPSLLHTGTPEKGCLLLSHLNETVTVSASLESVRENRSLFTDVVAEKDLFHCVSFTLPRSPTSQEVMFLTIQVKGSTQEFKKRTTVLVKNEESLVFVQTDKPIYKPEQTVKFRIVFLDESFHPLNELVPLVYIEDPKGNRIAQWQNLEVENGLQQLTFPLSSEPFQGSYKVVVQKGSGGTAEHPFTVEEFVLPKFEVQVRMPKIITILEEEMNVLVCGLYTYGKPVPGHVTMNVCRKYRNPSNCYGEESNAVCEKFSGQLNTEGCFSQQVNTKIFQMKRQEFEMKIEVEAKIQEKGTEVELTGKGATEITTTITKLSFVTVDSNLRRGIPFTGQVLLVDGKGVPMPNKVIFITANEANHKSNATT…	2662	3651	1	1	0	651.845	2	-0.0009	587	598	0	88.07	6.5e-06	R	VTASPQSLCALR	A						File: ~Z:\CORE\RAW_DATA_2020_QE\P780_Sigrun_Lange\P780_R_S.raw~; SpectrumID: ~3719~; PrecursorID: ~0~; scans: ~7267~
6	2::tr|A0A6J0YF65|A0A6J0YF65_ODOVR	alpha-2-macroglobulin OS=Odocoileus virginianus texanus OX=9880 GN=LOC110144654 PE=4 SV=1	2929	72	9.9e-288	155820	58	45	43	37	42.6	5.71	MGKNKLLHPSLILLLLLLLPTDASASGKPQYMVLVPSLLHTGTPEKGCLLLSHLNETVTVSASLESVRENRSLFTDVVAEKDLFHCVSFTLPRSPTSQEVMFLTIQVKGSTQEFKKRTTVLVKNEESLVFVQTDKPIYKPEQTVKFRIVFLDESFHPLNELVPLVYIEDPKGNRIAQWQNLEVENGLQQLTFPLSSEPFQGSYKVVVQKGSGGTAEHPFTVEEFVLPKFEVQVRMPKIITILEEEMNVLVCGLYTYGKPVPGHVTMNVCRKYRNPSNCYGEESNAVCEKFSGQLNTEGCFSQQVNTKIFQMKRQEFEMKIEVEAKIQEKGTEVELTGKGATEITTTITKLSFVTVDSNLRRGIPFTGQVLLVDGKGVPMPNKVIFITANEANHKSNATT…	2715	4753	1	1	0	656.356	2	-0.0008	923	933	0	62.21	0.0013	K	AILYLNTGYQR	Q						File: ~Z:\CORE\RAW_DATA_2020_QE\P780_Sigrun_Lange\P780_R_S.raw~; SpectrumID: ~4822~; PrecursorID: ~0~; scans: ~8425~
6	2::tr|A0A6J0YF65|A0A6J0YF65_ODOVR	alpha-2-macroglobulin OS=Odocoileus virginianus texanus OX=9880 GN=LOC110144654 PE=4 SV=1	2929	72	9.9e-288	155820	58	45	43	37	42.6	5.71	MGKNKLLHPSLILLLLLLLPTDASASGKPQYMVLVPSLLHTGTPEKGCLLLSHLNETVTVSASLESVRENRSLFTDVVAEKDLFHCVSFTLPRSPTSQEVMFLTIQVKGSTQEFKKRTTVLVKNEESLVFVQTDKPIYKPEQTVKFRIVFLDESFHPLNELVPLVYIEDPKGNRIAQWQNLEVENGLQQLTFPLSSEPFQGSYKVVVQKGSGGTAEHPFTVEEFVLPKFEVQVRMPKIITILEEEMNVLVCGLYTYGKPVPGHVTMNVCRKYRNPSNCYGEESNAVCEKFSGQLNTEGCFSQQVNTKIFQMKRQEFEMKIEVEAKIQEKGTEVELTGKGATEITTTITKLSFVTVDSNLRRGIPFTGQVLLVDGKGVPMPNKVIFITANEANHKSNATT…	2798	6477	1	1	0	662.821	2	-0.0016	1042	1052	0	59.68	0.0029	R	NALFCLDSAWK	S						File: ~Z:\CORE\RAW_DATA_2020_QE\P780_Sigrun_Lange\P780_R_S.raw~; SpectrumID: ~6557~; PrecursorID: ~0~; scans: ~10247~
6	2::tr|A0A6J0YF65|A0A6J0YF65_ODOVR	alpha-2-macroglobulin OS=Odocoileus virginianus texanus OX=9880 GN=LOC110144654 PE=4 SV=1	2929	72	9.9e-288	155820	58	45	43	37	42.6	5.71	MGKNKLLHPSLILLLLLLLPTDASASGKPQYMVLVPSLLHTGTPEKGCLLLSHLNETVTVSASLESVRENRSLFTDVVAEKDLFHCVSFTLPRSPTSQEVMFLTIQVKGSTQEFKKRTTVLVKNEESLVFVQTDKPIYKPEQTVKFRIVFLDESFHPLNELVPLVYIEDPKGNRIAQWQNLEVENGLQQLTFPLSSEPFQGSYKVVVQKGSGGTAEHPFTVEEFVLPKFEVQVRMPKIITILEEEMNVLVCGLYTYGKPVPGHVTMNVCRKYRNPSNCYGEESNAVCEKFSGQLNTEGCFSQQVNTKIFQMKRQEFEMKIEVEAKIQEKGTEVELTGKGATEITTTITKLSFVTVDSNLRRGIPFTGQVLLVDGKGVPMPNKVIFITANEANHKSNATT…	2971	3050	1	1	0	678.867	2	-0.0001	383	394	0	67.71	0.00048	K	VIFITANEANHK	S						File: ~Z:\CORE\RAW_DATA_2020_QE\P780_Sigrun_Lange\P780_R_S.raw~; SpectrumID: ~3117~; PrecursorID: ~0~; scans: ~6611~
6	2::tr|A0A6J0YF65|A0A6J0YF65_ODOVR	alpha-2-macroglobulin OS=Odocoileus virginianus texanus OX=9880 GN=LOC110144654 PE=4 SV=1	2929	72	9.9e-288	155820	58	45	43	37	42.6	5.71	MGKNKLLHPSLILLLLLLLPTDASASGKPQYMVLVPSLLHTGTPEKGCLLLSHLNETVTVSASLESVRENRSLFTDVVAEKDLFHCVSFTLPRSPTSQEVMFLTIQVKGSTQEFKKRTTVLVKNEESLVFVQTDKPIYKPEQTVKFRIVFLDESFHPLNELVPLVYIEDPKGNRIAQWQNLEVENGLQQLTFPLSSEPFQGSYKVVVQKGSGGTAEHPFTVEEFVLPKFEVQVRMPKIITILEEEMNVLVCGLYTYGKPVPGHVTMNVCRKYRNPSNCYGEESNAVCEKFSGQLNTEGCFSQQVNTKIFQMKRQEFEMKIEVEAKIQEKGTEVELTGKGATEITTTITKLSFVTVDSNLRRGIPFTGQVLLVDGKGVPMPNKVIFITANEANHKSNATT…	2972	3049	1	1	0	452.914	3	0.0004	383	394	0	52.05	0.018	K	VIFITANEANHK	S						File: ~Z:\CORE\RAW_DATA_2020_QE\P780_Sigrun_Lange\P780_R_S.raw~; SpectrumID: ~3116~; PrecursorID: ~0~; scans: ~6610~
6	2::tr|A0A6J0YF65|A0A6J0YF65_ODOVR	alpha-2-macroglobulin OS=Odocoileus virginianus texanus OX=9880 GN=LOC110144654 PE=4 SV=1	2929	72	9.9e-288	155820	58	45	43	37	42.6	5.71	MGKNKLLHPSLILLLLLLLPTDASASGKPQYMVLVPSLLHTGTPEKGCLLLSHLNETVTVSASLESVRENRSLFTDVVAEKDLFHCVSFTLPRSPTSQEVMFLTIQVKGSTQEFKKRTTVLVKNEESLVFVQTDKPIYKPEQTVKFRIVFLDESFHPLNELVPLVYIEDPKGNRIAQWQNLEVENGLQQLTFPLSSEPFQGSYKVVVQKGSGGTAEHPFTVEEFVLPKFEVQVRMPKIITILEEEMNVLVCGLYTYGKPVPGHVTMNVCRKYRNPSNCYGEESNAVCEKFSGQLNTEGCFSQQVNTKIFQMKRQEFEMKIEVEAKIQEKGTEVELTGKGATEITTTITKLSFVTVDSNLRRGIPFTGQVLLVDGKGVPMPNKVIFITANEANHKSNATT…	3307	4428	1	1	0	472.947	3	-0.0007	1304	1316	0	59.87	0.00086	K	MVSGFIPLKPTVK	M						File: ~Z:\CORE\RAW_DATA_2020_QE\P780_Sigrun_Lange\P780_R_S.raw~; SpectrumID: ~4497~; PrecursorID: ~0~; scans: ~8084~
6	2::tr|A0A6J0YF65|A0A6J0YF65_ODOVR	alpha-2-macroglobulin OS=Odocoileus virginianus texanus OX=9880 GN=LOC110144654 PE=4 SV=1	2929	72	9.9e-288	155820	58	45	43	37	42.6	5.71	MGKNKLLHPSLILLLLLLLPTDASASGKPQYMVLVPSLLHTGTPEKGCLLLSHLNETVTVSASLESVRENRSLFTDVVAEKDLFHCVSFTLPRSPTSQEVMFLTIQVKGSTQEFKKRTTVLVKNEESLVFVQTDKPIYKPEQTVKFRIVFLDESFHPLNELVPLVYIEDPKGNRIAQWQNLEVENGLQQLTFPLSSEPFQGSYKVVVQKGSGGTAEHPFTVEEFVLPKFEVQVRMPKIITILEEEMNVLVCGLYTYGKPVPGHVTMNVCRKYRNPSNCYGEESNAVCEKFSGQLNTEGCFSQQVNTKIFQMKRQEFEMKIEVEAKIQEKGTEVELTGKGATEITTTITKLSFVTVDSNLRRGIPFTGQVLLVDGKGVPMPNKVIFITANEANHKSNATT…	3466	6438	1	1	0	722.414	2	-0.0008	362	375	0	72.24	0.00012	R	GIPFTGQVLLVDGK	G						File: ~Z:\CORE\RAW_DATA_2020_QE\P780_Sigrun_Lange\P780_R_S.raw~; SpectrumID: ~6517~; PrecursorID: ~0~; scans: ~10205~
6	2::tr|A0A6J0YF65|A0A6J0YF65_ODOVR	alpha-2-macroglobulin OS=Odocoileus virginianus texanus OX=9880 GN=LOC110144654 PE=4 SV=1	2929	72	9.9e-288	155820	58	45	43	37	42.6	5.71	MGKNKLLHPSLILLLLLLLPTDASASGKPQYMVLVPSLLHTGTPEKGCLLLSHLNETVTVSASLESVRENRSLFTDVVAEKDLFHCVSFTLPRSPTSQEVMFLTIQVKGSTQEFKKRTTVLVKNEESLVFVQTDKPIYKPEQTVKFRIVFLDESFHPLNELVPLVYIEDPKGNRIAQWQNLEVENGLQQLTFPLSSEPFQGSYKVVVQKGSGGTAEHPFTVEEFVLPKFEVQVRMPKIITILEEEMNVLVCGLYTYGKPVPGHVTMNVCRKYRNPSNCYGEESNAVCEKFSGQLNTEGCFSQQVNTKIFQMKRQEFEMKIEVEAKIQEKGTEVELTGKGATEITTTITKLSFVTVDSNLRRGIPFTGQVLLVDGKGVPMPNKVIFITANEANHKSNATT…	3742	6437	1	1	0	497.919	3	0.0011	82	93	0	46.59	0.085	K	DLFHCVSFTLPR	S						File: ~Z:\CORE\RAW_DATA_2020_QE\P780_Sigrun_Lange\P780_R_S.raw~; SpectrumID: ~6516~; PrecursorID: ~0~; scans: ~10204~
6	2::tr|A0A6J0YF65|A0A6J0YF65_ODOVR	alpha-2-macroglobulin OS=Odocoileus virginianus texanus OX=9880 GN=LOC110144654 PE=4 SV=1	2929	72	9.9e-288	155820	58	45	43	37	42.6	5.71	MGKNKLLHPSLILLLLLLLPTDASASGKPQYMVLVPSLLHTGTPEKGCLLLSHLNETVTVSASLESVRENRSLFTDVVAEKDLFHCVSFTLPRSPTSQEVMFLTIQVKGSTQEFKKRTTVLVKNEESLVFVQTDKPIYKPEQTVKFRIVFLDESFHPLNELVPLVYIEDPKGNRIAQWQNLEVENGLQQLTFPLSSEPFQGSYKVVVQKGSGGTAEHPFTVEEFVLPKFEVQVRMPKIITILEEEMNVLVCGLYTYGKPVPGHVTMNVCRKYRNPSNCYGEESNAVCEKFSGQLNTEGCFSQQVNTKIFQMKRQEFEMKIEVEAKIQEKGTEVELTGKGATEITTTITKLSFVTVDSNLRRGIPFTGQVLLVDGKGVPMPNKVIFITANEANHKSNATT…	4011	7294	1	1	0	770.394	2	-0.0024	865	879	0	72.32	0.00019	R	ASFSVLGDILGSAMR	N		Oxidation (M)	0.000000000000030.0			File: ~Z:\CORE\RAW_DATA_2020_QE\P780_Sigrun_Lange\P780_R_S.raw~; SpectrumID: ~7488~; PrecursorID: ~0~; scans: ~11224~
6	2::tr|A0A6J0YF65|A0A6J0YF65_ODOVR	alpha-2-macroglobulin OS=Odocoileus virginianus texanus OX=9880 GN=LOC110144654 PE=4 SV=1	2929	72	9.9e-288	155820	58	45	43	37	42.6	5.71	MGKNKLLHPSLILLLLLLLPTDASASGKPQYMVLVPSLLHTGTPEKGCLLLSHLNETVTVSASLESVRENRSLFTDVVAEKDLFHCVSFTLPRSPTSQEVMFLTIQVKGSTQEFKKRTTVLVKNEESLVFVQTDKPIYKPEQTVKFRIVFLDESFHPLNELVPLVYIEDPKGNRIAQWQNLEVENGLQQLTFPLSSEPFQGSYKVVVQKGSGGTAEHPFTVEEFVLPKFEVQVRMPKIITILEEEMNVLVCGLYTYGKPVPGHVTMNVCRKYRNPSNCYGEESNAVCEKFSGQLNTEGCFSQQVNTKIFQMKRQEFEMKIEVEAKIQEKGTEVELTGKGATEITTTITKLSFVTVDSNLRRGIPFTGQVLLVDGKGVPMPNKVIFITANEANHKSNATT…	4296	7051	1	1	0	804.43	2	-0.0015	1067	1081	0	72.12	0.00019	K	ALLAYAFALAGNQER	R						File: ~Z:\CORE\RAW_DATA_2020_QE\P780_Sigrun_Lange\P780_R_S.raw~; SpectrumID: ~7136~; PrecursorID: ~0~; scans: ~10855~
6	2::tr|A0A6J0YF65|A0A6J0YF65_ODOVR	alpha-2-macroglobulin OS=Odocoileus virginianus texanus OX=9880 GN=LOC110144654 PE=4 SV=1	2929	72	9.9e-288	155820	58	45	43	37	42.6	5.71	MGKNKLLHPSLILLLLLLLPTDASASGKPQYMVLVPSLLHTGTPEKGCLLLSHLNETVTVSASLESVRENRSLFTDVVAEKDLFHCVSFTLPRSPTSQEVMFLTIQVKGSTQEFKKRTTVLVKNEESLVFVQTDKPIYKPEQTVKFRIVFLDESFHPLNELVPLVYIEDPKGNRIAQWQNLEVENGLQQLTFPLSSEPFQGSYKVVVQKGSGGTAEHPFTVEEFVLPKFEVQVRMPKIITILEEEMNVLVCGLYTYGKPVPGHVTMNVCRKYRNPSNCYGEESNAVCEKFSGQLNTEGCFSQQVNTKIFQMKRQEFEMKIEVEAKIQEKGTEVELTGKGATEITTTITKLSFVTVDSNLRRGIPFTGQVLLVDGKGVPMPNKVIFITANEANHKSNATT…	4297	7053	1	1	0	536.623	3	-0.0001	1067	1081	0	58.08	0.0046	K	ALLAYAFALAGNQER	R						File: ~Z:\CORE\RAW_DATA_2020_QE\P780_Sigrun_Lange\P780_R_S.raw~; SpectrumID: ~7138~; PrecursorID: ~0~; scans: ~10857~
6	2::tr|A0A6J0YF65|A0A6J0YF65_ODOVR	alpha-2-macroglobulin OS=Odocoileus virginianus texanus OX=9880 GN=LOC110144654 PE=4 SV=1	2929	72	9.9e-288	155820	58	45	43	37	42.6	5.71	MGKNKLLHPSLILLLLLLLPTDASASGKPQYMVLVPSLLHTGTPEKGCLLLSHLNETVTVSASLESVRENRSLFTDVVAEKDLFHCVSFTLPRSPTSQEVMFLTIQVKGSTQEFKKRTTVLVKNEESLVFVQTDKPIYKPEQTVKFRIVFLDESFHPLNELVPLVYIEDPKGNRIAQWQNLEVENGLQQLTFPLSSEPFQGSYKVVVQKGSGGTAEHPFTVEEFVLPKFEVQVRMPKIITILEEEMNVLVCGLYTYGKPVPGHVTMNVCRKYRNPSNCYGEESNAVCEKFSGQLNTEGCFSQQVNTKIFQMKRQEFEMKIEVEAKIQEKGTEVELTGKGATEITTTITKLSFVTVDSNLRRGIPFTGQVLLVDGKGVPMPNKVIFITANEANHKSNATT…	4437	4019	1	1	0	822.933	2	-0.0009	1326	1339	0	76.2	9.4e-05	R	TEVSNNHVLIYLDK	V						File: ~Z:\CORE\RAW_DATA_2020_QE\P780_Sigrun_Lange\P780_R_S.raw~; SpectrumID: ~4087~; PrecursorID: ~0~; scans: ~7653~
6	2::tr|A0A6J0YF65|A0A6J0YF65_ODOVR	alpha-2-macroglobulin OS=Odocoileus virginianus texanus OX=9880 GN=LOC110144654 PE=4 SV=1	2929	72	9.9e-288	155820	58	45	43	37	42.6	5.71	MGKNKLLHPSLILLLLLLLPTDASASGKPQYMVLVPSLLHTGTPEKGCLLLSHLNETVTVSASLESVRENRSLFTDVVAEKDLFHCVSFTLPRSPTSQEVMFLTIQVKGSTQEFKKRTTVLVKNEESLVFVQTDKPIYKPEQTVKFRIVFLDESFHPLNELVPLVYIEDPKGNRIAQWQNLEVENGLQQLTFPLSSEPFQGSYKVVVQKGSGGTAEHPFTVEEFVLPKFEVQVRMPKIITILEEEMNVLVCGLYTYGKPVPGHVTMNVCRKYRNPSNCYGEESNAVCEKFSGQLNTEGCFSQQVNTKIFQMKRQEFEMKIEVEAKIQEKGTEVELTGKGATEITTTITKLSFVTVDSNLRRGIPFTGQVLLVDGKGVPMPNKVIFITANEANHKSNATT…	4439	4380	1	1	0	549.286	3	-0.0008	1326	1339	0	26.17	10	R	TEVSNNHVLIYLDK	V		Deamidated (NQ)	0.00000100000000.0			File: ~Z:\CORE\RAW_DATA_2020_QE\P780_Sigrun_Lange\P780_R_S.raw~; SpectrumID: ~4449~; PrecursorID: ~0~; scans: ~8033~
6	2::tr|A0A6J0YF65|A0A6J0YF65_ODOVR	alpha-2-macroglobulin OS=Odocoileus virginianus texanus OX=9880 GN=LOC110144654 PE=4 SV=1	2929	72	9.9e-288	155820	58	45	43	37	42.6	5.71	MGKNKLLHPSLILLLLLLLPTDASASGKPQYMVLVPSLLHTGTPEKGCLLLSHLNETVTVSASLESVRENRSLFTDVVAEKDLFHCVSFTLPRSPTSQEVMFLTIQVKGSTQEFKKRTTVLVKNEESLVFVQTDKPIYKPEQTVKFRIVFLDESFHPLNELVPLVYIEDPKGNRIAQWQNLEVENGLQQLTFPLSSEPFQGSYKVVVQKGSGGTAEHPFTVEEFVLPKFEVQVRMPKIITILEEEMNVLVCGLYTYGKPVPGHVTMNVCRKYRNPSNCYGEESNAVCEKFSGQLNTEGCFSQQVNTKIFQMKRQEFEMKIEVEAKIQEKGTEVELTGKGATEITTTITKLSFVTVDSNLRRGIPFTGQVLLVDGKGVPMPNKVIFITANEANHKSNATT…	4692	6485	1	1	0	854.452	2	-0.0016	94	108	0	113.19	1.5e-08	R	SPTSQEVMFLTIQVK	G						File: ~Z:\CORE\RAW_DATA_2020_QE\P780_Sigrun_Lange\P780_R_S.raw~; SpectrumID: ~6565~; PrecursorID: ~0~; scans: ~10255~
6	2::tr|A0A6J0YF65|A0A6J0YF65_ODOVR	alpha-2-macroglobulin OS=Odocoileus virginianus texanus OX=9880 GN=LOC110144654 PE=4 SV=1	2929	72	9.9e-288	155820	58	45	43	37	42.6	5.71	MGKNKLLHPSLILLLLLLLPTDASASGKPQYMVLVPSLLHTGTPEKGCLLLSHLNETVTVSASLESVRENRSLFTDVVAEKDLFHCVSFTLPRSPTSQEVMFLTIQVKGSTQEFKKRTTVLVKNEESLVFVQTDKPIYKPEQTVKFRIVFLDESFHPLNELVPLVYIEDPKGNRIAQWQNLEVENGLQQLTFPLSSEPFQGSYKVVVQKGSGGTAEHPFTVEEFVLPKFEVQVRMPKIITILEEEMNVLVCGLYTYGKPVPGHVTMNVCRKYRNPSNCYGEESNAVCEKFSGQLNTEGCFSQQVNTKIFQMKRQEFEMKIEVEAKIQEKGTEVELTGKGATEITTTITKLSFVTVDSNLRRGIPFTGQVLLVDGKGVPMPNKVIFITANEANHKSNATT…	5247	1983	1	1	0	619.917	3	-0.0017	274	289	0	23.66	1.2	R	NPSNCYGEESNAVCEK	F						File: ~Z:\CORE\RAW_DATA_2020_QE\P780_Sigrun_Lange\P780_R_S.raw~; SpectrumID: ~2049~; PrecursorID: ~0~; scans: ~5481~
6	2::tr|A0A6J0YF65|A0A6J0YF65_ODOVR	alpha-2-macroglobulin OS=Odocoileus virginianus texanus OX=9880 GN=LOC110144654 PE=4 SV=1	2929	72	9.9e-288	155820	58	45	43	37	42.6	5.71	MGKNKLLHPSLILLLLLLLPTDASASGKPQYMVLVPSLLHTGTPEKGCLLLSHLNETVTVSASLESVRENRSLFTDVVAEKDLFHCVSFTLPRSPTSQEVMFLTIQVKGSTQEFKKRTTVLVKNEESLVFVQTDKPIYKPEQTVKFRIVFLDESFHPLNELVPLVYIEDPKGNRIAQWQNLEVENGLQQLTFPLSSEPFQGSYKVVVQKGSGGTAEHPFTVEEFVLPKFEVQVRMPKIITILEEEMNVLVCGLYTYGKPVPGHVTMNVCRKYRNPSNCYGEESNAVCEKFSGQLNTEGCFSQQVNTKIFQMKRQEFEMKIEVEAKIQEKGTEVELTGKGATEITTTITKLSFVTVDSNLRRGIPFTGQVLLVDGKGVPMPNKVIFITANEANHKSNATT…	5248	1970	1	1	0	929.372	2	-0.0009	274	289	0	119.59	3.2e-10	R	NPSNCYGEESNAVCEK	F						File: ~Z:\CORE\RAW_DATA_2020_QE\P780_Sigrun_Lange\P780_R_S.raw~; SpectrumID: ~2036~; PrecursorID: ~0~; scans: ~5468~
6	2::tr|A0A6J0YF65|A0A6J0YF65_ODOVR	alpha-2-macroglobulin OS=Odocoileus virginianus texanus OX=9880 GN=LOC110144654 PE=4 SV=1	2929	72	9.9e-288	155820	58	45	43	37	42.6	5.71	MGKNKLLHPSLILLLLLLLPTDASASGKPQYMVLVPSLLHTGTPEKGCLLLSHLNETVTVSASLESVRENRSLFTDVVAEKDLFHCVSFTLPRSPTSQEVMFLTIQVKGSTQEFKKRTTVLVKNEESLVFVQTDKPIYKPEQTVKFRIVFLDESFHPLNELVPLVYIEDPKGNRIAQWQNLEVENGLQQLTFPLSSEPFQGSYKVVVQKGSGGTAEHPFTVEEFVLPKFEVQVRMPKIITILEEEMNVLVCGLYTYGKPVPGHVTMNVCRKYRNPSNCYGEESNAVCEKFSGQLNTEGCFSQQVNTKIFQMKRQEFEMKIEVEAKIQEKGTEVELTGKGATEITTTITKLSFVTVDSNLRRGIPFTGQVLLVDGKGVPMPNKVIFITANEANHKSNATT…	5379	7459	1	1	0	951.022	2	-0.0019	540	557	0	63.54	0.00095	R	LLIYAILPDGEVVGDSAR	Y						File: ~Z:\CORE\RAW_DATA_2020_QE\P780_Sigrun_Lange\P780_R_S.raw~; SpectrumID: ~7756~; PrecursorID: ~0~; scans: ~11506~
6	2::tr|A0A6J0YF65|A0A6J0YF65_ODOVR	alpha-2-macroglobulin OS=Odocoileus virginianus texanus OX=9880 GN=LOC110144654 PE=4 SV=1	2929	72	9.9e-288	155820	58	45	43	37	42.6	5.71	MGKNKLLHPSLILLLLLLLPTDASASGKPQYMVLVPSLLHTGTPEKGCLLLSHLNETVTVSASLESVRENRSLFTDVVAEKDLFHCVSFTLPRSPTSQEVMFLTIQVKGSTQEFKKRTTVLVKNEESLVFVQTDKPIYKPEQTVKFRIVFLDESFHPLNELVPLVYIEDPKGNRIAQWQNLEVENGLQQLTFPLSSEPFQGSYKVVVQKGSGGTAEHPFTVEEFVLPKFEVQVRMPKIITILEEEMNVLVCGLYTYGKPVPGHVTMNVCRKYRNPSNCYGEESNAVCEKFSGQLNTEGCFSQQVNTKIFQMKRQEFEMKIEVEAKIQEKGTEVELTGKGATEITTTITKLSFVTVDSNLRRGIPFTGQVLLVDGKGVPMPNKVIFITANEANHKSNATT…	5380	7462	1	1	0	634.351	3	0.0003	540	557	0	68.06	0.00033	R	LLIYAILPDGEVVGDSAR	Y						File: ~Z:\CORE\RAW_DATA_2020_QE\P780_Sigrun_Lange\P780_R_S.raw~; SpectrumID: ~7759~; PrecursorID: ~0~; scans: ~11509~
6	2::tr|A0A6J0YF65|A0A6J0YF65_ODOVR	alpha-2-macroglobulin OS=Odocoileus virginianus texanus OX=9880 GN=LOC110144654 PE=4 SV=1	2929	72	9.9e-288	155820	58	45	43	37	42.6	5.71	MGKNKLLHPSLILLLLLLLPTDASASGKPQYMVLVPSLLHTGTPEKGCLLLSHLNETVTVSASLESVRENRSLFTDVVAEKDLFHCVSFTLPRSPTSQEVMFLTIQVKGSTQEFKKRTTVLVKNEESLVFVQTDKPIYKPEQTVKFRIVFLDESFHPLNELVPLVYIEDPKGNRIAQWQNLEVENGLQQLTFPLSSEPFQGSYKVVVQKGSGGTAEHPFTVEEFVLPKFEVQVRMPKIITILEEEMNVLVCGLYTYGKPVPGHVTMNVCRKYRNPSNCYGEESNAVCEKFSGQLNTEGCFSQQVNTKIFQMKRQEFEMKIEVEAKIQEKGTEVELTGKGATEITTTITKLSFVTVDSNLRRGIPFTGQVLLVDGKGVPMPNKVIFITANEANHKSNATT…	5711	5490	1	1	0	1001.5	2	-0.0017	210	228	0	46.88	0.096	K	GSGGTAEHPFTVEEFVLPK	F						File: ~Z:\CORE\RAW_DATA_2020_QE\P780_Sigrun_Lange\P780_R_S.raw~; SpectrumID: ~5563~; PrecursorID: ~0~; scans: ~9203~
6	2::tr|A0A6J0YF65|A0A6J0YF65_ODOVR	alpha-2-macroglobulin OS=Odocoileus virginianus texanus OX=9880 GN=LOC110144654 PE=4 SV=1	2929	72	9.9e-288	155820	58	45	43	37	42.6	5.71	MGKNKLLHPSLILLLLLLLPTDASASGKPQYMVLVPSLLHTGTPEKGCLLLSHLNETVTVSASLESVRENRSLFTDVVAEKDLFHCVSFTLPRSPTSQEVMFLTIQVKGSTQEFKKRTTVLVKNEESLVFVQTDKPIYKPEQTVKFRIVFLDESFHPLNELVPLVYIEDPKGNRIAQWQNLEVENGLQQLTFPLSSEPFQGSYKVVVQKGSGGTAEHPFTVEEFVLPKFEVQVRMPKIITILEEEMNVLVCGLYTYGKPVPGHVTMNVCRKYRNPSNCYGEESNAVCEKFSGQLNTEGCFSQQVNTKIFQMKRQEFEMKIEVEAKIQEKGTEVELTGKGATEITTTITKLSFVTVDSNLRRGIPFTGQVLLVDGKGVPMPNKVIFITANEANHKSNATT…	5712	5484	1	1	0	668.002	3	-0.0002	210	228	0	41.37	0.34	K	GSGGTAEHPFTVEEFVLPK	F						File: ~Z:\CORE\RAW_DATA_2020_QE\P780_Sigrun_Lange\P780_R_S.raw~; SpectrumID: ~5557~; PrecursorID: ~0~; scans: ~9197~
6	2::tr|A0A6J0YF65|A0A6J0YF65_ODOVR	alpha-2-macroglobulin OS=Odocoileus virginianus texanus OX=9880 GN=LOC110144654 PE=4 SV=1	2929	72	9.9e-288	155820	58	45	43	37	42.6	5.71	MGKNKLLHPSLILLLLLLLPTDASASGKPQYMVLVPSLLHTGTPEKGCLLLSHLNETVTVSASLESVRENRSLFTDVVAEKDLFHCVSFTLPRSPTSQEVMFLTIQVKGSTQEFKKRTTVLVKNEESLVFVQTDKPIYKPEQTVKFRIVFLDESFHPLNELVPLVYIEDPKGNRIAQWQNLEVENGLQQLTFPLSSEPFQGSYKVVVQKGSGGTAEHPFTVEEFVLPKFEVQVRMPKIITILEEEMNVLVCGLYTYGKPVPGHVTMNVCRKYRNPSNCYGEESNAVCEKFSGQLNTEGCFSQQVNTKIFQMKRQEFEMKIEVEAKIQEKGTEVELTGKGATEITTTITKLSFVTVDSNLRRGIPFTGQVLLVDGKGVPMPNKVIFITANEANHKSNATT…	5795	3839	1	1	1	682.318	3	-0.0011	290	307	0	80.52	2.6e-05	K	FSGQLNTEGCFSQQVNTK	I						File: ~Z:\CORE\RAW_DATA_2020_QE\P780_Sigrun_Lange\P780_R_S.raw~; SpectrumID: ~3907~; PrecursorID: ~0~; scans: ~7464~
6	2::tr|A0A6J0YF65|A0A6J0YF65_ODOVR	alpha-2-macroglobulin OS=Odocoileus virginianus texanus OX=9880 GN=LOC110144654 PE=4 SV=1	2929	72	9.9e-288	155820	58	45	43	37	42.6	5.71	MGKNKLLHPSLILLLLLLLPTDASASGKPQYMVLVPSLLHTGTPEKGCLLLSHLNETVTVSASLESVRENRSLFTDVVAEKDLFHCVSFTLPRSPTSQEVMFLTIQVKGSTQEFKKRTTVLVKNEESLVFVQTDKPIYKPEQTVKFRIVFLDESFHPLNELVPLVYIEDPKGNRIAQWQNLEVENGLQQLTFPLSSEPFQGSYKVVVQKGSGGTAEHPFTVEEFVLPKFEVQVRMPKIITILEEEMNVLVCGLYTYGKPVPGHVTMNVCRKYRNPSNCYGEESNAVCEKFSGQLNTEGCFSQQVNTKIFQMKRQEFEMKIEVEAKIQEKGTEVELTGKGATEITTTITKLSFVTVDSNLRRGIPFTGQVLLVDGKGVPMPNKVIFITANEANHKSNATT…	5796	3835	1	1	1	1022.97	2	-0.0011	290	307	0	92.97	1.5e-06	K	FSGQLNTEGCFSQQVNTK	I						File: ~Z:\CORE\RAW_DATA_2020_QE\P780_Sigrun_Lange\P780_R_S.raw~; SpectrumID: ~3903~; PrecursorID: ~0~; scans: ~7460~
6	2::tr|A0A6J0YF65|A0A6J0YF65_ODOVR	alpha-2-macroglobulin OS=Odocoileus virginianus texanus OX=9880 GN=LOC110144654 PE=4 SV=1	2929	72	9.9e-288	155820	58	45	43	37	42.6	5.71	MGKNKLLHPSLILLLLLLLPTDASASGKPQYMVLVPSLLHTGTPEKGCLLLSHLNETVTVSASLESVRENRSLFTDVVAEKDLFHCVSFTLPRSPTSQEVMFLTIQVKGSTQEFKKRTTVLVKNEESLVFVQTDKPIYKPEQTVKFRIVFLDESFHPLNELVPLVYIEDPKGNRIAQWQNLEVENGLQQLTFPLSSEPFQGSYKVVVQKGSGGTAEHPFTVEEFVLPKFEVQVRMPKIITILEEEMNVLVCGLYTYGKPVPGHVTMNVCRKYRNPSNCYGEESNAVCEKFSGQLNTEGCFSQQVNTKIFQMKRQEFEMKIEVEAKIQEKGTEVELTGKGATEITTTITKLSFVTVDSNLRRGIPFTGQVLLVDGKGVPMPNKVIFITANEANHKSNATT…	5804	6061	1	1	0	1024.03	2	-0.0009	769	789	0	106.12	1.1e-07	K	AGALCLSSDTGLGLSPTASLR	V						File: ~Z:\CORE\RAW_DATA_2020_QE\P780_Sigrun_Lange\P780_R_S.raw~; SpectrumID: ~6139~; PrecursorID: ~0~; scans: ~9808~
6	2::tr|A0A6J0YF65|A0A6J0YF65_ODOVR	alpha-2-macroglobulin OS=Odocoileus virginianus texanus OX=9880 GN=LOC110144654 PE=4 SV=1	2929	72	9.9e-288	155820	58	45	43	37	42.6	5.71	MGKNKLLHPSLILLLLLLLPTDASASGKPQYMVLVPSLLHTGTPEKGCLLLSHLNETVTVSASLESVRENRSLFTDVVAEKDLFHCVSFTLPRSPTSQEVMFLTIQVKGSTQEFKKRTTVLVKNEESLVFVQTDKPIYKPEQTVKFRIVFLDESFHPLNELVPLVYIEDPKGNRIAQWQNLEVENGLQQLTFPLSSEPFQGSYKVVVQKGSGGTAEHPFTVEEFVLPKFEVQVRMPKIITILEEEMNVLVCGLYTYGKPVPGHVTMNVCRKYRNPSNCYGEESNAVCEKFSGQLNTEGCFSQQVNTKIFQMKRQEFEMKIEVEAKIQEKGTEVELTGKGATEITTTITKLSFVTVDSNLRRGIPFTGQVLLVDGKGVPMPNKVIFITANEANHKSNATT…	5805	6062	1	1	0	683.021	3	-0.0008	769	789	0	81.14	3.5e-05	K	AGALCLSSDTGLGLSPTASLR	V						File: ~Z:\CORE\RAW_DATA_2020_QE\P780_Sigrun_Lange\P780_R_S.raw~; SpectrumID: ~6140~; PrecursorID: ~0~; scans: ~9809~
6	2::tr|A0A6J0YF65|A0A6J0YF65_ODOVR	alpha-2-macroglobulin OS=Odocoileus virginianus texanus OX=9880 GN=LOC110144654 PE=4 SV=1	2929	72	9.9e-288	155820	58	45	43	37	42.6	5.71	MGKNKLLHPSLILLLLLLLPTDASASGKPQYMVLVPSLLHTGTPEKGCLLLSHLNETVTVSASLESVRENRSLFTDVVAEKDLFHCVSFTLPRSPTSQEVMFLTIQVKGSTQEFKKRTTVLVKNEESLVFVQTDKPIYKPEQTVKFRIVFLDESFHPLNELVPLVYIEDPKGNRIAQWQNLEVENGLQQLTFPLSSEPFQGSYKVVVQKGSGGTAEHPFTVEEFVLPKFEVQVRMPKIITILEEEMNVLVCGLYTYGKPVPGHVTMNVCRKYRNPSNCYGEESNAVCEKFSGQLNTEGCFSQQVNTKIFQMKRQEFEMKIEVEAKIQEKGTEVELTGKGATEITTTITKLSFVTVDSNLRRGIPFTGQVLLVDGKGVPMPNKVIFITANEANHKSNATT…	6070	1806	1	1	0	726.303	3	-0.0086	272	289	1	77.31	1.2e-05	K	YRNPSNCYGEESNAVCEK	F						File: ~Z:\CORE\RAW_DATA_2020_QE\P780_Sigrun_Lange\P780_R_S.raw~; SpectrumID: ~1872~; PrecursorID: ~0~; scans: ~5294~
6	2::tr|A0A6J0YF65|A0A6J0YF65_ODOVR	alpha-2-macroglobulin OS=Odocoileus virginianus texanus OX=9880 GN=LOC110144654 PE=4 SV=1	2929	72	9.9e-288	155820	58	45	43	37	42.6	5.71	MGKNKLLHPSLILLLLLLLPTDASASGKPQYMVLVPSLLHTGTPEKGCLLLSHLNETVTVSASLESVRENRSLFTDVVAEKDLFHCVSFTLPRSPTSQEVMFLTIQVKGSTQEFKKRTTVLVKNEESLVFVQTDKPIYKPEQTVKFRIVFLDESFHPLNELVPLVYIEDPKGNRIAQWQNLEVENGLQQLTFPLSSEPFQGSYKVVVQKGSGGTAEHPFTVEEFVLPKFEVQVRMPKIITILEEEMNVLVCGLYTYGKPVPGHVTMNVCRKYRNPSNCYGEESNAVCEKFSGQLNTEGCFSQQVNTKIFQMKRQEFEMKIEVEAKIQEKGTEVELTGKGATEITTTITKLSFVTVDSNLRRGIPFTGQVLLVDGKGVPMPNKVIFITANEANHKSNATT…	6085	3795	1	1	0	728.001	3	0.0025	716	734	0	74.29	0.0001	R	HGDFMHLEDTAEPPTETVR	K						File: ~Z:\CORE\RAW_DATA_2020_QE\P780_Sigrun_Lange\P780_R_S.raw~; SpectrumID: ~3863~; PrecursorID: ~0~; scans: ~7418~
6	2::tr|A0A6J0YF65|A0A6J0YF65_ODOVR	alpha-2-macroglobulin OS=Odocoileus virginianus texanus OX=9880 GN=LOC110144654 PE=4 SV=1	2929	72	9.9e-288	155820	58	45	43	37	42.6	5.71	MGKNKLLHPSLILLLLLLLPTDASASGKPQYMVLVPSLLHTGTPEKGCLLLSHLNETVTVSASLESVRENRSLFTDVVAEKDLFHCVSFTLPRSPTSQEVMFLTIQVKGSTQEFKKRTTVLVKNEESLVFVQTDKPIYKPEQTVKFRIVFLDESFHPLNELVPLVYIEDPKGNRIAQWQNLEVENGLQQLTFPLSSEPFQGSYKVVVQKGSGGTAEHPFTVEEFVLPKFEVQVRMPKIITILEEEMNVLVCGLYTYGKPVPGHVTMNVCRKYRNPSNCYGEESNAVCEKFSGQLNTEGCFSQQVNTKIFQMKRQEFEMKIEVEAKIQEKGTEVELTGKGATEITTTITKLSFVTVDSNLRRGIPFTGQVLLVDGKGVPMPNKVIFITANEANHKSNATT…	6086	3794	1	1	0	546.253	4	0.0027	716	734	0	65.02	0.00091	R	HGDFMHLEDTAEPPTETVR	K						File: ~Z:\CORE\RAW_DATA_2020_QE\P780_Sigrun_Lange\P780_R_S.raw~; SpectrumID: ~3862~; PrecursorID: ~0~; scans: ~7417~
6	2::tr|A0A6J0YF65|A0A6J0YF65_ODOVR	alpha-2-macroglobulin OS=Odocoileus virginianus texanus OX=9880 GN=LOC110144654 PE=4 SV=1	2929	72	9.9e-288	155820	58	45	43	37	42.6	5.71	MGKNKLLHPSLILLLLLLLPTDASASGKPQYMVLVPSLLHTGTPEKGCLLLSHLNETVTVSASLESVRENRSLFTDVVAEKDLFHCVSFTLPRSPTSQEVMFLTIQVKGSTQEFKKRTTVLVKNEESLVFVQTDKPIYKPEQTVKFRIVFLDESFHPLNELVPLVYIEDPKGNRIAQWQNLEVENGLQQLTFPLSSEPFQGSYKVVVQKGSGGTAEHPFTVEEFVLPKFEVQVRMPKIITILEEEMNVLVCGLYTYGKPVPGHVTMNVCRKYRNPSNCYGEESNAVCEKFSGQLNTEGCFSQQVNTKIFQMKRQEFEMKIEVEAKIQEKGTEVELTGKGATEITTTITKLSFVTVDSNLRRGIPFTGQVLLVDGKGVPMPNKVIFITANEANHKSNATT…	6874	6185	1	1	0	807.399	3	0.0014	1255	1275	1	73.49	0.00022	K	KDEFPFALEVQTLPQTCDGPK	A						File: ~Z:\CORE\RAW_DATA_2020_QE\P780_Sigrun_Lange\P780_R_S.raw~; SpectrumID: ~6263~; PrecursorID: ~0~; scans: ~9938~
6	2::tr|A0A6J0YF65|A0A6J0YF65_ODOVR	alpha-2-macroglobulin OS=Odocoileus virginianus texanus OX=9880 GN=LOC110144654 PE=4 SV=1	2929	72	9.9e-288	155820	58	45	43	37	42.6	5.71	MGKNKLLHPSLILLLLLLLPTDASASGKPQYMVLVPSLLHTGTPEKGCLLLSHLNETVTVSASLESVRENRSLFTDVVAEKDLFHCVSFTLPRSPTSQEVMFLTIQVKGSTQEFKKRTTVLVKNEESLVFVQTDKPIYKPEQTVKFRIVFLDESFHPLNELVPLVYIEDPKGNRIAQWQNLEVENGLQQLTFPLSSEPFQGSYKVVVQKGSGGTAEHPFTVEEFVLPKFEVQVRMPKIITILEEEMNVLVCGLYTYGKPVPGHVTMNVCRKYRNPSNCYGEESNAVCEKFSGQLNTEGCFSQQVNTKIFQMKRQEFEMKIEVEAKIQEKGTEVELTGKGATEITTTITKLSFVTVDSNLRRGIPFTGQVLLVDGKGVPMPNKVIFITANEANHKSNATT…	6900	4643	1	1	0	811.069	3	-0.0048	1160	1182	0	93.77	2.2e-06	K	QQNSQGGFSSTQDTVVALHALSR	Y						File: ~Z:\CORE\RAW_DATA_2020_QE\P780_Sigrun_Lange\P780_R_S.raw~; SpectrumID: ~4712~; PrecursorID: ~0~; scans: ~8309~
6	2::tr|A0A6J0YF65|A0A6J0YF65_ODOVR	alpha-2-macroglobulin OS=Odocoileus virginianus texanus OX=9880 GN=LOC110144654 PE=4 SV=1	2929	72	9.9e-288	155820	58	45	43	37	42.6	5.71	MGKNKLLHPSLILLLLLLLPTDASASGKPQYMVLVPSLLHTGTPEKGCLLLSHLNETVTVSASLESVRENRSLFTDVVAEKDLFHCVSFTLPRSPTSQEVMFLTIQVKGSTQEFKKRTTVLVKNEESLVFVQTDKPIYKPEQTVKFRIVFLDESFHPLNELVPLVYIEDPKGNRIAQWQNLEVENGLQQLTFPLSSEPFQGSYKVVVQKGSGGTAEHPFTVEEFVLPKFEVQVRMPKIITILEEEMNVLVCGLYTYGKPVPGHVTMNVCRKYRNPSNCYGEESNAVCEKFSGQLNTEGCFSQQVNTKIFQMKRQEFEMKIEVEAKIQEKGTEVELTGKGATEITTTITKLSFVTVDSNLRRGIPFTGQVLLVDGKGVPMPNKVIFITANEANHKSNATT…	7209	4011	1	1	0	864.789	3	-0.0018	124	145	0	60.98	0.0026	K	NEESLVFVQTDKPIYKPEQTVK	F						File: ~Z:\CORE\RAW_DATA_2020_QE\P780_Sigrun_Lange\P780_R_S.raw~; SpectrumID: ~4079~; PrecursorID: ~0~; scans: ~7645~
6	2::tr|A0A6J0YF65|A0A6J0YF65_ODOVR	alpha-2-macroglobulin OS=Odocoileus virginianus texanus OX=9880 GN=LOC110144654 PE=4 SV=1	2929	72	9.9e-288	155820	58	45	43	37	42.6	5.71	MGKNKLLHPSLILLLLLLLPTDASASGKPQYMVLVPSLLHTGTPEKGCLLLSHLNETVTVSASLESVRENRSLFTDVVAEKDLFHCVSFTLPRSPTSQEVMFLTIQVKGSTQEFKKRTTVLVKNEESLVFVQTDKPIYKPEQTVKFRIVFLDESFHPLNELVPLVYIEDPKGNRIAQWQNLEVENGLQQLTFPLSSEPFQGSYKVVVQKGSGGTAEHPFTVEEFVLPKFEVQVRMPKIITILEEEMNVLVCGLYTYGKPVPGHVTMNVCRKYRNPSNCYGEESNAVCEKFSGQLNTEGCFSQQVNTKIFQMKRQEFEMKIEVEAKIQEKGTEVELTGKGATEITTTITKLSFVTVDSNLRRGIPFTGQVLLVDGKGVPMPNKVIFITANEANHKSNATT…	7210	4000	1	1	0	648.845	4	0.0027	124	145	0	36.87	0.64	K	NEESLVFVQTDKPIYKPEQTVK	F						File: ~Z:\CORE\RAW_DATA_2020_QE\P780_Sigrun_Lange\P780_R_S.raw~; SpectrumID: ~4068~; PrecursorID: ~0~; scans: ~7633~
6	2::tr|A0A6J0YF65|A0A6J0YF65_ODOVR	alpha-2-macroglobulin OS=Odocoileus virginianus texanus OX=9880 GN=LOC110144654 PE=4 SV=1	2929	72	9.9e-288	155820	58	45	43	37	42.6	5.71	MGKNKLLHPSLILLLLLLLPTDASASGKPQYMVLVPSLLHTGTPEKGCLLLSHLNETVTVSASLESVRENRSLFTDVVAEKDLFHCVSFTLPRSPTSQEVMFLTIQVKGSTQEFKKRTTVLVKNEESLVFVQTDKPIYKPEQTVKFRIVFLDESFHPLNELVPLVYIEDPKGNRIAQWQNLEVENGLQQLTFPLSSEPFQGSYKVVVQKGSGGTAEHPFTVEEFVLPKFEVQVRMPKIITILEEEMNVLVCGLYTYGKPVPGHVTMNVCRKYRNPSNCYGEESNAVCEKFSGQLNTEGCFSQQVNTKIFQMKRQEFEMKIEVEAKIQEKGTEVELTGKGATEITTTITKLSFVTVDSNLRRGIPFTGQVLLVDGKGVPMPNKVIFITANEANHKSNATT…	7658	7644	1	1	0	976.536	3	0.0026	599	625	0	76	3.3e-05	R	AVDQSVLLMRPEAELSAATVYNLLPVK	D						File: ~Z:\CORE\RAW_DATA_2020_QE\P780_Sigrun_Lange\P780_R_S.raw~; SpectrumID: ~8037~; PrecursorID: ~0~; scans: ~11801~
6	2::tr|A0A6J0YF65|A0A6J0YF65_ODOVR	alpha-2-macroglobulin OS=Odocoileus virginianus texanus OX=9880 GN=LOC110144654 PE=4 SV=1	2929	72	9.9e-288	155820	58	45	43	37	42.6	5.71	MGKNKLLHPSLILLLLLLLPTDASASGKPQYMVLVPSLLHTGTPEKGCLLLSHLNETVTVSASLESVRENRSLFTDVVAEKDLFHCVSFTLPRSPTSQEVMFLTIQVKGSTQEFKKRTTVLVKNEESLVFVQTDKPIYKPEQTVKFRIVFLDESFHPLNELVPLVYIEDPKGNRIAQWQNLEVENGLQQLTFPLSSEPFQGSYKVVVQKGSGGTAEHPFTVEEFVLPKFEVQVRMPKIITILEEEMNVLVCGLYTYGKPVPGHVTMNVCRKYRNPSNCYGEESNAVCEKFSGQLNTEGCFSQQVNTKIFQMKRQEFEMKIEVEAKIQEKGTEVELTGKGATEITTTITKLSFVTVDSNLRRGIPFTGQVLLVDGKGVPMPNKVIFITANEANHKSNATT…	8267	5169	1	1	0	845.655	4	-0.0046	508	539	0	49.34	0.048	R	SGTHTLPVEQGDMQGHFSMSVPVESDIAPVAR	L						File: ~Z:\CORE\RAW_DATA_2020_QE\P780_Sigrun_Lange\P780_R_S.raw~; SpectrumID: ~5240~; PrecursorID: ~0~; scans: ~8864~
6	2::tr|A0A6J0YF65|A0A6J0YF65_ODOVR	alpha-2-macroglobulin OS=Odocoileus virginianus texanus OX=9880 GN=LOC110144654 PE=4 SV=1	2929	72	9.9e-288	155820	58	45	43	37	42.6	5.71	MGKNKLLHPSLILLLLLLLPTDASASGKPQYMVLVPSLLHTGTPEKGCLLLSHLNETVTVSASLESVRENRSLFTDVVAEKDLFHCVSFTLPRSPTSQEVMFLTIQVKGSTQEFKKRTTVLVKNEESLVFVQTDKPIYKPEQTVKFRIVFLDESFHPLNELVPLVYIEDPKGNRIAQWQNLEVENGLQQLTFPLSSEPFQGSYKVVVQKGSGGTAEHPFTVEEFVLPKFEVQVRMPKIITILEEEMNVLVCGLYTYGKPVPGHVTMNVCRKYRNPSNCYGEESNAVCEKFSGQLNTEGCFSQQVNTKIFQMKRQEFEMKIEVEAKIQEKGTEVELTGKGATEITTTITKLSFVTVDSNLRRGIPFTGQVLLVDGKGVPMPNKVIFITANEANHKSNATT…	8362	7815	1	1	0	1151.24	3	-0.0111	175	204	0	78.05	6.9e-05	R	IAQWQNLEVENGLQQLTFPLSSEPFQGSYK	V						File: ~Z:\CORE\RAW_DATA_2020_QE\P780_Sigrun_Lange\P780_R_S.raw~; SpectrumID: ~8281~; PrecursorID: ~0~; scans: ~12057~	emPAI	2.22
7	2::tr|A0A140T897|A0A140T897_BOVIN	Albumin OS=Bos taurus OX=9913 GN=ALB PE=4 SV=1	2831	72	6.8e-278	71274	81	59	43	36	72.5	5.82	MKWVTFISLLLLFSSAYSRGVFRRDTHKSEIAHRFKDLGEEHFKGLVLIAFSQYLQQCPFDEHVKLVNELTEFAKTCVADESHAGCEKSLHTLFGDELCKVASLRETYGDMADCCEKQEPERNECFLSHKDDSPDLPKLKPDPNTLCDEFKADEKKFWGKYLYEIARRHPYFYAPELLYYANKYNGVFQECCQAEDKGACLLPKIETMREKVLTSSARQRLRCASIQKFGERALKAWSVARLSQKFPKAEFVEVTKLVTDLTKVHKECCHGDLLECADDRADLAKYICDNQDTISSKLKECCDKPLLEKSHCIAEVEKDAIPENLPPLTADFAEDKDVCKNYQEAKDAFLGSFLYEYSRRHPEYAVSVLLRLAKEYEATLEECCAKDDPHACYSTVFDK…	107	2788	1	1	0	395.239	2	-0.0005	257	263	0	55.01	0.0022	K	LVTDLTK	V						File: ~Z:\CORE\RAW_DATA_2020_QE\P780_Sigrun_Lange\P780_R_S.raw~; SpectrumID: ~2855~; PrecursorID: ~0~; scans: ~6336~
7	2::tr|A0A140T897|A0A140T897_BOVIN	Albumin OS=Bos taurus OX=9913 GN=ALB PE=4 SV=1	2831	72	6.8e-278	71274	81	59	43	36	72.5	5.82	MKWVTFISLLLLFSSAYSRGVFRRDTHKSEIAHRFKDLGEEHFKGLVLIAFSQYLQQCPFDEHVKLVNELTEFAKTCVADESHAGCEKSLHTLFGDELCKVASLRETYGDMADCCEKQEPERNECFLSHKDDSPDLPKLKPDPNTLCDEFKADEKKFWGKYLYEIARRHPYFYAPELLYYANKYNGVFQECCQAEDKGACLLPKIETMREKVLTSSARQRLRCASIQKFGERALKAWSVARLSQKFPKAEFVEVTKLVTDLTKVHKECCHGDLLECADDRADLAKYICDNQDTISSKLKECCDKPLLEKSHCIAEVEKDAIPENLPPLTADFAEDKDVCKNYQEAKDAFLGSFLYEYSRRHPEYAVSVLLRLAKEYEATLEECCAKDDPHACYSTVFDK…	266	745	1	1	0	409.716	2	-0.0004	562	568	0	35.82	0.7	K	ATEEQLK	T						File: ~Z:\CORE\RAW_DATA_2020_QE\P780_Sigrun_Lange\P780_R_S.raw~; SpectrumID: ~778~; PrecursorID: ~0~; scans: ~4106~
7	2::tr|A0A140T897|A0A140T897_BOVIN	Albumin OS=Bos taurus OX=9913 GN=ALB PE=4 SV=1	2831	72	6.8e-278	71274	81	59	43	36	72.5	5.82	MKWVTFISLLLLFSSAYSRGVFRRDTHKSEIAHRFKDLGEEHFKGLVLIAFSQYLQQCPFDEHVKLVNELTEFAKTCVADESHAGCEKSLHTLFGDELCKVASLRETYGDMADCCEKQEPERNECFLSHKDDSPDLPKLKPDPNTLCDEFKADEKKFWGKYLYEIARRHPYFYAPELLYYANKYNGVFQECCQAEDKGACLLPKIETMREKVLTSSARQRLRCASIQKFGERALKAWSVARLSQKFPKAEFVEVTKLVTDLTKVHKECCHGDLLECADDRADLAKYICDNQDTISSKLKECCDKPLLEKSHCIAEVEKDAIPENLPPLTADFAEDKDVCKNYQEAKDAFLGSFLYEYSRRHPEYAVSVLLRLAKEYEATLEECCAKDDPHACYSTVFDK…	752	2532	1	1	0	443.711	2	0.0003	131	138	0	52.22	0.0042	K	DDSPDLPK	L						File: ~Z:\CORE\RAW_DATA_2020_QE\P780_Sigrun_Lange\P780_R_S.raw~; SpectrumID: ~2598~; PrecursorID: ~0~; scans: ~6065~
7	2::tr|A0A140T897|A0A140T897_BOVIN	Albumin OS=Bos taurus OX=9913 GN=ALB PE=4 SV=1	2831	72	6.8e-278	71274	81	59	43	36	72.5	5.82	MKWVTFISLLLLFSSAYSRGVFRRDTHKSEIAHRFKDLGEEHFKGLVLIAFSQYLQQCPFDEHVKLVNELTEFAKTCVADESHAGCEKSLHTLFGDELCKVASLRETYGDMADCCEKQEPERNECFLSHKDDSPDLPKLKPDPNTLCDEFKADEKKFWGKYLYEIARRHPYFYAPELLYYANKYNGVFQECCQAEDKGACLLPKIETMREKVLTSSARQRLRCASIQKFGERALKAWSVARLSQKFPKAEFVEVTKLVTDLTKVHKECCHGDLLECADDRADLAKYICDNQDTISSKLKECCDKPLLEKSHCIAEVEKDAIPENLPPLTADFAEDKDVCKNYQEAKDAFLGSFLYEYSRRHPEYAVSVLLRLAKEYEATLEECCAKDDPHACYSTVFDK…	900	2948	1	1	0	461.747	2	-0.0007	249	256	0	45.66	0.056	K	AEFVEVTK	L						File: ~Z:\CORE\RAW_DATA_2020_QE\P780_Sigrun_Lange\P780_R_S.raw~; SpectrumID: ~3015~; PrecursorID: ~0~; scans: ~6504~
7	2::tr|A0A140T897|A0A140T897_BOVIN	Albumin OS=Bos taurus OX=9913 GN=ALB PE=4 SV=1	2831	72	6.8e-278	71274	81	59	43	36	72.5	5.82	MKWVTFISLLLLFSSAYSRGVFRRDTHKSEIAHRFKDLGEEHFKGLVLIAFSQYLQQCPFDEHVKLVNELTEFAKTCVADESHAGCEKSLHTLFGDELCKVASLRETYGDMADCCEKQEPERNECFLSHKDDSPDLPKLKPDPNTLCDEFKADEKKFWGKYLYEIARRHPYFYAPELLYYANKYNGVFQECCQAEDKGACLLPKIETMREKVLTSSARQRLRCASIQKFGERALKAWSVARLSQKFPKAEFVEVTKLVTDLTKVHKECCHGDLLECADDRADLAKYICDNQDTISSKLKECCDKPLLEKSHCIAEVEKDAIPENLPPLTADFAEDKDVCKNYQEAKDAFLGSFLYEYSRRHPEYAVSVLLRLAKEYEATLEECCAKDDPHACYSTVFDK…	914	3901	1	1	0	464.25	2	0.0003	161	167	0	35.22	0.44	K	YLYEIAR	R						File: ~Z:\CORE\RAW_DATA_2020_QE\P780_Sigrun_Lange\P780_R_S.raw~; SpectrumID: ~3969~; PrecursorID: ~0~; scans: ~7529~
7	2::tr|A0A140T897|A0A140T897_BOVIN	Albumin OS=Bos taurus OX=9913 GN=ALB PE=4 SV=1	2831	72	6.8e-278	71274	81	59	43	36	72.5	5.82	MKWVTFISLLLLFSSAYSRGVFRRDTHKSEIAHRFKDLGEEHFKGLVLIAFSQYLQQCPFDEHVKLVNELTEFAKTCVADESHAGCEKSLHTLFGDELCKVASLRETYGDMADCCEKQEPERNECFLSHKDDSPDLPKLKPDPNTLCDEFKADEKKFWGKYLYEIARRHPYFYAPELLYYANKYNGVFQECCQAEDKGACLLPKIETMREKVLTSSARQRLRCASIQKFGERALKAWSVARLSQKFPKAEFVEVTKLVTDLTKVHKECCHGDLLECADDRADLAKYICDNQDTISSKLKECCDKPLLEKSHCIAEVEKDAIPENLPPLTADFAEDKDVCKNYQEAKDAFLGSFLYEYSRRHPEYAVSVLLRLAKEYEATLEECCAKDDPHACYSTVFDK…	1115	2074	1	1	0	487.732	2	-0.0008	37	44	0	44.63	0.048	K	DLGEEHFK	G						File: ~Z:\CORE\RAW_DATA_2020_QE\P780_Sigrun_Lange\P780_R_S.raw~; SpectrumID: ~2140~; PrecursorID: ~0~; scans: ~5578~
7	2::tr|A0A140T897|A0A140T897_BOVIN	Albumin OS=Bos taurus OX=9913 GN=ALB PE=4 SV=1	2831	72	6.8e-278	71274	81	59	43	36	72.5	5.82	MKWVTFISLLLLFSSAYSRGVFRRDTHKSEIAHRFKDLGEEHFKGLVLIAFSQYLQQCPFDEHVKLVNELTEFAKTCVADESHAGCEKSLHTLFGDELCKVASLRETYGDMADCCEKQEPERNECFLSHKDDSPDLPKLKPDPNTLCDEFKADEKKFWGKYLYEIARRHPYFYAPELLYYANKYNGVFQECCQAEDKGACLLPKIETMREKVLTSSARQRLRCASIQKFGERALKAWSVARLSQKFPKAEFVEVTKLVTDLTKVHKECCHGDLLECADDRADLAKYICDNQDTISSKLKECCDKPLLEKSHCIAEVEKDAIPENLPPLTADFAEDKDVCKNYQEAKDAFLGSFLYEYSRRHPEYAVSVLLRLAKEYEATLEECCAKDDPHACYSTVFDK…	1321	5443	1	1	0	507.813	2	0	549	557	0	72.18	9.2e-05	K	QTALVELLK	H						File: ~Z:\CORE\RAW_DATA_2020_QE\P780_Sigrun_Lange\P780_R_S.raw~; SpectrumID: ~5516~; PrecursorID: ~0~; scans: ~9154~
7	2::tr|A0A140T897|A0A140T897_BOVIN	Albumin OS=Bos taurus OX=9913 GN=ALB PE=4 SV=1	2831	72	6.8e-278	71274	81	59	43	36	72.5	5.82	MKWVTFISLLLLFSSAYSRGVFRRDTHKSEIAHRFKDLGEEHFKGLVLIAFSQYLQQCPFDEHVKLVNELTEFAKTCVADESHAGCEKSLHTLFGDELCKVASLRETYGDMADCCEKQEPERNECFLSHKDDSPDLPKLKPDPNTLCDEFKADEKKFWGKYLYEIARRHPYFYAPELLYYANKYNGVFQECCQAEDKGACLLPKIETMREKVLTSSARQRLRCASIQKFGERALKAWSVARLSQKFPKAEFVEVTKLVTDLTKVHKECCHGDLLECADDRADLAKYICDNQDTISSKLKECCDKPLLEKSHCIAEVEKDAIPENLPPLTADFAEDKDVCKNYQEAKDAFLGSFLYEYSRRHPEYAVSVLLRLAKEYEATLEECCAKDDPHACYSTVFDK…	1557	1142	1	1	0	534.724	2	-0.0009	413	420	0	48.72	0.0077	K	QNCDQFEK	L						File: ~Z:\CORE\RAW_DATA_2020_QE\P780_Sigrun_Lange\P780_R_S.raw~; SpectrumID: ~1198~; PrecursorID: ~0~; scans: ~4569~
7	2::tr|A0A140T897|A0A140T897_BOVIN	Albumin OS=Bos taurus OX=9913 GN=ALB PE=4 SV=1	2831	72	6.8e-278	71274	81	59	43	36	72.5	5.82	MKWVTFISLLLLFSSAYSRGVFRRDTHKSEIAHRFKDLGEEHFKGLVLIAFSQYLQQCPFDEHVKLVNELTEFAKTCVADESHAGCEKSLHTLFGDELCKVASLRETYGDMADCCEKQEPERNECFLSHKDDSPDLPKLKPDPNTLCDEFKADEKKFWGKYLYEIARRHPYFYAPELLYYANKYNGVFQECCQAEDKGACLLPKIETMREKVLTSSARQRLRCASIQKFGERALKAWSVARLSQKFPKAEFVEVTKLVTDLTKVHKECCHGDLLECADDRADLAKYICDNQDTISSKLKECCDKPLLEKSHCIAEVEKDAIPENLPPLTADFAEDKDVCKNYQEAKDAFLGSFLYEYSRRHPEYAVSVLLRLAKEYEATLEECCAKDDPHACYSTVFDK…	1860	1969	1	1	0	569.753	2	-0.0002	499	507	0	57.24	0.0024	K	CCTESLVNR	R						File: ~Z:\CORE\RAW_DATA_2020_QE\P780_Sigrun_Lange\P780_R_S.raw~; SpectrumID: ~2035~; PrecursorID: ~0~; scans: ~5467~
7	2::tr|A0A140T897|A0A140T897_BOVIN	Albumin OS=Bos taurus OX=9913 GN=ALB PE=4 SV=1	2831	72	6.8e-278	71274	81	59	43	36	72.5	5.82	MKWVTFISLLLLFSSAYSRGVFRRDTHKSEIAHRFKDLGEEHFKGLVLIAFSQYLQQCPFDEHVKLVNELTEFAKTCVADESHAGCEKSLHTLFGDELCKVASLRETYGDMADCCEKQEPERNECFLSHKDDSPDLPKLKPDPNTLCDEFKADEKKFWGKYLYEIARRHPYFYAPELLYYANKYNGVFQECCQAEDKGACLLPKIETMREKVLTSSARQRLRCASIQKFGERALKAWSVARLSQKFPKAEFVEVTKLVTDLTKVHKECCHGDLLECADDRADLAKYICDNQDTISSKLKECCDKPLLEKSHCIAEVEKDAIPENLPPLTADFAEDKDVCKNYQEAKDAFLGSFLYEYSRRHPEYAVSVLLRLAKEYEATLEECCAKDDPHACYSTVFDK…	1887	3936	1	1	0	381.576	3	-0.0016	548	557	1	46.01	0.011	K	KQTALVELLK	H						File: ~Z:\CORE\RAW_DATA_2020_QE\P780_Sigrun_Lange\P780_R_S.raw~; SpectrumID: ~4004~; PrecursorID: ~0~; scans: ~7566~
7	2::tr|A0A140T897|A0A140T897_BOVIN	Albumin OS=Bos taurus OX=9913 GN=ALB PE=4 SV=1	2831	72	6.8e-278	71274	81	59	43	36	72.5	5.82	MKWVTFISLLLLFSSAYSRGVFRRDTHKSEIAHRFKDLGEEHFKGLVLIAFSQYLQQCPFDEHVKLVNELTEFAKTCVADESHAGCEKSLHTLFGDELCKVASLRETYGDMADCCEKQEPERNECFLSHKDDSPDLPKLKPDPNTLCDEFKADEKKFWGKYLYEIARRHPYFYAPELLYYANKYNGVFQECCQAEDKGACLLPKIETMREKVLTSSARQRLRCASIQKFGERALKAWSVARLSQKFPKAEFVEVTKLVTDLTKVHKECCHGDLLECADDRADLAKYICDNQDTISSKLKECCDKPLLEKSHCIAEVEKDAIPENLPPLTADFAEDKDVCKNYQEAKDAFLGSFLYEYSRRHPEYAVSVLLRLAKEYEATLEECCAKDDPHACYSTVFDK…	1888	3931	1	1	0	571.86	2	-0.0014	548	557	1	75.04	1.4e-05	K	KQTALVELLK	H						File: ~Z:\CORE\RAW_DATA_2020_QE\P780_Sigrun_Lange\P780_R_S.raw~; SpectrumID: ~3999~; PrecursorID: ~0~; scans: ~7561~
7	2::tr|A0A140T897|A0A140T897_BOVIN	Albumin OS=Bos taurus OX=9913 GN=ALB PE=4 SV=1	2831	72	6.8e-278	71274	81	59	43	36	72.5	5.82	MKWVTFISLLLLFSSAYSRGVFRRDTHKSEIAHRFKDLGEEHFKGLVLIAFSQYLQQCPFDEHVKLVNELTEFAKTCVADESHAGCEKSLHTLFGDELCKVASLRETYGDMADCCEKQEPERNECFLSHKDDSPDLPKLKPDPNTLCDEFKADEKKFWGKYLYEIARRHPYFYAPELLYYANKYNGVFQECCQAEDKGACLLPKIETMREKVLTSSARQRLRCASIQKFGERALKAWSVARLSQKFPKAEFVEVTKLVTDLTKVHKECCHGDLLECADDRADLAKYICDNQDTISSKLKECCDKPLLEKSHCIAEVEKDAIPENLPPLTADFAEDKDVCKNYQEAKDAFLGSFLYEYSRRHPEYAVSVLLRLAKEYEATLEECCAKDDPHACYSTVFDK…	2002	4887	1	1	0	582.319	2	0.0001	66	75	0	68.74	0.00035	K	LVNELTEFAK	T						File: ~Z:\CORE\RAW_DATA_2020_QE\P780_Sigrun_Lange\P780_R_S.raw~; SpectrumID: ~4956~; PrecursorID: ~0~; scans: ~8566~
7	2::tr|A0A140T897|A0A140T897_BOVIN	Albumin OS=Bos taurus OX=9913 GN=ALB PE=4 SV=1	2831	72	6.8e-278	71274	81	59	43	36	72.5	5.82	MKWVTFISLLLLFSSAYSRGVFRRDTHKSEIAHRFKDLGEEHFKGLVLIAFSQYLQQCPFDEHVKLVNELTEFAKTCVADESHAGCEKSLHTLFGDELCKVASLRETYGDMADCCEKQEPERNECFLSHKDDSPDLPKLKPDPNTLCDEFKADEKKFWGKYLYEIARRHPYFYAPELLYYANKYNGVFQECCQAEDKGACLLPKIETMREKVLTSSARQRLRCASIQKFGERALKAWSVARLSQKFPKAEFVEVTKLVTDLTKVHKECCHGDLLECADDRADLAKYICDNQDTISSKLKECCDKPLLEKSHCIAEVEKDAIPENLPPLTADFAEDKDVCKNYQEAKDAFLGSFLYEYSRRHPEYAVSVLLRLAKEYEATLEECCAKDDPHACYSTVFDK…	2430	1990	1	1	0	417.212	3	-0.0006	35	44	1	54.3	0.013	R	FKDLGEEHFK	G						File: ~Z:\CORE\RAW_DATA_2020_QE\P780_Sigrun_Lange\P780_R_S.raw~; SpectrumID: ~2056~; PrecursorID: ~0~; scans: ~5490~
7	2::tr|A0A140T897|A0A140T897_BOVIN	Albumin OS=Bos taurus OX=9913 GN=ALB PE=4 SV=1	2831	72	6.8e-278	71274	81	59	43	36	72.5	5.82	MKWVTFISLLLLFSSAYSRGVFRRDTHKSEIAHRFKDLGEEHFKGLVLIAFSQYLQQCPFDEHVKLVNELTEFAKTCVADESHAGCEKSLHTLFGDELCKVASLRETYGDMADCCEKQEPERNECFLSHKDDSPDLPKLKPDPNTLCDEFKADEKKFWGKYLYEIARRHPYFYAPELLYYANKYNGVFQECCQAEDKGACLLPKIETMREKVLTSSARQRLRCASIQKFGERALKAWSVARLSQKFPKAEFVEVTKLVTDLTKVHKECCHGDLLECADDRADLAKYICDNQDTISSKLKECCDKPLLEKSHCIAEVEKDAIPENLPPLTADFAEDKDVCKNYQEAKDAFLGSFLYEYSRRHPEYAVSVLLRLAKEYEATLEECCAKDDPHACYSTVFDK…	2431	2004	1	1	0	625.315	2	0.0009	35	44	1	37.43	0.68	R	FKDLGEEHFK	G						File: ~Z:\CORE\RAW_DATA_2020_QE\P780_Sigrun_Lange\P780_R_S.raw~; SpectrumID: ~2070~; PrecursorID: ~0~; scans: ~5504~
7	2::tr|A0A140T897|A0A140T897_BOVIN	Albumin OS=Bos taurus OX=9913 GN=ALB PE=4 SV=1	2831	72	6.8e-278	71274	81	59	43	36	72.5	5.82	MKWVTFISLLLLFSSAYSRGVFRRDTHKSEIAHRFKDLGEEHFKGLVLIAFSQYLQQCPFDEHVKLVNELTEFAKTCVADESHAGCEKSLHTLFGDELCKVASLRETYGDMADCCEKQEPERNECFLSHKDDSPDLPKLKPDPNTLCDEFKADEKKFWGKYLYEIARRHPYFYAPELLYYANKYNGVFQECCQAEDKGACLLPKIETMREKVLTSSARQRLRCASIQKFGERALKAWSVARLSQKFPKAEFVEVTKLVTDLTKVHKECCHGDLLECADDRADLAKYICDNQDTISSKLKECCDKPLLEKSHCIAEVEKDAIPENLPPLTADFAEDKDVCKNYQEAKDAFLGSFLYEYSRRHPEYAVSVLLRLAKEYEATLEECCAKDDPHACYSTVFDK…	2565	4350	1	1	0	642.359	2	-0.0004	361	371	0	71.4	0.00012	R	HPEYAVSVLLR	L						File: ~Z:\CORE\RAW_DATA_2020_QE\P780_Sigrun_Lange\P780_R_S.raw~; SpectrumID: ~4419~; PrecursorID: ~0~; scans: ~8002~
7	2::tr|A0A140T897|A0A140T897_BOVIN	Albumin OS=Bos taurus OX=9913 GN=ALB PE=4 SV=1	2831	72	6.8e-278	71274	81	59	43	36	72.5	5.82	MKWVTFISLLLLFSSAYSRGVFRRDTHKSEIAHRFKDLGEEHFKGLVLIAFSQYLQQCPFDEHVKLVNELTEFAKTCVADESHAGCEKSLHTLFGDELCKVASLRETYGDMADCCEKQEPERNECFLSHKDDSPDLPKLKPDPNTLCDEFKADEKKFWGKYLYEIARRHPYFYAPELLYYANKYNGVFQECCQAEDKGACLLPKIETMREKVLTSSARQRLRCASIQKFGERALKAWSVARLSQKFPKAEFVEVTKLVTDLTKVHKECCHGDLLECADDRADLAKYICDNQDTISSKLKECCDKPLLEKSHCIAEVEKDAIPENLPPLTADFAEDKDVCKNYQEAKDAFLGSFLYEYSRRHPEYAVSVLLRLAKEYEATLEECCAKDDPHACYSTVFDK…	2566	4352	1	1	0	428.575	3	0.0004	361	371	0	42	0.1	R	HPEYAVSVLLR	L						File: ~Z:\CORE\RAW_DATA_2020_QE\P780_Sigrun_Lange\P780_R_S.raw~; SpectrumID: ~4421~; PrecursorID: ~0~; scans: ~8004~
7	2::tr|A0A140T897|A0A140T897_BOVIN	Albumin OS=Bos taurus OX=9913 GN=ALB PE=4 SV=1	2831	72	6.8e-278	71274	81	59	43	36	72.5	5.82	MKWVTFISLLLLFSSAYSRGVFRRDTHKSEIAHRFKDLGEEHFKGLVLIAFSQYLQQCPFDEHVKLVNELTEFAKTCVADESHAGCEKSLHTLFGDELCKVASLRETYGDMADCCEKQEPERNECFLSHKDDSPDLPKLKPDPNTLCDEFKADEKKFWGKYLYEIARRHPYFYAPELLYYANKYNGVFQECCQAEDKGACLLPKIETMREKVLTSSARQRLRCASIQKFGERALKAWSVARLSQKFPKAEFVEVTKLVTDLTKVHKECCHGDLLECADDRADLAKYICDNQDTISSKLKECCDKPLLEKSHCIAEVEKDAIPENLPPLTADFAEDKDVCKNYQEAKDAFLGSFLYEYSRRHPEYAVSVLLRLAKEYEATLEECCAKDDPHACYSTVFDK…	2608	1657	1	1	0	646.304	2	-0.0006	300	309	0	51.29	0.019	K	ECCDKPLLEK	S						File: ~Z:\CORE\RAW_DATA_2020_QE\P780_Sigrun_Lange\P780_R_S.raw~; SpectrumID: ~1721~; PrecursorID: ~0~; scans: ~5134~
7	2::tr|A0A140T897|A0A140T897_BOVIN	Albumin OS=Bos taurus OX=9913 GN=ALB PE=4 SV=1	2831	72	6.8e-278	71274	81	59	43	36	72.5	5.82	MKWVTFISLLLLFSSAYSRGVFRRDTHKSEIAHRFKDLGEEHFKGLVLIAFSQYLQQCPFDEHVKLVNELTEFAKTCVADESHAGCEKSLHTLFGDELCKVASLRETYGDMADCCEKQEPERNECFLSHKDDSPDLPKLKPDPNTLCDEFKADEKKFWGKYLYEIARRHPYFYAPELLYYANKYNGVFQECCQAEDKGACLLPKIETMREKVLTSSARQRLRCASIQKFGERALKAWSVARLSQKFPKAEFVEVTKLVTDLTKVHKECCHGDLLECADDRADLAKYICDNQDTISSKLKECCDKPLLEKSHCIAEVEKDAIPENLPPLTADFAEDKDVCKNYQEAKDAFLGSFLYEYSRRHPEYAVSVLLRLAKEYEATLEECCAKDDPHACYSTVFDK…	2609	1655	1	1	0	431.205	3	0	300	309	0	37.77	0.45	K	ECCDKPLLEK	S						File: ~Z:\CORE\RAW_DATA_2020_QE\P780_Sigrun_Lange\P780_R_S.raw~; SpectrumID: ~1719~; PrecursorID: ~0~; scans: ~5132~
7	2::tr|A0A140T897|A0A140T897_BOVIN	Albumin OS=Bos taurus OX=9913 GN=ALB PE=4 SV=1	2831	72	6.8e-278	71274	81	59	43	36	72.5	5.82	MKWVTFISLLLLFSSAYSRGVFRRDTHKSEIAHRFKDLGEEHFKGLVLIAFSQYLQQCPFDEHVKLVNELTEFAKTCVADESHAGCEKSLHTLFGDELCKVASLRETYGDMADCCEKQEPERNECFLSHKDDSPDLPKLKPDPNTLCDEFKADEKKFWGKYLYEIARRHPYFYAPELLYYANKYNGVFQECCQAEDKGACLLPKIETMREKVLTSSARQRLRCASIQKFGERALKAWSVARLSQKFPKAEFVEVTKLVTDLTKVHKECCHGDLLECADDRADLAKYICDNQDTISSKLKECCDKPLLEKSHCIAEVEKDAIPENLPPLTADFAEDKDVCKNYQEAKDAFLGSFLYEYSRRHPEYAVSVLLRLAKEYEATLEECCAKDDPHACYSTVFDK…	2674	3348	1	1	0	653.361	2	-0.0006	402	412	0	70.76	0.0002	K	HLVDEPQNLIK	Q						File: ~Z:\CORE\RAW_DATA_2020_QE\P780_Sigrun_Lange\P780_R_S.raw~; SpectrumID: ~3415~; PrecursorID: ~0~; scans: ~6947~
7	2::tr|A0A140T897|A0A140T897_BOVIN	Albumin OS=Bos taurus OX=9913 GN=ALB PE=4 SV=1	2831	72	6.8e-278	71274	81	59	43	36	72.5	5.82	MKWVTFISLLLLFSSAYSRGVFRRDTHKSEIAHRFKDLGEEHFKGLVLIAFSQYLQQCPFDEHVKLVNELTEFAKTCVADESHAGCEKSLHTLFGDELCKVASLRETYGDMADCCEKQEPERNECFLSHKDDSPDLPKLKPDPNTLCDEFKADEKKFWGKYLYEIARRHPYFYAPELLYYANKYNGVFQECCQAEDKGACLLPKIETMREKVLTSSARQRLRCASIQKFGERALKAWSVARLSQKFPKAEFVEVTKLVTDLTKVHKECCHGDLLECADDRADLAKYICDNQDTISSKLKECCDKPLLEKSHCIAEVEKDAIPENLPPLTADFAEDKDVCKNYQEAKDAFLGSFLYEYSRRHPEYAVSVLLRLAKEYEATLEECCAKDDPHACYSTVFDK…	3217	6873	1	1	0	700.35	2	-0.0003	569	580	0	72.11	0.00017	K	TVMENFVAFVDK	C						File: ~Z:\CORE\RAW_DATA_2020_QE\P780_Sigrun_Lange\P780_R_S.raw~; SpectrumID: ~6956~; PrecursorID: ~0~; scans: ~10666~
7	2::tr|A0A140T897|A0A140T897_BOVIN	Albumin OS=Bos taurus OX=9913 GN=ALB PE=4 SV=1	2831	72	6.8e-278	71274	81	59	43	36	72.5	5.82	MKWVTFISLLLLFSSAYSRGVFRRDTHKSEIAHRFKDLGEEHFKGLVLIAFSQYLQQCPFDEHVKLVNELTEFAKTCVADESHAGCEKSLHTLFGDELCKVASLRETYGDMADCCEKQEPERNECFLSHKDDSPDLPKLKPDPNTLCDEFKADEKKFWGKYLYEIARRHPYFYAPELLYYANKYNGVFQECCQAEDKGACLLPKIETMREKVLTSSARQRLRCASIQKFGERALKAWSVARLSQKFPKAEFVEVTKLVTDLTKVHKECCHGDLLECADDRADLAKYICDNQDTISSKLKECCDKPLLEKSHCIAEVEKDAIPENLPPLTADFAEDKDVCKNYQEAKDAFLGSFLYEYSRRHPEYAVSVLLRLAKEYEATLEECCAKDDPHACYSTVFDK…	3320	4469	1	1	0	710.35	2	-0.0005	89	100	0	71.7	0.00026	K	SLHTLFGDELCK	V						File: ~Z:\CORE\RAW_DATA_2020_QE\P780_Sigrun_Lange\P780_R_S.raw~; SpectrumID: ~4538~; PrecursorID: ~0~; scans: ~8127~
7	2::tr|A0A140T897|A0A140T897_BOVIN	Albumin OS=Bos taurus OX=9913 GN=ALB PE=4 SV=1	2831	72	6.8e-278	71274	81	59	43	36	72.5	5.82	MKWVTFISLLLLFSSAYSRGVFRRDTHKSEIAHRFKDLGEEHFKGLVLIAFSQYLQQCPFDEHVKLVNELTEFAKTCVADESHAGCEKSLHTLFGDELCKVASLRETYGDMADCCEKQEPERNECFLSHKDDSPDLPKLKPDPNTLCDEFKADEKKFWGKYLYEIARRHPYFYAPELLYYANKYNGVFQECCQAEDKGACLLPKIETMREKVLTSSARQRLRCASIQKFGERALKAWSVARLSQKFPKAEFVEVTKLVTDLTKVHKECCHGDLLECADDRADLAKYICDNQDTISSKLKECCDKPLLEKSHCIAEVEKDAIPENLPPLTADFAEDKDVCKNYQEAKDAFLGSFLYEYSRRHPEYAVSVLLRLAKEYEATLEECCAKDDPHACYSTVFDK…	3322	4468	1	1	0	473.904	3	0.0028	89	100	0	71.67	0.00027	K	SLHTLFGDELCK	V						File: ~Z:\CORE\RAW_DATA_2020_QE\P780_Sigrun_Lange\P780_R_S.raw~; SpectrumID: ~4537~; PrecursorID: ~0~; scans: ~8126~
7	2::tr|A0A140T897|A0A140T897_BOVIN	Albumin OS=Bos taurus OX=9913 GN=ALB PE=4 SV=1	2831	72	6.8e-278	71274	81	59	43	36	72.5	5.82	MKWVTFISLLLLFSSAYSRGVFRRDTHKSEIAHRFKDLGEEHFKGLVLIAFSQYLQQCPFDEHVKLVNELTEFAKTCVADESHAGCEKSLHTLFGDELCKVASLRETYGDMADCCEKQEPERNECFLSHKDDSPDLPKLKPDPNTLCDEFKADEKKFWGKYLYEIARRHPYFYAPELLYYANKYNGVFQECCQAEDKGACLLPKIETMREKVLTSSARQRLRCASIQKFGERALKAWSVARLSQKFPKAEFVEVTKLVTDLTKVHKECCHGDLLECADDRADLAKYICDNQDTISSKLKECCDKPLLEKSHCIAEVEKDAIPENLPPLTADFAEDKDVCKNYQEAKDAFLGSFLYEYSRRHPEYAVSVLLRLAKEYEATLEECCAKDDPHACYSTVFDK…	3445	3419	1	1	0	720.409	2	-0.0015	360	371	1	55.97	0.0035	R	RHPEYAVSVLLR	L						File: ~Z:\CORE\RAW_DATA_2020_QE\P780_Sigrun_Lange\P780_R_S.raw~; SpectrumID: ~3486~; PrecursorID: ~0~; scans: ~7021~
7	2::tr|A0A140T897|A0A140T897_BOVIN	Albumin OS=Bos taurus OX=9913 GN=ALB PE=4 SV=1	2831	72	6.8e-278	71274	81	59	43	36	72.5	5.82	MKWVTFISLLLLFSSAYSRGVFRRDTHKSEIAHRFKDLGEEHFKGLVLIAFSQYLQQCPFDEHVKLVNELTEFAKTCVADESHAGCEKSLHTLFGDELCKVASLRETYGDMADCCEKQEPERNECFLSHKDDSPDLPKLKPDPNTLCDEFKADEKKFWGKYLYEIARRHPYFYAPELLYYANKYNGVFQECCQAEDKGACLLPKIETMREKVLTSSARQRLRCASIQKFGERALKAWSVARLSQKFPKAEFVEVTKLVTDLTKVHKECCHGDLLECADDRADLAKYICDNQDTISSKLKECCDKPLLEKSHCIAEVEKDAIPENLPPLTADFAEDKDVCKNYQEAKDAFLGSFLYEYSRRHPEYAVSVLLRLAKEYEATLEECCAKDDPHACYSTVFDK…	3446	3544	1	1	0	480.609	3	0	360	371	1	76.98	2.8e-05	R	RHPEYAVSVLLR	L						File: ~Z:\CORE\RAW_DATA_2020_QE\P780_Sigrun_Lange\P780_R_S.raw~; SpectrumID: ~3612~; PrecursorID: ~0~; scans: ~7154~
7	2::tr|A0A140T897|A0A140T897_BOVIN	Albumin OS=Bos taurus OX=9913 GN=ALB PE=4 SV=1	2831	72	6.8e-278	71274	81	59	43	36	72.5	5.82	MKWVTFISLLLLFSSAYSRGVFRRDTHKSEIAHRFKDLGEEHFKGLVLIAFSQYLQQCPFDEHVKLVNELTEFAKTCVADESHAGCEKSLHTLFGDELCKVASLRETYGDMADCCEKQEPERNECFLSHKDDSPDLPKLKPDPNTLCDEFKADEKKFWGKYLYEIARRHPYFYAPELLYYANKYNGVFQECCQAEDKGACLLPKIETMREKVLTSSARQRLRCASIQKFGERALKAWSVARLSQKFPKAEFVEVTKLVTDLTKVHKECCHGDLLECADDRADLAKYICDNQDTISSKLKECCDKPLLEKSHCIAEVEKDAIPENLPPLTADFAEDKDVCKNYQEAKDAFLGSFLYEYSRRHPEYAVSVLLRLAKEYEATLEECCAKDDPHACYSTVFDK…	3463	2230	1	1	0	722.324	2	-0.001	286	297	0	92.65	7.9e-07	K	YICDNQDTISSK	L						File: ~Z:\CORE\RAW_DATA_2020_QE\P780_Sigrun_Lange\P780_R_S.raw~; SpectrumID: ~2296~; PrecursorID: ~0~; scans: ~5742~
7	2::tr|A0A140T897|A0A140T897_BOVIN	Albumin OS=Bos taurus OX=9913 GN=ALB PE=4 SV=1	2831	72	6.8e-278	71274	81	59	43	36	72.5	5.82	MKWVTFISLLLLFSSAYSRGVFRRDTHKSEIAHRFKDLGEEHFKGLVLIAFSQYLQQCPFDEHVKLVNELTEFAKTCVADESHAGCEKSLHTLFGDELCKVASLRETYGDMADCCEKQEPERNECFLSHKDDSPDLPKLKPDPNTLCDEFKADEKKFWGKYLYEIARRHPYFYAPELLYYANKYNGVFQECCQAEDKGACLLPKIETMREKVLTSSARQRLRCASIQKFGERALKAWSVARLSQKFPKAEFVEVTKLVTDLTKVHKECCHGDLLECADDRADLAKYICDNQDTISSKLKECCDKPLLEKSHCIAEVEKDAIPENLPPLTADFAEDKDVCKNYQEAKDAFLGSFLYEYSRRHPEYAVSVLLRLAKEYEATLEECCAKDDPHACYSTVFDK…	3473	2631	1	1	0	722.819	2	0.0046	286	297	0	90.09	1.2e-06	K	YICDNQDTISSK	L		Deamidated (NQ)	0.000010000000.0			File: ~Z:\CORE\RAW_DATA_2020_QE\P780_Sigrun_Lange\P780_R_S.raw~; SpectrumID: ~2698~; PrecursorID: ~0~; scans: ~6171~
7	2::tr|A0A140T897|A0A140T897_BOVIN	Albumin OS=Bos taurus OX=9913 GN=ALB PE=4 SV=1	2831	72	6.8e-278	71274	81	59	43	36	72.5	5.82	MKWVTFISLLLLFSSAYSRGVFRRDTHKSEIAHRFKDLGEEHFKGLVLIAFSQYLQQCPFDEHVKLVNELTEFAKTCVADESHAGCEKSLHTLFGDELCKVASLRETYGDMADCCEKQEPERNECFLSHKDDSPDLPKLKPDPNTLCDEFKADEKKFWGKYLYEIARRHPYFYAPELLYYANKYNGVFQECCQAEDKGACLLPKIETMREKVLTSSARQRLRCASIQKFGERALKAWSVARLSQKFPKAEFVEVTKLVTDLTKVHKECCHGDLLECADDRADLAKYICDNQDTISSKLKECCDKPLLEKSHCIAEVEKDAIPENLPPLTADFAEDKDVCKNYQEAKDAFLGSFLYEYSRRHPEYAVSVLLRLAKEYEATLEECCAKDDPHACYSTVFDK…	3566	669	1	1	0	732.298	2	-0.0008	76	88	0	70.01	3.4e-05	K	TCVADESHAGCEK	S						File: ~Z:\CORE\RAW_DATA_2020_QE\P780_Sigrun_Lange\P780_R_S.raw~; SpectrumID: ~687~; PrecursorID: ~0~; scans: ~4005~
7	2::tr|A0A140T897|A0A140T897_BOVIN	Albumin OS=Bos taurus OX=9913 GN=ALB PE=4 SV=1	2831	72	6.8e-278	71274	81	59	43	36	72.5	5.82	MKWVTFISLLLLFSSAYSRGVFRRDTHKSEIAHRFKDLGEEHFKGLVLIAFSQYLQQCPFDEHVKLVNELTEFAKTCVADESHAGCEKSLHTLFGDELCKVASLRETYGDMADCCEKQEPERNECFLSHKDDSPDLPKLKPDPNTLCDEFKADEKKFWGKYLYEIARRHPYFYAPELLYYANKYNGVFQECCQAEDKGACLLPKIETMREKVLTSSARQRLRCASIQKFGERALKAWSVARLSQKFPKAEFVEVTKLVTDLTKVHKECCHGDLLECADDRADLAKYICDNQDTISSKLKECCDKPLLEKSHCIAEVEKDAIPENLPPLTADFAEDKDVCKNYQEAKDAFLGSFLYEYSRRHPEYAVSVLLRLAKEYEATLEECCAKDDPHACYSTVFDK…	3567	667	1	1	0	488.534	3	-0.0002	76	88	0	47.76	0.006	K	TCVADESHAGCEK	S						File: ~Z:\CORE\RAW_DATA_2020_QE\P780_Sigrun_Lange\P780_R_S.raw~; SpectrumID: ~685~; PrecursorID: ~0~; scans: ~4003~
7	2::tr|A0A140T897|A0A140T897_BOVIN	Albumin OS=Bos taurus OX=9913 GN=ALB PE=4 SV=1	2831	72	6.8e-278	71274	81	59	43	36	72.5	5.82	MKWVTFISLLLLFSSAYSRGVFRRDTHKSEIAHRFKDLGEEHFKGLVLIAFSQYLQQCPFDEHVKLVNELTEFAKTCVADESHAGCEKSLHTLFGDELCKVASLRETYGDMADCCEKQEPERNECFLSHKDDSPDLPKLKPDPNTLCDEFKADEKKFWGKYLYEIARRHPYFYAPELLYYANKYNGVFQECCQAEDKGACLLPKIETMREKVLTSSARQRLRCASIQKFGERALKAWSVARLSQKFPKAEFVEVTKLVTDLTKVHKECCHGDLLECADDRADLAKYICDNQDTISSKLKECCDKPLLEKSHCIAEVEKDAIPENLPPLTADFAEDKDVCKNYQEAKDAFLGSFLYEYSRRHPEYAVSVLLRLAKEYEATLEECCAKDDPHACYSTVFDK…	3647	2245	1	1	0	739.764	2	-0.0024	106	117	0	51.53	0.00017	R	ETYGDMADCCEK	Q						File: ~Z:\CORE\RAW_DATA_2020_QE\P780_Sigrun_Lange\P780_R_S.raw~; SpectrumID: ~2311~; PrecursorID: ~0~; scans: ~5757~
7	2::tr|A0A140T897|A0A140T897_BOVIN	Albumin OS=Bos taurus OX=9913 GN=ALB PE=4 SV=1	2831	72	6.8e-278	71274	81	59	43	36	72.5	5.82	MKWVTFISLLLLFSSAYSRGVFRRDTHKSEIAHRFKDLGEEHFKGLVLIAFSQYLQQCPFDEHVKLVNELTEFAKTCVADESHAGCEKSLHTLFGDELCKVASLRETYGDMADCCEKQEPERNECFLSHKDDSPDLPKLKPDPNTLCDEFKADEKKFWGKYLYEIARRHPYFYAPELLYYANKYNGVFQECCQAEDKGACLLPKIETMREKVLTSSARQRLRCASIQKFGERALKAWSVARLSQKFPKAEFVEVTKLVTDLTKVHKECCHGDLLECADDRADLAKYICDNQDTISSKLKECCDKPLLEKSHCIAEVEKDAIPENLPPLTADFAEDKDVCKNYQEAKDAFLGSFLYEYSRRHPEYAVSVLLRLAKEYEATLEECCAKDDPHACYSTVFDK…	3664	5972	1	1	0	740.401	2	-0.0011	421	433	0	99.81	2.7e-07	K	LGEYGFQNALIVR	Y						File: ~Z:\CORE\RAW_DATA_2020_QE\P780_Sigrun_Lange\P780_R_S.raw~; SpectrumID: ~6048~; PrecursorID: ~0~; scans: ~9712~
7	2::tr|A0A140T897|A0A140T897_BOVIN	Albumin OS=Bos taurus OX=9913 GN=ALB PE=4 SV=1	2831	72	6.8e-278	71274	81	59	43	36	72.5	5.82	MKWVTFISLLLLFSSAYSRGVFRRDTHKSEIAHRFKDLGEEHFKGLVLIAFSQYLQQCPFDEHVKLVNELTEFAKTCVADESHAGCEKSLHTLFGDELCKVASLRETYGDMADCCEKQEPERNECFLSHKDDSPDLPKLKPDPNTLCDEFKADEKKFWGKYLYEIARRHPYFYAPELLYYANKYNGVFQECCQAEDKGACLLPKIETMREKVLTSSARQRLRCASIQKFGERALKAWSVARLSQKFPKAEFVEVTKLVTDLTKVHKECCHGDLLECADDRADLAKYICDNQDTISSKLKECCDKPLLEKSHCIAEVEKDAIPENLPPLTADFAEDKDVCKNYQEAKDAFLGSFLYEYSRRHPEYAVSVLLRLAKEYEATLEECCAKDDPHACYSTVFDK…	3751	1596	1	1	0	747.763	2	-0.0004	106	117	0	63.96	1.6e-06	R	ETYGDMADCCEK	Q		Oxidation (M)	0.000003000000.0			File: ~Z:\CORE\RAW_DATA_2020_QE\P780_Sigrun_Lange\P780_R_S.raw~; SpectrumID: ~1660~; PrecursorID: ~0~; scans: ~5068~
7	2::tr|A0A140T897|A0A140T897_BOVIN	Albumin OS=Bos taurus OX=9913 GN=ALB PE=4 SV=1	2831	72	6.8e-278	71274	81	59	43	36	72.5	5.82	MKWVTFISLLLLFSSAYSRGVFRRDTHKSEIAHRFKDLGEEHFKGLVLIAFSQYLQQCPFDEHVKLVNELTEFAKTCVADESHAGCEKSLHTLFGDELCKVASLRETYGDMADCCEKQEPERNECFLSHKDDSPDLPKLKPDPNTLCDEFKADEKKFWGKYLYEIARRHPYFYAPELLYYANKYNGVFQECCQAEDKGACLLPKIETMREKVLTSSARQRLRCASIQKFGERALKAWSVARLSQKFPKAEFVEVTKLVTDLTKVHKECCHGDLLECADDRADLAKYICDNQDTISSKLKECCDKPLLEKSHCIAEVEKDAIPENLPPLTADFAEDKDVCKNYQEAKDAFLGSFLYEYSRRHPEYAVSVLLRLAKEYEATLEECCAKDDPHACYSTVFDK…	3800	2808	1	1	0	751.811	2	0	375	386	0	75.24	1.4e-05	K	EYEATLEECCAK	D						File: ~Z:\CORE\RAW_DATA_2020_QE\P780_Sigrun_Lange\P780_R_S.raw~; SpectrumID: ~2875~; PrecursorID: ~0~; scans: ~6357~
7	2::tr|A0A140T897|A0A140T897_BOVIN	Albumin OS=Bos taurus OX=9913 GN=ALB PE=4 SV=1	2831	72	6.8e-278	71274	81	59	43	36	72.5	5.82	MKWVTFISLLLLFSSAYSRGVFRRDTHKSEIAHRFKDLGEEHFKGLVLIAFSQYLQQCPFDEHVKLVNELTEFAKTCVADESHAGCEKSLHTLFGDELCKVASLRETYGDMADCCEKQEPERNECFLSHKDDSPDLPKLKPDPNTLCDEFKADEKKFWGKYLYEIARRHPYFYAPELLYYANKYNGVFQECCQAEDKGACLLPKIETMREKVLTSSARQRLRCASIQKFGERALKAWSVARLSQKFPKAEFVEVTKLVTDLTKVHKECCHGDLLECADDRADLAKYICDNQDTISSKLKECCDKPLLEKSHCIAEVEKDAIPENLPPLTADFAEDKDVCKNYQEAKDAFLGSFLYEYSRRHPEYAVSVLLRLAKEYEATLEECCAKDDPHACYSTVFDK…	3975	1418	1	1	0	383.95	4	-0.001	298	309	1	43.04	0.22	K	LKECCDKPLLEK	S						File: ~Z:\CORE\RAW_DATA_2020_QE\P780_Sigrun_Lange\P780_R_S.raw~; SpectrumID: ~1479~; PrecursorID: ~0~; scans: ~4873~
7	2::tr|A0A140T897|A0A140T897_BOVIN	Albumin OS=Bos taurus OX=9913 GN=ALB PE=4 SV=1	2831	72	6.8e-278	71274	81	59	43	36	72.5	5.82	MKWVTFISLLLLFSSAYSRGVFRRDTHKSEIAHRFKDLGEEHFKGLVLIAFSQYLQQCPFDEHVKLVNELTEFAKTCVADESHAGCEKSLHTLFGDELCKVASLRETYGDMADCCEKQEPERNECFLSHKDDSPDLPKLKPDPNTLCDEFKADEKKFWGKYLYEIARRHPYFYAPELLYYANKYNGVFQECCQAEDKGACLLPKIETMREKVLTSSARQRLRCASIQKFGERALKAWSVARLSQKFPKAEFVEVTKLVTDLTKVHKECCHGDLLECADDRADLAKYICDNQDTISSKLKECCDKPLLEKSHCIAEVEKDAIPENLPPLTADFAEDKDVCKNYQEAKDAFLGSFLYEYSRRHPEYAVSVLLRLAKEYEATLEECCAKDDPHACYSTVFDK…	3979	1417	1	1	0	511.599	3	0.0001	298	309	1	59.42	0.005	K	LKECCDKPLLEK	S						File: ~Z:\CORE\RAW_DATA_2020_QE\P780_Sigrun_Lange\P780_R_S.raw~; SpectrumID: ~1478~; PrecursorID: ~0~; scans: ~4872~
7	2::tr|A0A140T897|A0A140T897_BOVIN	Albumin OS=Bos taurus OX=9913 GN=ALB PE=4 SV=1	2831	72	6.8e-278	71274	81	59	43	36	72.5	5.82	MKWVTFISLLLLFSSAYSRGVFRRDTHKSEIAHRFKDLGEEHFKGLVLIAFSQYLQQCPFDEHVKLVNELTEFAKTCVADESHAGCEKSLHTLFGDELCKVASLRETYGDMADCCEKQEPERNECFLSHKDDSPDLPKLKPDPNTLCDEFKADEKKFWGKYLYEIARRHPYFYAPELLYYANKYNGVFQECCQAEDKGACLLPKIETMREKVLTSSARQRLRCASIQKFGERALKAWSVARLSQKFPKAEFVEVTKLVTDLTKVHKECCHGDLLECADDRADLAKYICDNQDTISSKLKECCDKPLLEKSHCIAEVEKDAIPENLPPLTADFAEDKDVCKNYQEAKDAFLGSFLYEYSRRHPEYAVSVLLRLAKEYEATLEECCAKDDPHACYSTVFDK…	4085	3532	1	1	0	777.83	2	-0.0006	387	399	0	62.49	0.00052	K	DDPHACYSTVFDK	L						File: ~Z:\CORE\RAW_DATA_2020_QE\P780_Sigrun_Lange\P780_R_S.raw~; SpectrumID: ~3600~; PrecursorID: ~0~; scans: ~7141~
7	2::tr|A0A140T897|A0A140T897_BOVIN	Albumin OS=Bos taurus OX=9913 GN=ALB PE=4 SV=1	2831	72	6.8e-278	71274	81	59	43	36	72.5	5.82	MKWVTFISLLLLFSSAYSRGVFRRDTHKSEIAHRFKDLGEEHFKGLVLIAFSQYLQQCPFDEHVKLVNELTEFAKTCVADESHAGCEKSLHTLFGDELCKVASLRETYGDMADCCEKQEPERNECFLSHKDDSPDLPKLKPDPNTLCDEFKADEKKFWGKYLYEIARRHPYFYAPELLYYANKYNGVFQECCQAEDKGACLLPKIETMREKVLTSSARQRLRCASIQKFGERALKAWSVARLSQKFPKAEFVEVTKLVTDLTKVHKECCHGDLLECADDRADLAKYICDNQDTISSKLKECCDKPLLEKSHCIAEVEKDAIPENLPPLTADFAEDKDVCKNYQEAKDAFLGSFLYEYSRRHPEYAVSVLLRLAKEYEATLEECCAKDDPHACYSTVFDK…	4130	7717	1	1	0	784.375	2	-0.0005	347	359	0	90.99	2.5e-06	K	DAFLGSFLYEYSR	R						File: ~Z:\CORE\RAW_DATA_2020_QE\P780_Sigrun_Lange\P780_R_S.raw~; SpectrumID: ~8136~; PrecursorID: ~0~; scans: ~11905~
7	2::tr|A0A140T897|A0A140T897_BOVIN	Albumin OS=Bos taurus OX=9913 GN=ALB PE=4 SV=1	2831	72	6.8e-278	71274	81	59	43	36	72.5	5.82	MKWVTFISLLLLFSSAYSRGVFRRDTHKSEIAHRFKDLGEEHFKGLVLIAFSQYLQQCPFDEHVKLVNELTEFAKTCVADESHAGCEKSLHTLFGDELCKVASLRETYGDMADCCEKQEPERNECFLSHKDDSPDLPKLKPDPNTLCDEFKADEKKFWGKYLYEIARRHPYFYAPELLYYANKYNGVFQECCQAEDKGACLLPKIETMREKVLTSSARQRLRCASIQKFGERALKAWSVARLSQKFPKAEFVEVTKLVTDLTKVHKECCHGDLLECADDRADLAKYICDNQDTISSKLKECCDKPLLEKSHCIAEVEKDAIPENLPPLTADFAEDKDVCKNYQEAKDAFLGSFLYEYSRRHPEYAVSVLLRLAKEYEATLEECCAKDDPHACYSTVFDK…	4172	3822	1	1	0	526.261	3	0.0012	139	151	0	35.01	1.3	K	LKPDPNTLCDEFK	A						File: ~Z:\CORE\RAW_DATA_2020_QE\P780_Sigrun_Lange\P780_R_S.raw~; SpectrumID: ~3890~; PrecursorID: ~0~; scans: ~7446~
7	2::tr|A0A140T897|A0A140T897_BOVIN	Albumin OS=Bos taurus OX=9913 GN=ALB PE=4 SV=1	2831	72	6.8e-278	71274	81	59	43	36	72.5	5.82	MKWVTFISLLLLFSSAYSRGVFRRDTHKSEIAHRFKDLGEEHFKGLVLIAFSQYLQQCPFDEHVKLVNELTEFAKTCVADESHAGCEKSLHTLFGDELCKVASLRETYGDMADCCEKQEPERNECFLSHKDDSPDLPKLKPDPNTLCDEFKADEKKFWGKYLYEIARRHPYFYAPELLYYANKYNGVFQECCQAEDKGACLLPKIETMREKVLTSSARQRLRCASIQKFGERALKAWSVARLSQKFPKAEFVEVTKLVTDLTKVHKECCHGDLLECADDRADLAKYICDNQDTISSKLKECCDKPLLEKSHCIAEVEKDAIPENLPPLTADFAEDKDVCKNYQEAKDAFLGSFLYEYSRRHPEYAVSVLLRLAKEYEATLEECCAKDDPHACYSTVFDK…	4173	3845	1	1	0	788.889	2	0.0032	139	151	0	53.25	0.02	K	LKPDPNTLCDEFK	A						File: ~Z:\CORE\RAW_DATA_2020_QE\P780_Sigrun_Lange\P780_R_S.raw~; SpectrumID: ~3913~; PrecursorID: ~0~; scans: ~7470~
7	2::tr|A0A140T897|A0A140T897_BOVIN	Albumin OS=Bos taurus OX=9913 GN=ALB PE=4 SV=1	2831	72	6.8e-278	71274	81	59	43	36	72.5	5.82	MKWVTFISLLLLFSSAYSRGVFRRDTHKSEIAHRFKDLGEEHFKGLVLIAFSQYLQQCPFDEHVKLVNELTEFAKTCVADESHAGCEKSLHTLFGDELCKVASLRETYGDMADCCEKQEPERNECFLSHKDDSPDLPKLKPDPNTLCDEFKADEKKFWGKYLYEIARRHPYFYAPELLYYANKYNGVFQECCQAEDKGACLLPKIETMREKVLTSSARQRLRCASIQKFGERALKAWSVARLSQKFPKAEFVEVTKLVTDLTKVHKECCHGDLLECADDRADLAKYICDNQDTISSKLKECCDKPLLEKSHCIAEVEKDAIPENLPPLTADFAEDKDVCKNYQEAKDAFLGSFLYEYSRRHPEYAVSVLLRLAKEYEATLEECCAKDDPHACYSTVFDK…	4418	3746	1	1	0	547.317	3	-0.0003	437	451	1	72.22	6.5e-05	R	KVPQVSTPTLVEVSR	S						File: ~Z:\CORE\RAW_DATA_2020_QE\P780_Sigrun_Lange\P780_R_S.raw~; SpectrumID: ~3814~; PrecursorID: ~0~; scans: ~7367~
7	2::tr|A0A140T897|A0A140T897_BOVIN	Albumin OS=Bos taurus OX=9913 GN=ALB PE=4 SV=1	2831	72	6.8e-278	71274	81	59	43	36	72.5	5.82	MKWVTFISLLLLFSSAYSRGVFRRDTHKSEIAHRFKDLGEEHFKGLVLIAFSQYLQQCPFDEHVKLVNELTEFAKTCVADESHAGCEKSLHTLFGDELCKVASLRETYGDMADCCEKQEPERNECFLSHKDDSPDLPKLKPDPNTLCDEFKADEKKFWGKYLYEIARRHPYFYAPELLYYANKYNGVFQECCQAEDKGACLLPKIETMREKVLTSSARQRLRCASIQKFGERALKAWSVARLSQKFPKAEFVEVTKLVTDLTKVHKECCHGDLLECADDRADLAKYICDNQDTISSKLKECCDKPLLEKSHCIAEVEKDAIPENLPPLTADFAEDKDVCKNYQEAKDAFLGSFLYEYSRRHPEYAVSVLLRLAKEYEATLEECCAKDDPHACYSTVFDK…	4419	3717	1	1	0	820.472	2	-0.0003	437	451	1	104.95	3.5e-08	R	KVPQVSTPTLVEVSR	S						File: ~Z:\CORE\RAW_DATA_2020_QE\P780_Sigrun_Lange\P780_R_S.raw~; SpectrumID: ~3785~; PrecursorID: ~0~; scans: ~7336~
7	2::tr|A0A140T897|A0A140T897_BOVIN	Albumin OS=Bos taurus OX=9913 GN=ALB PE=4 SV=1	2831	72	6.8e-278	71274	81	59	43	36	72.5	5.82	MKWVTFISLLLLFSSAYSRGVFRRDTHKSEIAHRFKDLGEEHFKGLVLIAFSQYLQQCPFDEHVKLVNELTEFAKTCVADESHAGCEKSLHTLFGDELCKVASLRETYGDMADCCEKQEPERNECFLSHKDDSPDLPKLKPDPNTLCDEFKADEKKFWGKYLYEIARRHPYFYAPELLYYANKYNGVFQECCQAEDKGACLLPKIETMREKVLTSSARQRLRCASIQKFGERALKAWSVARLSQKFPKAEFVEVTKLVTDLTKVHKECCHGDLLECADDRADLAKYICDNQDTISSKLKECCDKPLLEKSHCIAEVEKDAIPENLPPLTADFAEDKDVCKNYQEAKDAFLGSFLYEYSRRHPEYAVSVLLRLAKEYEATLEECCAKDDPHACYSTVFDK…	4749	7460	1	1	0	862.921	2	-0.0003	469	482	0	95.5	1e-06	R	MPCTEDYLSLILNR	L						File: ~Z:\CORE\RAW_DATA_2020_QE\P780_Sigrun_Lange\P780_R_S.raw~; SpectrumID: ~7757~; PrecursorID: ~0~; scans: ~11507~
7	2::tr|A0A140T897|A0A140T897_BOVIN	Albumin OS=Bos taurus OX=9913 GN=ALB PE=4 SV=1	2831	72	6.8e-278	71274	81	59	43	36	72.5	5.82	MKWVTFISLLLLFSSAYSRGVFRRDTHKSEIAHRFKDLGEEHFKGLVLIAFSQYLQQCPFDEHVKLVNELTEFAKTCVADESHAGCEKSLHTLFGDELCKVASLRETYGDMADCCEKQEPERNECFLSHKDDSPDLPKLKPDPNTLCDEFKADEKKFWGKYLYEIARRHPYFYAPELLYYANKYNGVFQECCQAEDKGACLLPKIETMREKVLTSSARQRLRCASIQKFGERALKAWSVARLSQKFPKAEFVEVTKLVTDLTKVHKECCHGDLLECADDRADLAKYICDNQDTISSKLKECCDKPLLEKSHCIAEVEKDAIPENLPPLTADFAEDKDVCKNYQEAKDAFLGSFLYEYSRRHPEYAVSVLLRLAKEYEATLEECCAKDDPHACYSTVFDK…	4750	7461	1	1	0	575.616	3	0.0004	469	482	0	43.56	0.16	R	MPCTEDYLSLILNR	L						File: ~Z:\CORE\RAW_DATA_2020_QE\P780_Sigrun_Lange\P780_R_S.raw~; SpectrumID: ~7758~; PrecursorID: ~0~; scans: ~11508~
7	2::tr|A0A140T897|A0A140T897_BOVIN	Albumin OS=Bos taurus OX=9913 GN=ALB PE=4 SV=1	2831	72	6.8e-278	71274	81	59	43	36	72.5	5.82	MKWVTFISLLLLFSSAYSRGVFRRDTHKSEIAHRFKDLGEEHFKGLVLIAFSQYLQQCPFDEHVKLVNELTEFAKTCVADESHAGCEKSLHTLFGDELCKVASLRETYGDMADCCEKQEPERNECFLSHKDDSPDLPKLKPDPNTLCDEFKADEKKFWGKYLYEIARRHPYFYAPELLYYANKYNGVFQECCQAEDKGACLLPKIETMREKVLTSSARQRLRCASIQKFGERALKAWSVARLSQKFPKAEFVEVTKLVTDLTKVHKECCHGDLLECADDRADLAKYICDNQDTISSKLKECCDKPLLEKSHCIAEVEKDAIPENLPPLTADFAEDKDVCKNYQEAKDAFLGSFLYEYSRRHPEYAVSVLLRLAKEYEATLEECCAKDDPHACYSTVFDK…	4819	7257	1	1	0	580.948	3	0.0001	469	482	0	42.87	0.17	R	MPCTEDYLSLILNR	L		Oxidation (M)	0.30000000000000.0			File: ~Z:\CORE\RAW_DATA_2020_QE\P780_Sigrun_Lange\P780_R_S.raw~; SpectrumID: ~7431~; PrecursorID: ~0~; scans: ~11164~
7	2::tr|A0A140T897|A0A140T897_BOVIN	Albumin OS=Bos taurus OX=9913 GN=ALB PE=4 SV=1	2831	72	6.8e-278	71274	81	59	43	36	72.5	5.82	MKWVTFISLLLLFSSAYSRGVFRRDTHKSEIAHRFKDLGEEHFKGLVLIAFSQYLQQCPFDEHVKLVNELTEFAKTCVADESHAGCEKSLHTLFGDELCKVASLRETYGDMADCCEKQEPERNECFLSHKDDSPDLPKLKPDPNTLCDEFKADEKKFWGKYLYEIARRHPYFYAPELLYYANKYNGVFQECCQAEDKGACLLPKIETMREKVLTSSARQRLRCASIQKFGERALKAWSVARLSQKFPKAEFVEVTKLVTDLTKVHKECCHGDLLECADDRADLAKYICDNQDTISSKLKECCDKPLLEKSHCIAEVEKDAIPENLPPLTADFAEDKDVCKNYQEAKDAFLGSFLYEYSRRHPEYAVSVLLRLAKEYEATLEECCAKDDPHACYSTVFDK…	4820	7255	1	1	0	870.919	2	0.0022	469	482	0	103.05	1.7e-07	R	MPCTEDYLSLILNR	L		Oxidation (M)	0.30000000000000.0			File: ~Z:\CORE\RAW_DATA_2020_QE\P780_Sigrun_Lange\P780_R_S.raw~; SpectrumID: ~7426~; PrecursorID: ~0~; scans: ~11159~
7	2::tr|A0A140T897|A0A140T897_BOVIN	Albumin OS=Bos taurus OX=9913 GN=ALB PE=4 SV=1	2831	72	6.8e-278	71274	81	59	43	36	72.5	5.82	MKWVTFISLLLLFSSAYSRGVFRRDTHKSEIAHRFKDLGEEHFKGLVLIAFSQYLQQCPFDEHVKLVNELTEFAKTCVADESHAGCEKSLHTLFGDELCKVASLRETYGDMADCCEKQEPERNECFLSHKDDSPDLPKLKPDPNTLCDEFKADEKKFWGKYLYEIARRHPYFYAPELLYYANKYNGVFQECCQAEDKGACLLPKIETMREKVLTSSARQRLRCASIQKFGERALKAWSVARLSQKFPKAEFVEVTKLVTDLTKVHKECCHGDLLECADDRADLAKYICDNQDTISSKLKECCDKPLLEKSHCIAEVEKDAIPENLPPLTADFAEDKDVCKNYQEAKDAFLGSFLYEYSRRHPEYAVSVLLRLAKEYEATLEECCAKDDPHACYSTVFDK…	4851	3555	1	1	0	874.848	2	-0.0003	184	197	0	89.42	2.6e-07	K	YNGVFQECCQAEDK	G		Deamidated (NQ)	0.01000000000000.0			File: ~Z:\CORE\RAW_DATA_2020_QE\P780_Sigrun_Lange\P780_R_S.raw~; SpectrumID: ~3623~; PrecursorID: ~0~; scans: ~7165~
7	2::tr|A0A140T897|A0A140T897_BOVIN	Albumin OS=Bos taurus OX=9913 GN=ALB PE=4 SV=1	2831	72	6.8e-278	71274	81	59	43	36	72.5	5.82	MKWVTFISLLLLFSSAYSRGVFRRDTHKSEIAHRFKDLGEEHFKGLVLIAFSQYLQQCPFDEHVKLVNELTEFAKTCVADESHAGCEKSLHTLFGDELCKVASLRETYGDMADCCEKQEPERNECFLSHKDDSPDLPKLKPDPNTLCDEFKADEKKFWGKYLYEIARRHPYFYAPELLYYANKYNGVFQECCQAEDKGACLLPKIETMREKVLTSSARQRLRCASIQKFGERALKAWSVARLSQKFPKAEFVEVTKLVTDLTKVHKECCHGDLLECADDRADLAKYICDNQDTISSKLKECCDKPLLEKSHCIAEVEKDAIPENLPPLTADFAEDKDVCKNYQEAKDAFLGSFLYEYSRRHPEYAVSVLLRLAKEYEATLEECCAKDDPHACYSTVFDK…	4852	3131	1	1	0	874.859	2	0.0214	184	197	0	61.63	0.00029	K	YNGVFQECCQAEDK	G		Deamidated (NQ)	0.00000100000000.0			File: ~Z:\CORE\RAW_DATA_2020_QE\P780_Sigrun_Lange\P780_R_S.raw~; SpectrumID: ~3198~; PrecursorID: ~0~; scans: ~6703~
7	2::tr|A0A140T897|A0A140T897_BOVIN	Albumin OS=Bos taurus OX=9913 GN=ALB PE=4 SV=1	2831	72	6.8e-278	71274	81	59	43	36	72.5	5.82	MKWVTFISLLLLFSSAYSRGVFRRDTHKSEIAHRFKDLGEEHFKGLVLIAFSQYLQQCPFDEHVKLVNELTEFAKTCVADESHAGCEKSLHTLFGDELCKVASLRETYGDMADCCEKQEPERNECFLSHKDDSPDLPKLKPDPNTLCDEFKADEKKFWGKYLYEIARRHPYFYAPELLYYANKYNGVFQECCQAEDKGACLLPKIETMREKVLTSSARQRLRCASIQKFGERALKAWSVARLSQKFPKAEFVEVTKLVTDLTKVHKECCHGDLLECADDRADLAKYICDNQDTISSKLKECCDKPLLEKSHCIAEVEKDAIPENLPPLTADFAEDKDVCKNYQEAKDAFLGSFLYEYSRRHPEYAVSVLLRLAKEYEATLEECCAKDDPHACYSTVFDK…	4856	2691	1	1	0	875.334	2	-0.0012	267	280	0	94.72	2.6e-08	K	ECCHGDLLECADDR	A						File: ~Z:\CORE\RAW_DATA_2020_QE\P780_Sigrun_Lange\P780_R_S.raw~; SpectrumID: ~2758~; PrecursorID: ~0~; scans: ~6234~
7	2::tr|A0A140T897|A0A140T897_BOVIN	Albumin OS=Bos taurus OX=9913 GN=ALB PE=4 SV=1	2831	72	6.8e-278	71274	81	59	43	36	72.5	5.82	MKWVTFISLLLLFSSAYSRGVFRRDTHKSEIAHRFKDLGEEHFKGLVLIAFSQYLQQCPFDEHVKLVNELTEFAKTCVADESHAGCEKSLHTLFGDELCKVASLRETYGDMADCCEKQEPERNECFLSHKDDSPDLPKLKPDPNTLCDEFKADEKKFWGKYLYEIARRHPYFYAPELLYYANKYNGVFQECCQAEDKGACLLPKIETMREKVLTSSARQRLRCASIQKFGERALKAWSVARLSQKFPKAEFVEVTKLVTDLTKVHKECCHGDLLECADDRADLAKYICDNQDTISSKLKECCDKPLLEKSHCIAEVEKDAIPENLPPLTADFAEDKDVCKNYQEAKDAFLGSFLYEYSRRHPEYAVSVLLRLAKEYEATLEECCAKDDPHACYSTVFDK…	4859	2643	1	1	0	584.227	3	0.0197	267	280	0	24.47	0.3	K	ECCHGDLLECADDR	A		Deamidated (R)	0.00000000000002.0			File: ~Z:\CORE\RAW_DATA_2020_QE\P780_Sigrun_Lange\P780_R_S.raw~; SpectrumID: ~2710~; PrecursorID: ~0~; scans: ~6183~
7	2::tr|A0A140T897|A0A140T897_BOVIN	Albumin OS=Bos taurus OX=9913 GN=ALB PE=4 SV=1	2831	72	6.8e-278	71274	81	59	43	36	72.5	5.82	MKWVTFISLLLLFSSAYSRGVFRRDTHKSEIAHRFKDLGEEHFKGLVLIAFSQYLQQCPFDEHVKLVNELTEFAKTCVADESHAGCEKSLHTLFGDELCKVASLRETYGDMADCCEKQEPERNECFLSHKDDSPDLPKLKPDPNTLCDEFKADEKKFWGKYLYEIARRHPYFYAPELLYYANKYNGVFQECCQAEDKGACLLPKIETMREKVLTSSARQRLRCASIQKFGERALKAWSVARLSQKFPKAEFVEVTKLVTDLTKVHKECCHGDLLECADDRADLAKYICDNQDTISSKLKECCDKPLLEKSHCIAEVEKDAIPENLPPLTADFAEDKDVCKNYQEAKDAFLGSFLYEYSRRHPEYAVSVLLRLAKEYEATLEECCAKDDPHACYSTVFDK…	5308	4216	1	1	0	940.963	2	-0.0022	508	523	0	44.76	0.15	R	RPCFSALTPDETYVPK	A						File: ~Z:\CORE\RAW_DATA_2020_QE\P780_Sigrun_Lange\P780_R_S.raw~; SpectrumID: ~4284~; PrecursorID: ~0~; scans: ~7860~
7	2::tr|A0A140T897|A0A140T897_BOVIN	Albumin OS=Bos taurus OX=9913 GN=ALB PE=4 SV=1	2831	72	6.8e-278	71274	81	59	43	36	72.5	5.82	MKWVTFISLLLLFSSAYSRGVFRRDTHKSEIAHRFKDLGEEHFKGLVLIAFSQYLQQCPFDEHVKLVNELTEFAKTCVADESHAGCEKSLHTLFGDELCKVASLRETYGDMADCCEKQEPERNECFLSHKDDSPDLPKLKPDPNTLCDEFKADEKKFWGKYLYEIARRHPYFYAPELLYYANKYNGVFQECCQAEDKGACLLPKIETMREKVLTSSARQRLRCASIQKFGERALKAWSVARLSQKFPKAEFVEVTKLVTDLTKVHKECCHGDLLECADDRADLAKYICDNQDTISSKLKECCDKPLLEKSHCIAEVEKDAIPENLPPLTADFAEDKDVCKNYQEAKDAFLGSFLYEYSRRHPEYAVSVLLRLAKEYEATLEECCAKDDPHACYSTVFDK…	5309	4209	1	1	0	627.645	3	-0.0008	508	523	0	48.3	0.066	R	RPCFSALTPDETYVPK	A						File: ~Z:\CORE\RAW_DATA_2020_QE\P780_Sigrun_Lange\P780_R_S.raw~; SpectrumID: ~4277~; PrecursorID: ~0~; scans: ~7853~
7	2::tr|A0A140T897|A0A140T897_BOVIN	Albumin OS=Bos taurus OX=9913 GN=ALB PE=4 SV=1	2831	72	6.8e-278	71274	81	59	43	36	72.5	5.82	MKWVTFISLLLLFSSAYSRGVFRRDTHKSEIAHRFKDLGEEHFKGLVLIAFSQYLQQCPFDEHVKLVNELTEFAKTCVADESHAGCEKSLHTLFGDELCKVASLRETYGDMADCCEKQEPERNECFLSHKDDSPDLPKLKPDPNTLCDEFKADEKKFWGKYLYEIARRHPYFYAPELLYYANKYNGVFQECCQAEDKGACLLPKIETMREKVLTSSARQRLRCASIQKFGERALKAWSVARLSQKFPKAEFVEVTKLVTDLTKVHKECCHGDLLECADDRADLAKYICDNQDTISSKLKECCDKPLLEKSHCIAEVEKDAIPENLPPLTADFAEDKDVCKNYQEAKDAFLGSFLYEYSRRHPEYAVSVLLRLAKEYEATLEECCAKDDPHACYSTVFDK…	5341	6004	1	1	0	630.314	3	-0.0002	169	183	0	52.25	0.027	R	HPYFYAPELLYYANK	Y						File: ~Z:\CORE\RAW_DATA_2020_QE\P780_Sigrun_Lange\P780_R_S.raw~; SpectrumID: ~6080~; PrecursorID: ~0~; scans: ~9746~
7	2::tr|A0A140T897|A0A140T897_BOVIN	Albumin OS=Bos taurus OX=9913 GN=ALB PE=4 SV=1	2831	72	6.8e-278	71274	81	59	43	36	72.5	5.82	MKWVTFISLLLLFSSAYSRGVFRRDTHKSEIAHRFKDLGEEHFKGLVLIAFSQYLQQCPFDEHVKLVNELTEFAKTCVADESHAGCEKSLHTLFGDELCKVASLRETYGDMADCCEKQEPERNECFLSHKDDSPDLPKLKPDPNTLCDEFKADEKKFWGKYLYEIARRHPYFYAPELLYYANKYNGVFQECCQAEDKGACLLPKIETMREKVLTSSARQRLRCASIQKFGERALKAWSVARLSQKFPKAEFVEVTKLVTDLTKVHKECCHGDLLECADDRADLAKYICDNQDTISSKLKECCDKPLLEKSHCIAEVEKDAIPENLPPLTADFAEDKDVCKNYQEAKDAFLGSFLYEYSRRHPEYAVSVLLRLAKEYEATLEECCAKDDPHACYSTVFDK…	5342	6013	1	1	0	944.967	2	0.0002	169	183	0	83.26	2.1e-05	R	HPYFYAPELLYYANK	Y						File: ~Z:\CORE\RAW_DATA_2020_QE\P780_Sigrun_Lange\P780_R_S.raw~; SpectrumID: ~6089~; PrecursorID: ~0~; scans: ~9755~
7	2::tr|A0A140T897|A0A140T897_BOVIN	Albumin OS=Bos taurus OX=9913 GN=ALB PE=4 SV=1	2831	72	6.8e-278	71274	81	59	43	36	72.5	5.82	MKWVTFISLLLLFSSAYSRGVFRRDTHKSEIAHRFKDLGEEHFKGLVLIAFSQYLQQCPFDEHVKLVNELTEFAKTCVADESHAGCEKSLHTLFGDELCKVASLRETYGDMADCCEKQEPERNECFLSHKDDSPDLPKLKPDPNTLCDEFKADEKKFWGKYLYEIARRHPYFYAPELLYYANKYNGVFQECCQAEDKGACLLPKIETMREKVLTSSARQRLRCASIQKFGERALKAWSVARLSQKFPKAEFVEVTKLVTDLTKVHKECCHGDLLECADDRADLAKYICDNQDTISSKLKECCDKPLLEKSHCIAEVEKDAIPENLPPLTADFAEDKDVCKNYQEAKDAFLGSFLYEYSRRHPEYAVSVLLRLAKEYEATLEECCAKDDPHACYSTVFDK…	5381	2717	1	1	0	634.628	3	-0.0013	123	138	1	34.12	1	R	NECFLSHKDDSPDLPK	L						File: ~Z:\CORE\RAW_DATA_2020_QE\P780_Sigrun_Lange\P780_R_S.raw~; SpectrumID: ~2784~; PrecursorID: ~0~; scans: ~6261~
7	2::tr|A0A140T897|A0A140T897_BOVIN	Albumin OS=Bos taurus OX=9913 GN=ALB PE=4 SV=1	2831	72	6.8e-278	71274	81	59	43	36	72.5	5.82	MKWVTFISLLLLFSSAYSRGVFRRDTHKSEIAHRFKDLGEEHFKGLVLIAFSQYLQQCPFDEHVKLVNELTEFAKTCVADESHAGCEKSLHTLFGDELCKVASLRETYGDMADCCEKQEPERNECFLSHKDDSPDLPKLKPDPNTLCDEFKADEKKFWGKYLYEIARRHPYFYAPELLYYANKYNGVFQECCQAEDKGACLLPKIETMREKVLTSSARQRLRCASIQKFGERALKAWSVARLSQKFPKAEFVEVTKLVTDLTKVHKECCHGDLLECADDRADLAKYICDNQDTISSKLKECCDKPLLEKSHCIAEVEKDAIPENLPPLTADFAEDKDVCKNYQEAKDAFLGSFLYEYSRRHPEYAVSVLLRLAKEYEATLEECCAKDDPHACYSTVFDK…	5382	2713	1	1	0	476.223	4	0	123	138	1	34.4	0.96	R	NECFLSHKDDSPDLPK	L						File: ~Z:\CORE\RAW_DATA_2020_QE\P780_Sigrun_Lange\P780_R_S.raw~; SpectrumID: ~2780~; PrecursorID: ~0~; scans: ~6257~
7	2::tr|A0A140T897|A0A140T897_BOVIN	Albumin OS=Bos taurus OX=9913 GN=ALB PE=4 SV=1	2831	72	6.8e-278	71274	81	59	43	36	72.5	5.82	MKWVTFISLLLLFSSAYSRGVFRRDTHKSEIAHRFKDLGEEHFKGLVLIAFSQYLQQCPFDEHVKLVNELTEFAKTCVADESHAGCEKSLHTLFGDELCKVASLRETYGDMADCCEKQEPERNECFLSHKDDSPDLPKLKPDPNTLCDEFKADEKKFWGKYLYEIARRHPYFYAPELLYYANKYNGVFQECCQAEDKGACLLPKIETMREKVLTSSARQRLRCASIQKFGERALKAWSVARLSQKFPKAEFVEVTKLVTDLTKVHKECCHGDLLECADDRADLAKYICDNQDTISSKLKECCDKPLLEKSHCIAEVEKDAIPENLPPLTADFAEDKDVCKNYQEAKDAFLGSFLYEYSRRHPEYAVSVLLRLAKEYEATLEECCAKDDPHACYSTVFDK…	5402	5374	1	1	0	636.644	3	-0.0018	529	544	0	75.17	0.00013	K	LFTFHADICTLPDTEK	Q						File: ~Z:\CORE\RAW_DATA_2020_QE\P780_Sigrun_Lange\P780_R_S.raw~; SpectrumID: ~5447~; PrecursorID: ~0~; scans: ~9081~
7	2::tr|A0A140T897|A0A140T897_BOVIN	Albumin OS=Bos taurus OX=9913 GN=ALB PE=4 SV=1	2831	72	6.8e-278	71274	81	59	43	36	72.5	5.82	MKWVTFISLLLLFSSAYSRGVFRRDTHKSEIAHRFKDLGEEHFKGLVLIAFSQYLQQCPFDEHVKLVNELTEFAKTCVADESHAGCEKSLHTLFGDELCKVASLRETYGDMADCCEKQEPERNECFLSHKDDSPDLPKLKPDPNTLCDEFKADEKKFWGKYLYEIARRHPYFYAPELLYYANKYNGVFQECCQAEDKGACLLPKIETMREKVLTSSARQRLRCASIQKFGERALKAWSVARLSQKFPKAEFVEVTKLVTDLTKVHKECCHGDLLECADDRADLAKYICDNQDTISSKLKECCDKPLLEKSHCIAEVEKDAIPENLPPLTADFAEDKDVCKNYQEAKDAFLGSFLYEYSRRHPEYAVSVLLRLAKEYEATLEECCAKDDPHACYSTVFDK…	5484	2742	1	1	0	643.271	3	-0.0004	581	597	1	104.75	2.2e-08	K	CCAADDKEACFAVEGPK	L						File: ~Z:\CORE\RAW_DATA_2020_QE\P780_Sigrun_Lange\P780_R_S.raw~; SpectrumID: ~2809~; PrecursorID: ~0~; scans: ~6287~
7	2::tr|A0A140T897|A0A140T897_BOVIN	Albumin OS=Bos taurus OX=9913 GN=ALB PE=4 SV=1	2831	72	6.8e-278	71274	81	59	43	36	72.5	5.82	MKWVTFISLLLLFSSAYSRGVFRRDTHKSEIAHRFKDLGEEHFKGLVLIAFSQYLQQCPFDEHVKLVNELTEFAKTCVADESHAGCEKSLHTLFGDELCKVASLRETYGDMADCCEKQEPERNECFLSHKDDSPDLPKLKPDPNTLCDEFKADEKKFWGKYLYEIARRHPYFYAPELLYYANKYNGVFQECCQAEDKGACLLPKIETMREKVLTSSARQRLRCASIQKFGERALKAWSVARLSQKFPKAEFVEVTKLVTDLTKVHKECCHGDLLECADDRADLAKYICDNQDTISSKLKECCDKPLLEKSHCIAEVEKDAIPENLPPLTADFAEDKDVCKNYQEAKDAFLGSFLYEYSRRHPEYAVSVLLRLAKEYEATLEECCAKDDPHACYSTVFDK…	5747	3560	1	1	0	673.994	3	-0.0006	139	155	1	55.2	0.014	K	LKPDPNTLCDEFKADEK	K						File: ~Z:\CORE\RAW_DATA_2020_QE\P780_Sigrun_Lange\P780_R_S.raw~; SpectrumID: ~3628~; PrecursorID: ~0~; scans: ~7170~
7	2::tr|A0A140T897|A0A140T897_BOVIN	Albumin OS=Bos taurus OX=9913 GN=ALB PE=4 SV=1	2831	72	6.8e-278	71274	81	59	43	36	72.5	5.82	MKWVTFISLLLLFSSAYSRGVFRRDTHKSEIAHRFKDLGEEHFKGLVLIAFSQYLQQCPFDEHVKLVNELTEFAKTCVADESHAGCEKSLHTLFGDELCKVASLRETYGDMADCCEKQEPERNECFLSHKDDSPDLPKLKPDPNTLCDEFKADEKKFWGKYLYEIARRHPYFYAPELLYYANKYNGVFQECCQAEDKGACLLPKIETMREKVLTSSARQRLRCASIQKFGERALKAWSVARLSQKFPKAEFVEVTKLVTDLTKVHKECCHGDLLECADDRADLAKYICDNQDTISSKLKECCDKPLLEKSHCIAEVEKDAIPENLPPLTADFAEDKDVCKNYQEAKDAFLGSFLYEYSRRHPEYAVSVLLRLAKEYEATLEECCAKDDPHACYSTVFDK…	5748	3539	1	1	0	505.748	4	-0.0003	139	155	1	28.67	6.2	K	LKPDPNTLCDEFKADEK	K						File: ~Z:\CORE\RAW_DATA_2020_QE\P780_Sigrun_Lange\P780_R_S.raw~; SpectrumID: ~3607~; PrecursorID: ~0~; scans: ~7148~
7	2::tr|A0A140T897|A0A140T897_BOVIN	Albumin OS=Bos taurus OX=9913 GN=ALB PE=4 SV=1	2831	72	6.8e-278	71274	81	59	43	36	72.5	5.82	MKWVTFISLLLLFSSAYSRGVFRRDTHKSEIAHRFKDLGEEHFKGLVLIAFSQYLQQCPFDEHVKLVNELTEFAKTCVADESHAGCEKSLHTLFGDELCKVASLRETYGDMADCCEKQEPERNECFLSHKDDSPDLPKLKPDPNTLCDEFKADEKKFWGKYLYEIARRHPYFYAPELLYYANKYNGVFQECCQAEDKGACLLPKIETMREKVLTSSARQRLRCASIQKFGERALKAWSVARLSQKFPKAEFVEVTKLVTDLTKVHKECCHGDLLECADDRADLAKYICDNQDTISSKLKECCDKPLLEKSHCIAEVEKDAIPENLPPLTADFAEDKDVCKNYQEAKDAFLGSFLYEYSRRHPEYAVSVLLRLAKEYEATLEECCAKDDPHACYSTVFDK…	5797	5074	1	1	0	1023.02	2	-0.0009	168	183	1	55.89	0.012	R	RHPYFYAPELLYYANK	Y						File: ~Z:\CORE\RAW_DATA_2020_QE\P780_Sigrun_Lange\P780_R_S.raw~; SpectrumID: ~5145~; PrecursorID: ~0~; scans: ~8764~
7	2::tr|A0A140T897|A0A140T897_BOVIN	Albumin OS=Bos taurus OX=9913 GN=ALB PE=4 SV=1	2831	72	6.8e-278	71274	81	59	43	36	72.5	5.82	MKWVTFISLLLLFSSAYSRGVFRRDTHKSEIAHRFKDLGEEHFKGLVLIAFSQYLQQCPFDEHVKLVNELTEFAKTCVADESHAGCEKSLHTLFGDELCKVASLRETYGDMADCCEKQEPERNECFLSHKDDSPDLPKLKPDPNTLCDEFKADEKKFWGKYLYEIARRHPYFYAPELLYYANKYNGVFQECCQAEDKGACLLPKIETMREKVLTSSARQRLRCASIQKFGERALKAWSVARLSQKFPKAEFVEVTKLVTDLTKVHKECCHGDLLECADDRADLAKYICDNQDTISSKLKECCDKPLLEKSHCIAEVEKDAIPENLPPLTADFAEDKDVCKNYQEAKDAFLGSFLYEYSRRHPEYAVSVLLRLAKEYEATLEECCAKDDPHACYSTVFDK…	5798	5067	1	1	0	682.348	3	0.0003	168	183	1	62.22	0.0027	R	RHPYFYAPELLYYANK	Y						File: ~Z:\CORE\RAW_DATA_2020_QE\P780_Sigrun_Lange\P780_R_S.raw~; SpectrumID: ~5138~; PrecursorID: ~0~; scans: ~8757~
7	2::tr|A0A140T897|A0A140T897_BOVIN	Albumin OS=Bos taurus OX=9913 GN=ALB PE=4 SV=1	2831	72	6.8e-278	71274	81	59	43	36	72.5	5.82	MKWVTFISLLLLFSSAYSRGVFRRDTHKSEIAHRFKDLGEEHFKGLVLIAFSQYLQQCPFDEHVKLVNELTEFAKTCVADESHAGCEKSLHTLFGDELCKVASLRETYGDMADCCEKQEPERNECFLSHKDDSPDLPKLKPDPNTLCDEFKADEKKFWGKYLYEIARRHPYFYAPELLYYANKYNGVFQECCQAEDKGACLLPKIETMREKVLTSSARQRLRCASIQKFGERALKAWSVARLSQKFPKAEFVEVTKLVTDLTKVHKECCHGDLLECADDRADLAKYICDNQDTISSKLKECCDKPLLEKSHCIAEVEKDAIPENLPPLTADFAEDKDVCKNYQEAKDAFLGSFLYEYSRRHPEYAVSVLLRLAKEYEATLEECCAKDDPHACYSTVFDK…	5799	5068	1	1	0	512.013	4	0.0005	168	183	1	55.6	0.012	R	RHPYFYAPELLYYANK	Y						File: ~Z:\CORE\RAW_DATA_2020_QE\P780_Sigrun_Lange\P780_R_S.raw~; SpectrumID: ~5139~; PrecursorID: ~0~; scans: ~8758~
7	2::tr|A0A140T897|A0A140T897_BOVIN	Albumin OS=Bos taurus OX=9913 GN=ALB PE=4 SV=1	2831	72	6.8e-278	71274	81	59	43	36	72.5	5.82	MKWVTFISLLLLFSSAYSRGVFRRDTHKSEIAHRFKDLGEEHFKGLVLIAFSQYLQQCPFDEHVKLVNELTEFAKTCVADESHAGCEKSLHTLFGDELCKVASLRETYGDMADCCEKQEPERNECFLSHKDDSPDLPKLKPDPNTLCDEFKADEKKFWGKYLYEIARRHPYFYAPELLYYANKYNGVFQECCQAEDKGACLLPKIETMREKVLTSSARQRLRCASIQKFGERALKAWSVARLSQKFPKAEFVEVTKLVTDLTKVHKECCHGDLLECADDRADLAKYICDNQDTISSKLKECCDKPLLEKSHCIAEVEKDAIPENLPPLTADFAEDKDVCKNYQEAKDAFLGSFLYEYSRRHPEYAVSVLLRLAKEYEATLEECCAKDDPHACYSTVFDK…	6302	3142	1	1	0	749.986	3	-0.0005	267	285	1	45.66	0.026	K	ECCHGDLLECADDRADLAK	Y						File: ~Z:\CORE\RAW_DATA_2020_QE\P780_Sigrun_Lange\P780_R_S.raw~; SpectrumID: ~3209~; PrecursorID: ~0~; scans: ~6715~
7	2::tr|A0A140T897|A0A140T897_BOVIN	Albumin OS=Bos taurus OX=9913 GN=ALB PE=4 SV=1	2831	72	6.8e-278	71274	81	59	43	36	72.5	5.82	MKWVTFISLLLLFSSAYSRGVFRRDTHKSEIAHRFKDLGEEHFKGLVLIAFSQYLQQCPFDEHVKLVNELTEFAKTCVADESHAGCEKSLHTLFGDELCKVASLRETYGDMADCCEKQEPERNECFLSHKDDSPDLPKLKPDPNTLCDEFKADEKKFWGKYLYEIARRHPYFYAPELLYYANKYNGVFQECCQAEDKGACLLPKIETMREKVLTSSARQRLRCASIQKFGERALKAWSVARLSQKFPKAEFVEVTKLVTDLTKVHKECCHGDLLECADDRADLAKYICDNQDTISSKLKECCDKPLLEKSHCIAEVEKDAIPENLPPLTADFAEDKDVCKNYQEAKDAFLGSFLYEYSRRHPEYAVSVLLRLAKEYEATLEECCAKDDPHACYSTVFDK…	6303	3137	1	1	0	562.741	4	0.0001	267	285	1	32.39	0.55	K	ECCHGDLLECADDRADLAK	Y						File: ~Z:\CORE\RAW_DATA_2020_QE\P780_Sigrun_Lange\P780_R_S.raw~; SpectrumID: ~3204~; PrecursorID: ~0~; scans: ~6710~
7	2::tr|A0A140T897|A0A140T897_BOVIN	Albumin OS=Bos taurus OX=9913 GN=ALB PE=4 SV=1	2831	72	6.8e-278	71274	81	59	43	36	72.5	5.82	MKWVTFISLLLLFSSAYSRGVFRRDTHKSEIAHRFKDLGEEHFKGLVLIAFSQYLQQCPFDEHVKLVNELTEFAKTCVADESHAGCEKSLHTLFGDELCKVASLRETYGDMADCCEKQEPERNECFLSHKDDSPDLPKLKPDPNTLCDEFKADEKKFWGKYLYEIARRHPYFYAPELLYYANKYNGVFQECCQAEDKGACLLPKIETMREKVLTSSARQRLRCASIQKFGERALKAWSVARLSQKFPKAEFVEVTKLVTDLTKVHKECCHGDLLECADDRADLAKYICDNQDTISSKLKECCDKPLLEKSHCIAEVEKDAIPENLPPLTADFAEDKDVCKNYQEAKDAFLGSFLYEYSRRHPEYAVSVLLRLAKEYEATLEECCAKDDPHACYSTVFDK…	6957	6094	1	1	0	820.064	3	-0.0027	319	340	1	45.09	0.13	K	DAIPENLPPLTADFAEDKDVCK	N						File: ~Z:\CORE\RAW_DATA_2020_QE\P780_Sigrun_Lange\P780_R_S.raw~; SpectrumID: ~6172~; PrecursorID: ~0~; scans: ~9842~
7	2::tr|A0A140T897|A0A140T897_BOVIN	Albumin OS=Bos taurus OX=9913 GN=ALB PE=4 SV=1	2831	72	6.8e-278	71274	81	59	43	36	72.5	5.82	MKWVTFISLLLLFSSAYSRGVFRRDTHKSEIAHRFKDLGEEHFKGLVLIAFSQYLQQCPFDEHVKLVNELTEFAKTCVADESHAGCEKSLHTLFGDELCKVASLRETYGDMADCCEKQEPERNECFLSHKDDSPDLPKLKPDPNTLCDEFKADEKKFWGKYLYEIARRHPYFYAPELLYYANKYNGVFQECCQAEDKGACLLPKIETMREKVLTSSARQRLRCASIQKFGERALKAWSVARLSQKFPKAEFVEVTKLVTDLTKVHKECCHGDLLECADDRADLAKYICDNQDTISSKLKECCDKPLLEKSHCIAEVEKDAIPENLPPLTADFAEDKDVCKNYQEAKDAFLGSFLYEYSRRHPEYAVSVLLRLAKEYEATLEECCAKDDPHACYSTVFDK…	7057	7427	1	1	0	831.426	3	0.0002	45	65	0	72.59	0.00024	K	GLVLIAFSQYLQQCPFDEHVK	L						File: ~Z:\CORE\RAW_DATA_2020_QE\P780_Sigrun_Lange\P780_R_S.raw~; SpectrumID: ~7697~; PrecursorID: ~0~; scans: ~11444~
7	2::tr|A0A140T897|A0A140T897_BOVIN	Albumin OS=Bos taurus OX=9913 GN=ALB PE=4 SV=1	2831	72	6.8e-278	71274	81	59	43	36	72.5	5.82	MKWVTFISLLLLFSSAYSRGVFRRDTHKSEIAHRFKDLGEEHFKGLVLIAFSQYLQQCPFDEHVKLVNELTEFAKTCVADESHAGCEKSLHTLFGDELCKVASLRETYGDMADCCEKQEPERNECFLSHKDDSPDLPKLKPDPNTLCDEFKADEKKFWGKYLYEIARRHPYFYAPELLYYANKYNGVFQECCQAEDKGACLLPKIETMREKVLTSSARQRLRCASIQKFGERALKAWSVARLSQKFPKAEFVEVTKLVTDLTKVHKECCHGDLLECADDRADLAKYICDNQDTISSKLKECCDKPLLEKSHCIAEVEKDAIPENLPPLTADFAEDKDVCKNYQEAKDAFLGSFLYEYSRRHPEYAVSVLLRLAKEYEATLEECCAKDDPHACYSTVFDK…	7058	7430	1	1	0	623.822	4	0.0006	45	65	0	53.88	0.018	K	GLVLIAFSQYLQQCPFDEHVK	L						File: ~Z:\CORE\RAW_DATA_2020_QE\P780_Sigrun_Lange\P780_R_S.raw~; SpectrumID: ~7700~; PrecursorID: ~0~; scans: ~11447~
7	2::tr|A0A140T897|A0A140T897_BOVIN	Albumin OS=Bos taurus OX=9913 GN=ALB PE=4 SV=1	2831	72	6.8e-278	71274	81	59	43	36	72.5	5.82	MKWVTFISLLLLFSSAYSRGVFRRDTHKSEIAHRFKDLGEEHFKGLVLIAFSQYLQQCPFDEHVKLVNELTEFAKTCVADESHAGCEKSLHTLFGDELCKVASLRETYGDMADCCEKQEPERNECFLSHKDDSPDLPKLKPDPNTLCDEFKADEKKFWGKYLYEIARRHPYFYAPELLYYANKYNGVFQECCQAEDKGACLLPKIETMREKVLTSSARQRLRCASIQKFGERALKAWSVARLSQKFPKAEFVEVTKLVTDLTKVHKECCHGDLLECADDRADLAKYICDNQDTISSKLKECCDKPLLEKSHCIAEVEKDAIPENLPPLTADFAEDKDVCKNYQEAKDAFLGSFLYEYSRRHPEYAVSVLLRLAKEYEATLEECCAKDDPHACYSTVFDK…	7161	2417	1	1	0	636.047	4	-0.0015	118	138	2	25.19	11	K	QEPERNECFLSHKDDSPDLPK	L						File: ~Z:\CORE\RAW_DATA_2020_QE\P780_Sigrun_Lange\P780_R_S.raw~; SpectrumID: ~2483~; PrecursorID: ~0~; scans: ~5944~
7	2::tr|A0A140T897|A0A140T897_BOVIN	Albumin OS=Bos taurus OX=9913 GN=ALB PE=4 SV=1	2831	72	6.8e-278	71274	81	59	43	36	72.5	5.82	MKWVTFISLLLLFSSAYSRGVFRRDTHKSEIAHRFKDLGEEHFKGLVLIAFSQYLQQCPFDEHVKLVNELTEFAKTCVADESHAGCEKSLHTLFGDELCKVASLRETYGDMADCCEKQEPERNECFLSHKDDSPDLPKLKPDPNTLCDEFKADEKKFWGKYLYEIARRHPYFYAPELLYYANKYNGVFQECCQAEDKGACLLPKIETMREKVLTSSARQRLRCASIQKFGERALKAWSVARLSQKFPKAEFVEVTKLVTDLTKVHKECCHGDLLECADDRADLAKYICDNQDTISSKLKECCDKPLLEKSHCIAEVEKDAIPENLPPLTADFAEDKDVCKNYQEAKDAFLGSFLYEYSRRHPEYAVSVLLRLAKEYEATLEECCAKDDPHACYSTVFDK…	8435	5181	1	1	0	703.14	5	-0.0028	310	340	2	61.76	0.0028	K	SHCIAEVEKDAIPENLPPLTADFAEDKDVCK	N						File: ~Z:\CORE\RAW_DATA_2020_QE\P780_Sigrun_Lange\P780_R_S.raw~; SpectrumID: ~5252~; PrecursorID: ~0~; scans: ~8876~	emPAI	12.69
8	2::tr|A0A5J5N929|A0A5J5N929_MUNRE	Uncharacterized protein OS=Muntiacus reevesi OX=9886 GN=FD755_003065 PE=3 SV=1	2815	72	2.8e-276	166781	59	42	43	36	35.4	5.75	MITLNLRGKIQFIYPHIILHAYMCICKQQYMVLVPSLLHTGTPEKGCLLLSHLNETVTVSASLESIRENRSLFTDVVAEKDLFHCVSFTLPRSPTSQEVMFLTIQVKGSTQEFKKRTTVLVKNEESLVFVQTDKPIYKPEQTVKFRIVLLDESFHPLNELVPLVYIEDPKGNRIAQWQNLEVENGLQQLTFPLSSEPFQGSYKVVVQKGSGGTAEHPFTVEEFVLPKFEVQVRMPKIITILEEEMNVSVCGLYTYGKPVPGHVTMNVCRKYRNPSNCYGEESNAVCEKFSGQLNSEGCFSQQVNTKIFQMKRQEFEMKIEVEAKIQEKGTEVELTGKGATEITTTITKLSFVTVDSNLRRGIPFTGQVLLVDGKGVPMPNKVIFITANEANHKSNATTD…	25	3116	1	0	0	383.212	2	0.0016	806	812	0	42.66	0.013	R	GEAFTLK	A						File: ~Z:\CORE\RAW_DATA_2020_QE\P780_Sigrun_Lange\P780_R_S.raw~; SpectrumID: ~3183~; PrecursorID: ~0~; scans: ~6685~
8	2::tr|A0A5J5N929|A0A5J5N929_MUNRE	Uncharacterized protein OS=Muntiacus reevesi OX=9886 GN=FD755_003065 PE=3 SV=1	2815	72	2.8e-276	166781	59	42	43	36	35.4	5.75	MITLNLRGKIQFIYPHIILHAYMCICKQQYMVLVPSLLHTGTPEKGCLLLSHLNETVTVSASLESIRENRSLFTDVVAEKDLFHCVSFTLPRSPTSQEVMFLTIQVKGSTQEFKKRTTVLVKNEESLVFVQTDKPIYKPEQTVKFRIVLLDESFHPLNELVPLVYIEDPKGNRIAQWQNLEVENGLQQLTFPLSSEPFQGSYKVVVQKGSGGTAEHPFTVEEFVLPKFEVQVRMPKIITILEEEMNVSVCGLYTYGKPVPGHVTMNVCRKYRNPSNCYGEESNAVCEKFSGQLNSEGCFSQQVNTKIFQMKRQEFEMKIEVEAKIQEKGTEVELTGKGATEITTTITKLSFVTVDSNLRRGIPFTGQVLLVDGKGVPMPNKVIFITANEANHKSNATTD…	749	2373	1	0	0	442.284	2	-0.0004	1454	1461	0	30.37	0.31	R	DLKPAIVK	V						File: ~Z:\CORE\RAW_DATA_2020_QE\P780_Sigrun_Lange\P780_R_S.raw~; SpectrumID: ~2439~; PrecursorID: ~0~; scans: ~5897~
8	2::tr|A0A5J5N929|A0A5J5N929_MUNRE	Uncharacterized protein OS=Muntiacus reevesi OX=9886 GN=FD755_003065 PE=3 SV=1	2815	72	2.8e-276	166781	59	42	43	36	35.4	5.75	MITLNLRGKIQFIYPHIILHAYMCICKQQYMVLVPSLLHTGTPEKGCLLLSHLNETVTVSASLESIRENRSLFTDVVAEKDLFHCVSFTLPRSPTSQEVMFLTIQVKGSTQEFKKRTTVLVKNEESLVFVQTDKPIYKPEQTVKFRIVLLDESFHPLNELVPLVYIEDPKGNRIAQWQNLEVENGLQQLTFPLSSEPFQGSYKVVVQKGSGGTAEHPFTVEEFVLPKFEVQVRMPKIITILEEEMNVSVCGLYTYGKPVPGHVTMNVCRKYRNPSNCYGEESNAVCEKFSGQLNSEGCFSQQVNTKIFQMKRQEFEMKIEVEAKIQEKGTEVELTGKGATEITTTITKLSFVTVDSNLRRGIPFTGQVLLVDGKGVPMPNKVIFITANEANHKSNATTD…	753	2408	1	0	0	443.724	2	-0.0005	1278	1285	0	56.82	0.0023	R	YGAATFTR	T						File: ~Z:\CORE\RAW_DATA_2020_QE\P780_Sigrun_Lange\P780_R_S.raw~; SpectrumID: ~2474~; PrecursorID: ~0~; scans: ~5935~
8	2::tr|A0A5J5N929|A0A5J5N929_MUNRE	Uncharacterized protein OS=Muntiacus reevesi OX=9886 GN=FD755_003065 PE=3 SV=1	2815	72	2.8e-276	166781	59	42	43	36	35.4	5.75	MITLNLRGKIQFIYPHIILHAYMCICKQQYMVLVPSLLHTGTPEKGCLLLSHLNETVTVSASLESIRENRSLFTDVVAEKDLFHCVSFTLPRSPTSQEVMFLTIQVKGSTQEFKKRTTVLVKNEESLVFVQTDKPIYKPEQTVKFRIVLLDESFHPLNELVPLVYIEDPKGNRIAQWQNLEVENGLQQLTFPLSSEPFQGSYKVVVQKGSGGTAEHPFTVEEFVLPKFEVQVRMPKIITILEEEMNVSVCGLYTYGKPVPGHVTMNVCRKYRNPSNCYGEESNAVCEKFSGQLNSEGCFSQQVNTKIFQMKRQEFEMKIEVEAKIQEKGTEVELTGKGATEITTTITKLSFVTVDSNLRRGIPFTGQVLLVDGKGVPMPNKVIFITANEANHKSNATTD…	757	3951	1	0	0	445.248	2	-0.0003	567	574	0	47.95	0.059	K	VGLNFSPR	Q						File: ~Z:\CORE\RAW_DATA_2020_QE\P780_Sigrun_Lange\P780_R_S.raw~; SpectrumID: ~4019~; PrecursorID: ~0~; scans: ~7582~
8	2::tr|A0A5J5N929|A0A5J5N929_MUNRE	Uncharacterized protein OS=Muntiacus reevesi OX=9886 GN=FD755_003065 PE=3 SV=1	2815	72	2.8e-276	166781	59	42	43	36	35.4	5.75	MITLNLRGKIQFIYPHIILHAYMCICKQQYMVLVPSLLHTGTPEKGCLLLSHLNETVTVSASLESIRENRSLFTDVVAEKDLFHCVSFTLPRSPTSQEVMFLTIQVKGSTQEFKKRTTVLVKNEESLVFVQTDKPIYKPEQTVKFRIVLLDESFHPLNELVPLVYIEDPKGNRIAQWQNLEVENGLQQLTFPLSSEPFQGSYKVVVQKGSGGTAEHPFTVEEFVLPKFEVQVRMPKIITILEEEMNVSVCGLYTYGKPVPGHVTMNVCRKYRNPSNCYGEESNAVCEKFSGQLNSEGCFSQQVNTKIFQMKRQEFEMKIEVEAKIQEKGTEVELTGKGATEITTTITKLSFVTVDSNLRRGIPFTGQVLLVDGKGVPMPNKVIFITANEANHKSNATTD…	933	2096	1	0	0	467.248	2	-0.0005	329	337	0	53.44	0.015	K	GTEVELTGK	G						File: ~Z:\CORE\RAW_DATA_2020_QE\P780_Sigrun_Lange\P780_R_S.raw~; SpectrumID: ~2162~; PrecursorID: ~0~; scans: ~5601~
8	2::tr|A0A5J5N929|A0A5J5N929_MUNRE	Uncharacterized protein OS=Muntiacus reevesi OX=9886 GN=FD755_003065 PE=3 SV=1	2815	72	2.8e-276	166781	59	42	43	36	35.4	5.75	MITLNLRGKIQFIYPHIILHAYMCICKQQYMVLVPSLLHTGTPEKGCLLLSHLNETVTVSASLESIRENRSLFTDVVAEKDLFHCVSFTLPRSPTSQEVMFLTIQVKGSTQEFKKRTTVLVKNEESLVFVQTDKPIYKPEQTVKFRIVLLDESFHPLNELVPLVYIEDPKGNRIAQWQNLEVENGLQQLTFPLSSEPFQGSYKVVVQKGSGGTAEHPFTVEEFVLPKFEVQVRMPKIITILEEEMNVSVCGLYTYGKPVPGHVTMNVCRKYRNPSNCYGEESNAVCEKFSGQLNSEGCFSQQVNTKIFQMKRQEFEMKIEVEAKIQEKGTEVELTGKGATEITTTITKLSFVTVDSNLRRGIPFTGQVLLVDGKGVPMPNKVIFITANEANHKSNATTD…	1083	1324	4	0	0	484.236	2	-0.0009	312	318	1	30.9	1.7	K	RQEFEMK	I						File: ~Z:\CORE\RAW_DATA_2020_QE\P780_Sigrun_Lange\P780_R_S.raw~; SpectrumID: ~1385~; PrecursorID: ~0~; scans: ~4774~
8	2::tr|A0A5J5N929|A0A5J5N929_MUNRE	Uncharacterized protein OS=Muntiacus reevesi OX=9886 GN=FD755_003065 PE=3 SV=1	2815	72	2.8e-276	166781	59	42	43	36	35.4	5.75	MITLNLRGKIQFIYPHIILHAYMCICKQQYMVLVPSLLHTGTPEKGCLLLSHLNETVTVSASLESIRENRSLFTDVVAEKDLFHCVSFTLPRSPTSQEVMFLTIQVKGSTQEFKKRTTVLVKNEESLVFVQTDKPIYKPEQTVKFRIVLLDESFHPLNELVPLVYIEDPKGNRIAQWQNLEVENGLQQLTFPLSSEPFQGSYKVVVQKGSGGTAEHPFTVEEFVLPKFEVQVRMPKIITILEEEMNVSVCGLYTYGKPVPGHVTMNVCRKYRNPSNCYGEESNAVCEKFSGQLNSEGCFSQQVNTKIFQMKRQEFEMKIEVEAKIQEKGTEVELTGKGATEITTTITKLSFVTVDSNLRRGIPFTGQVLLVDGKGVPMPNKVIFITANEANHKSNATTD…	1204	1496	1	1	0	497.241	2	0.0009	1304	1311	0	44.2	0.085	K	FQVENSNR	L						File: ~Z:\CORE\RAW_DATA_2020_QE\P780_Sigrun_Lange\P780_R_S.raw~; SpectrumID: ~1557~; PrecursorID: ~0~; scans: ~4957~
8	2::tr|A0A5J5N929|A0A5J5N929_MUNRE	Uncharacterized protein OS=Muntiacus reevesi OX=9886 GN=FD755_003065 PE=3 SV=1	2815	72	2.8e-276	166781	59	42	43	36	35.4	5.75	MITLNLRGKIQFIYPHIILHAYMCICKQQYMVLVPSLLHTGTPEKGCLLLSHLNETVTVSASLESIRENRSLFTDVVAEKDLFHCVSFTLPRSPTSQEVMFLTIQVKGSTQEFKKRTTVLVKNEESLVFVQTDKPIYKPEQTVKFRIVLLDESFHPLNELVPLVYIEDPKGNRIAQWQNLEVENGLQQLTFPLSSEPFQGSYKVVVQKGSGGTAEHPFTVEEFVLPKFEVQVRMPKIITILEEEMNVSVCGLYTYGKPVPGHVTMNVCRKYRNPSNCYGEESNAVCEKFSGQLNSEGCFSQQVNTKIFQMKRQEFEMKIEVEAKIQEKGTEVELTGKGATEITTTITKLSFVTVDSNLRRGIPFTGQVLLVDGKGVPMPNKVIFITANEANHKSNATTD…	1209	1946	1	1	0	497.733	2	0	1304	1311	0	21.92	12	K	FQVENSNR	L		Deamidated (NQ)	0.00001000.0			File: ~Z:\CORE\RAW_DATA_2020_QE\P780_Sigrun_Lange\P780_R_S.raw~; SpectrumID: ~2012~; PrecursorID: ~0~; scans: ~5442~
8	2::tr|A0A5J5N929|A0A5J5N929_MUNRE	Uncharacterized protein OS=Muntiacus reevesi OX=9886 GN=FD755_003065 PE=3 SV=1	2815	72	2.8e-276	166781	59	42	43	36	35.4	5.75	MITLNLRGKIQFIYPHIILHAYMCICKQQYMVLVPSLLHTGTPEKGCLLLSHLNETVTVSASLESIRENRSLFTDVVAEKDLFHCVSFTLPRSPTSQEVMFLTIQVKGSTQEFKKRTTVLVKNEESLVFVQTDKPIYKPEQTVKFRIVLLDESFHPLNELVPLVYIEDPKGNRIAQWQNLEVENGLQQLTFPLSSEPFQGSYKVVVQKGSGGTAEHPFTVEEFVLPKFEVQVRMPKIITILEEEMNVSVCGLYTYGKPVPGHVTMNVCRKYRNPSNCYGEESNAVCEKFSGQLNSEGCFSQQVNTKIFQMKRQEFEMKIEVEAKIQEKGTEVELTGKGATEITTTITKLSFVTVDSNLRRGIPFTGQVLLVDGKGVPMPNKVIFITANEANHKSNATTD…	1268	3388	1	1	0	503.277	2	-0.0002	1178	1186	0	52.15	0.015	R	TEVLTSLDK	E						File: ~Z:\CORE\RAW_DATA_2020_QE\P780_Sigrun_Lange\P780_R_S.raw~; SpectrumID: ~3455~; PrecursorID: ~0~; scans: ~6989~
8	2::tr|A0A5J5N929|A0A5J5N929_MUNRE	Uncharacterized protein OS=Muntiacus reevesi OX=9886 GN=FD755_003065 PE=3 SV=1	2815	72	2.8e-276	166781	59	42	43	36	35.4	5.75	MITLNLRGKIQFIYPHIILHAYMCICKQQYMVLVPSLLHTGTPEKGCLLLSHLNETVTVSASLESIRENRSLFTDVVAEKDLFHCVSFTLPRSPTSQEVMFLTIQVKGSTQEFKKRTTVLVKNEESLVFVQTDKPIYKPEQTVKFRIVLLDESFHPLNELVPLVYIEDPKGNRIAQWQNLEVENGLQQLTFPLSSEPFQGSYKVVVQKGSGGTAEHPFTVEEFVLPKFEVQVRMPKIITILEEEMNVSVCGLYTYGKPVPGHVTMNVCRKYRNPSNCYGEESNAVCEKFSGQLNSEGCFSQQVNTKIFQMKRQEFEMKIEVEAKIQEKGTEVELTGKGATEITTTITKLSFVTVDSNLRRGIPFTGQVLLVDGKGVPMPNKVIFITANEANHKSNATTD…	1344	4930	1	0	0	509.8	2	-0.0001	813	821	0	47.92	0.017	K	ATVLNYLPK	C						File: ~Z:\CORE\RAW_DATA_2020_QE\P780_Sigrun_Lange\P780_R_S.raw~; SpectrumID: ~4999~; PrecursorID: ~0~; scans: ~8611~
8	2::tr|A0A5J5N929|A0A5J5N929_MUNRE	Uncharacterized protein OS=Muntiacus reevesi OX=9886 GN=FD755_003065 PE=3 SV=1	2815	72	2.8e-276	166781	59	42	43	36	35.4	5.75	MITLNLRGKIQFIYPHIILHAYMCICKQQYMVLVPSLLHTGTPEKGCLLLSHLNETVTVSASLESIRENRSLFTDVVAEKDLFHCVSFTLPRSPTSQEVMFLTIQVKGSTQEFKKRTTVLVKNEESLVFVQTDKPIYKPEQTVKFRIVLLDESFHPLNELVPLVYIEDPKGNRIAQWQNLEVENGLQQLTFPLSSEPFQGSYKVVVQKGSGGTAEHPFTVEEFVLPKFEVQVRMPKIITILEEEMNVSVCGLYTYGKPVPGHVTMNVCRKYRNPSNCYGEESNAVCEKFSGQLNSEGCFSQQVNTKIFQMKRQEFEMKIEVEAKIQEKGTEVELTGKGATEITTTITKLSFVTVDSNLRRGIPFTGQVLLVDGKGVPMPNKVIFITANEANHKSNATTD…	1725	5323	1	0	0	554.798	2	0	71	80	0	66.4	0.00047	R	SLFTDVVAEK	D						File: ~Z:\CORE\RAW_DATA_2020_QE\P780_Sigrun_Lange\P780_R_S.raw~; SpectrumID: ~5394~; PrecursorID: ~0~; scans: ~9026~
8	2::tr|A0A5J5N929|A0A5J5N929_MUNRE	Uncharacterized protein OS=Muntiacus reevesi OX=9886 GN=FD755_003065 PE=3 SV=1	2815	72	2.8e-276	166781	59	42	43	36	35.4	5.75	MITLNLRGKIQFIYPHIILHAYMCICKQQYMVLVPSLLHTGTPEKGCLLLSHLNETVTVSASLESIRENRSLFTDVVAEKDLFHCVSFTLPRSPTSQEVMFLTIQVKGSTQEFKKRTTVLVKNEESLVFVQTDKPIYKPEQTVKFRIVLLDESFHPLNELVPLVYIEDPKGNRIAQWQNLEVENGLQQLTFPLSSEPFQGSYKVVVQKGSGGTAEHPFTVEEFVLPKFEVQVRMPKIITILEEEMNVSVCGLYTYGKPVPGHVTMNVCRKYRNPSNCYGEESNAVCEKFSGQLNSEGCFSQQVNTKIFQMKRQEFEMKIEVEAKIQEKGTEVELTGKGATEITTTITKLSFVTVDSNLRRGIPFTGQVLLVDGKGVPMPNKVIFITANEANHKSNATTD…	1852	2873	1	0	0	568.314	2	-0.0002	338	348	0	64.99	0.00069	K	GATEITTTITK	L						File: ~Z:\CORE\RAW_DATA_2020_QE\P780_Sigrun_Lange\P780_R_S.raw~; SpectrumID: ~2940~; PrecursorID: ~0~; scans: ~6425~
8	2::tr|A0A5J5N929|A0A5J5N929_MUNRE	Uncharacterized protein OS=Muntiacus reevesi OX=9886 GN=FD755_003065 PE=3 SV=1	2815	72	2.8e-276	166781	59	42	43	36	35.4	5.75	MITLNLRGKIQFIYPHIILHAYMCICKQQYMVLVPSLLHTGTPEKGCLLLSHLNETVTVSASLESIRENRSLFTDVVAEKDLFHCVSFTLPRSPTSQEVMFLTIQVKGSTQEFKKRTTVLVKNEESLVFVQTDKPIYKPEQTVKFRIVLLDESFHPLNELVPLVYIEDPKGNRIAQWQNLEVENGLQQLTFPLSSEPFQGSYKVVVQKGSGGTAEHPFTVEEFVLPKFEVQVRMPKIITILEEEMNVSVCGLYTYGKPVPGHVTMNVCRKYRNPSNCYGEESNAVCEKFSGQLNSEGCFSQQVNTKIFQMKRQEFEMKIEVEAKIQEKGTEVELTGKGATEITTTITKLSFVTVDSNLRRGIPFTGQVLLVDGKGVPMPNKVIFITANEANHKSNATTD…	1993	2308	1	1	0	581.326	2	-0.0021	1177	1186	1	54.12	0.0098	R	RTEVLTSLDK	E						File: ~Z:\CORE\RAW_DATA_2020_QE\P780_Sigrun_Lange\P780_R_S.raw~; SpectrumID: ~2374~; PrecursorID: ~0~; scans: ~5828~
8	2::tr|A0A5J5N929|A0A5J5N929_MUNRE	Uncharacterized protein OS=Muntiacus reevesi OX=9886 GN=FD755_003065 PE=3 SV=1	2815	72	2.8e-276	166781	59	42	43	36	35.4	5.75	MITLNLRGKIQFIYPHIILHAYMCICKQQYMVLVPSLLHTGTPEKGCLLLSHLNETVTVSASLESIRENRSLFTDVVAEKDLFHCVSFTLPRSPTSQEVMFLTIQVKGSTQEFKKRTTVLVKNEESLVFVQTDKPIYKPEQTVKFRIVLLDESFHPLNELVPLVYIEDPKGNRIAQWQNLEVENGLQQLTFPLSSEPFQGSYKVVVQKGSGGTAEHPFTVEEFVLPKFEVQVRMPKIITILEEEMNVSVCGLYTYGKPVPGHVTMNVCRKYRNPSNCYGEESNAVCEKFSGQLNSEGCFSQQVNTKIFQMKRQEFEMKIEVEAKIQEKGTEVELTGKGATEITTTITKLSFVTVDSNLRRGIPFTGQVLLVDGKGVPMPNKVIFITANEANHKSNATTD…	2144	2034	1	0	0	595.785	2	0.0002	689	697	0	39.03	0.38	K	ICPQPEQYR	I						File: ~Z:\CORE\RAW_DATA_2020_QE\P780_Sigrun_Lange\P780_R_S.raw~; SpectrumID: ~2100~; PrecursorID: ~0~; scans: ~5536~
8	2::tr|A0A5J5N929|A0A5J5N929_MUNRE	Uncharacterized protein OS=Muntiacus reevesi OX=9886 GN=FD755_003065 PE=3 SV=1	2815	72	2.8e-276	166781	59	42	43	36	35.4	5.75	MITLNLRGKIQFIYPHIILHAYMCICKQQYMVLVPSLLHTGTPEKGCLLLSHLNETVTVSASLESIRENRSLFTDVVAEKDLFHCVSFTLPRSPTSQEVMFLTIQVKGSTQEFKKRTTVLVKNEESLVFVQTDKPIYKPEQTVKFRIVLLDESFHPLNELVPLVYIEDPKGNRIAQWQNLEVENGLQQLTFPLSSEPFQGSYKVVVQKGSGGTAEHPFTVEEFVLPKFEVQVRMPKIITILEEEMNVSVCGLYTYGKPVPGHVTMNVCRKYRNPSNCYGEESNAVCEKFSGQLNSEGCFSQQVNTKIFQMKRQEFEMKIEVEAKIQEKGTEVELTGKGATEITTTITKLSFVTVDSNLRRGIPFTGQVLLVDGKGVPMPNKVIFITANEANHKSNATTD…	2153	320	1	0	0	398.191	3	-0.0005	1151	1161	0	40.91	0.22	K	EGSQGSHVYTK	A						File: ~Z:\CORE\RAW_DATA_2020_QE\P780_Sigrun_Lange\P780_R_S.raw~; SpectrumID: ~322~; PrecursorID: ~0~; scans: ~3603~
8	2::tr|A0A5J5N929|A0A5J5N929_MUNRE	Uncharacterized protein OS=Muntiacus reevesi OX=9886 GN=FD755_003065 PE=3 SV=1	2815	72	2.8e-276	166781	59	42	43	36	35.4	5.75	MITLNLRGKIQFIYPHIILHAYMCICKQQYMVLVPSLLHTGTPEKGCLLLSHLNETVTVSASLESIRENRSLFTDVVAEKDLFHCVSFTLPRSPTSQEVMFLTIQVKGSTQEFKKRTTVLVKNEESLVFVQTDKPIYKPEQTVKFRIVLLDESFHPLNELVPLVYIEDPKGNRIAQWQNLEVENGLQQLTFPLSSEPFQGSYKVVVQKGSGGTAEHPFTVEEFVLPKFEVQVRMPKIITILEEEMNVSVCGLYTYGKPVPGHVTMNVCRKYRNPSNCYGEESNAVCEKFSGQLNSEGCFSQQVNTKIFQMKRQEFEMKIEVEAKIQEKGTEVELTGKGATEITTTITKLSFVTVDSNLRRGIPFTGQVLLVDGKGVPMPNKVIFITANEANHKSNATTD…	2154	321	1	0	0	596.784	2	0.0006	1151	1161	0	82.1	1.7e-05	K	EGSQGSHVYTK	A						File: ~Z:\CORE\RAW_DATA_2020_QE\P780_Sigrun_Lange\P780_R_S.raw~; SpectrumID: ~323~; PrecursorID: ~0~; scans: ~3604~
8	2::tr|A0A5J5N929|A0A5J5N929_MUNRE	Uncharacterized protein OS=Muntiacus reevesi OX=9886 GN=FD755_003065 PE=3 SV=1	2815	72	2.8e-276	166781	59	42	43	36	35.4	5.75	MITLNLRGKIQFIYPHIILHAYMCICKQQYMVLVPSLLHTGTPEKGCLLLSHLNETVTVSASLESIRENRSLFTDVVAEKDLFHCVSFTLPRSPTSQEVMFLTIQVKGSTQEFKKRTTVLVKNEESLVFVQTDKPIYKPEQTVKFRIVLLDESFHPLNELVPLVYIEDPKGNRIAQWQNLEVENGLQQLTFPLSSEPFQGSYKVVVQKGSGGTAEHPFTVEEFVLPKFEVQVRMPKIITILEEEMNVSVCGLYTYGKPVPGHVTMNVCRKYRNPSNCYGEESNAVCEKFSGQLNSEGCFSQQVNTKIFQMKRQEFEMKIEVEAKIQEKGTEVELTGKGATEITTTITKLSFVTVDSNLRRGIPFTGQVLLVDGKGVPMPNKVIFITANEANHKSNATTD…	2237	3010	1	0	0	605.825	2	0	949	959	0	62.73	0.0011	K	LPPNVVEESAR	A						File: ~Z:\CORE\RAW_DATA_2020_QE\P780_Sigrun_Lange\P780_R_S.raw~; SpectrumID: ~3077~; PrecursorID: ~0~; scans: ~6569~
8	2::tr|A0A5J5N929|A0A5J5N929_MUNRE	Uncharacterized protein OS=Muntiacus reevesi OX=9886 GN=FD755_003065 PE=3 SV=1	2815	72	2.8e-276	166781	59	42	43	36	35.4	5.75	MITLNLRGKIQFIYPHIILHAYMCICKQQYMVLVPSLLHTGTPEKGCLLLSHLNETVTVSASLESIRENRSLFTDVVAEKDLFHCVSFTLPRSPTSQEVMFLTIQVKGSTQEFKKRTTVLVKNEESLVFVQTDKPIYKPEQTVKFRIVLLDESFHPLNELVPLVYIEDPKGNRIAQWQNLEVENGLQQLTFPLSSEPFQGSYKVVVQKGSGGTAEHPFTVEEFVLPKFEVQVRMPKIITILEEEMNVSVCGLYTYGKPVPGHVTMNVCRKYRNPSNCYGEESNAVCEKFSGQLNSEGCFSQQVNTKIFQMKRQEFEMKIEVEAKIQEKGTEVELTGKGATEITTTITKLSFVTVDSNLRRGIPFTGQVLLVDGKGVPMPNKVIFITANEANHKSNATTD…	2289	3429	1	0	0	610.319	2	-0.0006	1205	1214	0	67.56	0.00066	R	VLTEDVYQPR	A						File: ~Z:\CORE\RAW_DATA_2020_QE\P780_Sigrun_Lange\P780_R_S.raw~; SpectrumID: ~3496~; PrecursorID: ~0~; scans: ~7032~
8	2::tr|A0A5J5N929|A0A5J5N929_MUNRE	Uncharacterized protein OS=Muntiacus reevesi OX=9886 GN=FD755_003065 PE=3 SV=1	2815	72	2.8e-276	166781	59	42	43	36	35.4	5.75	MITLNLRGKIQFIYPHIILHAYMCICKQQYMVLVPSLLHTGTPEKGCLLLSHLNETVTVSASLESIRENRSLFTDVVAEKDLFHCVSFTLPRSPTSQEVMFLTIQVKGSTQEFKKRTTVLVKNEESLVFVQTDKPIYKPEQTVKFRIVLLDESFHPLNELVPLVYIEDPKGNRIAQWQNLEVENGLQQLTFPLSSEPFQGSYKVVVQKGSGGTAEHPFTVEEFVLPKFEVQVRMPKIITILEEEMNVSVCGLYTYGKPVPGHVTMNVCRKYRNPSNCYGEESNAVCEKFSGQLNSEGCFSQQVNTKIFQMKRQEFEMKIEVEAKIQEKGTEVELTGKGATEITTTITKLSFVTVDSNLRRGIPFTGQVLLVDGKGVPMPNKVIFITANEANHKSNATTD…	2389	1922	1	0	0	414.551	3	-0.0007	575	585	0	47.82	0.038	R	QSFPASQAHLR	V						File: ~Z:\CORE\RAW_DATA_2020_QE\P780_Sigrun_Lange\P780_R_S.raw~; SpectrumID: ~1988~; PrecursorID: ~0~; scans: ~5417~
8	2::tr|A0A5J5N929|A0A5J5N929_MUNRE	Uncharacterized protein OS=Muntiacus reevesi OX=9886 GN=FD755_003065 PE=3 SV=1	2815	72	2.8e-276	166781	59	42	43	36	35.4	5.75	MITLNLRGKIQFIYPHIILHAYMCICKQQYMVLVPSLLHTGTPEKGCLLLSHLNETVTVSASLESIRENRSLFTDVVAEKDLFHCVSFTLPRSPTSQEVMFLTIQVKGSTQEFKKRTTVLVKNEESLVFVQTDKPIYKPEQTVKFRIVLLDESFHPLNELVPLVYIEDPKGNRIAQWQNLEVENGLQQLTFPLSSEPFQGSYKVVVQKGSGGTAEHPFTVEEFVLPKFEVQVRMPKIITILEEEMNVSVCGLYTYGKPVPGHVTMNVCRKYRNPSNCYGEESNAVCEKFSGQLNSEGCFSQQVNTKIFQMKRQEFEMKIEVEAKIQEKGTEVELTGKGATEITTTITKLSFVTVDSNLRRGIPFTGQVLLVDGKGVPMPNKVIFITANEANHKSNATTD…	2390	1948	1	0	0	621.324	2	0.0013	575	585	0	80.49	2.2e-05	R	QSFPASQAHLR	V						File: ~Z:\CORE\RAW_DATA_2020_QE\P780_Sigrun_Lange\P780_R_S.raw~; SpectrumID: ~2014~; PrecursorID: ~0~; scans: ~5444~
8	2::tr|A0A5J5N929|A0A5J5N929_MUNRE	Uncharacterized protein OS=Muntiacus reevesi OX=9886 GN=FD755_003065 PE=3 SV=1	2815	72	2.8e-276	166781	59	42	43	36	35.4	5.75	MITLNLRGKIQFIYPHIILHAYMCICKQQYMVLVPSLLHTGTPEKGCLLLSHLNETVTVSASLESIRENRSLFTDVVAEKDLFHCVSFTLPRSPTSQEVMFLTIQVKGSTQEFKKRTTVLVKNEESLVFVQTDKPIYKPEQTVKFRIVLLDESFHPLNELVPLVYIEDPKGNRIAQWQNLEVENGLQQLTFPLSSEPFQGSYKVVVQKGSGGTAEHPFTVEEFVLPKFEVQVRMPKIITILEEEMNVSVCGLYTYGKPVPGHVTMNVCRKYRNPSNCYGEESNAVCEKFSGQLNSEGCFSQQVNTKIFQMKRQEFEMKIEVEAKIQEKGTEVELTGKGATEITTTITKLSFVTVDSNLRRGIPFTGQVLLVDGKGVPMPNKVIFITANEANHKSNATTD…	2436	5246	1	0	0	625.841	2	0.0007	349	359	0	64.64	0.00077	K	LSFVTVDSNLR	R						File: ~Z:\CORE\RAW_DATA_2020_QE\P780_Sigrun_Lange\P780_R_S.raw~; SpectrumID: ~5317~; PrecursorID: ~0~; scans: ~8945~
8	2::tr|A0A5J5N929|A0A5J5N929_MUNRE	Uncharacterized protein OS=Muntiacus reevesi OX=9886 GN=FD755_003065 PE=3 SV=1	2815	72	2.8e-276	166781	59	42	43	36	35.4	5.75	MITLNLRGKIQFIYPHIILHAYMCICKQQYMVLVPSLLHTGTPEKGCLLLSHLNETVTVSASLESIRENRSLFTDVVAEKDLFHCVSFTLPRSPTSQEVMFLTIQVKGSTQEFKKRTTVLVKNEESLVFVQTDKPIYKPEQTVKFRIVLLDESFHPLNELVPLVYIEDPKGNRIAQWQNLEVENGLQQLTFPLSSEPFQGSYKVVVQKGSGGTAEHPFTVEEFVLPKFEVQVRMPKIITILEEEMNVSVCGLYTYGKPVPGHVTMNVCRKYRNPSNCYGEESNAVCEKFSGQLNSEGCFSQQVNTKIFQMKRQEFEMKIEVEAKIQEKGTEVELTGKGATEITTTITKLSFVTVDSNLRRGIPFTGQVLLVDGKGVPMPNKVIFITANEANHKSNATTD…	2467	5447	2	0	0	628.855	2	-0.0004	703	714	0	48.23	0.032	R	LLASPVVAEMAR	H						File: ~Z:\CORE\RAW_DATA_2020_QE\P780_Sigrun_Lange\P780_R_S.raw~; SpectrumID: ~5520~; PrecursorID: ~0~; scans: ~9158~
8	2::tr|A0A5J5N929|A0A5J5N929_MUNRE	Uncharacterized protein OS=Muntiacus reevesi OX=9886 GN=FD755_003065 PE=3 SV=1	2815	72	2.8e-276	166781	59	42	43	36	35.4	5.75	MITLNLRGKIQFIYPHIILHAYMCICKQQYMVLVPSLLHTGTPEKGCLLLSHLNETVTVSASLESIRENRSLFTDVVAEKDLFHCVSFTLPRSPTSQEVMFLTIQVKGSTQEFKKRTTVLVKNEESLVFVQTDKPIYKPEQTVKFRIVLLDESFHPLNELVPLVYIEDPKGNRIAQWQNLEVENGLQQLTFPLSSEPFQGSYKVVVQKGSGGTAEHPFTVEEFVLPKFEVQVRMPKIITILEEEMNVSVCGLYTYGKPVPGHVTMNVCRKYRNPSNCYGEESNAVCEKFSGQLNSEGCFSQQVNTKIFQMKRQEFEMKIEVEAKIQEKGTEVELTGKGATEITTTITKLSFVTVDSNLRRGIPFTGQVLLVDGKGVPMPNKVIFITANEANHKSNATTD…	2515	4214	2	0	0	636.852	2	-0.0008	703	714	0	45.51	0.099	R	LLASPVVAEMAR	H		Oxidation (M)	0.000000000300.0			File: ~Z:\CORE\RAW_DATA_2020_QE\P780_Sigrun_Lange\P780_R_S.raw~; SpectrumID: ~4282~; PrecursorID: ~0~; scans: ~7858~
8	2::tr|A0A5J5N929|A0A5J5N929_MUNRE	Uncharacterized protein OS=Muntiacus reevesi OX=9886 GN=FD755_003065 PE=3 SV=1	2815	72	2.8e-276	166781	59	42	43	36	35.4	5.75	MITLNLRGKIQFIYPHIILHAYMCICKQQYMVLVPSLLHTGTPEKGCLLLSHLNETVTVSASLESIRENRSLFTDVVAEKDLFHCVSFTLPRSPTSQEVMFLTIQVKGSTQEFKKRTTVLVKNEESLVFVQTDKPIYKPEQTVKFRIVLLDESFHPLNELVPLVYIEDPKGNRIAQWQNLEVENGLQQLTFPLSSEPFQGSYKVVVQKGSGGTAEHPFTVEEFVLPKFEVQVRMPKIITILEEEMNVSVCGLYTYGKPVPGHVTMNVCRKYRNPSNCYGEESNAVCEKFSGQLNSEGCFSQQVNTKIFQMKRQEFEMKIEVEAKIQEKGTEVELTGKGATEITTTITKLSFVTVDSNLRRGIPFTGQVLLVDGKGVPMPNKVIFITANEANHKSNATTD…	2616	1796	1	0	0	646.8	2	-0.0011	557	566	0	76.68	5.1e-05	R	YEVEHCLTNK	V						File: ~Z:\CORE\RAW_DATA_2020_QE\P780_Sigrun_Lange\P780_R_S.raw~; SpectrumID: ~1862~; PrecursorID: ~0~; scans: ~5284~
8	2::tr|A0A5J5N929|A0A5J5N929_MUNRE	Uncharacterized protein OS=Muntiacus reevesi OX=9886 GN=FD755_003065 PE=3 SV=1	2815	72	2.8e-276	166781	59	42	43	36	35.4	5.75	MITLNLRGKIQFIYPHIILHAYMCICKQQYMVLVPSLLHTGTPEKGCLLLSHLNETVTVSASLESIRENRSLFTDVVAEKDLFHCVSFTLPRSPTSQEVMFLTIQVKGSTQEFKKRTTVLVKNEESLVFVQTDKPIYKPEQTVKFRIVLLDESFHPLNELVPLVYIEDPKGNRIAQWQNLEVENGLQQLTFPLSSEPFQGSYKVVVQKGSGGTAEHPFTVEEFVLPKFEVQVRMPKIITILEEEMNVSVCGLYTYGKPVPGHVTMNVCRKYRNPSNCYGEESNAVCEKFSGQLNSEGCFSQQVNTKIFQMKRQEFEMKIEVEAKIQEKGTEVELTGKGATEITTTITKLSFVTVDSNLRRGIPFTGQVLLVDGKGVPMPNKVIFITANEANHKSNATTD…	2617	1793	1	0	0	431.536	3	-0.0004	557	566	0	31.94	1.6	R	YEVEHCLTNK	V						File: ~Z:\CORE\RAW_DATA_2020_QE\P780_Sigrun_Lange\P780_R_S.raw~; SpectrumID: ~1859~; PrecursorID: ~0~; scans: ~5281~
8	2::tr|A0A5J5N929|A0A5J5N929_MUNRE	Uncharacterized protein OS=Muntiacus reevesi OX=9886 GN=FD755_003065 PE=3 SV=1	2815	72	2.8e-276	166781	59	42	43	36	35.4	5.75	MITLNLRGKIQFIYPHIILHAYMCICKQQYMVLVPSLLHTGTPEKGCLLLSHLNETVTVSASLESIRENRSLFTDVVAEKDLFHCVSFTLPRSPTSQEVMFLTIQVKGSTQEFKKRTTVLVKNEESLVFVQTDKPIYKPEQTVKFRIVLLDESFHPLNELVPLVYIEDPKGNRIAQWQNLEVENGLQQLTFPLSSEPFQGSYKVVVQKGSGGTAEHPFTVEEFVLPKFEVQVRMPKIITILEEEMNVSVCGLYTYGKPVPGHVTMNVCRKYRNPSNCYGEESNAVCEKFSGQLNSEGCFSQQVNTKIFQMKRQEFEMKIEVEAKIQEKGTEVELTGKGATEITTTITKLSFVTVDSNLRRGIPFTGQVLLVDGKGVPMPNKVIFITANEANHKSNATTD…	2662	3651	1	0	0	651.845	2	-0.0009	586	597	0	88.07	6.5e-06	R	VTASPQSLCALR	A						File: ~Z:\CORE\RAW_DATA_2020_QE\P780_Sigrun_Lange\P780_R_S.raw~; SpectrumID: ~3719~; PrecursorID: ~0~; scans: ~7267~
8	2::tr|A0A5J5N929|A0A5J5N929_MUNRE	Uncharacterized protein OS=Muntiacus reevesi OX=9886 GN=FD755_003065 PE=3 SV=1	2815	72	2.8e-276	166781	59	42	43	36	35.4	5.75	MITLNLRGKIQFIYPHIILHAYMCICKQQYMVLVPSLLHTGTPEKGCLLLSHLNETVTVSASLESIRENRSLFTDVVAEKDLFHCVSFTLPRSPTSQEVMFLTIQVKGSTQEFKKRTTVLVKNEESLVFVQTDKPIYKPEQTVKFRIVLLDESFHPLNELVPLVYIEDPKGNRIAQWQNLEVENGLQQLTFPLSSEPFQGSYKVVVQKGSGGTAEHPFTVEEFVLPKFEVQVRMPKIITILEEEMNVSVCGLYTYGKPVPGHVTMNVCRKYRNPSNCYGEESNAVCEKFSGQLNSEGCFSQQVNTKIFQMKRQEFEMKIEVEAKIQEKGTEVELTGKGATEITTTITKLSFVTVDSNLRRGIPFTGQVLLVDGKGVPMPNKVIFITANEANHKSNATTD…	2715	4753	1	0	0	656.356	2	-0.0008	1018	1028	0	62.21	0.0013	K	AILYLNTGYQR	Q						File: ~Z:\CORE\RAW_DATA_2020_QE\P780_Sigrun_Lange\P780_R_S.raw~; SpectrumID: ~4822~; PrecursorID: ~0~; scans: ~8425~
8	2::tr|A0A5J5N929|A0A5J5N929_MUNRE	Uncharacterized protein OS=Muntiacus reevesi OX=9886 GN=FD755_003065 PE=3 SV=1	2815	72	2.8e-276	166781	59	42	43	36	35.4	5.75	MITLNLRGKIQFIYPHIILHAYMCICKQQYMVLVPSLLHTGTPEKGCLLLSHLNETVTVSASLESIRENRSLFTDVVAEKDLFHCVSFTLPRSPTSQEVMFLTIQVKGSTQEFKKRTTVLVKNEESLVFVQTDKPIYKPEQTVKFRIVLLDESFHPLNELVPLVYIEDPKGNRIAQWQNLEVENGLQQLTFPLSSEPFQGSYKVVVQKGSGGTAEHPFTVEEFVLPKFEVQVRMPKIITILEEEMNVSVCGLYTYGKPVPGHVTMNVCRKYRNPSNCYGEESNAVCEKFSGQLNSEGCFSQQVNTKIFQMKRQEFEMKIEVEAKIQEKGTEVELTGKGATEITTTITKLSFVTVDSNLRRGIPFTGQVLLVDGKGVPMPNKVIFITANEANHKSNATTD…	2798	6477	1	0	0	662.821	2	-0.0016	1137	1147	0	59.68	0.0029	R	NALFCLDSAWK	S						File: ~Z:\CORE\RAW_DATA_2020_QE\P780_Sigrun_Lange\P780_R_S.raw~; SpectrumID: ~6557~; PrecursorID: ~0~; scans: ~10247~
8	2::tr|A0A5J5N929|A0A5J5N929_MUNRE	Uncharacterized protein OS=Muntiacus reevesi OX=9886 GN=FD755_003065 PE=3 SV=1	2815	72	2.8e-276	166781	59	42	43	36	35.4	5.75	MITLNLRGKIQFIYPHIILHAYMCICKQQYMVLVPSLLHTGTPEKGCLLLSHLNETVTVSASLESIRENRSLFTDVVAEKDLFHCVSFTLPRSPTSQEVMFLTIQVKGSTQEFKKRTTVLVKNEESLVFVQTDKPIYKPEQTVKFRIVLLDESFHPLNELVPLVYIEDPKGNRIAQWQNLEVENGLQQLTFPLSSEPFQGSYKVVVQKGSGGTAEHPFTVEEFVLPKFEVQVRMPKIITILEEEMNVSVCGLYTYGKPVPGHVTMNVCRKYRNPSNCYGEESNAVCEKFSGQLNSEGCFSQQVNTKIFQMKRQEFEMKIEVEAKIQEKGTEVELTGKGATEITTTITKLSFVTVDSNLRRGIPFTGQVLLVDGKGVPMPNKVIFITANEANHKSNATTD…	2971	3050	1	0	0	678.867	2	-0.0001	382	393	0	67.71	0.00048	K	VIFITANEANHK	S						File: ~Z:\CORE\RAW_DATA_2020_QE\P780_Sigrun_Lange\P780_R_S.raw~; SpectrumID: ~3117~; PrecursorID: ~0~; scans: ~6611~
8	2::tr|A0A5J5N929|A0A5J5N929_MUNRE	Uncharacterized protein OS=Muntiacus reevesi OX=9886 GN=FD755_003065 PE=3 SV=1	2815	72	2.8e-276	166781	59	42	43	36	35.4	5.75	MITLNLRGKIQFIYPHIILHAYMCICKQQYMVLVPSLLHTGTPEKGCLLLSHLNETVTVSASLESIRENRSLFTDVVAEKDLFHCVSFTLPRSPTSQEVMFLTIQVKGSTQEFKKRTTVLVKNEESLVFVQTDKPIYKPEQTVKFRIVLLDESFHPLNELVPLVYIEDPKGNRIAQWQNLEVENGLQQLTFPLSSEPFQGSYKVVVQKGSGGTAEHPFTVEEFVLPKFEVQVRMPKIITILEEEMNVSVCGLYTYGKPVPGHVTMNVCRKYRNPSNCYGEESNAVCEKFSGQLNSEGCFSQQVNTKIFQMKRQEFEMKIEVEAKIQEKGTEVELTGKGATEITTTITKLSFVTVDSNLRRGIPFTGQVLLVDGKGVPMPNKVIFITANEANHKSNATTD…	2972	3049	1	0	0	452.914	3	0.0004	382	393	0	52.05	0.018	K	VIFITANEANHK	S						File: ~Z:\CORE\RAW_DATA_2020_QE\P780_Sigrun_Lange\P780_R_S.raw~; SpectrumID: ~3116~; PrecursorID: ~0~; scans: ~6610~
8	2::tr|A0A5J5N929|A0A5J5N929_MUNRE	Uncharacterized protein OS=Muntiacus reevesi OX=9886 GN=FD755_003065 PE=3 SV=1	2815	72	2.8e-276	166781	59	42	43	36	35.4	5.75	MITLNLRGKIQFIYPHIILHAYMCICKQQYMVLVPSLLHTGTPEKGCLLLSHLNETVTVSASLESIRENRSLFTDVVAEKDLFHCVSFTLPRSPTSQEVMFLTIQVKGSTQEFKKRTTVLVKNEESLVFVQTDKPIYKPEQTVKFRIVLLDESFHPLNELVPLVYIEDPKGNRIAQWQNLEVENGLQQLTFPLSSEPFQGSYKVVVQKGSGGTAEHPFTVEEFVLPKFEVQVRMPKIITILEEEMNVSVCGLYTYGKPVPGHVTMNVCRKYRNPSNCYGEESNAVCEKFSGQLNSEGCFSQQVNTKIFQMKRQEFEMKIEVEAKIQEKGTEVELTGKGATEITTTITKLSFVTVDSNLRRGIPFTGQVLLVDGKGVPMPNKVIFITANEANHKSNATTD…	3307	4428	1	0	0	472.947	3	-0.0007	1399	1411	0	59.87	0.00086	K	MVSGFIPLKPTVK	M						File: ~Z:\CORE\RAW_DATA_2020_QE\P780_Sigrun_Lange\P780_R_S.raw~; SpectrumID: ~4497~; PrecursorID: ~0~; scans: ~8084~
8	2::tr|A0A5J5N929|A0A5J5N929_MUNRE	Uncharacterized protein OS=Muntiacus reevesi OX=9886 GN=FD755_003065 PE=3 SV=1	2815	72	2.8e-276	166781	59	42	43	36	35.4	5.75	MITLNLRGKIQFIYPHIILHAYMCICKQQYMVLVPSLLHTGTPEKGCLLLSHLNETVTVSASLESIRENRSLFTDVVAEKDLFHCVSFTLPRSPTSQEVMFLTIQVKGSTQEFKKRTTVLVKNEESLVFVQTDKPIYKPEQTVKFRIVLLDESFHPLNELVPLVYIEDPKGNRIAQWQNLEVENGLQQLTFPLSSEPFQGSYKVVVQKGSGGTAEHPFTVEEFVLPKFEVQVRMPKIITILEEEMNVSVCGLYTYGKPVPGHVTMNVCRKYRNPSNCYGEESNAVCEKFSGQLNSEGCFSQQVNTKIFQMKRQEFEMKIEVEAKIQEKGTEVELTGKGATEITTTITKLSFVTVDSNLRRGIPFTGQVLLVDGKGVPMPNKVIFITANEANHKSNATTD…	3466	6438	1	0	0	722.414	2	-0.0008	361	374	0	72.24	0.00012	R	GIPFTGQVLLVDGK	G						File: ~Z:\CORE\RAW_DATA_2020_QE\P780_Sigrun_Lange\P780_R_S.raw~; SpectrumID: ~6517~; PrecursorID: ~0~; scans: ~10205~
8	2::tr|A0A5J5N929|A0A5J5N929_MUNRE	Uncharacterized protein OS=Muntiacus reevesi OX=9886 GN=FD755_003065 PE=3 SV=1	2815	72	2.8e-276	166781	59	42	43	36	35.4	5.75	MITLNLRGKIQFIYPHIILHAYMCICKQQYMVLVPSLLHTGTPEKGCLLLSHLNETVTVSASLESIRENRSLFTDVVAEKDLFHCVSFTLPRSPTSQEVMFLTIQVKGSTQEFKKRTTVLVKNEESLVFVQTDKPIYKPEQTVKFRIVLLDESFHPLNELVPLVYIEDPKGNRIAQWQNLEVENGLQQLTFPLSSEPFQGSYKVVVQKGSGGTAEHPFTVEEFVLPKFEVQVRMPKIITILEEEMNVSVCGLYTYGKPVPGHVTMNVCRKYRNPSNCYGEESNAVCEKFSGQLNSEGCFSQQVNTKIFQMKRQEFEMKIEVEAKIQEKGTEVELTGKGATEITTTITKLSFVTVDSNLRRGIPFTGQVLLVDGKGVPMPNKVIFITANEANHKSNATTD…	3742	6437	1	0	0	497.919	3	0.0011	81	92	0	46.59	0.085	K	DLFHCVSFTLPR	S						File: ~Z:\CORE\RAW_DATA_2020_QE\P780_Sigrun_Lange\P780_R_S.raw~; SpectrumID: ~6516~; PrecursorID: ~0~; scans: ~10204~
8	2::tr|A0A5J5N929|A0A5J5N929_MUNRE	Uncharacterized protein OS=Muntiacus reevesi OX=9886 GN=FD755_003065 PE=3 SV=1	2815	72	2.8e-276	166781	59	42	43	36	35.4	5.75	MITLNLRGKIQFIYPHIILHAYMCICKQQYMVLVPSLLHTGTPEKGCLLLSHLNETVTVSASLESIRENRSLFTDVVAEKDLFHCVSFTLPRSPTSQEVMFLTIQVKGSTQEFKKRTTVLVKNEESLVFVQTDKPIYKPEQTVKFRIVLLDESFHPLNELVPLVYIEDPKGNRIAQWQNLEVENGLQQLTFPLSSEPFQGSYKVVVQKGSGGTAEHPFTVEEFVLPKFEVQVRMPKIITILEEEMNVSVCGLYTYGKPVPGHVTMNVCRKYRNPSNCYGEESNAVCEKFSGQLNSEGCFSQQVNTKIFQMKRQEFEMKIEVEAKIQEKGTEVELTGKGATEITTTITKLSFVTVDSNLRRGIPFTGQVLLVDGKGVPMPNKVIFITANEANHKSNATTD…	3938	3227	1	1	0	763.396	2	-0.0003	1289	1303	0	86.78	7e-06	K	AAQVTIQSSGTFSTK	F						File: ~Z:\CORE\RAW_DATA_2020_QE\P780_Sigrun_Lange\P780_R_S.raw~; SpectrumID: ~3294~; PrecursorID: ~0~; scans: ~6810~
8	2::tr|A0A5J5N929|A0A5J5N929_MUNRE	Uncharacterized protein OS=Muntiacus reevesi OX=9886 GN=FD755_003065 PE=3 SV=1	2815	72	2.8e-276	166781	59	42	43	36	35.4	5.75	MITLNLRGKIQFIYPHIILHAYMCICKQQYMVLVPSLLHTGTPEKGCLLLSHLNETVTVSASLESIRENRSLFTDVVAEKDLFHCVSFTLPRSPTSQEVMFLTIQVKGSTQEFKKRTTVLVKNEESLVFVQTDKPIYKPEQTVKFRIVLLDESFHPLNELVPLVYIEDPKGNRIAQWQNLEVENGLQQLTFPLSSEPFQGSYKVVVQKGSGGTAEHPFTVEEFVLPKFEVQVRMPKIITILEEEMNVSVCGLYTYGKPVPGHVTMNVCRKYRNPSNCYGEESNAVCEKFSGQLNSEGCFSQQVNTKIFQMKRQEFEMKIEVEAKIQEKGTEVELTGKGATEITTTITKLSFVTVDSNLRRGIPFTGQVLLVDGKGVPMPNKVIFITANEANHKSNATTD…	4011	7294	1	0	0	770.394	2	-0.0024	960	974	0	72.32	0.00019	R	ASFSVLGDILGSAMR	N		Oxidation (M)	0.000000000000030.0			File: ~Z:\CORE\RAW_DATA_2020_QE\P780_Sigrun_Lange\P780_R_S.raw~; SpectrumID: ~7488~; PrecursorID: ~0~; scans: ~11224~
8	2::tr|A0A5J5N929|A0A5J5N929_MUNRE	Uncharacterized protein OS=Muntiacus reevesi OX=9886 GN=FD755_003065 PE=3 SV=1	2815	72	2.8e-276	166781	59	42	43	36	35.4	5.75	MITLNLRGKIQFIYPHIILHAYMCICKQQYMVLVPSLLHTGTPEKGCLLLSHLNETVTVSASLESIRENRSLFTDVVAEKDLFHCVSFTLPRSPTSQEVMFLTIQVKGSTQEFKKRTTVLVKNEESLVFVQTDKPIYKPEQTVKFRIVLLDESFHPLNELVPLVYIEDPKGNRIAQWQNLEVENGLQQLTFPLSSEPFQGSYKVVVQKGSGGTAEHPFTVEEFVLPKFEVQVRMPKIITILEEEMNVSVCGLYTYGKPVPGHVTMNVCRKYRNPSNCYGEESNAVCEKFSGQLNSEGCFSQQVNTKIFQMKRQEFEMKIEVEAKIQEKGTEVELTGKGATEITTTITKLSFVTVDSNLRRGIPFTGQVLLVDGKGVPMPNKVIFITANEANHKSNATTD…	4296	7051	1	0	0	804.43	2	-0.0015	1162	1176	0	72.12	0.00019	K	ALLAYAFALAGNQER	R						File: ~Z:\CORE\RAW_DATA_2020_QE\P780_Sigrun_Lange\P780_R_S.raw~; SpectrumID: ~7136~; PrecursorID: ~0~; scans: ~10855~
8	2::tr|A0A5J5N929|A0A5J5N929_MUNRE	Uncharacterized protein OS=Muntiacus reevesi OX=9886 GN=FD755_003065 PE=3 SV=1	2815	72	2.8e-276	166781	59	42	43	36	35.4	5.75	MITLNLRGKIQFIYPHIILHAYMCICKQQYMVLVPSLLHTGTPEKGCLLLSHLNETVTVSASLESIRENRSLFTDVVAEKDLFHCVSFTLPRSPTSQEVMFLTIQVKGSTQEFKKRTTVLVKNEESLVFVQTDKPIYKPEQTVKFRIVLLDESFHPLNELVPLVYIEDPKGNRIAQWQNLEVENGLQQLTFPLSSEPFQGSYKVVVQKGSGGTAEHPFTVEEFVLPKFEVQVRMPKIITILEEEMNVSVCGLYTYGKPVPGHVTMNVCRKYRNPSNCYGEESNAVCEKFSGQLNSEGCFSQQVNTKIFQMKRQEFEMKIEVEAKIQEKGTEVELTGKGATEITTTITKLSFVTVDSNLRRGIPFTGQVLLVDGKGVPMPNKVIFITANEANHKSNATTD…	4297	7053	1	0	0	536.623	3	-0.0001	1162	1176	0	58.08	0.0046	K	ALLAYAFALAGNQER	R						File: ~Z:\CORE\RAW_DATA_2020_QE\P780_Sigrun_Lange\P780_R_S.raw~; SpectrumID: ~7138~; PrecursorID: ~0~; scans: ~10857~
8	2::tr|A0A5J5N929|A0A5J5N929_MUNRE	Uncharacterized protein OS=Muntiacus reevesi OX=9886 GN=FD755_003065 PE=3 SV=1	2815	72	2.8e-276	166781	59	42	43	36	35.4	5.75	MITLNLRGKIQFIYPHIILHAYMCICKQQYMVLVPSLLHTGTPEKGCLLLSHLNETVTVSASLESIRENRSLFTDVVAEKDLFHCVSFTLPRSPTSQEVMFLTIQVKGSTQEFKKRTTVLVKNEESLVFVQTDKPIYKPEQTVKFRIVLLDESFHPLNELVPLVYIEDPKGNRIAQWQNLEVENGLQQLTFPLSSEPFQGSYKVVVQKGSGGTAEHPFTVEEFVLPKFEVQVRMPKIITILEEEMNVSVCGLYTYGKPVPGHVTMNVCRKYRNPSNCYGEESNAVCEKFSGQLNSEGCFSQQVNTKIFQMKRQEFEMKIEVEAKIQEKGTEVELTGKGATEITTTITKLSFVTVDSNLRRGIPFTGQVLLVDGKGVPMPNKVIFITANEANHKSNATTD…	4437	4019	1	0	0	822.933	2	-0.0009	1421	1434	0	76.2	9.4e-05	R	TEVSNNHVLIYLDK	V						File: ~Z:\CORE\RAW_DATA_2020_QE\P780_Sigrun_Lange\P780_R_S.raw~; SpectrumID: ~4087~; PrecursorID: ~0~; scans: ~7653~
8	2::tr|A0A5J5N929|A0A5J5N929_MUNRE	Uncharacterized protein OS=Muntiacus reevesi OX=9886 GN=FD755_003065 PE=3 SV=1	2815	72	2.8e-276	166781	59	42	43	36	35.4	5.75	MITLNLRGKIQFIYPHIILHAYMCICKQQYMVLVPSLLHTGTPEKGCLLLSHLNETVTVSASLESIRENRSLFTDVVAEKDLFHCVSFTLPRSPTSQEVMFLTIQVKGSTQEFKKRTTVLVKNEESLVFVQTDKPIYKPEQTVKFRIVLLDESFHPLNELVPLVYIEDPKGNRIAQWQNLEVENGLQQLTFPLSSEPFQGSYKVVVQKGSGGTAEHPFTVEEFVLPKFEVQVRMPKIITILEEEMNVSVCGLYTYGKPVPGHVTMNVCRKYRNPSNCYGEESNAVCEKFSGQLNSEGCFSQQVNTKIFQMKRQEFEMKIEVEAKIQEKGTEVELTGKGATEITTTITKLSFVTVDSNLRRGIPFTGQVLLVDGKGVPMPNKVIFITANEANHKSNATTD…	4439	4380	1	0	0	549.286	3	-0.0008	1421	1434	0	26.17	10	R	TEVSNNHVLIYLDK	V		Deamidated (NQ)	0.00000100000000.0			File: ~Z:\CORE\RAW_DATA_2020_QE\P780_Sigrun_Lange\P780_R_S.raw~; SpectrumID: ~4449~; PrecursorID: ~0~; scans: ~8033~
8	2::tr|A0A5J5N929|A0A5J5N929_MUNRE	Uncharacterized protein OS=Muntiacus reevesi OX=9886 GN=FD755_003065 PE=3 SV=1	2815	72	2.8e-276	166781	59	42	43	36	35.4	5.75	MITLNLRGKIQFIYPHIILHAYMCICKQQYMVLVPSLLHTGTPEKGCLLLSHLNETVTVSASLESIRENRSLFTDVVAEKDLFHCVSFTLPRSPTSQEVMFLTIQVKGSTQEFKKRTTVLVKNEESLVFVQTDKPIYKPEQTVKFRIVLLDESFHPLNELVPLVYIEDPKGNRIAQWQNLEVENGLQQLTFPLSSEPFQGSYKVVVQKGSGGTAEHPFTVEEFVLPKFEVQVRMPKIITILEEEMNVSVCGLYTYGKPVPGHVTMNVCRKYRNPSNCYGEESNAVCEKFSGQLNSEGCFSQQVNTKIFQMKRQEFEMKIEVEAKIQEKGTEVELTGKGATEITTTITKLSFVTVDSNLRRGIPFTGQVLLVDGKGVPMPNKVIFITANEANHKSNATTD…	4692	6485	1	0	0	854.452	2	-0.0016	93	107	0	113.19	1.5e-08	R	SPTSQEVMFLTIQVK	G						File: ~Z:\CORE\RAW_DATA_2020_QE\P780_Sigrun_Lange\P780_R_S.raw~; SpectrumID: ~6565~; PrecursorID: ~0~; scans: ~10255~
8	2::tr|A0A5J5N929|A0A5J5N929_MUNRE	Uncharacterized protein OS=Muntiacus reevesi OX=9886 GN=FD755_003065 PE=3 SV=1	2815	72	2.8e-276	166781	59	42	43	36	35.4	5.75	MITLNLRGKIQFIYPHIILHAYMCICKQQYMVLVPSLLHTGTPEKGCLLLSHLNETVTVSASLESIRENRSLFTDVVAEKDLFHCVSFTLPRSPTSQEVMFLTIQVKGSTQEFKKRTTVLVKNEESLVFVQTDKPIYKPEQTVKFRIVLLDESFHPLNELVPLVYIEDPKGNRIAQWQNLEVENGLQQLTFPLSSEPFQGSYKVVVQKGSGGTAEHPFTVEEFVLPKFEVQVRMPKIITILEEEMNVSVCGLYTYGKPVPGHVTMNVCRKYRNPSNCYGEESNAVCEKFSGQLNSEGCFSQQVNTKIFQMKRQEFEMKIEVEAKIQEKGTEVELTGKGATEITTTITKLSFVTVDSNLRRGIPFTGQVLLVDGKGVPMPNKVIFITANEANHKSNATTD…	5020	5881	1	1	0	598.68	3	-0.0003	898	913	0	64.1	0.00034	K	DTIIKPLLVEPEGLEK	E						File: ~Z:\CORE\RAW_DATA_2020_QE\P780_Sigrun_Lange\P780_R_S.raw~; SpectrumID: ~5956~; PrecursorID: ~0~; scans: ~9616~
8	2::tr|A0A5J5N929|A0A5J5N929_MUNRE	Uncharacterized protein OS=Muntiacus reevesi OX=9886 GN=FD755_003065 PE=3 SV=1	2815	72	2.8e-276	166781	59	42	43	36	35.4	5.75	MITLNLRGKIQFIYPHIILHAYMCICKQQYMVLVPSLLHTGTPEKGCLLLSHLNETVTVSASLESIRENRSLFTDVVAEKDLFHCVSFTLPRSPTSQEVMFLTIQVKGSTQEFKKRTTVLVKNEESLVFVQTDKPIYKPEQTVKFRIVLLDESFHPLNELVPLVYIEDPKGNRIAQWQNLEVENGLQQLTFPLSSEPFQGSYKVVVQKGSGGTAEHPFTVEEFVLPKFEVQVRMPKIITILEEEMNVSVCGLYTYGKPVPGHVTMNVCRKYRNPSNCYGEESNAVCEKFSGQLNSEGCFSQQVNTKIFQMKRQEFEMKIEVEAKIQEKGTEVELTGKGATEITTTITKLSFVTVDSNLRRGIPFTGQVLLVDGKGVPMPNKVIFITANEANHKSNATTD…	5021	5882	1	1	0	897.517	2	0.0001	898	913	0	75.52	2.4e-05	K	DTIIKPLLVEPEGLEK	E						File: ~Z:\CORE\RAW_DATA_2020_QE\P780_Sigrun_Lange\P780_R_S.raw~; SpectrumID: ~5957~; PrecursorID: ~0~; scans: ~9617~
8	2::tr|A0A5J5N929|A0A5J5N929_MUNRE	Uncharacterized protein OS=Muntiacus reevesi OX=9886 GN=FD755_003065 PE=3 SV=1	2815	72	2.8e-276	166781	59	42	43	36	35.4	5.75	MITLNLRGKIQFIYPHIILHAYMCICKQQYMVLVPSLLHTGTPEKGCLLLSHLNETVTVSASLESIRENRSLFTDVVAEKDLFHCVSFTLPRSPTSQEVMFLTIQVKGSTQEFKKRTTVLVKNEESLVFVQTDKPIYKPEQTVKFRIVLLDESFHPLNELVPLVYIEDPKGNRIAQWQNLEVENGLQQLTFPLSSEPFQGSYKVVVQKGSGGTAEHPFTVEEFVLPKFEVQVRMPKIITILEEEMNVSVCGLYTYGKPVPGHVTMNVCRKYRNPSNCYGEESNAVCEKFSGQLNSEGCFSQQVNTKIFQMKRQEFEMKIEVEAKIQEKGTEVELTGKGATEITTTITKLSFVTVDSNLRRGIPFTGQVLLVDGKGVPMPNKVIFITANEANHKSNATTD…	5247	1983	1	0	0	619.917	3	-0.0017	273	288	0	23.66	1.2	R	NPSNCYGEESNAVCEK	F						File: ~Z:\CORE\RAW_DATA_2020_QE\P780_Sigrun_Lange\P780_R_S.raw~; SpectrumID: ~2049~; PrecursorID: ~0~; scans: ~5481~
8	2::tr|A0A5J5N929|A0A5J5N929_MUNRE	Uncharacterized protein OS=Muntiacus reevesi OX=9886 GN=FD755_003065 PE=3 SV=1	2815	72	2.8e-276	166781	59	42	43	36	35.4	5.75	MITLNLRGKIQFIYPHIILHAYMCICKQQYMVLVPSLLHTGTPEKGCLLLSHLNETVTVSASLESIRENRSLFTDVVAEKDLFHCVSFTLPRSPTSQEVMFLTIQVKGSTQEFKKRTTVLVKNEESLVFVQTDKPIYKPEQTVKFRIVLLDESFHPLNELVPLVYIEDPKGNRIAQWQNLEVENGLQQLTFPLSSEPFQGSYKVVVQKGSGGTAEHPFTVEEFVLPKFEVQVRMPKIITILEEEMNVSVCGLYTYGKPVPGHVTMNVCRKYRNPSNCYGEESNAVCEKFSGQLNSEGCFSQQVNTKIFQMKRQEFEMKIEVEAKIQEKGTEVELTGKGATEITTTITKLSFVTVDSNLRRGIPFTGQVLLVDGKGVPMPNKVIFITANEANHKSNATTD…	5248	1970	1	0	0	929.372	2	-0.0009	273	288	0	119.59	3.2e-10	R	NPSNCYGEESNAVCEK	F						File: ~Z:\CORE\RAW_DATA_2020_QE\P780_Sigrun_Lange\P780_R_S.raw~; SpectrumID: ~2036~; PrecursorID: ~0~; scans: ~5468~
8	2::tr|A0A5J5N929|A0A5J5N929_MUNRE	Uncharacterized protein OS=Muntiacus reevesi OX=9886 GN=FD755_003065 PE=3 SV=1	2815	72	2.8e-276	166781	59	42	43	36	35.4	5.75	MITLNLRGKIQFIYPHIILHAYMCICKQQYMVLVPSLLHTGTPEKGCLLLSHLNETVTVSASLESIRENRSLFTDVVAEKDLFHCVSFTLPRSPTSQEVMFLTIQVKGSTQEFKKRTTVLVKNEESLVFVQTDKPIYKPEQTVKFRIVLLDESFHPLNELVPLVYIEDPKGNRIAQWQNLEVENGLQQLTFPLSSEPFQGSYKVVVQKGSGGTAEHPFTVEEFVLPKFEVQVRMPKIITILEEEMNVSVCGLYTYGKPVPGHVTMNVCRKYRNPSNCYGEESNAVCEKFSGQLNSEGCFSQQVNTKIFQMKRQEFEMKIEVEAKIQEKGTEVELTGKGATEITTTITKLSFVTVDSNLRRGIPFTGQVLLVDGKGVPMPNKVIFITANEANHKSNATTD…	5379	7459	1	0	0	951.022	2	-0.0019	539	556	0	63.54	0.00095	R	LLIYAILPDGEVVGDSAR	Y						File: ~Z:\CORE\RAW_DATA_2020_QE\P780_Sigrun_Lange\P780_R_S.raw~; SpectrumID: ~7756~; PrecursorID: ~0~; scans: ~11506~
8	2::tr|A0A5J5N929|A0A5J5N929_MUNRE	Uncharacterized protein OS=Muntiacus reevesi OX=9886 GN=FD755_003065 PE=3 SV=1	2815	72	2.8e-276	166781	59	42	43	36	35.4	5.75	MITLNLRGKIQFIYPHIILHAYMCICKQQYMVLVPSLLHTGTPEKGCLLLSHLNETVTVSASLESIRENRSLFTDVVAEKDLFHCVSFTLPRSPTSQEVMFLTIQVKGSTQEFKKRTTVLVKNEESLVFVQTDKPIYKPEQTVKFRIVLLDESFHPLNELVPLVYIEDPKGNRIAQWQNLEVENGLQQLTFPLSSEPFQGSYKVVVQKGSGGTAEHPFTVEEFVLPKFEVQVRMPKIITILEEEMNVSVCGLYTYGKPVPGHVTMNVCRKYRNPSNCYGEESNAVCEKFSGQLNSEGCFSQQVNTKIFQMKRQEFEMKIEVEAKIQEKGTEVELTGKGATEITTTITKLSFVTVDSNLRRGIPFTGQVLLVDGKGVPMPNKVIFITANEANHKSNATTD…	5380	7462	1	0	0	634.351	3	0.0003	539	556	0	68.06	0.00033	R	LLIYAILPDGEVVGDSAR	Y						File: ~Z:\CORE\RAW_DATA_2020_QE\P780_Sigrun_Lange\P780_R_S.raw~; SpectrumID: ~7759~; PrecursorID: ~0~; scans: ~11509~
8	2::tr|A0A5J5N929|A0A5J5N929_MUNRE	Uncharacterized protein OS=Muntiacus reevesi OX=9886 GN=FD755_003065 PE=3 SV=1	2815	72	2.8e-276	166781	59	42	43	36	35.4	5.75	MITLNLRGKIQFIYPHIILHAYMCICKQQYMVLVPSLLHTGTPEKGCLLLSHLNETVTVSASLESIRENRSLFTDVVAEKDLFHCVSFTLPRSPTSQEVMFLTIQVKGSTQEFKKRTTVLVKNEESLVFVQTDKPIYKPEQTVKFRIVLLDESFHPLNELVPLVYIEDPKGNRIAQWQNLEVENGLQQLTFPLSSEPFQGSYKVVVQKGSGGTAEHPFTVEEFVLPKFEVQVRMPKIITILEEEMNVSVCGLYTYGKPVPGHVTMNVCRKYRNPSNCYGEESNAVCEKFSGQLNSEGCFSQQVNTKIFQMKRQEFEMKIEVEAKIQEKGTEVELTGKGATEITTTITKLSFVTVDSNLRRGIPFTGQVLLVDGKGVPMPNKVIFITANEANHKSNATTD…	5450	4457	1	1	0	481.285	4	-0.0018	897	913	1	35.24	0.14	R	KDTIIKPLLVEPEGLEK	E						File: ~Z:\CORE\RAW_DATA_2020_QE\P780_Sigrun_Lange\P780_R_S.raw~; SpectrumID: ~4526~; PrecursorID: ~0~; scans: ~8114~
8	2::tr|A0A5J5N929|A0A5J5N929_MUNRE	Uncharacterized protein OS=Muntiacus reevesi OX=9886 GN=FD755_003065 PE=3 SV=1	2815	72	2.8e-276	166781	59	42	43	36	35.4	5.75	MITLNLRGKIQFIYPHIILHAYMCICKQQYMVLVPSLLHTGTPEKGCLLLSHLNETVTVSASLESIRENRSLFTDVVAEKDLFHCVSFTLPRSPTSQEVMFLTIQVKGSTQEFKKRTTVLVKNEESLVFVQTDKPIYKPEQTVKFRIVLLDESFHPLNELVPLVYIEDPKGNRIAQWQNLEVENGLQQLTFPLSSEPFQGSYKVVVQKGSGGTAEHPFTVEEFVLPKFEVQVRMPKIITILEEEMNVSVCGLYTYGKPVPGHVTMNVCRKYRNPSNCYGEESNAVCEKFSGQLNSEGCFSQQVNTKIFQMKRQEFEMKIEVEAKIQEKGTEVELTGKGATEITTTITKLSFVTVDSNLRRGIPFTGQVLLVDGKGVPMPNKVIFITANEANHKSNATTD…	5451	4453	1	1	0	641.378	3	-0.001	897	913	1	57.29	0.0009	R	KDTIIKPLLVEPEGLEK	E						File: ~Z:\CORE\RAW_DATA_2020_QE\P780_Sigrun_Lange\P780_R_S.raw~; SpectrumID: ~4522~; PrecursorID: ~0~; scans: ~8110~
8	2::tr|A0A5J5N929|A0A5J5N929_MUNRE	Uncharacterized protein OS=Muntiacus reevesi OX=9886 GN=FD755_003065 PE=3 SV=1	2815	72	2.8e-276	166781	59	42	43	36	35.4	5.75	MITLNLRGKIQFIYPHIILHAYMCICKQQYMVLVPSLLHTGTPEKGCLLLSHLNETVTVSASLESIRENRSLFTDVVAEKDLFHCVSFTLPRSPTSQEVMFLTIQVKGSTQEFKKRTTVLVKNEESLVFVQTDKPIYKPEQTVKFRIVLLDESFHPLNELVPLVYIEDPKGNRIAQWQNLEVENGLQQLTFPLSSEPFQGSYKVVVQKGSGGTAEHPFTVEEFVLPKFEVQVRMPKIITILEEEMNVSVCGLYTYGKPVPGHVTMNVCRKYRNPSNCYGEESNAVCEKFSGQLNSEGCFSQQVNTKIFQMKRQEFEMKIEVEAKIQEKGTEVELTGKGATEITTTITKLSFVTVDSNLRRGIPFTGQVLLVDGKGVPMPNKVIFITANEANHKSNATTD…	5711	5490	1	0	0	1001.5	2	-0.0017	209	227	0	46.88	0.096	K	GSGGTAEHPFTVEEFVLPK	F						File: ~Z:\CORE\RAW_DATA_2020_QE\P780_Sigrun_Lange\P780_R_S.raw~; SpectrumID: ~5563~; PrecursorID: ~0~; scans: ~9203~
8	2::tr|A0A5J5N929|A0A5J5N929_MUNRE	Uncharacterized protein OS=Muntiacus reevesi OX=9886 GN=FD755_003065 PE=3 SV=1	2815	72	2.8e-276	166781	59	42	43	36	35.4	5.75	MITLNLRGKIQFIYPHIILHAYMCICKQQYMVLVPSLLHTGTPEKGCLLLSHLNETVTVSASLESIRENRSLFTDVVAEKDLFHCVSFTLPRSPTSQEVMFLTIQVKGSTQEFKKRTTVLVKNEESLVFVQTDKPIYKPEQTVKFRIVLLDESFHPLNELVPLVYIEDPKGNRIAQWQNLEVENGLQQLTFPLSSEPFQGSYKVVVQKGSGGTAEHPFTVEEFVLPKFEVQVRMPKIITILEEEMNVSVCGLYTYGKPVPGHVTMNVCRKYRNPSNCYGEESNAVCEKFSGQLNSEGCFSQQVNTKIFQMKRQEFEMKIEVEAKIQEKGTEVELTGKGATEITTTITKLSFVTVDSNLRRGIPFTGQVLLVDGKGVPMPNKVIFITANEANHKSNATTD…	5712	5484	1	0	0	668.002	3	-0.0002	209	227	0	41.37	0.34	K	GSGGTAEHPFTVEEFVLPK	F						File: ~Z:\CORE\RAW_DATA_2020_QE\P780_Sigrun_Lange\P780_R_S.raw~; SpectrumID: ~5557~; PrecursorID: ~0~; scans: ~9197~
8	2::tr|A0A5J5N929|A0A5J5N929_MUNRE	Uncharacterized protein OS=Muntiacus reevesi OX=9886 GN=FD755_003065 PE=3 SV=1	2815	72	2.8e-276	166781	59	42	43	36	35.4	5.75	MITLNLRGKIQFIYPHIILHAYMCICKQQYMVLVPSLLHTGTPEKGCLLLSHLNETVTVSASLESIRENRSLFTDVVAEKDLFHCVSFTLPRSPTSQEVMFLTIQVKGSTQEFKKRTTVLVKNEESLVFVQTDKPIYKPEQTVKFRIVLLDESFHPLNELVPLVYIEDPKGNRIAQWQNLEVENGLQQLTFPLSSEPFQGSYKVVVQKGSGGTAEHPFTVEEFVLPKFEVQVRMPKIITILEEEMNVSVCGLYTYGKPVPGHVTMNVCRKYRNPSNCYGEESNAVCEKFSGQLNSEGCFSQQVNTKIFQMKRQEFEMKIEVEAKIQEKGTEVELTGKGATEITTTITKLSFVTVDSNLRRGIPFTGQVLLVDGKGVPMPNKVIFITANEANHKSNATTD…	6070	1806	1	0	0	726.303	3	-0.0086	271	288	1	77.31	1.2e-05	K	YRNPSNCYGEESNAVCEK	F						File: ~Z:\CORE\RAW_DATA_2020_QE\P780_Sigrun_Lange\P780_R_S.raw~; SpectrumID: ~1872~; PrecursorID: ~0~; scans: ~5294~
8	2::tr|A0A5J5N929|A0A5J5N929_MUNRE	Uncharacterized protein OS=Muntiacus reevesi OX=9886 GN=FD755_003065 PE=3 SV=1	2815	72	2.8e-276	166781	59	42	43	36	35.4	5.75	MITLNLRGKIQFIYPHIILHAYMCICKQQYMVLVPSLLHTGTPEKGCLLLSHLNETVTVSASLESIRENRSLFTDVVAEKDLFHCVSFTLPRSPTSQEVMFLTIQVKGSTQEFKKRTTVLVKNEESLVFVQTDKPIYKPEQTVKFRIVLLDESFHPLNELVPLVYIEDPKGNRIAQWQNLEVENGLQQLTFPLSSEPFQGSYKVVVQKGSGGTAEHPFTVEEFVLPKFEVQVRMPKIITILEEEMNVSVCGLYTYGKPVPGHVTMNVCRKYRNPSNCYGEESNAVCEKFSGQLNSEGCFSQQVNTKIFQMKRQEFEMKIEVEAKIQEKGTEVELTGKGATEITTTITKLSFVTVDSNLRRGIPFTGQVLLVDGKGVPMPNKVIFITANEANHKSNATTD…	6085	3795	1	0	0	728.001	3	0.0025	715	733	0	74.29	0.0001	R	HGDFMHLEDTAEPPTETVR	K						File: ~Z:\CORE\RAW_DATA_2020_QE\P780_Sigrun_Lange\P780_R_S.raw~; SpectrumID: ~3863~; PrecursorID: ~0~; scans: ~7418~
8	2::tr|A0A5J5N929|A0A5J5N929_MUNRE	Uncharacterized protein OS=Muntiacus reevesi OX=9886 GN=FD755_003065 PE=3 SV=1	2815	72	2.8e-276	166781	59	42	43	36	35.4	5.75	MITLNLRGKIQFIYPHIILHAYMCICKQQYMVLVPSLLHTGTPEKGCLLLSHLNETVTVSASLESIRENRSLFTDVVAEKDLFHCVSFTLPRSPTSQEVMFLTIQVKGSTQEFKKRTTVLVKNEESLVFVQTDKPIYKPEQTVKFRIVLLDESFHPLNELVPLVYIEDPKGNRIAQWQNLEVENGLQQLTFPLSSEPFQGSYKVVVQKGSGGTAEHPFTVEEFVLPKFEVQVRMPKIITILEEEMNVSVCGLYTYGKPVPGHVTMNVCRKYRNPSNCYGEESNAVCEKFSGQLNSEGCFSQQVNTKIFQMKRQEFEMKIEVEAKIQEKGTEVELTGKGATEITTTITKLSFVTVDSNLRRGIPFTGQVLLVDGKGVPMPNKVIFITANEANHKSNATTD…	6086	3794	1	0	0	546.253	4	0.0027	715	733	0	65.02	0.00091	R	HGDFMHLEDTAEPPTETVR	K						File: ~Z:\CORE\RAW_DATA_2020_QE\P780_Sigrun_Lange\P780_R_S.raw~; SpectrumID: ~3862~; PrecursorID: ~0~; scans: ~7417~
8	2::tr|A0A5J5N929|A0A5J5N929_MUNRE	Uncharacterized protein OS=Muntiacus reevesi OX=9886 GN=FD755_003065 PE=3 SV=1	2815	72	2.8e-276	166781	59	42	43	36	35.4	5.75	MITLNLRGKIQFIYPHIILHAYMCICKQQYMVLVPSLLHTGTPEKGCLLLSHLNETVTVSASLESIRENRSLFTDVVAEKDLFHCVSFTLPRSPTSQEVMFLTIQVKGSTQEFKKRTTVLVKNEESLVFVQTDKPIYKPEQTVKFRIVLLDESFHPLNELVPLVYIEDPKGNRIAQWQNLEVENGLQQLTFPLSSEPFQGSYKVVVQKGSGGTAEHPFTVEEFVLPKFEVQVRMPKIITILEEEMNVSVCGLYTYGKPVPGHVTMNVCRKYRNPSNCYGEESNAVCEKFSGQLNSEGCFSQQVNTKIFQMKRQEFEMKIEVEAKIQEKGTEVELTGKGATEITTTITKLSFVTVDSNLRRGIPFTGQVLLVDGKGVPMPNKVIFITANEANHKSNATTD…	6874	6185	1	0	0	807.399	3	0.0014	1350	1370	1	73.49	0.00022	K	KDEFPFALEVQTLPQTCDGPK	A						File: ~Z:\CORE\RAW_DATA_2020_QE\P780_Sigrun_Lange\P780_R_S.raw~; SpectrumID: ~6263~; PrecursorID: ~0~; scans: ~9938~
8	2::tr|A0A5J5N929|A0A5J5N929_MUNRE	Uncharacterized protein OS=Muntiacus reevesi OX=9886 GN=FD755_003065 PE=3 SV=1	2815	72	2.8e-276	166781	59	42	43	36	35.4	5.75	MITLNLRGKIQFIYPHIILHAYMCICKQQYMVLVPSLLHTGTPEKGCLLLSHLNETVTVSASLESIRENRSLFTDVVAEKDLFHCVSFTLPRSPTSQEVMFLTIQVKGSTQEFKKRTTVLVKNEESLVFVQTDKPIYKPEQTVKFRIVLLDESFHPLNELVPLVYIEDPKGNRIAQWQNLEVENGLQQLTFPLSSEPFQGSYKVVVQKGSGGTAEHPFTVEEFVLPKFEVQVRMPKIITILEEEMNVSVCGLYTYGKPVPGHVTMNVCRKYRNPSNCYGEESNAVCEKFSGQLNSEGCFSQQVNTKIFQMKRQEFEMKIEVEAKIQEKGTEVELTGKGATEITTTITKLSFVTVDSNLRRGIPFTGQVLLVDGKGVPMPNKVIFITANEANHKSNATTD…	6900	4643	1	0	0	811.069	3	-0.0048	1255	1277	0	93.77	2.2e-06	K	QQNSQGGFSSTQDTVVALHALSR	Y						File: ~Z:\CORE\RAW_DATA_2020_QE\P780_Sigrun_Lange\P780_R_S.raw~; SpectrumID: ~4712~; PrecursorID: ~0~; scans: ~8309~
8	2::tr|A0A5J5N929|A0A5J5N929_MUNRE	Uncharacterized protein OS=Muntiacus reevesi OX=9886 GN=FD755_003065 PE=3 SV=1	2815	72	2.8e-276	166781	59	42	43	36	35.4	5.75	MITLNLRGKIQFIYPHIILHAYMCICKQQYMVLVPSLLHTGTPEKGCLLLSHLNETVTVSASLESIRENRSLFTDVVAEKDLFHCVSFTLPRSPTSQEVMFLTIQVKGSTQEFKKRTTVLVKNEESLVFVQTDKPIYKPEQTVKFRIVLLDESFHPLNELVPLVYIEDPKGNRIAQWQNLEVENGLQQLTFPLSSEPFQGSYKVVVQKGSGGTAEHPFTVEEFVLPKFEVQVRMPKIITILEEEMNVSVCGLYTYGKPVPGHVTMNVCRKYRNPSNCYGEESNAVCEKFSGQLNSEGCFSQQVNTKIFQMKRQEFEMKIEVEAKIQEKGTEVELTGKGATEITTTITKLSFVTVDSNLRRGIPFTGQVLLVDGKGVPMPNKVIFITANEANHKSNATTD…	7209	4011	1	0	0	864.789	3	-0.0018	123	144	0	60.98	0.0026	K	NEESLVFVQTDKPIYKPEQTVK	F						File: ~Z:\CORE\RAW_DATA_2020_QE\P780_Sigrun_Lange\P780_R_S.raw~; SpectrumID: ~4079~; PrecursorID: ~0~; scans: ~7645~
8	2::tr|A0A5J5N929|A0A5J5N929_MUNRE	Uncharacterized protein OS=Muntiacus reevesi OX=9886 GN=FD755_003065 PE=3 SV=1	2815	72	2.8e-276	166781	59	42	43	36	35.4	5.75	MITLNLRGKIQFIYPHIILHAYMCICKQQYMVLVPSLLHTGTPEKGCLLLSHLNETVTVSASLESIRENRSLFTDVVAEKDLFHCVSFTLPRSPTSQEVMFLTIQVKGSTQEFKKRTTVLVKNEESLVFVQTDKPIYKPEQTVKFRIVLLDESFHPLNELVPLVYIEDPKGNRIAQWQNLEVENGLQQLTFPLSSEPFQGSYKVVVQKGSGGTAEHPFTVEEFVLPKFEVQVRMPKIITILEEEMNVSVCGLYTYGKPVPGHVTMNVCRKYRNPSNCYGEESNAVCEKFSGQLNSEGCFSQQVNTKIFQMKRQEFEMKIEVEAKIQEKGTEVELTGKGATEITTTITKLSFVTVDSNLRRGIPFTGQVLLVDGKGVPMPNKVIFITANEANHKSNATTD…	7210	4000	1	0	0	648.845	4	0.0027	123	144	0	36.87	0.64	K	NEESLVFVQTDKPIYKPEQTVK	F						File: ~Z:\CORE\RAW_DATA_2020_QE\P780_Sigrun_Lange\P780_R_S.raw~; SpectrumID: ~4068~; PrecursorID: ~0~; scans: ~7633~
8	2::tr|A0A5J5N929|A0A5J5N929_MUNRE	Uncharacterized protein OS=Muntiacus reevesi OX=9886 GN=FD755_003065 PE=3 SV=1	2815	72	2.8e-276	166781	59	42	43	36	35.4	5.75	MITLNLRGKIQFIYPHIILHAYMCICKQQYMVLVPSLLHTGTPEKGCLLLSHLNETVTVSASLESIRENRSLFTDVVAEKDLFHCVSFTLPRSPTSQEVMFLTIQVKGSTQEFKKRTTVLVKNEESLVFVQTDKPIYKPEQTVKFRIVLLDESFHPLNELVPLVYIEDPKGNRIAQWQNLEVENGLQQLTFPLSSEPFQGSYKVVVQKGSGGTAEHPFTVEEFVLPKFEVQVRMPKIITILEEEMNVSVCGLYTYGKPVPGHVTMNVCRKYRNPSNCYGEESNAVCEKFSGQLNSEGCFSQQVNTKIFQMKRQEFEMKIEVEAKIQEKGTEVELTGKGATEITTTITKLSFVTVDSNLRRGIPFTGQVLLVDGKGVPMPNKVIFITANEANHKSNATTD…	8362	7815	1	0	0	1151.24	3	-0.0111	174	203	0	78.05	6.9e-05	R	IAQWQNLEVENGLQQLTFPLSSEPFQGSYK	V						File: ~Z:\CORE\RAW_DATA_2020_QE\P780_Sigrun_Lange\P780_R_S.raw~; SpectrumID: ~8281~; PrecursorID: ~0~; scans: ~12057~	emPAI	1.81
9	2::tr|L8ISP4|L8ISP4_9CETA	Serum albumin OS=Bos mutus OX=72004 GN=M91_08159 PE=4 SV=1	2691	72	6.8e-264	71288	79	58	41	35	66.2	5.82	MKWVTFISLLLLFSSAYSRGVFRRDTHKSEIAHRFKDLGEEHFKGLVLIAFSQYLQQCPFDEHVKLVNELTEFAKTCVADESHAGCEKSLHTLFGDELCKVASLRETYGDMADCCEKQEPERNECFLSHKDDSPDLPKLKPDPNTLCDEFKADEKKFWGKYLYEIARRHPYFYAPELLYYANKYNGVFQECCQAEDKGACLLPKIETMREKVLTSSARQRLRCASIQKFGERALKAWSVARLSQKFPKAEFVEVTKLVTDLTKVHKECCHGDLLECADDRADLAKYICDNQDTISSKLKECCDKPLLEKSHCIAEVEKDAVPENLPPLTADFAEDKDVCKNYQEAKDAFLGSFLYEYSRRHPEYAVSVLLRLAKEYEATLEECCAKDDPHACYSTVFDK…	107	2788	1	0	0	395.239	2	-0.0005	257	263	0	55.01	0.0022	K	LVTDLTK	V						File: ~Z:\CORE\RAW_DATA_2020_QE\P780_Sigrun_Lange\P780_R_S.raw~; SpectrumID: ~2855~; PrecursorID: ~0~; scans: ~6336~
9	2::tr|L8ISP4|L8ISP4_9CETA	Serum albumin OS=Bos mutus OX=72004 GN=M91_08159 PE=4 SV=1	2691	72	6.8e-264	71288	79	58	41	35	66.2	5.82	MKWVTFISLLLLFSSAYSRGVFRRDTHKSEIAHRFKDLGEEHFKGLVLIAFSQYLQQCPFDEHVKLVNELTEFAKTCVADESHAGCEKSLHTLFGDELCKVASLRETYGDMADCCEKQEPERNECFLSHKDDSPDLPKLKPDPNTLCDEFKADEKKFWGKYLYEIARRHPYFYAPELLYYANKYNGVFQECCQAEDKGACLLPKIETMREKVLTSSARQRLRCASIQKFGERALKAWSVARLSQKFPKAEFVEVTKLVTDLTKVHKECCHGDLLECADDRADLAKYICDNQDTISSKLKECCDKPLLEKSHCIAEVEKDAVPENLPPLTADFAEDKDVCKNYQEAKDAFLGSFLYEYSRRHPEYAVSVLLRLAKEYEATLEECCAKDDPHACYSTVFDK…	266	745	1	0	0	409.716	2	-0.0004	562	568	0	35.82	0.7	K	ATEEQLK	T						File: ~Z:\CORE\RAW_DATA_2020_QE\P780_Sigrun_Lange\P780_R_S.raw~; SpectrumID: ~778~; PrecursorID: ~0~; scans: ~4106~
9	2::tr|L8ISP4|L8ISP4_9CETA	Serum albumin OS=Bos mutus OX=72004 GN=M91_08159 PE=4 SV=1	2691	72	6.8e-264	71288	79	58	41	35	66.2	5.82	MKWVTFISLLLLFSSAYSRGVFRRDTHKSEIAHRFKDLGEEHFKGLVLIAFSQYLQQCPFDEHVKLVNELTEFAKTCVADESHAGCEKSLHTLFGDELCKVASLRETYGDMADCCEKQEPERNECFLSHKDDSPDLPKLKPDPNTLCDEFKADEKKFWGKYLYEIARRHPYFYAPELLYYANKYNGVFQECCQAEDKGACLLPKIETMREKVLTSSARQRLRCASIQKFGERALKAWSVARLSQKFPKAEFVEVTKLVTDLTKVHKECCHGDLLECADDRADLAKYICDNQDTISSKLKECCDKPLLEKSHCIAEVEKDAVPENLPPLTADFAEDKDVCKNYQEAKDAFLGSFLYEYSRRHPEYAVSVLLRLAKEYEATLEECCAKDDPHACYSTVFDK…	752	2532	1	0	0	443.711	2	0.0003	131	138	0	52.22	0.0042	K	DDSPDLPK	L						File: ~Z:\CORE\RAW_DATA_2020_QE\P780_Sigrun_Lange\P780_R_S.raw~; SpectrumID: ~2598~; PrecursorID: ~0~; scans: ~6065~
9	2::tr|L8ISP4|L8ISP4_9CETA	Serum albumin OS=Bos mutus OX=72004 GN=M91_08159 PE=4 SV=1	2691	72	6.8e-264	71288	79	58	41	35	66.2	5.82	MKWVTFISLLLLFSSAYSRGVFRRDTHKSEIAHRFKDLGEEHFKGLVLIAFSQYLQQCPFDEHVKLVNELTEFAKTCVADESHAGCEKSLHTLFGDELCKVASLRETYGDMADCCEKQEPERNECFLSHKDDSPDLPKLKPDPNTLCDEFKADEKKFWGKYLYEIARRHPYFYAPELLYYANKYNGVFQECCQAEDKGACLLPKIETMREKVLTSSARQRLRCASIQKFGERALKAWSVARLSQKFPKAEFVEVTKLVTDLTKVHKECCHGDLLECADDRADLAKYICDNQDTISSKLKECCDKPLLEKSHCIAEVEKDAVPENLPPLTADFAEDKDVCKNYQEAKDAFLGSFLYEYSRRHPEYAVSVLLRLAKEYEATLEECCAKDDPHACYSTVFDK…	900	2948	1	0	0	461.747	2	-0.0007	249	256	0	45.66	0.056	K	AEFVEVTK	L						File: ~Z:\CORE\RAW_DATA_2020_QE\P780_Sigrun_Lange\P780_R_S.raw~; SpectrumID: ~3015~; PrecursorID: ~0~; scans: ~6504~
9	2::tr|L8ISP4|L8ISP4_9CETA	Serum albumin OS=Bos mutus OX=72004 GN=M91_08159 PE=4 SV=1	2691	72	6.8e-264	71288	79	58	41	35	66.2	5.82	MKWVTFISLLLLFSSAYSRGVFRRDTHKSEIAHRFKDLGEEHFKGLVLIAFSQYLQQCPFDEHVKLVNELTEFAKTCVADESHAGCEKSLHTLFGDELCKVASLRETYGDMADCCEKQEPERNECFLSHKDDSPDLPKLKPDPNTLCDEFKADEKKFWGKYLYEIARRHPYFYAPELLYYANKYNGVFQECCQAEDKGACLLPKIETMREKVLTSSARQRLRCASIQKFGERALKAWSVARLSQKFPKAEFVEVTKLVTDLTKVHKECCHGDLLECADDRADLAKYICDNQDTISSKLKECCDKPLLEKSHCIAEVEKDAVPENLPPLTADFAEDKDVCKNYQEAKDAFLGSFLYEYSRRHPEYAVSVLLRLAKEYEATLEECCAKDDPHACYSTVFDK…	914	3901	1	0	0	464.25	2	0.0003	161	167	0	35.22	0.44	K	YLYEIAR	R						File: ~Z:\CORE\RAW_DATA_2020_QE\P780_Sigrun_Lange\P780_R_S.raw~; SpectrumID: ~3969~; PrecursorID: ~0~; scans: ~7529~
9	2::tr|L8ISP4|L8ISP4_9CETA	Serum albumin OS=Bos mutus OX=72004 GN=M91_08159 PE=4 SV=1	2691	72	6.8e-264	71288	79	58	41	35	66.2	5.82	MKWVTFISLLLLFSSAYSRGVFRRDTHKSEIAHRFKDLGEEHFKGLVLIAFSQYLQQCPFDEHVKLVNELTEFAKTCVADESHAGCEKSLHTLFGDELCKVASLRETYGDMADCCEKQEPERNECFLSHKDDSPDLPKLKPDPNTLCDEFKADEKKFWGKYLYEIARRHPYFYAPELLYYANKYNGVFQECCQAEDKGACLLPKIETMREKVLTSSARQRLRCASIQKFGERALKAWSVARLSQKFPKAEFVEVTKLVTDLTKVHKECCHGDLLECADDRADLAKYICDNQDTISSKLKECCDKPLLEKSHCIAEVEKDAVPENLPPLTADFAEDKDVCKNYQEAKDAFLGSFLYEYSRRHPEYAVSVLLRLAKEYEATLEECCAKDDPHACYSTVFDK…	1115	2074	1	0	0	487.732	2	-0.0008	37	44	0	44.63	0.048	K	DLGEEHFK	G						File: ~Z:\CORE\RAW_DATA_2020_QE\P780_Sigrun_Lange\P780_R_S.raw~; SpectrumID: ~2140~; PrecursorID: ~0~; scans: ~5578~
9	2::tr|L8ISP4|L8ISP4_9CETA	Serum albumin OS=Bos mutus OX=72004 GN=M91_08159 PE=4 SV=1	2691	72	6.8e-264	71288	79	58	41	35	66.2	5.82	MKWVTFISLLLLFSSAYSRGVFRRDTHKSEIAHRFKDLGEEHFKGLVLIAFSQYLQQCPFDEHVKLVNELTEFAKTCVADESHAGCEKSLHTLFGDELCKVASLRETYGDMADCCEKQEPERNECFLSHKDDSPDLPKLKPDPNTLCDEFKADEKKFWGKYLYEIARRHPYFYAPELLYYANKYNGVFQECCQAEDKGACLLPKIETMREKVLTSSARQRLRCASIQKFGERALKAWSVARLSQKFPKAEFVEVTKLVTDLTKVHKECCHGDLLECADDRADLAKYICDNQDTISSKLKECCDKPLLEKSHCIAEVEKDAVPENLPPLTADFAEDKDVCKNYQEAKDAFLGSFLYEYSRRHPEYAVSVLLRLAKEYEATLEECCAKDDPHACYSTVFDK…	1321	5443	1	0	0	507.813	2	0	549	557	0	72.18	9.2e-05	K	QTALVELLK	H						File: ~Z:\CORE\RAW_DATA_2020_QE\P780_Sigrun_Lange\P780_R_S.raw~; SpectrumID: ~5516~; PrecursorID: ~0~; scans: ~9154~
9	2::tr|L8ISP4|L8ISP4_9CETA	Serum albumin OS=Bos mutus OX=72004 GN=M91_08159 PE=4 SV=1	2691	72	6.8e-264	71288	79	58	41	35	66.2	5.82	MKWVTFISLLLLFSSAYSRGVFRRDTHKSEIAHRFKDLGEEHFKGLVLIAFSQYLQQCPFDEHVKLVNELTEFAKTCVADESHAGCEKSLHTLFGDELCKVASLRETYGDMADCCEKQEPERNECFLSHKDDSPDLPKLKPDPNTLCDEFKADEKKFWGKYLYEIARRHPYFYAPELLYYANKYNGVFQECCQAEDKGACLLPKIETMREKVLTSSARQRLRCASIQKFGERALKAWSVARLSQKFPKAEFVEVTKLVTDLTKVHKECCHGDLLECADDRADLAKYICDNQDTISSKLKECCDKPLLEKSHCIAEVEKDAVPENLPPLTADFAEDKDVCKNYQEAKDAFLGSFLYEYSRRHPEYAVSVLLRLAKEYEATLEECCAKDDPHACYSTVFDK…	1557	1142	1	0	0	534.724	2	-0.0009	413	420	0	48.72	0.0077	K	QNCDQFEK	L						File: ~Z:\CORE\RAW_DATA_2020_QE\P780_Sigrun_Lange\P780_R_S.raw~; SpectrumID: ~1198~; PrecursorID: ~0~; scans: ~4569~
[truncated: 2,489 more rows]
